# Supplementary material for: The miRNA biogenesis pathway prevents inappropriate expression of injury response genes in developing and adult Schwann cells
Source: Glia. 2018 Oct 8;66(12):2632–44. doi: 10.1002/glia.23516 (PMC6585637; doi:10.1002/glia.23516)
Supplement: Supplementary file 3 — File S2 Predicted target genes and Pct scores of top 10 SN‐enriched miRNAs at P60. [file GLIA-66-2632-s003.xls]

## Sheet: Sheet1
miRNA_ID	PCT_Score	mgi_symbol
"mmu-let-7f"	0.62	"Nhsl2"
"mmu-let-7f"	0.78	"Tmppe"
"mmu-let-7f"	0.93	"Nfxl1"
"mmu-let-7f"	0.94	"Zfp282"
"mmu-let-7f"	0.68	"Rpusd3"
"mmu-let-7f"	0.87	"B630005N14Rik"
"mmu-let-7f"	0.92	"Eogt"
"mmu-let-7f"	0.91	"Fbxl14"
"mmu-let-7f"	0.84	"Spred3"
"mmu-let-7f"	0.98	"Gpat4"
"mmu-let-7f"	0.53	"Dcun1d2"
"mmu-let-7f"	0.76	"Cd276"
"mmu-let-7f"	0.63	"Cdh22"
"mmu-let-7f"	0.94	"Sbk1"
"mmu-let-7f"	0.87	"Aldh6a1"
"mmu-let-7f"	0.94	"Tecpr2"
"mmu-let-7f"	0.89	"Rab15"
"mmu-let-7f"	0.94	"Dnal1"
"mmu-let-7f"	0.91	"Iars"
"mmu-let-7f"	0.94	"Rnf44"
"mmu-let-7f"	0.97	"Dusp22"
"mmu-let-7f"	0.97	"AW549877"
"mmu-let-7f"	0.58	"Slc45a4"
"mmu-let-7f"	0.77	"Dhx57"
"mmu-let-7f"	0.83	"Smim3"
"mmu-let-7f"	0.76	"Gpr137"
"mmu-let-7f"	0.88	"Unc5a"
"mmu-let-7f"	0.92	"Lgr4"
"mmu-let-7f"	0.83	"Chd4"
"mmu-let-7f"	0.97	"Olr1"
"mmu-let-7f"	0.98	"Prkaa2"
"mmu-let-7f"	0.58	"Prkab2"
"mmu-let-7f"	0.71	"Baiap2"
"mmu-let-7f"	0.94	"Galnt2"
"mmu-let-7f"	0.77	"B4gat1"
"mmu-let-7f"	0.99	"Ppp1r15b"
"mmu-let-7f"	0.86	"Uhrf2"
"mmu-let-7f"	0.7	"Chd9"
"mmu-let-7f"	0.7	"Rnf20"
"mmu-let-7f"	0.83	"Pkn2"
"mmu-let-7f"	0.89	"Txlna"
"mmu-let-7f"	0.7	"Braf"
"mmu-let-7f"	0.98	"Hdlbp"
"mmu-let-7f"	0.75	"Lmx1a"
"mmu-let-7f"	0.85	"Slc8a2"
"mmu-let-7f"	0.92	"Hmga1-rs1"
"mmu-let-7f"	0.89	"Egln2"
"mmu-let-7f"	0.95	"Abcg1"
"mmu-let-7f"	0.94	"Abl2"
"mmu-let-7f"	0.89	"Foxp2"
"mmu-let-7f"	0.78	"Acta1"
"mmu-let-7f"	0.95	"Acvr1b"
"mmu-let-7f"	0.835	"Acvr2a"
"mmu-let-7f"	0.98	"Adrb1"
"mmu-let-7f"	0.98	"Adrb2"
"mmu-let-7f"	0.95	"Adrb3"
"mmu-let-7f"	0.94	"Ankfy1"
"mmu-let-7f"	0.75	"Srgap1"
"mmu-let-7f"	0.82	"Ap1s1"
"mmu-let-7f"	0.82	"Speg"
"mmu-let-7f"	0.92	"Aqp4"
"mmu-let-7f"	0.96	"Atp2a2"
"mmu-let-7f"	0.99	"Bach1"
"mmu-let-7f"	0.85	"Bcap29"
"mmu-let-7f"	0.865	"Bcat1"
"mmu-let-7f"	0.64	"Bcl2l1"
"mmu-let-7f"	0.84	"Prdm1"
"mmu-let-7f"	0.855	"Chic1"
"mmu-let-7f"	0.94	"Bsn"
"mmu-let-7f"	0.93	"Btg2"
"mmu-let-7f"	0.87	"Cacna1d"
"mmu-let-7f"	0.92	"Cacna1e"
"mmu-let-7f"	0.93	"Calm1"
"mmu-let-7f"	0.85	"Calu"
"mmu-let-7f"	0.91	"Cap1"
"mmu-let-7f"	0.91	"Cask"
"mmu-let-7f"	0.98	"Casp3"
"mmu-let-7f"	0.9	"Runx1t1"
"mmu-let-7f"	0.94	"Cbfa2t3"
"mmu-let-7f"	0.89	"Cbx2"
"mmu-let-7f"	0.955	"Cbx5"
"mmu-let-7f"	0.91	"Ccnd1"
"mmu-let-7f"	0.94	"Ccnd2"
"mmu-let-7f"	0.6	"Cd86"
"mmu-let-7f"	0.8	"Cdc25a"
"mmu-let-7f"	0.62	"Chrd"
"mmu-let-7f"	0.8	"Socs1"
"mmu-let-7f"	0.79	"Tpp1"
"mmu-let-7f"	0.79	"Cmah"
"mmu-let-7f"	0.83	"Ccr7"
"mmu-let-7f"	0.97	"Coil"
"mmu-let-7f"	0.88	"Col14a1"
"mmu-let-7f"	0.93	"Col15a1"
"mmu-let-7f"	0.94	"Col3a1"
"mmu-let-7f"	0.91	"Col4a1"
"mmu-let-7f"	0.94	"Col4a2"
"mmu-let-7f"	0.91	"Col4a5"
"mmu-let-7f"	0.94	"Col5a2"
"mmu-let-7f"	0.97	"Col1a2"
"mmu-let-7f"	0.95	"Cpd"
"mmu-let-7f"	0.73	"Crk"
"mmu-let-7f"	0.89	"Cry2"
"mmu-let-7f"	0.73	"Cyp46a1"
"mmu-let-7f"	0.63	"Dcx"
"mmu-let-7f"	0.92	"Ddn"
"mmu-let-7f"	0.9	"Ddost"
"mmu-let-7f"	0.98	"Dmd"
"mmu-let-7f"	0.93	"Dmp1"
"mmu-let-7f"	0.94	"Dnajc1"
"mmu-let-7f"	0.926667	"Arid3a"
"mmu-let-7f"	0.84	"Dyrk1a"
"mmu-let-7f"	0.81	"E2f5"
"mmu-let-7f"	0.82	"Eda"
"mmu-let-7f"	0.91	"Edn1"
"mmu-let-7f"	0.98	"Ddx19a"
"mmu-let-7f"	0.95	"Eif4g2"
"mmu-let-7f"	0.72	"Epha3"
"mmu-let-7f"	0.86	"Epha4"
"mmu-let-7f"	0.74	"Esr2"
"mmu-let-7f"	0.95	"Smarcad1"
"mmu-let-7f"	0.99	"Fgd6"
"mmu-let-7f"	0.944	"Igf2bp1"
"mmu-let-7f"	0.96	"Igf2bp3"
"mmu-let-7f"	0.84	"Ezh2"
"mmu-let-7f"	0.98	"Fasl"
"mmu-let-7f"	0.97	"Fgf4"
"mmu-let-7f"	0.81	"Fgf5"
"mmu-let-7f"	0.75	"Frk"
"mmu-let-7f"	0.98	"Fzd3"
"mmu-let-7f"	0.89	"Gabpa"
"mmu-let-7f"	0.71	"Gabra6"
"mmu-let-7f"	0.915	"Galnt1"
"mmu-let-7f"	0.98	"Gas7"
"mmu-let-7f"	0.82	"Mtpn"
"mmu-let-7f"	0.925	"Nr6a1"
"mmu-let-7f"	0.83	"Gdap2"
"mmu-let-7f"	0.87	"Ghr"
"mmu-let-7f"	0.95	"Gnal"
"mmu-let-7f"	0.72	"Gng5"
"mmu-let-7f"	0.84	"Grik2"
"mmu-let-7f"	0.77	"Grin2b"
"mmu-let-7f"	0.92	"Gspt1"
"mmu-let-7f"	0.83	"Gtf2i"
"mmu-let-7f"	0.79	"Gucy2e"
"mmu-let-7f"	0.98	"Hand1"
"mmu-let-7f"	0.87	"Has2"
"mmu-let-7f"	0.71	"Hic1"
"mmu-let-7f"	0.72	"Hk2"
"mmu-let-7f"	0.92	"Hmga1"
"mmu-let-7f"	0.861667	"Hmga2"
"mmu-let-7f"	0.98	"Hoxb1"
"mmu-let-7f"	0.93	"Hoxd1"
"mmu-let-7f"	0.94	"Htr4"
"mmu-let-7f"	0.96	"Igf1"
"mmu-let-7f"	0.946667	"Igf1r"
"mmu-let-7f"	0.93	"Il10"
"mmu-let-7f"	0.98	"Il13"
"mmu-let-7f"	0.83	"Il6"
"mmu-let-7f"	0.98	"Lrig1"
"mmu-let-7f"	0.99	"Insr"
"mmu-let-7f"	0.88	"Irf4"
"mmu-let-7f"	0.94	"Itgb3"
"mmu-let-7f"	0.9	"Kcnc1"
"mmu-let-7f"	0.7	"Kcnc3"
"mmu-let-7f"	0.98	"Khsrp"
"mmu-let-7f"	0.84	"Kif1b"
"mmu-let-7f"	0.98	"Kif21b"
"mmu-let-7f"	0	"Klkb1"
"mmu-let-7f"	0.76	"Kpna1"
"mmu-let-7f"	0.23	"Lalba"
"mmu-let-7f"	0.94	"Limk2"
"mmu-let-7f"	0.86	"Mycl"
"mmu-let-7f"	0.93	"Sh2b3"
"mmu-let-7f"	0.79	"Lor"
"mmu-let-7f"	0.79	"Loxl3"
"mmu-let-7f"	0.71	"Peg10"
"mmu-let-7f"	0.76	"Slc8b1"
"mmu-let-7f"	0.91	"Nup155"
"mmu-let-7f"	0.82	"Ppargc1b"
"mmu-let-7f"	0.97	"Grid2ip"
"mmu-let-7f"	0.98	"Mxd1"
"mmu-let-7f"	0.56	"Masp1"
"mmu-let-7f"	0.92	"Mdfi"
"mmu-let-7f"	0.91	"Mecp2"
"mmu-let-7f"	0.86	"Mllt10"
"mmu-let-7f"	0.91	"Mmp11"
"mmu-let-7f"	0.96	"Ndst2"
"mmu-let-7f"	0.92	"Mnt"
"mmu-let-7f"	0.93	"Meis2"
"mmu-let-7f"	0.82	"Meis3"
"mmu-let-7f"	0.67	"Grpel2"
"mmu-let-7f"	0.855	"Mycs"
"mmu-let-7f"	0.9	"Myo1f"
"mmu-let-7f"	0.87	"Nab1"
"mmu-let-7f"	0.84	"Ncoa3"
"mmu-let-7f"	0.86	"Nefm"
"mmu-let-7f"	0.93	"Ngf"
"mmu-let-7f"	0.92	"Nid2"
"mmu-let-7f"	0.92	"Nlk"
"mmu-let-7f"	0.79	"Mycn"
"mmu-let-7f"	0.915	"Nras"
"mmu-let-7f"	0.92	"Nrtn"
"mmu-let-7f"	0.39	"Ntn1"
"mmu-let-7f"	0.87	"Numbl"
"mmu-let-7f"	0.95	"Osmr"
"mmu-let-7f"	0.86	"P2rx1"
"mmu-let-7f"	0.88	"P4ha2"
"mmu-let-7f"	0.94	"Bloc1s6"
"mmu-let-7f"	0.7	"Pak1"
"mmu-let-7f"	0.956667	"Pappa"
"mmu-let-7f"	0.92	"Pbx1"
"mmu-let-7f"	0.93	"Pbx2"
"mmu-let-7f"	0.89	"Pbx3"
"mmu-let-7f"	0.58	"Pcx"
"mmu-let-7f"	0.71	"Pdgfb"
"mmu-let-7f"	0.94	"Piga"
"mmu-let-7f"	0.89	"Pld3"
"mmu-let-7f"	0.95	"Prrx1"
"mmu-let-7f"	0.93	"Ppara"
"mmu-let-7f"	0.83	"Ppargc1a"
"mmu-let-7f"	0.89	"Mob4"
"mmu-let-7f"	0.72	"Mapk11"
"mmu-let-7f"	0.945	"Prlr"
"mmu-let-7f"	0.89	"Socs7"
"mmu-let-7f"	0.78	"Stab2"
"mmu-let-7f"	0.92	"Edem1"
"mmu-let-7f"	0.85	"Dusp1"
"mmu-let-7f"	0.85	"Pla2g15"
"mmu-let-7f"	0.9	"Ptprd"
"mmu-let-7f"	0.92	"Ptpru"
"mmu-let-7f"	0.975	"Igdcc3"
"mmu-let-7f"	0.97	"Rasgrp1"
"mmu-let-7f"	0.87	"Tet3"
"mmu-let-7f"	0.79	"Rb1"
"mmu-let-7f"	0.91	"Rbpj"
"mmu-let-7f"	0.87	"Rcn1"
"mmu-let-7f"	0.97	"Rdx"
"mmu-let-7f"	0.91	"Dpf2"
"mmu-let-7f"	0.92	"Rgs16"
"mmu-let-7f"	0.93	"Rnf7"
"mmu-let-7f"	0.93	"Rorc"
"mmu-let-7f"	0.9	"Sub1"
"mmu-let-7f"	0.98	"Rrm2"
"mmu-let-7f"	0.8	"Atxn1"
"mmu-let-7f"	0.95	"Scd2"
"mmu-let-7f"	0.87	"Scn5a"
"mmu-let-7f"	0.97	"Scn8a"
"mmu-let-7f"	0.35	"Msr1"
"mmu-let-7f"	0.97	"Sema4c"
"mmu-let-7f"	0.94	"Sema4f"
"mmu-let-7f"	0.91	"Ostf1"
"mmu-let-7f"	0.87	"St6gal1"
"mmu-let-7f"	0.93	"St8sia1"
"mmu-let-7f"	0	"Clpb"
"mmu-let-7f"	0.946667	"Skil"
"mmu-let-7f"	0.94	"Slc31a1"
"mmu-let-7f"	0.9	"Smarcc1"
"mmu-let-7f"	0.75	"Snap23"
"mmu-let-7f"	0.65	"Snn"
"mmu-let-7f"	0.81	"Sox13"
"mmu-let-7f"	0.98	"Sall3"
"mmu-let-7f"	0.94	"Strbp"
"mmu-let-7f"	0.465	"Dtx4"
"mmu-let-7f"	0.98	"Wdr37"
"mmu-let-7f"	0.85	"Gramd1c"
"mmu-let-7f"	0.79	"Srebf2"
"mmu-let-7f"	0.64	"Mlxip"
"mmu-let-7f"	0.78	"Trove2"
"mmu-let-7f"	0.98	"Dot1l"
"mmu-let-7f"	0.88	"Slk"
"mmu-let-7f"	0.86	"Prrg3"
"mmu-let-7f"	0.88	"Dock3"
"mmu-let-7f"	0.79	"Cpeb3"
"mmu-let-7f"	0.625	"Zc3hav1l"
"mmu-let-7f"	0.96	"Stx3"
"mmu-let-7f"	0.93	"Snx30"
"mmu-let-7f"	0.895	"Zfp710"
"mmu-let-7f"	0.75	"Igsf1"
"mmu-let-7f"	0.89	"Surf4"
"mmu-let-7f"	0.7	"Lcorl"
"mmu-let-7f"	0.74	"Tmc7"
"mmu-let-7f"	0.86	"Syt1"
"mmu-let-7f"	0.93	"Syt2"
"mmu-let-7f"	0.89	"Tmem194"
"mmu-let-7f"	0.92	"Iglon5"
"mmu-let-7f"	0.84	"Trim41"
"mmu-let-7f"	0.36	"Amer3"
"mmu-let-7f"	0.94	"Trib1"
"mmu-let-7f"	0.76	"Plekhh1"
"mmu-let-7f"	0.98	"Pde12"
"mmu-let-7f"	0.98	"Zfyve26"
"mmu-let-7f"	0.91	"Inpp5a"
"mmu-let-7f"	0.95	"Dcaf15"
"mmu-let-7f"	0.86	"Lcor"
"mmu-let-7f"	0.9	"Pqlc2"
"mmu-let-7f"	0.97	"Mfsd4"
"mmu-let-7f"	0.96	"Zfp583"
"mmu-let-7f"	0	"Fam126b"
"mmu-let-7f"	0.91	"Plekhg6"
"mmu-let-7f"	0.9	"Tarbp2"
"mmu-let-7f"	0.93	"Tbx5"
"mmu-let-7f"	0.94	"Zfp354a"
"mmu-let-7f"	0.93	"Nipal4"
"mmu-let-7f"	0.86	"Tet2"
"mmu-let-7f"	0.62	"Tcf7l1"
"mmu-let-7f"	0.94	"Ago3"
"mmu-let-7f"	0.89	"Etnk2"
"mmu-let-7f"	0.81	"Cep164"
"mmu-let-7f"	0.99	"Hip1"
"mmu-let-7f"	0.9	"Prr14l"
"mmu-let-7f"	0.94	"Phactr2"
"mmu-let-7f"	0.74	"Lrrc20"
"mmu-let-7f"	0.855	"Cdc34"
"mmu-let-7f"	0.94	"Eea1"
"mmu-let-7f"	0.78	"March9"
"mmu-let-7f"	0.77	"Pik3ip1"
"mmu-let-7f"	0.98	"Fnip1"
"mmu-let-7f"	0.75	"Tead3"
"mmu-let-7f"	0.88	"Tead4"
"mmu-let-7f"	0.99	"Wnt9a"
"mmu-let-7f"	0.91	"Taok1"
"mmu-let-7f"	0.87	"Hlf"
"mmu-let-7f"	0.87	"Trib2"
"mmu-let-7f"	0	"Pacs2"
"mmu-let-7f"	0.82	"Zfp322a"
"mmu-let-7f"	0.95	"Tgfbr1"
"mmu-let-7f"	0.98	"Tgfbr3"
"mmu-let-7f"	0.86	"Thbs1"
"mmu-let-7f"	0.76	"Cdc14b"
"mmu-let-7f"	0	"Thrsp"
"mmu-let-7f"	0.94	"Tia1"
"mmu-let-7f"	0.98	"Gcnt4"
"mmu-let-7f"	0	"Marveld2"
"mmu-let-7f"	0.9	"Srek1"
"mmu-let-7f"	0.93	"Timm17b"
"mmu-let-7f"	0.76	"Slc4a7"
"mmu-let-7f"	0.82	"Sec24c"
"mmu-let-7f"	0.86	"Fam208a"
"mmu-let-7f"	0.93	"Pcdh20"
"mmu-let-7f"	0.87	"Tnfaip3"
"mmu-let-7f"	0.98	"Tnfrsf1b"
"mmu-let-7f"	0.86	"Usp12"
"mmu-let-7f"	0.86	"Ugcg"
"mmu-let-7f"	0.9	"Utrn"
"mmu-let-7f"	0.91	"Farp1"
"mmu-let-7f"	0.84	"Zc3h3"
"mmu-let-7f"	0.99	"5031439G07Rik"
"mmu-let-7f"	0.98	"Gxylt1"
"mmu-let-7f"	0.85	"Wnt1"
"mmu-let-7f"	0.78	"Fam43a"
"mmu-let-7f"	0.99	"Wnt9b"
"mmu-let-7f"	0.79	"Poglut1"
"mmu-let-7f"	0.93	"Impg2"
"mmu-let-7f"	0.71	"Xk"
"mmu-let-7f"	0.85	"Rab40c"
"mmu-let-7f"	0.75	"Uhrf1bp1"
"mmu-let-7f"	0.95	"Btbd9"
"mmu-let-7f"	0.62	"Abcc10"
"mmu-let-7f"	0.9	"Usp49"
"mmu-let-7f"	0.7	"Dlgap1"
"mmu-let-7f"	0.96	"Map4k3"
"mmu-let-7f"	0.52	"Thoc1"
"mmu-let-7f"	0.1	"Ammecr1l"
"mmu-let-7f"	0.98	"Sra1"
"mmu-let-7f"	0.9	"Cep120"
"mmu-let-7f"	0.953333	"Onecut2"
"mmu-let-7f"	0.94	"Rnf165"
"mmu-let-7f"	0.84	"Lrfn4"
"mmu-let-7f"	0.83	"Trpm6"
"mmu-let-7f"	0.825	"Fam178a"
"mmu-let-7f"	0.97	"Yod1"
"mmu-let-7f"	0.66	"Ahctf1"
"mmu-let-7f"	0.82	"Zfp2"
"mmu-let-7f"	0.94	"Vash2"
"mmu-let-7f"	0.935	"Lpgat1"
"mmu-let-7f"	0.94	"Eif5b"
"mmu-let-7f"	0.85	"Ino80d"
"mmu-let-7f"	0.76	"B3gnt7"
"mmu-let-7f"	0.84	"Ikzf2"
"mmu-let-7f"	0.98	"Slc30a1"
"mmu-let-7f"	0.94	"Slc30a4"
"mmu-let-7f"	0.93	"Slc35c1"
"mmu-let-7f"	0.89	"Bahd1"
"mmu-let-7f"	0.99	"Frmd5"
"mmu-let-7f"	0.93	"Btbd3"
"mmu-let-7f"	0.95	"Dlgap4"
"mmu-let-7f"	0.95	"Ppp1r16b"
"mmu-let-7f"	0.94	"Npepl1"
"mmu-let-7f"	0.7	"Zbtb10"
"mmu-let-7f"	0.87	"Ythdf3"
"mmu-let-7f"	0.97	"Syt11"
"mmu-let-7f"	0.94	"Pogz"
"mmu-let-7f"	0.94	"Slc25a24"
"mmu-let-7f"	0.92	"Gbp7"
"mmu-let-7f"	0.92	"Fam214b"
"mmu-let-7f"	0.92	"Zbtb5"
"mmu-let-7f"	0.49	"Ikbkap"
"mmu-let-7f"	0.9	"Acer2"
"mmu-let-7f"	0.83	"Slc5a9"
"mmu-let-7f"	0.72	"Zfp362"
"mmu-let-7f"	0.865	"Cpeb2"
"mmu-let-7f"	0.96	"Fras1"
"mmu-let-7f"	0.99	"Plekha8"
"mmu-let-7f"	0.74	"Frmd4b"
"mmu-let-7f"	0.95	"Slc6a1"
"mmu-let-7f"	0.63	"Rsf1"
"mmu-let-7f"	0.99	"Dcun1d3"
"mmu-let-7f"	0.85	"BC030336"
"mmu-let-7f"	0.35	"Psd3"
"mmu-let-7f"	0.99	"Ddx19b"
"mmu-let-7f"	0.89	"Tmem231"
"mmu-let-7f"	0.98	"Adamts15"
"mmu-let-7f"	0.855	"Zbtb16"
"mmu-let-7f"	0.89	"Lingo1"
"mmu-let-7f"	0.92	"Rab8b"
"mmu-let-7f"	0.97	"Prtg"
"mmu-let-7f"	0.91	"Dusp7"
"mmu-let-7f"	0.92	"Ago1"
"mmu-let-7f"	0.85	"Ddx26b"
"mmu-let-7f"	0.84	"Pcyt1b"
"mmu-let-7f"	0.77	"Nxt2"
"mmu-let-7f"	0.82	"Adamts14"
"mmu-let-7f"	0.87	"Trhde"
"mmu-let-7f"	0.79	"Ankrd52"
"mmu-let-7f"	0.67	"Pla2g3"
"mmu-let-7f"	0.98	"Sowaha"
"mmu-let-7f"	0.76	"Usp32"
"mmu-let-7f"	0.95	"Adamts5"
"mmu-let-7f"	0.95	"Akap6"
"mmu-let-7f"	0.93	"Fam160b2"
"mmu-let-7f"	0.98	"Adamts12"
"mmu-let-7f"	0.88	"Rspo2"
"mmu-let-7f"	0.93	"Mgll"
"mmu-let-7f"	0.94	"Ago2"
"mmu-let-7f"	0.5	"Nek3"
"mmu-let-7f"	0.95	"Mief1"
"mmu-let-7f"	0.97	"Klhl6"
"mmu-let-7f"	0.83	"Liph"
"mmu-let-7f"	0.75	"Lmln"
"mmu-let-7f"	0.9	"Gpr156"
"mmu-let-7f"	0.64	"Arid1b"
"mmu-let-7f"	0.65	"Scn11a"
"mmu-let-7f"	0.97	"Ccnj"
"mmu-let-7f"	0.74	"Synj2bp"
"mmu-let-7f"	0.875	"Slco5a1"
"mmu-let-7f"	0.41	"Tor1aip2"
"mmu-let-7f"	0.94	"Scyl3"
"mmu-let-7f"	0.4	"Crb2"
"mmu-let-7f"	0.88	"Tspan18"
"mmu-let-7f"	0.92	"Atp8b4"
"mmu-let-7f"	0.94	"Slc7a14"
"mmu-let-7f"	0	"Frem2"
"mmu-let-7f"	0.72	"Zfp697"
"mmu-let-7f"	0.95	"Mab21l3"
"mmu-let-7f"	0.99	"Gdf6"
"mmu-let-7f"	0.82	"Zfp462"
"mmu-let-7f"	0.87	"Klhl9"
"mmu-let-7f"	0.92	"Gpatch3"
"mmu-let-7f"	0.94	"E2f2"
"mmu-let-7f"	0.94	"Napepld"
"mmu-let-7f"	0.785	"Tmprss11f"
"mmu-let-7f"	0.95	"Sbno1"
"mmu-let-7f"	0.935	"Stard13"
"mmu-let-7f"	0.3	"Styk1"
"mmu-let-7f"	0.915	"Plxna4"
"mmu-let-7f"	0.92	"Rgs9bp"
"mmu-let-7f"	0.92	"Arhgap20"
"mmu-let-7f"	0.66	"Tnfaip8l3"
"mmu-let-7f"	0.84	"Peak1"
"mmu-let-7f"	0.93	"Klhl31"
"mmu-let-7f"	0.93	"Myrip"
"mmu-let-7f"	0.72	"Klf8"
"mmu-let-7f"	0.12	"Trappc1"
"mmu-let-7f"	0.96	"Onecut3"
"mmu-let-7f"	0.93	"Srgap3"
"mmu-let-7f"	0.93	"Gga3"
"mmu-let-7f"	0.93	"Angptl2"
"mmu-let-7f"	0.94	"Esrrb"
"mmu-let-7f"	0.94	"Spata2"
"mmu-let-7f"	0.86	"Map3k1"
"mmu-let-7f"	0.8	"Map3k2"
"mmu-let-7f"	0.88	"Map3k3"
"mmu-let-7f"	0.8	"Mapk8"
"mmu-let-7f"	0.8	"Mapk9"
"mmu-let-7f"	0.77	"Sema4g"
"mmu-let-7f"	0.75	"Homer2"
"mmu-let-7f"	0.91	"Rab11fip4"
"mmu-let-7f"	0.78	"Greb1"
"mmu-let-7f"	0.81	"Slc38a9"
"mmu-let-7f"	0.94	"9930012K11Rik"
"mmu-let-7f"	0.77	"B3galt1"
"mmu-let-7f"	0.86	"Rbfox1"
"mmu-let-7f"	0.89	"Caskin1"
"mmu-let-7f"	0.98	"Arhgap28"
"mmu-let-7f"	0.73	"Ctif"
"mmu-let-7f"	0.91	"Dagla"
"mmu-let-7f"	0.95	"Mgat4a"
"mmu-let-7f"	0.94	"Cntrl"
"mmu-let-7f"	0.97	"Map4k4"
"mmu-let-7f"	0.99	"Acvr1c"
"mmu-let-7f"	0.826667	"Zfp512b"
"mmu-let-7f"	0.92	"Trpc7"
"mmu-let-7f"	0.99	"Lrig2"
"mmu-let-7f"	0.75	"Vsnl1"
"mmu-let-7f"	0.85	"Gpr157"
"mmu-let-7f"	0.92	"Nat8l"
"mmu-let-7f"	0.92	"Aak1"
"mmu-let-7f"	0.87	"AU019823"
"mmu-let-7f"	0.84	"Rab6b"
"mmu-let-7f"	0.8	"Mbtps2"
"mmu-let-7f"	0.75	"Zfp275"
"mmu-let-7f"	0.83	"Rpusd2"
"mmu-let-7f"	0.89	"Pald1"
"mmu-let-7f"	0.83	"Dnajb9"
"mmu-let-7f"	0.49	"Abcc5"
"mmu-let-7f"	0.94	"Rasl10b"
"mmu-let-7f"	0.97	"Nynrin"
"mmu-let-7f"	0.92	"Klhl23"
"mmu-let-7f"	0.95	"Pcdh19"
"mmu-let-7f"	0.59	"Efhd2"
"mmu-let-7f"	0.8	"Ubfd1"
"mmu-let-7f"	0.94	"Fam104a"
"mmu-let-7f"	0.85	"Limd1"
"mmu-let-7f"	0.94	"Mga"
"mmu-let-7f"	0.92	"Ulk2"
"mmu-let-7f"	0.86	"Hdgfrp3"
"mmu-let-7f"	0.98	"Adamts8"
"mmu-let-7f"	0.8	"Fbxl12"
"mmu-let-7f"	0.835	"Fndc3a"
"mmu-let-7f"	0.81	"Pld5"
"mmu-let-7f"	0.93	"Dusp4"
"mmu-let-7f"	0.48	"Hif1an"
"mmu-let-7f"	0.76	"Fsd1l"
"mmu-let-7f"	0.78	"Igf2bp2"
"mmu-let-7f"	0.94	"Apba1"
"mmu-let-7f"	0.98	"Ercc6"
"mmu-let-7f"	0.94	"Uggt1"
"mmu-let-7f"	0.76	"Nceh1"
"mmu-let-7f"	0.98	"Zbtb39"
"mmu-let-7f"	0.97	"Zmat4"
"mmu-let-7f"	0.98	"Lrrc58"
"mmu-let-7f"	0.94	"Senp5"
"mmu-let-7f"	0.7	"Iqcb1"
"mmu-let-7f"	0.89	"Lrig3"
"mmu-let-7f"	0.94	"Trank1"
"mmu-let-7f"	0.94	"Ubn2"
"mmu-let-7f"	0.87	"Phf8"
"mmu-let-7f"	0.95	"Zbtb26"
"mmu-let-7f"	0.81	"Pptc7"
"mmu-let-7f"	0.6	"Slc26a9"
"mmu-let-7f"	0.94	"Rfx6"
"mmu-let-7f"	0.98	"Cdv3"
"mmu-let-7f"	0.84	"Frs2"
"mmu-let-7f"	0.93	"Pitpnm3"
"mmu-let-7f"	0	"Gfod1"
"mmu-let-7f"	0.95	"Zfp516"
"mmu-let-7f"	0.96	"Nol4l"
"mmu-let-7f"	0.99	"Fnip2"
"mmu-let-7f"	0.93	"AI464131"
"mmu-let-7f"	0.86	"Usp24"
"mmu-let-7f"	0.5	"Acot11"
"mmu-let-7f"	0.87	"Slc5a6"
"mmu-let-7f"	0.94	"Sdk1"
"mmu-let-7f"	0.95	"D630045J12Rik"
"mmu-let-7f"	0.94	"Cecr2"
"mmu-let-7f"	0.935	"Trim67"
"mmu-let-7f"	0.78	"Arhgap32"
"mmu-let-7f"	0.85	"Slc9a9"
"mmu-let-7f"	0.94	"Thoc2"
"mmu-let-7f"	0	"Kcnk18"
"mmu-let-7f"	0.94	"Agap1"
"mmu-let-7f"	0.98	"Slc2a12"
"mmu-let-7f"	0.95	"Txlng"
"mmu-let-7f"	0.905	"Col27a1"
"mmu-let-7f"	0.81	"Serf2"
"mmu-let-7f"	0.8825	"Lin28b"
"mmu-let-7f"	0.64	"Obscn"
"mmu-let-7f"	0.98	"Begain"
"mmu-let-7f"	0.85	"Kmt2d"
"mmu-let-7f"	0.99	"Greb1l"
"mmu-let-7f"	0.87	"Cacfd1"
"mmu-let-7f"	0.97	"Xkr8"
"mmu-let-7f"	0.95	"Cep135"
"mmu-let-7f"	0.87	"Pdp2"
"mmu-let-7f"	0.9	"Atxn7l3b"
"mmu-let-7f"	0	"Scn4b"
"mmu-let-7f"	0.58	"Fam84b"
"mmu-let-7f"	0.92	"Panx2"
"mmu-let-7f"	0.96	"Taf9b"
"mmu-let-7f"	0.98	"Gnptab"
"mmu-let-7f"	0.905	"Plcxd2"
"mmu-let-7f"	0.86	"Nlrc5"
"mmu-let-7f"	0.93	"Arhgef15"
"mmu-let-7f"	0.9	"E2f6"
"mmu-let-7f"	0.98	"Ercc4"
"mmu-let-7f"	0.9	"Ero1l"
"mmu-let-7f"	0.49	"Tmprss2"
"mmu-let-7f"	0.94	"Dlc1"
"mmu-let-7f"	0.92	"Mapk6"
"mmu-let-7f"	0.91	"Dkk3"
"mmu-let-7f"	0.98	"Tmod2"
"mmu-let-7f"	0.92	"Rragd"
"mmu-let-7f"	0.94	"Reep1"
"mmu-let-7f"	0.86	"Atxn1l"
"mmu-let-7f"	0.82	"Zfp644"
"mmu-let-7f"	0.93	"Rufy3"
"mmu-let-7f"	0.89	"Tmx4"
"mmu-let-7f"	0.8	"Cnot11"
"mmu-let-7f"	0.88	"Chst3"
"mmu-let-7f"	0.83	"Hif3a"
"mmu-let-7f"	0	"Nap1l1"
"mmu-let-7f"	0.83	"Diaph2"
"mmu-let-7f"	0.86	"Cpsf4"
"mmu-let-7f"	0.92	"Nme6"
"mmu-let-7f"	0.95	"Slc4a4"
"mmu-let-7f"	0.98	"Syt7"
"mmu-let-7f"	0.75	"Scrt2"
"mmu-let-7f"	0.94	"Sfmbt1"
"mmu-let-7f"	0.89	"Plagl2"
"mmu-let-7f"	0.18	"Plxnc1"
"mmu-let-7f"	0.96	"Arid3c"
"mmu-let-7f"	0.98	"Rbm38"
"mmu-let-7f"	0.93	"Tspan5"
"mmu-let-7f"	0.91	"Styx"
"mmu-let-7f"	0.81	"Mycbp"
"mmu-let-7f"	0.93	"Abcb9"
"mmu-let-7f"	0.915	"Arid3b"
"mmu-let-7f"	0.63	"Chp1"
"mmu-let-7f"	0.95	"Syncrip"
"mmu-let-7f"	0.87	"Ikbke"
"mmu-let-7f"	0.94	"Elf4"
"mmu-let-7f"	0.7	"Ankrd49"
"mmu-let-7f"	0.98	"Rbms2"
"mmu-let-7f"	0.93	"Nme4"
"mmu-let-7f"	0.95	"Rgs17"
"mmu-let-7f"	0.95	"Habp4"
"mmu-let-7f"	0.88	"Ick"
"mmu-let-7f"	0.86	"Crtap"
"mmu-let-7f"	0.98	"Igdcc4"
"mmu-let-7f"	0.92	"Vav3"
"mmu-let-7f"	0.94	"Tob2"
"mmu-let-7f"	0	"Psors1c2"
"mmu-let-7f"	0.64	"Golga7"
"mmu-let-7f"	0.94	"Cd200r1"
"mmu-let-7f"	0.91	"Bin3"
"mmu-let-7f"	0.913333	"Hic2"
"mmu-let-7f"	0.95	"Pard6b"
"mmu-let-7f"	0.86	"Fam184b"
"mmu-let-7f"	0.92	"Pmaip1"
"mmu-let-7f"	0.97	"Arpp19"
"mmu-let-7f"	0.88	"Fign"
"mmu-let-7f"	0.79	"Klf14"
"mmu-let-7f"	0.98	"Kctd21"
"mmu-let-7f"	0.96	"Trim71"
"mmu-let-7f"	0.9	"Ralb"
"mmu-let-7f"	0.84	"Zfp280b"
"mmu-let-7f"	0.44	"Suv39h2"
"mmu-let-7f"	0.95	"Tsc1"
"mmu-let-7f"	0.86	"Cldn12"
"mmu-let-7f"	0.98	"Tmem167"
"mmu-let-7f"	0.93	"Arrdc4"
"mmu-let-7f"	0.73	"Pcp4l1"
"mmu-let-7f"	0.84	"Nova1"
"mmu-let-7f"	0.92	"Tnik"
"mmu-let-7f"	0.94	"Gdpd1"
"mmu-let-7f"	0.9	"Dzip1"
"mmu-let-7f"	0.59	"Abi3"
"mmu-let-7f"	0.79	"Atg4b"
"mmu-let-7f"	0.89	"Tmem41a"
"mmu-let-7f"	0.8	"Dcbld1"
"mmu-let-7f"	0.905	"Bend4"
"mmu-let-7f"	0.8	"Spryd4"
"mmu-let-7f"	0.87	"Fignl2"
"mmu-let-7f"	0.93	"Slc16a9"
"mmu-let-7f"	0.81	"Ncbp3"
"mmu-let-7f"	0.95	"Riok3"
"mmu-let-7f"	0.945	"Bzw1"
"mmu-let-7f"	0.8	"Bzw2"
"mmu-let-7f"	0.26	"Prpf38b"
"mmu-let-7f"	0.95	"Golt1b"
"mmu-let-7f"	0.95	"Edem3"
"mmu-let-7f"	0.76	"Nkap"
"mmu-let-7f"	0.88	"Polr3d"
"mmu-let-7f"	0.94	"Mon2"
"mmu-let-7f"	0.93	"Gatm"
"mmu-let-7f"	0.54	"Lipt2"
"mmu-let-7f"	0.86	"Cap2"
"mmu-let-7f"	0.69	"Srek1ip1"
"mmu-let-7f"	0.94	"Brd3"
"mmu-let-7f"	0.91	"Ergic1"
"mmu-let-7f"	0.7	"Ufl1"
"mmu-let-7f"	0.93	"Ttll4"
"mmu-let-7f"	0.93	"Loxl4"
"mmu-let-7f"	0.85	"Luc7l3"
"mmu-let-7f"	0.94	"Stx17"
"mmu-let-7f"	0.94	"Fbxo32"
"mmu-let-7f"	0.945	"Gpatch2"
"mmu-let-7f"	0.94	"Plxnd1"
"mmu-let-7f"	0.93	"Rgs8"
"mmu-let-7f"	0.94	"Limd2"
"mmu-let-7f"	0.86	"Ubxn4"
"mmu-let-7f"	0.71	"Gipc1"
"mmu-let-7f"	0.76	"Zcchc3"
"mmu-let-7f"	0.94	"Ccny"
"mmu-let-7f"	0.63	"Trabd"
"mmu-let-7f"	0	"Aen"
"mmu-let-7f"	0.78	"Cgnl1"
"mmu-let-7f"	0.83	"Fam135a"
"mmu-let-7f"	0.9	"Leprotl1"
"mmu-let-7f"	0.95	"AI846148"
"mmu-let-7f"	0.93	"0610030E20Rik"
"mmu-let-7f"	0.92	"Adipor2"
"mmu-let-7f"	0.59	"Nsmce2"
"mmu-let-7f"	0.11	"Ppm1f"
"mmu-let-7f"	0.91	"Letmd1"
"mmu-let-7f"	0.81	"Tab2"
"mmu-let-7f"	0.91	"Zfp740"
"mmu-let-7f"	0.89	"Ddi2"
"mmu-let-7f"	0.86	"Pygo2"
"mmu-let-7f"	0.9	"Vps26b"
"mmu-let-7f"	0.715	"Vstm5"
"mmu-let-7f"	0.9	"Snx5"
"mmu-let-7f"	0.95	"Tmem110"
"mmu-let-7f"	0.98	"Pcgf3"
"mmu-let-7f"	0	"Fam83g"
"mmu-let-7f"	0.915	"Pxdn"
"mmu-let-7f"	0.94	"Ttl"
"mmu-let-7f"	0.78	"Ints2"
"mmu-let-7f"	0.98	"Slc35d2"
"mmu-let-7f"	0.87	"Cpm"
"mmu-let-7f"	0.94	"Fam189a1"
"mmu-let-7f"	0.72	"Naa30"
"mmu-let-7f"	0.92	"Dusp16"
"mmu-let-7f"	0.94	"Tspan2"
"mmu-let-7f"	0.78	"Ccdc93"
"mmu-let-7f"	0.89	"Prss22"
"mmu-let-7f"	0.905	"Pgm2l1"
"mmu-let-7f"	0.94	"Stox2"
"mmu-let-7f"	0.98	"Zfp689"
"mmu-let-7f"	0	"Golga7b"
"mmu-let-7f"	0.92	"Col24a1"
"mmu-let-7f"	0.95	"Osbpl3"
"mmu-let-7f"	0.97	"Ing3"
"mmu-let-7f"	0.94	"Slc16a14"
"mmu-let-7f"	0.96	"Cpa4"
"mmu-let-7f"	0.97	"Slc25a18"
"mmu-let-7f"	0.9	"Fbxo30"
"mmu-let-7f"	0	"Plpp5"
"mmu-let-7f"	0.79	"Nkiras2"
"mmu-let-7f"	0.94	"Ppp2r2a"
"mmu-let-7f"	0.83	"Fndc3b"
"mmu-let-7f"	0.88	"Cyb561d1"
"mmu-let-7f"	0.94	"Tsc22d2"
"mmu-let-7f"	0.86	"Cnot2"
"mmu-let-7f"	0.95	"Ccdc71l"
"mmu-let-7f"	0.98	"Lsm11"
"mmu-let-7f"	0.94	"Katnbl1"
"mmu-let-7f"	0.91	"Rrp1b"
"mmu-let-7f"	0	"Ppme1"
"mmu-let-7f"	0.89	"Mex3a"
"mmu-let-7f"	0.85	"Skida1"
"mmu-let-7f"	0.86	"B3gat3"
"mmu-let-7f"	0.95	"Sass6"
"mmu-let-7f"	0.98	"Kctd17"
"mmu-let-7f"	0.97	"Slc22a23"
"mmu-let-7f"	0.95	"Tmed5"
"mmu-let-7f"	0.95	"Tbkbp1"
"mmu-let-7f"	0.84	"Wasl"
"mmu-let-7f"	0	"Xpot"
"mmu-let-7f"	0.94	"Fam118a"
"mmu-let-7f"	0.72	"Armt1"
"mmu-let-7f"	0.84	"Rnf38"
"mmu-let-7f"	0.91	"Vgll3"
"mmu-let-7f"	0.78	"Ppp2r1b"
"mmu-let-7f"	0.885	"Tmem198b"
"mmu-let-7f"	0.95	"Slc25a27"
"mmu-let-7f"	0.93	"Nphp3"
"mmu-let-7f"	0.93	"Armc8"
"mmu-let-7f"	0.83	"Sec14l1"
"mmu-let-7f"	0.86	"Crct1"
"mmu-let-7f"	0.95	"Stk40"
"mmu-let-7f"	0.89	"Dtx2"
"mmu-let-7f"	0.92	"1700017B05Rik"
"mmu-let-7f"	0.85	"Gale"
"mmu-let-7f"	0.9	"Palm3"
"mmu-let-7f"	0.94	"4931428F04Rik"
"mmu-let-7f"	0.95	"Lonrf3"
"mmu-let-7f"	0.93	"Plpp6"
"mmu-let-7f"	0.93	"Zswim5"
"mmu-let-7f"	0.82	"Snx16"
"mmu-let-7f"	0.85	"Usp38"
"mmu-let-7f"	0.94	"Tmem65"
"mmu-let-7f"	0.82	"Usp47"
"mmu-let-7f"	0.75	"Rab11fip2"
"mmu-let-7f"	0.78	"Dpp3"
"mmu-let-7f"	0.82	"Etnk1"
"mmu-let-7f"	0.94	"Arl5a"
"mmu-let-7f"	0.86	"Dusp9"
"mmu-let-7f"	0.85	"Gns"
"mmu-let-7f"	0.7	"Slc10a6"
"mmu-let-7f"	0.92	"Klhl24"
"mmu-let-7f"	0.93	"Senp2"
"mmu-let-7f"	0.98	"Faxc"
"mmu-let-7f"	0.86	"Stard3nl"
"mmu-let-7f"	0.98	"Tgds"
"mmu-let-7f"	0.91	"Clasp2"
"mmu-let-7f"	0.75	"Msi2"
"mmu-let-7f"	0.88	"Slc10a7"
"mmu-let-7f"	0.86	"Ago4"
"mmu-let-7f"	0.88	"B3gat1"
"mmu-let-7f"	0.92	"Atg16l1"
"mmu-let-7f"	0.89	"Bcl7a"
"mmu-let-7f"	0.98	"Rnf170"
"mmu-let-7f"	0.92	"Csrnp3"
"mmu-let-7f"	0.93	"Lbh"
"mmu-let-7f"	0.95	"Hook1"
"mmu-let-7f"	0.94	"Klhdc8b"
"mmu-let-7f"	0.83	"Rictor"
"mmu-let-7f"	0.93	"Stxbp5"
"mmu-let-7f"	0.9	"Ltn1"
"mmu-let-7f"	0.92	"Dlst"
"mmu-let-7f"	0.71	"Chsy3"
"mmu-let-7f"	0.86	"Sptbn4"
"mmu-let-7f"	0.94	"Tusc2"
"mmu-let-7f"	0.93	"Med8"
"mmu-let-7f"	0.94	"Mesdc1"
"mmu-let-7f"	0	"Zfp202"
"mmu-let-7f"	0.93	"Arl4d"
"mmu-let-7f"	0.9	"Ndst3"
"mmu-let-7f"	0.84	"Ctns"
"mmu-let-7f"	0.935	"Lin28a"
"mmu-let-7f"	0.8	"Elovl4"
"mmu-let-7f"	0.98	"Slc12a9"
"mmu-let-7f"	0.95	"Nedd4l"
"mmu-let-7f"	0.98	"Tmem2"
"mmu-let-7f"	0.94	"Kremen1"
"mmu-let-7f"	0.16	"Sec16b"
"mmu-let-7f"	0	"Entpd7"
"mmu-let-7f"	0.94	"Rbfox2"
"mmu-let-7f"	0.97	"Gpr45"
"mmu-let-7f"	0	"Brwd1"
"mmu-let-7f"	0.95	"Nkd1"
"mmu-let-7f"	0.9	"Cecr6"
"mmu-let-7f"	0.9	"Trim33"
"mmu-let-7f"	0.99	"Pag1"
"mmu-let-7f"	0.94	"Cnnm4"
"mmu-let-7f"	0.74	"Qars"
"mmu-let-7f"	0.99	"Lbr"
"mmu-let-7f"	0.91	"Rdh10"
"mmu-let-7f"	0.98	"Rab3gap2"
"mmu-let-7f"	0.68	"Clp1"
"mmu-let-7f"	0.92	"Cercam"
"mmu-let-7f"	0.99	"Sall4"
"mmu-let-7f"	0.72	"Kcnc4"
"mmu-miR-10a"	0.32	"Spty2d1"
"mmu-miR-10a"	0	"Arrdc3"
"mmu-miR-10a"	0.18	"Ankrd12"
"mmu-miR-10a"	0	"Ap4e1"
"mmu-miR-10a"	0.4	"Sobp"
"mmu-miR-10a"	0.17	"Braf"
"mmu-miR-10a"	0	"Bcr"
"mmu-miR-10a"	0.58	"Srsf1"
"mmu-miR-10a"	0.33	"Abcg1"
"mmu-miR-10a"	0.15	"Actg1"
"mmu-miR-10a"	0.41	"Ank3"
"mmu-miR-10a"	0.58	"Ankfy1"
"mmu-miR-10a"	0	"Arnt"
"mmu-miR-10a"	0.58	"Bach2"
"mmu-miR-10a"	0.5	"Bcl6"
"mmu-miR-10a"	0.44	"Bdnf"
"mmu-miR-10a"	0.55	"Bcl2l11"
"mmu-miR-10a"	0.55	"Btrc"
"mmu-miR-10a"	0	"Calcr"
"mmu-miR-10a"	0.43	"Camk2b"
"mmu-miR-10a"	0.47	"Camk2g"
"mmu-miR-10a"	0.22	"Cask"
"mmu-miR-10a"	0	"Cbx5"
"mmu-miR-10a"	0.53	"Chl1"
"mmu-miR-10a"	0.27	"Creb1"
"mmu-miR-10a"	0.34	"Crk"
"mmu-miR-10a"	0	"Slc25a1"
"mmu-miR-10a"	0.14	"E2f3"
"mmu-miR-10a"	0.58	"Mapre1"
"mmu-miR-10a"	0.55	"Ebf2"
"mmu-miR-10a"	0.58	"Epha5"
"mmu-miR-10a"	0.19	"Epha8"
"mmu-miR-10a"	0.35	"Celf2"
"mmu-miR-10a"	0.07	"Eri3"
"mmu-miR-10a"	0.48	"Bmp2k"
"mmu-miR-10a"	0.18	"Flt1"
"mmu-miR-10a"	0	"Fosl2"
"mmu-miR-10a"	0.54	"Gabrb2"
"mmu-miR-10a"	0.58	"Galnt1"
"mmu-miR-10a"	0.4	"Gata6"
"mmu-miR-10a"	0.275	"Nr6a1"
"mmu-miR-10a"	0.24	"Lancl1"
"mmu-miR-10a"	0.17	"Gtf2h1"
"mmu-miR-10a"	0.58	"H3f3b"
"mmu-miR-10a"	0.58	"Has3"
"mmu-miR-10a"	0.54	"Hcn1"
"mmu-miR-10a"	0	"Hoxa1"
"mmu-miR-10a"	0.41	"Hoxa3"
"mmu-miR-10a"	0.55	"Hoxb3"
"mmu-miR-10a"	0.2	"Hoxd10"
"mmu-miR-10a"	0.54	"Elavl2"
"mmu-miR-10a"	0	"Elavl3"
"mmu-miR-10a"	0.17	"Kpnb1"
"mmu-miR-10a"	0.39	"Inhbb"
"mmu-miR-10a"	0.05	"Irs4"
"mmu-miR-10a"	0.11	"Jarid2"
"mmu-miR-10a"	0.17	"Kcna6"
"mmu-miR-10a"	0	"Kl"
"mmu-miR-10a"	0.3	"Klc2"
"mmu-miR-10a"	0	"Elovl6"
"mmu-miR-10a"	0.39	"Mbnl3"
"mmu-miR-10a"	0.4	"Mtf1"
"mmu-miR-10a"	0	"Mtf2"
"mmu-miR-10a"	0.51	"Myt1l"
"mmu-miR-10a"	0.13	"Nfatc2"
"mmu-miR-10a"	0.32	"Nup50"
"mmu-miR-10a"	0.29	"Pcdh10"
"mmu-miR-10a"	0.57	"Pde4a"
"mmu-miR-10a"	0	"Pea15a"
"mmu-miR-10a"	0.41	"Ppara"
"mmu-miR-10a"	0.58	"Cyth1"
"mmu-miR-10a"	0.38	"Pten"
"mmu-miR-10a"	0.49	"Klf11"
"mmu-miR-10a"	0.18	"Scn3a"
"mmu-miR-10a"	0	"Six4"
"mmu-miR-10a"	0.55	"Ncor2"
"mmu-miR-10a"	0.55	"Tmem132b"
"mmu-miR-10a"	0.58	"Klhl29"
"mmu-miR-10a"	0.41	"Igsf1"
"mmu-miR-10a"	0.53	"Sdc1"
"mmu-miR-10a"	0.41	"Mcmbp"
"mmu-miR-10a"	0.57	"Iffo2"
"mmu-miR-10a"	0.39	"Tbx5"
"mmu-miR-10a"	0.5	"Tnrc6b"
"mmu-miR-10a"	0.51	"Tfap2c"
"mmu-miR-10a"	0	"Fnbp1l"
"mmu-miR-10a"	0.02	"Papd5"
"mmu-miR-10a"	0	"Sertad4"
"mmu-miR-10a"	0	"Nav1"
"mmu-miR-10a"	0.41	"Lgalsl"
"mmu-miR-10a"	0	"Fbf1"
"mmu-miR-10a"	0.07	"Tiam1"
"mmu-miR-10a"	0.52	"Tmem260"
"mmu-miR-10a"	0.01	"Tmod1"
"mmu-miR-10a"	0.41	"Nr2c2"
"mmu-miR-10a"	0	"Usp12"
"mmu-miR-10a"	0	"Usf2"
"mmu-miR-10a"	0.58	"Baz1b"
"mmu-miR-10a"	0.18	"Ubxn7"
"mmu-miR-10a"	0.53	"Wnt9b"
"mmu-miR-10a"	0.47	"Rprd1a"
"mmu-miR-10a"	0.58	"Rnf165"
"mmu-miR-10a"	0.03	"Patl1"
"mmu-miR-10a"	0.55	"Rorb"
"mmu-miR-10a"	0	"Wdr26"
"mmu-miR-10a"	0.53	"Ino80d"
"mmu-miR-10a"	0.36	"Gbp7"
"mmu-miR-10a"	0	"Shisa7"
"mmu-miR-10a"	0.19	"Fam63b"
"mmu-miR-10a"	0.55	"Prtg"
"mmu-miR-10a"	0.41	"Arih2"
"mmu-miR-10a"	0.56	"Cdc6"
"mmu-miR-10a"	0.02	"Zfp367"
"mmu-miR-10a"	0.41	"Homez"
"mmu-miR-10a"	0	"Mief1"
"mmu-miR-10a"	0.53	"Tenm2"
"mmu-miR-10a"	0.03	"Cadm2"
"mmu-miR-10a"	0.01	"Slc35g1"
"mmu-miR-10a"	0.58	"Palm2"
"mmu-miR-10a"	0	"Styk1"
"mmu-miR-10a"	0	"Mtss1l"
"mmu-miR-10a"	0.33	"Esrrg"
"mmu-miR-10a"	0.48	"Mapkbp1"
"mmu-miR-10a"	0.35	"Map3k2"
"mmu-miR-10a"	0.46	"Map3k7"
"mmu-miR-10a"	0.33	"Nr5a2"
"mmu-miR-10a"	0.15	"Ltbp1"
"mmu-miR-10a"	0	"Zfp608"
"mmu-miR-10a"	0.32	"Nfasc"
"mmu-miR-10a"	0.31	"Lrig2"
"mmu-miR-10a"	0.5	"Lhfpl4"
"mmu-miR-10a"	0.04	"Micall1"
"mmu-miR-10a"	0	"Sh3d19"
"mmu-miR-10a"	0.03	"Arsj"
"mmu-miR-10a"	0	"Npas3"
"mmu-miR-10a"	0	"Lix1l"
"mmu-miR-10a"	0	"Rc3h2"
"mmu-miR-10a"	0.08	"Vwc2l"
"mmu-miR-10a"	0.54	"Mdga2"
"mmu-miR-10a"	0.33	"Trim66"
"mmu-miR-10a"	0.31	"Slc41a2"
"mmu-miR-10a"	0	"Serf2"
"mmu-miR-10a"	0	"Atxn7l1"
"mmu-miR-10a"	0.31	"Ccdc177"
"mmu-miR-10a"	0.25	"Baz2b"
"mmu-miR-10a"	0.31	"E130309D14Rik"
"mmu-miR-10a"	0.19	"St6galnac6"
"mmu-miR-10a"	0.04	"Rhpn2"
"mmu-miR-10a"	0.4	"E2f7"
"mmu-miR-10a"	0.57	"Nfat5"
"mmu-miR-10a"	0	"Mycbp"
"mmu-miR-10a"	0	"Ncoa6"
"mmu-miR-10a"	0.04	"Pias1"
"mmu-miR-10a"	0.04	"Tmem183a"
"mmu-miR-10a"	0	"Rqcd1"
"mmu-miR-10a"	0.4	"Shank3"
"mmu-miR-10a"	0.26	"Fign"
"mmu-miR-10a"	0.58	"Tmem170b"
"mmu-miR-10a"	0	"Zfp827"
"mmu-miR-10a"	0.58	"Fam196a"
"mmu-miR-10a"	0.22	"Syne1"
"mmu-miR-10a"	0.41	"Blzf1"
"mmu-miR-10a"	0.47	"Zmynd11"
"mmu-miR-10a"	0	"Nacc1"
"mmu-miR-10a"	0.58	"Ctnnbip1"
"mmu-miR-10a"	0	"Wdr48"
"mmu-miR-10a"	0.53	"Rgs8"
"mmu-miR-10a"	0.05	"Zdhhc21"
"mmu-miR-10a"	0	"Nufip2"
"mmu-miR-10a"	0.32	"Snx4"
"mmu-miR-10a"	0	"Usp46"
"mmu-miR-10a"	0.12	"Dazap1"
"mmu-miR-10a"	0.24	"Bbx"
"mmu-miR-10a"	0.19	"Kdsr"
"mmu-miR-10a"	0.58	"Spag9"
"mmu-miR-10a"	0	"Chd6"
"mmu-miR-10a"	0.58	"Fbxo30"
"mmu-miR-10a"	0.36	"Ccdc71l"
"mmu-miR-10a"	0	"Dusp3"
"mmu-miR-10a"	0	"Kctd17"
"mmu-miR-10a"	0	"Tbkbp1"
"mmu-miR-10a"	0.26	"Hspa12a"
"mmu-miR-10a"	0.13	"Cep350"
"mmu-miR-10a"	0	"Mtmr3"
"mmu-miR-10a"	0	"Purg"
"mmu-miR-10a"	0.01	"Smurf1"
"mmu-miR-10a"	0	"Dock11"
"mmu-miR-10a"	0.58	"Rap2a"
"mmu-miR-10a"	0	"Bri3bp"
"mmu-miR-10a"	0.13	"Usp45"
"mmu-miR-10a"	0.49	"Csrnp3"
"mmu-miR-10a"	0	"Eif3j1"
"mmu-miR-10a"	0.01	"Trim39"
"mmu-miR-10a"	0.55	"Zxdc"
"mmu-miR-10a"	0.48	"Cecr6"
"mmu-miR-10a"	0.29	"Csmd1"
"mmu-miR-10a"	0	"Cnnm4"
"mmu-miR-10a"	0.15	"Smap1"
"mmu-miR-10a"	0	"Cept1"
"mmu-miR-10b"	0.32	"Spty2d1"
"mmu-miR-10b"	0	"Arrdc3"
"mmu-miR-10b"	0.18	"Ankrd12"
"mmu-miR-10b"	0	"Ap4e1"
"mmu-miR-10b"	0.4	"Sobp"
"mmu-miR-10b"	0.17	"Braf"
"mmu-miR-10b"	0	"Bcr"
"mmu-miR-10b"	0.58	"Srsf1"
"mmu-miR-10b"	0.33	"Abcg1"
"mmu-miR-10b"	0.15	"Actg1"
"mmu-miR-10b"	0.41	"Ank3"
"mmu-miR-10b"	0.58	"Ankfy1"
"mmu-miR-10b"	0	"Arnt"
"mmu-miR-10b"	0.58	"Bach2"
"mmu-miR-10b"	0.5	"Bcl6"
"mmu-miR-10b"	0.44	"Bdnf"
"mmu-miR-10b"	0.55	"Bcl2l11"
"mmu-miR-10b"	0.55	"Btrc"
"mmu-miR-10b"	0	"Calcr"
"mmu-miR-10b"	0.43	"Camk2b"
"mmu-miR-10b"	0.47	"Camk2g"
"mmu-miR-10b"	0.22	"Cask"
"mmu-miR-10b"	0	"Cbx5"
"mmu-miR-10b"	0.53	"Chl1"
"mmu-miR-10b"	0.27	"Creb1"
"mmu-miR-10b"	0.34	"Crk"
"mmu-miR-10b"	0	"Slc25a1"
"mmu-miR-10b"	0.14	"E2f3"
"mmu-miR-10b"	0.58	"Mapre1"
"mmu-miR-10b"	0.55	"Ebf2"
"mmu-miR-10b"	0.58	"Epha5"
"mmu-miR-10b"	0.19	"Epha8"
"mmu-miR-10b"	0.35	"Celf2"
"mmu-miR-10b"	0.07	"Eri3"
"mmu-miR-10b"	0.48	"Bmp2k"
"mmu-miR-10b"	0.18	"Flt1"
"mmu-miR-10b"	0	"Fosl2"
"mmu-miR-10b"	0.54	"Gabrb2"
"mmu-miR-10b"	0.58	"Galnt1"
"mmu-miR-10b"	0.4	"Gata6"
"mmu-miR-10b"	0.275	"Nr6a1"
"mmu-miR-10b"	0.24	"Lancl1"
"mmu-miR-10b"	0.17	"Gtf2h1"
"mmu-miR-10b"	0.58	"H3f3b"
"mmu-miR-10b"	0.58	"Has3"
"mmu-miR-10b"	0.54	"Hcn1"
"mmu-miR-10b"	0	"Hoxa1"
"mmu-miR-10b"	0.41	"Hoxa3"
"mmu-miR-10b"	0.55	"Hoxb3"
"mmu-miR-10b"	0.2	"Hoxd10"
"mmu-miR-10b"	0.54	"Elavl2"
"mmu-miR-10b"	0	"Elavl3"
"mmu-miR-10b"	0.17	"Kpnb1"
"mmu-miR-10b"	0.39	"Inhbb"
"mmu-miR-10b"	0.05	"Irs4"
"mmu-miR-10b"	0.11	"Jarid2"
"mmu-miR-10b"	0.17	"Kcna6"
"mmu-miR-10b"	0	"Kl"
"mmu-miR-10b"	0.3	"Klc2"
"mmu-miR-10b"	0	"Elovl6"
"mmu-miR-10b"	0.39	"Mbnl3"
"mmu-miR-10b"	0.4	"Mtf1"
"mmu-miR-10b"	0	"Mtf2"
"mmu-miR-10b"	0.51	"Myt1l"
"mmu-miR-10b"	0.13	"Nfatc2"
"mmu-miR-10b"	0.32	"Nup50"
"mmu-miR-10b"	0.29	"Pcdh10"
"mmu-miR-10b"	0.57	"Pde4a"
"mmu-miR-10b"	0	"Pea15a"
"mmu-miR-10b"	0.41	"Ppara"
"mmu-miR-10b"	0.58	"Cyth1"
"mmu-miR-10b"	0.38	"Pten"
"mmu-miR-10b"	0.49	"Klf11"
"mmu-miR-10b"	0.18	"Scn3a"
"mmu-miR-10b"	0	"Six4"
"mmu-miR-10b"	0.55	"Ncor2"
"mmu-miR-10b"	0.55	"Tmem132b"
"mmu-miR-10b"	0.58	"Klhl29"
"mmu-miR-10b"	0.41	"Igsf1"
"mmu-miR-10b"	0.53	"Sdc1"
"mmu-miR-10b"	0.41	"Mcmbp"
"mmu-miR-10b"	0.57	"Iffo2"
"mmu-miR-10b"	0.39	"Tbx5"
"mmu-miR-10b"	0.5	"Tnrc6b"
"mmu-miR-10b"	0.51	"Tfap2c"
"mmu-miR-10b"	0	"Fnbp1l"
"mmu-miR-10b"	0.02	"Papd5"
"mmu-miR-10b"	0	"Sertad4"
"mmu-miR-10b"	0	"Nav1"
"mmu-miR-10b"	0.41	"Lgalsl"
"mmu-miR-10b"	0	"Fbf1"
"mmu-miR-10b"	0.07	"Tiam1"
"mmu-miR-10b"	0.52	"Tmem260"
"mmu-miR-10b"	0.01	"Tmod1"
"mmu-miR-10b"	0.41	"Nr2c2"
"mmu-miR-10b"	0	"Usp12"
"mmu-miR-10b"	0	"Usf2"
"mmu-miR-10b"	0.58	"Baz1b"
"mmu-miR-10b"	0.18	"Ubxn7"
"mmu-miR-10b"	0.53	"Wnt9b"
"mmu-miR-10b"	0.47	"Rprd1a"
"mmu-miR-10b"	0.58	"Rnf165"
"mmu-miR-10b"	0.03	"Patl1"
"mmu-miR-10b"	0.55	"Rorb"
"mmu-miR-10b"	0	"Wdr26"
"mmu-miR-10b"	0.53	"Ino80d"
"mmu-miR-10b"	0.36	"Gbp7"
"mmu-miR-10b"	0	"Shisa7"
"mmu-miR-10b"	0.19	"Fam63b"
"mmu-miR-10b"	0.55	"Prtg"
"mmu-miR-10b"	0.41	"Arih2"
"mmu-miR-10b"	0.56	"Cdc6"
"mmu-miR-10b"	0.02	"Zfp367"
"mmu-miR-10b"	0.41	"Homez"
"mmu-miR-10b"	0	"Mief1"
"mmu-miR-10b"	0.53	"Tenm2"
"mmu-miR-10b"	0.03	"Cadm2"
"mmu-miR-10b"	0.01	"Slc35g1"
"mmu-miR-10b"	0.58	"Palm2"
"mmu-miR-10b"	0	"Styk1"
"mmu-miR-10b"	0	"Mtss1l"
"mmu-miR-10b"	0.33	"Esrrg"
"mmu-miR-10b"	0.48	"Mapkbp1"
"mmu-miR-10b"	0.35	"Map3k2"
"mmu-miR-10b"	0.46	"Map3k7"
"mmu-miR-10b"	0.33	"Nr5a2"
"mmu-miR-10b"	0.15	"Ltbp1"
"mmu-miR-10b"	0	"Zfp608"
"mmu-miR-10b"	0.32	"Nfasc"
"mmu-miR-10b"	0.31	"Lrig2"
"mmu-miR-10b"	0.5	"Lhfpl4"
"mmu-miR-10b"	0.04	"Micall1"
"mmu-miR-10b"	0	"Sh3d19"
"mmu-miR-10b"	0.03	"Arsj"
"mmu-miR-10b"	0	"Npas3"
"mmu-miR-10b"	0	"Lix1l"
"mmu-miR-10b"	0	"Rc3h2"
"mmu-miR-10b"	0.08	"Vwc2l"
"mmu-miR-10b"	0.54	"Mdga2"
"mmu-miR-10b"	0.33	"Trim66"
"mmu-miR-10b"	0.31	"Slc41a2"
"mmu-miR-10b"	0	"Serf2"
"mmu-miR-10b"	0	"Atxn7l1"
"mmu-miR-10b"	0.31	"Ccdc177"
"mmu-miR-10b"	0.25	"Baz2b"
"mmu-miR-10b"	0.31	"E130309D14Rik"
"mmu-miR-10b"	0.19	"St6galnac6"
"mmu-miR-10b"	0.04	"Rhpn2"
"mmu-miR-10b"	0.4	"E2f7"
"mmu-miR-10b"	0.57	"Nfat5"
"mmu-miR-10b"	0	"Mycbp"
"mmu-miR-10b"	0	"Ncoa6"
"mmu-miR-10b"	0.04	"Pias1"
"mmu-miR-10b"	0.04	"Tmem183a"
"mmu-miR-10b"	0	"Rqcd1"
"mmu-miR-10b"	0.4	"Shank3"
"mmu-miR-10b"	0.26	"Fign"
"mmu-miR-10b"	0.58	"Tmem170b"
"mmu-miR-10b"	0	"Zfp827"
"mmu-miR-10b"	0.58	"Fam196a"
"mmu-miR-10b"	0.22	"Syne1"
"mmu-miR-10b"	0.41	"Blzf1"
"mmu-miR-10b"	0.47	"Zmynd11"
"mmu-miR-10b"	0	"Nacc1"
"mmu-miR-10b"	0.58	"Ctnnbip1"
"mmu-miR-10b"	0	"Wdr48"
"mmu-miR-10b"	0.53	"Rgs8"
"mmu-miR-10b"	0.05	"Zdhhc21"
"mmu-miR-10b"	0	"Nufip2"
"mmu-miR-10b"	0.32	"Snx4"
"mmu-miR-10b"	0	"Usp46"
"mmu-miR-10b"	0.12	"Dazap1"
"mmu-miR-10b"	0.24	"Bbx"
"mmu-miR-10b"	0.19	"Kdsr"
"mmu-miR-10b"	0.58	"Spag9"
"mmu-miR-10b"	0	"Chd6"
"mmu-miR-10b"	0.58	"Fbxo30"
"mmu-miR-10b"	0.36	"Ccdc71l"
"mmu-miR-10b"	0	"Dusp3"
"mmu-miR-10b"	0	"Kctd17"
"mmu-miR-10b"	0	"Tbkbp1"
"mmu-miR-10b"	0.26	"Hspa12a"
"mmu-miR-10b"	0.13	"Cep350"
"mmu-miR-10b"	0	"Mtmr3"
"mmu-miR-10b"	0	"Purg"
"mmu-miR-10b"	0.01	"Smurf1"
"mmu-miR-10b"	0	"Dock11"
"mmu-miR-10b"	0.58	"Rap2a"
"mmu-miR-10b"	0	"Bri3bp"
"mmu-miR-10b"	0.13	"Usp45"
"mmu-miR-10b"	0.49	"Csrnp3"
"mmu-miR-10b"	0	"Eif3j1"
"mmu-miR-10b"	0.01	"Trim39"
"mmu-miR-10b"	0.55	"Zxdc"
"mmu-miR-10b"	0.48	"Cecr6"
"mmu-miR-10b"	0.29	"Csmd1"
"mmu-miR-10b"	0	"Cnnm4"
"mmu-miR-10b"	0.15	"Smap1"
"mmu-miR-10b"	0	"Cept1"
"mmu-miR-143"	0.26	"Dnajc3"
"mmu-miR-143"	0.79	"Phactr4"
"mmu-miR-143"	0.09	"Zfp282"
"mmu-miR-143"	0.11	"Ttll3"
"mmu-miR-143"	0.22	"Mapkapk3"
"mmu-miR-143"	0.085	"Phldb1"
"mmu-miR-143"	0.41	"Psme4"
"mmu-miR-143"	0.11	"Scaf8"
"mmu-miR-143"	0.06	"Unc5a"
"mmu-miR-143"	0.11	"Slc12a6"
"mmu-miR-143"	0.79	"Whsc1"
"mmu-miR-143"	0.11	"Sobp"
"mmu-miR-143"	0.06	"Mcf2"
"mmu-miR-143"	0.11	"Egln1"
"mmu-miR-143"	0.79	"Abl2"
"mmu-miR-143"	0.36	"Atp6v1a"
"mmu-miR-143"	0.77	"Atp10a"
"mmu-miR-143"	0.26	"Bcl2"
"mmu-miR-143"	0.12	"Cacna1a"
"mmu-miR-143"	0.26	"Cacna1e"
"mmu-miR-143"	0.26	"Cdh5"
"mmu-miR-143"	0.11	"Col5a2"
"mmu-miR-143"	0.16	"Dclk1"
"mmu-miR-143"	0.36	"Dnmt3a"
"mmu-miR-143"	0.11	"Dtnb"
"mmu-miR-143"	0.11	"Mark2"
"mmu-miR-143"	0.79	"Etv6"
"mmu-miR-143"	0.26	"Fscn1"
"mmu-miR-143"	0.33	"Fgf1"
"mmu-miR-143"	0.65	"Fgf7"
"mmu-miR-143"	0.44	"Sh3pxd2a"
"mmu-miR-143"	0.26	"Ctgf"
"mmu-miR-143"	0.11	"Fmn1"
"mmu-miR-143"	0.26	"Fosl2"
"mmu-miR-143"	0.38	"Brd2"
"mmu-miR-143"	0.26	"Mtpn"
"mmu-miR-143"	0.16	"Gcnt1"
"mmu-miR-143"	0.62	"Tsc22d3"
"mmu-miR-143"	0.79	"Gli3"
"mmu-miR-143"	0.29	"Hk2"
"mmu-miR-143"	0.08	"Htr2c"
"mmu-miR-143"	0.26	"Igf1r"
"mmu-miR-143"	0.79	"Igfbp5"
"mmu-miR-143"	0.04	"Il1rap"
"mmu-miR-143"	0.26	"Itgb1bp1"
"mmu-miR-143"	0.31	"Itm2b"
"mmu-miR-143"	0.06	"Kcnc1"
"mmu-miR-143"	0.15	"Klc2"
"mmu-miR-143"	0.56	"Kras"
"mmu-miR-143"	0.12	"Lasp1"
"mmu-miR-143"	0.26	"Lifr"
"mmu-miR-143"	0.71	"Limk1"
"mmu-miR-143"	0.7	"Lmo4"
"mmu-miR-143"	0.26	"Bbc3"
"mmu-miR-143"	0.11	"Mab21l1"
"mmu-miR-143"	0.26	"Marcks"
"mmu-miR-143"	0.57	"Maf"
"mmu-miR-143"	0.15	"Bnipl"
"mmu-miR-143"	0.49	"Creld1"
"mmu-miR-143"	0.08	"Fxyd3"
"mmu-miR-143"	0.72	"Aff1"
"mmu-miR-143"	0.11	"Map1b"
"mmu-miR-143"	0.71	"Mybl2"
"mmu-miR-143"	0.53	"Myo6"
"mmu-miR-143"	0.08	"Neurl1a"
"mmu-miR-143"	0.26	"Nfatc1"
"mmu-miR-143"	0.79	"Npr3"
"mmu-miR-143"	0.11	"Pcx"
"mmu-miR-143"	0.26	"Pdgfra"
"mmu-miR-143"	0.79	"Prkce"
"mmu-miR-143"	0.11	"Plxna2"
"mmu-miR-143"	0.26	"Ash1l"
"mmu-miR-143"	0.26	"Ptgs2"
"mmu-miR-143"	0.26	"Ptpn14"
"mmu-miR-143"	0.68	"Qk"
"mmu-miR-143"	0.26	"Rarg"
"mmu-miR-143"	0.26	"Sema6a"
"mmu-miR-143"	0.69	"St8sia4"
"mmu-miR-143"	0.266667	"Slc16a2"
"mmu-miR-143"	0.26	"Sox6"
"mmu-miR-143"	0.36	"Larp4"
"mmu-miR-143"	0.11	"Snx30"
"mmu-miR-143"	0.26	"D15Ertd621e"
"mmu-miR-143"	0.11	"Tcf20"
"mmu-miR-143"	0.11	"Fam117a"
"mmu-miR-143"	0.35	"Kat7"
"mmu-miR-143"	0.26	"Dgkb"
"mmu-miR-143"	0.11	"Arl15"
"mmu-miR-143"	0.26	"Tnp1"
"mmu-miR-143"	0.38	"Ube2e3"
"mmu-miR-143"	0.11	"Vipr1"
"mmu-miR-143"	0.36	"Gxylt1"
"mmu-miR-143"	0.11	"Xirp1"
"mmu-miR-143"	0.09	"Clic5"
"mmu-miR-143"	0.26	"Svil"
"mmu-miR-143"	0.31	"Rnf165"
"mmu-miR-143"	0.26	"Abhd17b"
"mmu-miR-143"	0.36	"Rasal2"
"mmu-miR-143"	0.77	"Zfp148"
"mmu-miR-143"	0.13	"Ino80d"
"mmu-miR-143"	0.31	"Gigyf2"
"mmu-miR-143"	0.65	"Frmd5"
"mmu-miR-143"	0.07	"Ptbp3"
"mmu-miR-143"	0.72	"Asap3"
"mmu-miR-143"	0.26	"Cpeb2"
"mmu-miR-143"	0.26	"Rsf1"
"mmu-miR-143"	0.79	"Tmem41b"
"mmu-miR-143"	0.11	"Psd3"
"mmu-miR-143"	0.76	"Zbtb44"
"mmu-miR-143"	0.26	"Ppp2r3a"
"mmu-miR-143"	0.4	"Lancl3"
"mmu-miR-143"	0.69	"Akap6"
"mmu-miR-143"	0.6	"Vash1"
"mmu-miR-143"	0.76	"Mapk7"
"mmu-miR-143"	0.11	"Ago2"
"mmu-miR-143"	0.79	"Dip2b"
"mmu-miR-143"	0.26	"Mkl2"
"mmu-miR-143"	0.13	"Lrrc30"
"mmu-miR-143"	0.11	"Mex3c"
"mmu-miR-143"	0.14	"C77370"
"mmu-miR-143"	0.2	"Grhl2"
"mmu-miR-143"	0.11	"Esrrg"
"mmu-miR-143"	0.79	"Map3k7"
"mmu-miR-143"	0.11	"Slc38a9"
"mmu-miR-143"	0.11	"Arhgef40"
"mmu-miR-143"	0.26	"Epb41"
"mmu-miR-143"	0.27	"Zfp275"
"mmu-miR-143"	0.11	"Add3"
"mmu-miR-143"	0.05	"Prpf19"
"mmu-miR-143"	0.36	"Reep3"
"mmu-miR-143"	0.48	"Fam168a"
"mmu-miR-143"	0.08	"Sidt1"
"mmu-miR-143"	0.26	"Rnf152"
"mmu-miR-143"	0.72	"Ppm1e"
"mmu-miR-143"	0.26	"Cachd1"
"mmu-miR-143"	0.11	"Prdx6b"
"mmu-miR-143"	0.13	"Zfp236"
"mmu-miR-143"	0.125	"Dennd1b"
"mmu-miR-143"	0.07	"AI464131"
"mmu-miR-143"	0.17	"Dennd4c"
"mmu-miR-143"	0.06	"Serf2"
"mmu-miR-143"	0.11	"Zfp395"
"mmu-miR-143"	0.26	"Kmt2d"
"mmu-miR-143"	0.07	"Ccdc58"
"mmu-miR-143"	0.05	"Taok2"
"mmu-miR-143"	0.26	"Fndc5"
"mmu-miR-143"	0.43	"Ttpa"
"mmu-miR-143"	0.26	"Vps37a"
"mmu-miR-143"	0.26	"Tmx4"
"mmu-miR-143"	0.72	"Lpar2"
"mmu-miR-143"	0.11	"Hdac7"
"mmu-miR-143"	0.36	"Fam60a"
"mmu-miR-143"	0.11	"Tmeff2"
"mmu-miR-143"	0.31	"Vapb"
"mmu-miR-143"	0.59	"Mogs"
"mmu-miR-143"	0.11	"Gabarapl1"
"mmu-miR-143"	0.18	"Jmy"
"mmu-miR-143"	0.09	"Slc4a8"
"mmu-miR-143"	0.64	"Tpm3"
"mmu-miR-143"	0.26	"Fam196a"
"mmu-miR-143"	0.11	"Marc1"
"mmu-miR-143"	0.26	"Nova1"
"mmu-miR-143"	0.11	"Slc30a7"
"mmu-miR-143"	0.66	"Rbm24"
"mmu-miR-143"	0.26	"Oser1"
"mmu-miR-143"	0.26	"Tceal8"
"mmu-miR-143"	0.26	"Mboat2"
"mmu-miR-143"	0.28	"Necap1"
"mmu-miR-143"	0.22	"Slc38a2"
"mmu-miR-143"	0.26	"Slc35a4"
"mmu-miR-143"	0.26	"Tmem33"
"mmu-miR-143"	0.11	"Dynll2"
"mmu-miR-143"	0.21	"Rmnd5a"
"mmu-miR-143"	0.11	"Svop"
"mmu-miR-143"	0.05	"Phtf2"
"mmu-miR-143"	0.26	"Rnf122"
"mmu-miR-143"	0.11	"Prrt2"
"mmu-miR-143"	0.65	"Tmem121"
"mmu-miR-143"	0.07	"Srsf11"
"mmu-miR-143"	0.11	"Sec62"
"mmu-miR-143"	0.53	"Fam83g"
"mmu-miR-143"	0.26	"Iqcg"
"mmu-miR-143"	0.14	"A1cf"
"mmu-miR-143"	0.36	"Mllt3"
"mmu-miR-143"	0.11	"Csnk1g3"
"mmu-miR-143"	0.27	"Phf6"
"mmu-miR-143"	0.26	"Stox2"
"mmu-miR-143"	0.78	"Arhgap26"
"mmu-miR-143"	0.11	"Fndc3b"
"mmu-miR-143"	0.26	"Scn2b"
"mmu-miR-143"	0.64	"Larp1"
"mmu-miR-143"	0.11	"Fezf1"
"mmu-miR-143"	0.54	"Otud4"
"mmu-miR-143"	0.31	"Msl1"
"mmu-miR-143"	0.11	"Rnf6"
"mmu-miR-143"	0.74	"Nuak2"
"mmu-miR-143"	0.11	"Ranbp10"
"mmu-miR-143"	0.26	"Pus10"
"mmu-miR-143"	0.06	"Tmem180"
"mmu-miR-143"	0.56	"Asxl2"
"mmu-miR-143"	0.36	"Akap13"
"mmu-miR-143"	0.7	"Gns"
"mmu-miR-143"	0.14	"Morc4"
"mmu-miR-143"	0.11	"Exoc6b"
"mmu-miR-143"	0.11	"Trappc8"
"mmu-miR-143"	0.11	"Rab2b"
"mmu-miR-143"	0.26	"Prss23"
"mmu-miR-143"	0.11	"Smndc1"
"mmu-miR-143"	0.26	"Atg2b"
"mmu-miR-143"	0.4	"Msi2"
"mmu-miR-143"	0.36	"Ccdc116"
"mmu-miR-143"	0.1	"Tanc2"
"mmu-miR-143"	0.11	"Yif1b"
"mmu-miR-143"	0.71	"Usp45"
"mmu-miR-143"	0.13	"Usp54"
"mmu-miR-143"	0.11	"Smarcd2"
"mmu-miR-143"	0.26	"Trps1"
"mmu-miR-143"	0.65	"Bcl2l13"
"mmu-miR-143"	0.13	"Dock2"
"mmu-miR-143"	0.11	"Strn3"
"mmu-miR-143"	0.36	"Cnnm3"
"mmu-miR-181a"	0.06	"Gm14431"
"mmu-miR-181a"	0.31	"Rubcn"
"mmu-miR-181a"	0.06	"Gm14440"
"mmu-miR-181a"	0.55	"Schip1"
"mmu-miR-181a"	0.51	"Ube3c"
"mmu-miR-181a"	0.37	"Tbc1d14"
"mmu-miR-181a"	0.5	"B630005N14Rik"
"mmu-miR-181a"	0	"Pwwp2b"
"mmu-miR-181a"	0.48	"Spty2d1"
"mmu-miR-181a"	0.11	"Ano1"
"mmu-miR-181a"	0.57	"Zdhhc7"
"mmu-miR-181a"	0.51	"Dennd4a"
"mmu-miR-181a"	0.35	"Tmed4"
"mmu-miR-181a"	0.68	"Dnal1"
"mmu-miR-181a"	0.63	"Arrdc3"
"mmu-miR-181a"	0.56	"Txndc5"
"mmu-miR-181a"	0.5	"Mbnl2"
"mmu-miR-181a"	0.6	"Rcbtb2"
"mmu-miR-181a"	0.31	"Mycbp2"
"mmu-miR-181a"	0.47	"Prkaa1"
"mmu-miR-181a"	0.3	"Pkdcc"
"mmu-miR-181a"	0.5	"Ttbk1"
"mmu-miR-181a"	0.34	"Dhx57"
"mmu-miR-181a"	0.71	"Kank1"
"mmu-miR-181a"	0.8	"Tm9sf3"
"mmu-miR-181a"	0.63	"Unc5a"
"mmu-miR-181a"	0.4	"Col16a1"
"mmu-miR-181a"	0.36	"Celsr3"
"mmu-miR-181a"	0.69	"Pom121"
"mmu-miR-181a"	0.68	"Grm5"
"mmu-miR-181a"	0.36	"Grm7"
"mmu-miR-181a"	0.305	"Prkag2"
"mmu-miR-181a"	0.53	"Baiap2"
"mmu-miR-181a"	0.41	"Ogt"
"mmu-miR-181a"	0.47	"Rimklb"
"mmu-miR-181a"	0.41	"Foxp1"
"mmu-miR-181a"	0.64	"Card11"
"mmu-miR-181a"	0.46	"Galnt16"
"mmu-miR-181a"	0.81	"Zzz3"
"mmu-miR-181a"	0.5	"Chd9"
"mmu-miR-181a"	0.745	"Rlf"
"mmu-miR-181a"	0.43	"Mybpc1"
"mmu-miR-181a"	0.44	"Prex2"
"mmu-miR-181a"	0.45	"Pkn2"
"mmu-miR-181a"	0.79	"Lmo3"
"mmu-miR-181a"	0.45	"Lmo1"
"mmu-miR-181a"	0.39	"Itga1"
"mmu-miR-181a"	0.58	"Braf"
"mmu-miR-181a"	0.5	"Dek"
"mmu-miR-181a"	0.37	"Bcr"
"mmu-miR-181a"	0.58	"Adrbk1"
"mmu-miR-181a"	0.62	"Adarb1"
"mmu-miR-181a"	0.38	"Lmx1a"
"mmu-miR-181a"	0.15	"C030039L03Rik"
"mmu-miR-181a"	0.46	"2610305D13Rik"
"mmu-miR-181a"	0.32	"Zbtb21"
"mmu-miR-181a"	0.41	"Rasa2"
"mmu-miR-181a"	0.4	"Pawr"
"mmu-miR-181a"	0.64	"Acvr2a"
"mmu-miR-181a"	0.66	"Prosc"
"mmu-miR-181a"	0.65	"Adam11"
"mmu-miR-181a"	0.81	"Vsx1"
"mmu-miR-181a"	0.42	"Adamts1"
"mmu-miR-181a"	0.69	"Adm"
"mmu-miR-181a"	0.49	"Pcdha1"
"mmu-miR-181a"	0.68	"Baz2a"
"mmu-miR-181a"	0.57	"Stim2"
"mmu-miR-181a"	0.28	"Derl2"
"mmu-miR-181a"	0.67	"Slc19a2"
"mmu-miR-181a"	0.17	"Ank1"
"mmu-miR-181a"	0.52	"Ankfy1"
"mmu-miR-181a"	0.35	"Anxa11"
"mmu-miR-181a"	0.6	"Srgap1"
"mmu-miR-181a"	0.2	"Ap1g1"
"mmu-miR-181a"	0.74	"Xiap"
"mmu-miR-181a"	0.45	"Api5"
"mmu-miR-181a"	0.58	"Aplp2"
"mmu-miR-181a"	0.46	"Arf3"
"mmu-miR-181a"	0.5	"Arf6"
"mmu-miR-181a"	0.8	"Arnt2"
"mmu-miR-181a"	0.64	"Atf2"
"mmu-miR-181a"	0.45	"Atp1b1"
"mmu-miR-181a"	0.47	"Atp2a2"
"mmu-miR-181a"	0.52	"Atp2b2"
"mmu-miR-181a"	0.06	"Atp6v1a"
"mmu-miR-181a"	0.8	"Atp8a1"
"mmu-miR-181a"	0.79	"Bach2"
"mmu-miR-181a"	0.58	"Bcl2"
"mmu-miR-181a"	0.72	"Bcl2l11"
"mmu-miR-181a"	0.57	"Zfp36l1"
"mmu-miR-181a"	0.46	"Zfp36l2"
"mmu-miR-181a"	0.335	"Birc6"
"mmu-miR-181a"	0.346667	"Chic1"
"mmu-miR-181a"	0.47	"Hyou1"
"mmu-miR-181a"	0.8	"Calm1"
"mmu-miR-181a"	0.8	"Camk2g"
"mmu-miR-181a"	0.77	"Runx1"
"mmu-miR-181a"	0.62	"Cbfa2t2"
"mmu-miR-181a"	0.73	"Cbfa2t3"
"mmu-miR-181a"	0.72	"Cbx4"
"mmu-miR-181a"	0.61	"Cbx5"
"mmu-miR-181a"	0.6	"Ccnk"
"mmu-miR-181a"	0.37	"Cd2ap"
"mmu-miR-181a"	0.3	"Entpd6"
"mmu-miR-181a"	0.61	"Cd4"
"mmu-miR-181a"	0.28	"Cd69"
"mmu-miR-181a"	0.39	"Cdx2"
"mmu-miR-181a"	0.47	"Cdyl"
"mmu-miR-181a"	0.6	"Chd1"
"mmu-miR-181a"	0.71	"Cnr1"
"mmu-miR-181a"	0.54	"Col5a1"
"mmu-miR-181a"	0.435	"Cops2"
"mmu-miR-181a"	0.48	"Cpd"
"mmu-miR-181a"	0.635	"Creb1"
"mmu-miR-181a"	0.8	"Dpysl2"
"mmu-miR-181a"	0.49	"Pcdha4"
"mmu-miR-181a"	0.49	"Pcdha6"
"mmu-miR-181a"	0.49	"Pcdha7"
"mmu-miR-181a"	0.49	"Pcdha5"
"mmu-miR-181a"	0.49	"Pcdha11"
"mmu-miR-181a"	0.6	"Csnk2a2"
"mmu-miR-181a"	0.65	"Vcan"
"mmu-miR-181a"	0.515	"Cxadr"
"mmu-miR-181a"	0.78	"Dclk1"
"mmu-miR-181a"	0.5625	"Ddx3x"
"mmu-miR-181a"	0.72	"Drd1"
"mmu-miR-181a"	0.35	"Drp2"
"mmu-miR-181a"	0.5	"E2f5"
"mmu-miR-181a"	0.515	"S1pr1"
"mmu-miR-181a"	0.06	"Eed"
"mmu-miR-181a"	0.33	"Egr1"
"mmu-miR-181a"	0.55	"Eif4a2"
"mmu-miR-181a"	0.51	"Eln"
"mmu-miR-181a"	0.78	"En2"
"mmu-miR-181a"	0.36	"Dmtn"
"mmu-miR-181a"	0.34	"Epc1"
"mmu-miR-181a"	0.27	"Epha4"
"mmu-miR-181a"	0.41	"Erf"
"mmu-miR-181a"	0.73	"Esr1"
"mmu-miR-181a"	0.06	"Gm14288"
"mmu-miR-181a"	0.73	"Etv6"
"mmu-miR-181a"	0.24	"Evi2a"
"mmu-miR-181a"	0.4	"Evx1"
"mmu-miR-181a"	0.36	"Igf2bp3"
"mmu-miR-181a"	0.56	"Eya3"
"mmu-miR-181a"	0.52	"Acsl1"
"mmu-miR-181a"	0.3	"Fgfr3"
"mmu-miR-181a"	0.65	"Fkbp1a"
"mmu-miR-181a"	0.45	"Flt1"
"mmu-miR-181a"	0.38	"Fmr1"
"mmu-miR-181a"	0.46	"Fos"
"mmu-miR-181a"	0.35	"Gabra1"
"mmu-miR-181a"	0.63	"Gas7"
"mmu-miR-181a"	0.61	"Gata6"
"mmu-miR-181a"	0.58	"Mtpn"
"mmu-miR-181a"	0.73	"Nr6a1"
"mmu-miR-181a"	0.46	"Gcnt2"
"mmu-miR-181a"	0.56	"Gdi1"
"mmu-miR-181a"	0.66	"Gpd2"
"mmu-miR-181a"	0.78	"Gfpt1"
"mmu-miR-181a"	0.69	"B4galt1"
"mmu-miR-181a"	0.72	"Gls"
"mmu-miR-181a"	0.31	"Gnao1"
"mmu-miR-181a"	0.54	"Gnaq"
"mmu-miR-181a"	0.72	"Gng2"
"mmu-miR-181a"	0.72	"Grb10"
"mmu-miR-181a"	0.67	"Gria2"
"mmu-miR-181a"	0.63	"Grik2"
"mmu-miR-181a"	0.69	"Grik3"
"mmu-miR-181a"	0.46	"Nr3c1"
"mmu-miR-181a"	0.76	"Grm1"
"mmu-miR-181a"	0.42	"Hand2"
"mmu-miR-181a"	0.67	"Hcn1"
"mmu-miR-181a"	0.33	"Hcn2"
"mmu-miR-181a"	0.44	"Hey2"
"mmu-miR-181a"	0.6	"Hipk3"
"mmu-miR-181a"	0.61	"Hmbs"
"mmu-miR-181a"	0.38	"Hoxa1"
"mmu-miR-181a"	0.62	"Hoxa11"
"mmu-miR-181a"	0.71	"Hoxc8"
"mmu-miR-181a"	0.21	"Agfg1"
"mmu-miR-181a"	0.64	"Htr1a"
"mmu-miR-181a"	0.47	"Elavl2"
"mmu-miR-181a"	0.67	"Elavl4"
"mmu-miR-181a"	0.69	"Il1a"
"mmu-miR-181a"	0.26	"Il7"
"mmu-miR-181a"	0.42	"Ilf3"
"mmu-miR-181a"	0.5	"Kpnb1"
"mmu-miR-181a"	0.53	"Itga3"
"mmu-miR-181a"	0.48	"Itsn1"
"mmu-miR-181a"	0.4	"Jarid2"
"mmu-miR-181a"	0.57	"Kcna4"
"mmu-miR-181a"	0.67	"Kcnh1"
"mmu-miR-181a"	0.69	"Kcnma1"
"mmu-miR-181a"	0.5	"Kif1b"
"mmu-miR-181a"	0.51	"Kif3b"
"mmu-miR-181a"	0.59	"Kpna1"
"mmu-miR-181a"	0.5	"L1cam"
"mmu-miR-181a"	0.6	"Lats1"
"mmu-miR-181a"	0.53	"Lhx9"
"mmu-miR-181a"	0.72	"Lif"
"mmu-miR-181a"	0.53	"Zbtb7a"
"mmu-miR-181a"	0.37	"Lrrn1"
"mmu-miR-181a"	0.705	"Zfp704"
"mmu-miR-181a"	0.31	"Adgrl4"
"mmu-miR-181a"	0.6	"Glcci1"
"mmu-miR-181a"	0.4	"Usp33"
"mmu-miR-181a"	0.59	"Marcks"
"mmu-miR-181a"	0.68	"Smad7"
"mmu-miR-181a"	0.68	"Man2a1"
"mmu-miR-181a"	0.5	"Mcl1"
"mmu-miR-181a"	0.72	"Mecp2"
"mmu-miR-181a"	0.43	"Mlf1"
"mmu-miR-181a"	0.79	"Aff1"
"mmu-miR-181a"	0.81	"Foxk1"
"mmu-miR-181a"	0.76	"Map1a"
"mmu-miR-181a"	0.62	"Map1b"
"mmu-miR-181a"	0.77	"Mapt"
"mmu-miR-181a"	0.54	"Mtf1"
"mmu-miR-181a"	0.435	"Mtf2"
"mmu-miR-181a"	0.61	"Mybl1"
"mmu-miR-181a"	0.59	"Nab1"
"mmu-miR-181a"	0.62	"Ncoa2"
"mmu-miR-181a"	0.36	"Neo1"
"mmu-miR-181a"	0.45	"Nfatc2ip"
"mmu-miR-181a"	0.68	"Nlk"
"mmu-miR-181a"	0.47	"Nnt"
"mmu-miR-181a"	0.69	"Notch2"
"mmu-miR-181a"	0.39	"Nrp2"
"mmu-miR-181a"	0.5	"Nrxn1"
"mmu-miR-181a"	0.73	"Tnfrsf11b"
"mmu-miR-181a"	0.42	"Pafah1b1"
"mmu-miR-181a"	0.45	"Pafah1b2"
"mmu-miR-181a"	0.63	"Pam"
"mmu-miR-181a"	0.5	"Pax9"
"mmu-miR-181a"	0.79	"Pbx1"
"mmu-miR-181a"	0.58	"Pdcd6ip"
"mmu-miR-181a"	0.35	"Pde1c"
"mmu-miR-181a"	0.71	"Pdgfra"
"mmu-miR-181a"	0.4	"Phf2"
"mmu-miR-181a"	0.81	"Pik3r3"
"mmu-miR-181a"	0.39	"Pitx2"
"mmu-miR-181a"	0.7	"Prkcd"
"mmu-miR-181a"	0.8	"Prkce"
"mmu-miR-181a"	0.47	"Pknox1"
"mmu-miR-181a"	0.34	"Serpine1"
"mmu-miR-181a"	0.61	"Plcb1"
"mmu-miR-181a"	0.76	"Phox2b"
"mmu-miR-181a"	0.72	"Ppara"
"mmu-miR-181a"	0.33	"Sypl"
"mmu-miR-181a"	0.26	"Ppm1b"
"mmu-miR-181a"	0.34	"Ppp1cb"
"mmu-miR-181a"	0.53	"Ppp3r1"
"mmu-miR-181a"	0.65	"Prox1"
"mmu-miR-181a"	0.7	"Npepps"
"mmu-miR-181a"	0.31	"Psap"
"mmu-miR-181a"	0.72	"Pten"
"mmu-miR-181a"	0.49	"Pcdha9"
"mmu-miR-181a"	0.49	"Pcdha3"
"mmu-miR-181a"	0.49	"Pcdha12"
"mmu-miR-181a"	0.41	"Hexim1"
"mmu-miR-181a"	0.8	"Igdcc3"
"mmu-miR-181a"	0.483333	"Qk"
"mmu-miR-181a"	0.54	"Rad21"
"mmu-miR-181a"	0.55	"Rad23b"
"mmu-miR-181a"	0.44	"Rai1"
"mmu-miR-181a"	0.81	"Ran"
"mmu-miR-181a"	0.67	"Rasl2-9"
"mmu-miR-181a"	0.335	"Rlim"
"mmu-miR-181a"	0.31	"Rnf2"
"mmu-miR-181a"	0.79	"Atxn1"
"mmu-miR-181a"	0.38	"Nptn"
"mmu-miR-181a"	0.79	"Sel1l"
"mmu-miR-181a"	0.44	"Sema4c"
"mmu-miR-181a"	0.56	"Sept8"
"mmu-miR-181a"	0.71	"St8sia4"
"mmu-miR-181a"	0.6	"Sim1"
"mmu-miR-181a"	0.72	"Sin3b"
"mmu-miR-181a"	0.76	"Six2"
"mmu-miR-181a"	0.38	"Six4"
"mmu-miR-181a"	0.17	"Slc2a3"
"mmu-miR-181a"	0.75	"Slc8a1"
"mmu-miR-181a"	0.8	"Snn"
"mmu-miR-181a"	0.78	"Sos1"
"mmu-miR-181a"	0.69	"Sox5"
"mmu-miR-181a"	0.66	"Sox6"
"mmu-miR-181a"	0.4	"Sp1"
"mmu-miR-181a"	0.44	"Bptf"
"mmu-miR-181a"	0.68	"Larp4"
"mmu-miR-181a"	0.78	"Strbp"
"mmu-miR-181a"	0.78	"Wdr37"
"mmu-miR-181a"	0.67	"Igsf11"
"mmu-miR-181a"	0.71	"Pknox2"
"mmu-miR-181a"	0.58	"Mlxip"
"mmu-miR-181a"	0.06	"9830147E19Rik"
"mmu-miR-181a"	0.32	"Aph1b"
"mmu-miR-181a"	0.49	"Btla"
"mmu-miR-181a"	0.68	"Srpk2"
"mmu-miR-181a"	0.73	"Klhl29"
"mmu-miR-181a"	0.62	"Dip2c"
"mmu-miR-181a"	0.31	"Stc1"
"mmu-miR-181a"	0.74	"Cblb"
"mmu-miR-181a"	0.27	"Stk10"
"mmu-miR-181a"	0.68	"Bhlhe40"
"mmu-miR-181a"	0.63	"Lcorl"
"mmu-miR-181a"	0.3	"Syngr2"
"mmu-miR-181a"	0.4	"Syt3"
"mmu-miR-181a"	0.4	"Slc35f3"
"mmu-miR-181a"	0.76	"Lpp"
"mmu-miR-181a"	0.73	"Tmem151b"
"mmu-miR-181a"	0.68	"Tbc1d4"
"mmu-miR-181a"	0.81	"Unc5d"
"mmu-miR-181a"	0.68	"Adgrb3"
"mmu-miR-181a"	0.03	"6720489N17Rik"
"mmu-miR-181a"	0.46	"Ado"
"mmu-miR-181a"	0.48	"Ap1ar"
"mmu-miR-181a"	0.67	"Inpp5a"
"mmu-miR-181a"	0.5	"Proser1"
"mmu-miR-181a"	0.55	"Mapre2"
"mmu-miR-181a"	0.37	"Spice1"
"mmu-miR-181a"	0.71	"Fam126b"
"mmu-miR-181a"	0.7	"Tmem71"
"mmu-miR-181a"	0.41	"Phf3"
"mmu-miR-181a"	0.8	"Ythdf2"
"mmu-miR-181a"	0.77	"Tnrc6b"
"mmu-miR-181a"	0.585	"Nipal4"
"mmu-miR-181a"	0.62	"Tcf7l2"
"mmu-miR-181a"	0.693333	"Kmt2a"
"mmu-miR-181a"	0.5	"Papd5"
"mmu-miR-181a"	0.77	"Csnk1g1"
"mmu-miR-181a"	0.66	"Rap1b"
"mmu-miR-181a"	0.6	"Cnksr3"
"mmu-miR-181a"	0.53	"Phactr2"
"mmu-miR-181a"	0.27	"Socs2"
"mmu-miR-181a"	0.49	"Aftph"
"mmu-miR-181a"	0.47	"Lgalsl"
"mmu-miR-181a"	0.75	"Ccdc85a"
"mmu-miR-181a"	0.7	"Phlda1"
"mmu-miR-181a"	0.59	"Tead1"
"mmu-miR-181a"	0.58	"Wnt9a"
"mmu-miR-181a"	0.46	"Camta2"
"mmu-miR-181a"	0.67	"Taok1"
"mmu-miR-181a"	0.73	"Hlf"
"mmu-miR-181a"	0.55	"Stxbp6"
"mmu-miR-181a"	0.47	"Baz1a"
"mmu-miR-181a"	0.78	"Sipa1l1"
"mmu-miR-181a"	0.58	"Pacs2"
"mmu-miR-181a"	0.65	"Tgfbr1"
"mmu-miR-181a"	0.4	"Mboat1"
"mmu-miR-181a"	0.58	"Tgfbr3"
"mmu-miR-181a"	0.79	"Phactr1"
"mmu-miR-181a"	0.61	"Thrb"
"mmu-miR-181a"	0.675	"Timp3"
"mmu-miR-181a"	0.46	"Mier3"
"mmu-miR-181a"	0.62	"Sec24c"
"mmu-miR-181a"	0.29	"Tnf"
"mmu-miR-181a"	0.55	"Tnfaip1"
"mmu-miR-181a"	0.28	"Tnp1"
"mmu-miR-181a"	0.68	"Tns1"
"mmu-miR-181a"	0.16	"Tmem165"
"mmu-miR-181a"	0.67	"Nr2c2"
"mmu-miR-181a"	0.46	"Hsp90b1"
"mmu-miR-181a"	0.5	"Ube2l3"
"mmu-miR-181a"	0.09	"Ube2b"
"mmu-miR-181a"	0.63	"Ube2h"
"mmu-miR-181a"	0.35	"Usp12"
"mmu-miR-181a"	0.69	"Ubp1"
"mmu-miR-181a"	0.52	"Lin7c"
"mmu-miR-181a"	0.44	"Brd1"
"mmu-miR-181a"	0.725	"Senp1"
"mmu-miR-181a"	0.44	"Plcl2"
"mmu-miR-181a"	0.72	"Lclat1"
"mmu-miR-181a"	0.59	"Srsf7"
"mmu-miR-181a"	0.45	"Fbxo11"
"mmu-miR-181a"	0.675	"Onecut2"
"mmu-miR-181a"	0.65	"Rorb"
"mmu-miR-181a"	0.52	"Trpm3"
"mmu-miR-181a"	0.54	"Fam178a"
"mmu-miR-181a"	0.79	"Ywhag"
"mmu-miR-181a"	0.33	"Yy1"
"mmu-miR-181a"	0.5	"Yod1"
"mmu-miR-181a"	0.6	"Zbtb41"
"mmu-miR-181a"	0.51	"Nmnat2"
"mmu-miR-181a"	0.37	"Prrc2c"
"mmu-miR-181a"	0.61	"Pcgf2"
"mmu-miR-181a"	0.64	"Cdc42bpa"
"mmu-miR-181a"	0.36	"Mark1"
"mmu-miR-181a"	0.72	"Zfand5"
"mmu-miR-181a"	0.745	"Kcnq5"
"mmu-miR-181a"	0.64	"Ino80d"
"mmu-miR-181a"	0.51	"Ppip5k2"
"mmu-miR-181a"	0.06	"Zfp97"
"mmu-miR-181a"	0.79	"Camsap1"
"mmu-miR-181a"	0.5	"Zic2"
"mmu-miR-181a"	0.58	"Zic3"
"mmu-miR-181a"	0.76	"Slc25a25"
"mmu-miR-181a"	0.47	"Slc30a1"
"mmu-miR-181a"	0.51	"Epc2"
"mmu-miR-181a"	0.37	"Tlk1"
"mmu-miR-181a"	0.51	"Lrp4"
"mmu-miR-181a"	0.785	"Btbd3"
"mmu-miR-181a"	0.47	"Psmf1"
"mmu-miR-181a"	0.52	"Tgif2"
"mmu-miR-181a"	0.73	"Ralgapb"
"mmu-miR-181a"	0.37	"Ythdf3"
"mmu-miR-181a"	0.51	"Fam160a1"
"mmu-miR-181a"	0.36	"Syt11"
"mmu-miR-181a"	0.6	"Pias3"
"mmu-miR-181a"	0.8	"Olfm3"
"mmu-miR-181a"	0.79	"Plppr4"
"mmu-miR-181a"	0.25	"Tmeff1"
"mmu-miR-181a"	0.3	"Ptbp3"
"mmu-miR-181a"	0	"Megf9"
"mmu-miR-181a"	0.44	"Ttc39a"
"mmu-miR-181a"	0.68	"Pdik1l"
"mmu-miR-181a"	0.54	"Tardbp"
"mmu-miR-181a"	0.525	"Kmt2c"
"mmu-miR-181a"	0.63	"Tada2b"
"mmu-miR-181a"	0.66	"Pdap1"
"mmu-miR-181a"	0.51	"Jazf1"
"mmu-miR-181a"	0.6	"Wnk1"
"mmu-miR-181a"	0.35	"Crebl2"
"mmu-miR-181a"	0.5	"Klhl42"
"mmu-miR-181a"	0.6	"Picalm"
"mmu-miR-181a"	0.54	"Rsf1"
"mmu-miR-181a"	0.27	"Dcun1d3"
"mmu-miR-181a"	0.57	"Ppfia1"
"mmu-miR-181a"	0.06	"Zfp930"
"mmu-miR-181a"	0.67	"Cpne2"
"mmu-miR-181a"	0.55	"Dmxl2"
"mmu-miR-181a"	0.76	"Prtg"
"mmu-miR-181a"	0.57	"Dnajc13"
"mmu-miR-181a"	0.52	"Slc9a6"
"mmu-miR-181a"	0.81	"Tbpl1"
"mmu-miR-181a"	0.6	"Osbpl8"
"mmu-miR-181a"	0.67	"Ankrd52"
"mmu-miR-181a"	0.71	"Sowaha"
"mmu-miR-181a"	0.29	"Zfp867"
"mmu-miR-181a"	0.68	"Adamts5"
"mmu-miR-181a"	0.65	"Dock4"
"mmu-miR-181a"	0.53	"Akap6"
"mmu-miR-181a"	0.72	"Elmsan1"
"mmu-miR-181a"	0.59	"Klf6"
"mmu-miR-181a"	0.72	"Dlg2"
"mmu-miR-181a"	0.59	"Ets1"
"mmu-miR-181a"	0.67	"Tnpo1"
"mmu-miR-181a"	0.54	"G3bp2"
"mmu-miR-181a"	0.47	"Lrp12"
"mmu-miR-181a"	0.48	"Rspo2"
"mmu-miR-181a"	0.34	"Phf20l1"
"mmu-miR-181a"	0.64	"Ago2"
"mmu-miR-181a"	0.8	"Dip2b"
"mmu-miR-181a"	0.67	"Mb21d2"
"mmu-miR-181a"	0.47	"Ythdc2"
"mmu-miR-181a"	0.56	"Scamp2"
"mmu-miR-181a"	0.62	"Sept3"
"mmu-miR-181a"	0.48	"Slc16a12"
"mmu-miR-181a"	0.71	"Spry4"
"mmu-miR-181a"	0.69	"Ccnj"
"mmu-miR-181a"	0	"Plekha6"
"mmu-miR-181a"	0.43	"Zbtb34"
"mmu-miR-181a"	0.5	"Zeb2"
"mmu-miR-181a"	0.55	"D430041D05Rik"
"mmu-miR-181a"	0.27	"Wdr76"
"mmu-miR-181a"	0.5	"Pak7"
"mmu-miR-181a"	0.69	"Phc3"
"mmu-miR-181a"	0.34	"Zfp697"
"mmu-miR-181a"	0.44	"Pde5a"
"mmu-miR-181a"	0.59	"Prickle2"
"mmu-miR-181a"	0.54	"Zfp568"
"mmu-miR-181a"	0.21	"Zfp14"
"mmu-miR-181a"	0.59	"Rgma"
"mmu-miR-181a"	0.5	"Dlgap2"
"mmu-miR-181a"	0.49	"Sipa1l2"
"mmu-miR-181a"	0.66	"Hephl1"
"mmu-miR-181a"	0.476667	"Peak1"
"mmu-miR-181a"	0.4	"Zfp937"
"mmu-miR-181a"	0.72	"C77370"
"mmu-miR-181a"	0.55	"Iqsec2"
"mmu-miR-181a"	0.57	"Cnksr2"
"mmu-miR-181a"	0.04	"Rbbp7"
"mmu-miR-181a"	0.62	"Rbm47"
"mmu-miR-181a"	0.66	"Tox"
"mmu-miR-181a"	0.62	"Ap1s3"
"mmu-miR-181a"	0.34	"Cdk8"
"mmu-miR-181a"	0.79	"Mapk1"
"mmu-miR-181a"	0.39	"Nbea"
"mmu-miR-181a"	0.62	"Sema4g"
"mmu-miR-181a"	0.55	"Cul3"
"mmu-miR-181a"	0.41	"Kcnc2"
"mmu-miR-181a"	0.25	"Fam19a2"
"mmu-miR-181a"	0.37	"Ccnb1"
"mmu-miR-181a"	0.46	"Mtmr12"
"mmu-miR-181a"	0.8	"Robo2"
"mmu-miR-181a"	0.54	"Map4k4"
"mmu-miR-181a"	0.32	"Fam171a1"
"mmu-miR-181a"	0.34	"Acvr1c"
"mmu-miR-181a"	0.73	"Ss18l1"
"mmu-miR-181a"	0.63	"Lrig2"
"mmu-miR-181a"	0.57	"Luzp1"
"mmu-miR-181a"	0.3	"Zfp664"
"mmu-miR-181a"	0.51	"Aak1"
"mmu-miR-181a"	0.01	"Cntn4"
"mmu-miR-181a"	0.6	"Map3k10"
"mmu-miR-181a"	0.37	"Rab6b"
"mmu-miR-181a"	0.39	"Arsj"
"mmu-miR-181a"	0.49	"Podxl"
"mmu-miR-181a"	0.17	"Tbcel"
"mmu-miR-181a"	0.4	"Rasl10b"
"mmu-miR-181a"	0.6	"Fam3c"
"mmu-miR-181a"	0.5	"Ept1"
"mmu-miR-181a"	0.61	"Mga"
"mmu-miR-181a"	0.52	"Ndrg2"
"mmu-miR-181a"	0.48	"Nol4"
"mmu-miR-181a"	0.54	"Fndc3a"
"mmu-miR-181a"	0.65	"Fsd1l"
"mmu-miR-181a"	0.4	"Igf2bp2"
"mmu-miR-181a"	0.79	"Nwd2"
"mmu-miR-181a"	0.73	"Apba1"
"mmu-miR-181a"	0.3	"Msrb3"
"mmu-miR-181a"	0.55	"Scai"
"mmu-miR-181a"	0.35	"Trank1"
"mmu-miR-181a"	0.4	"Lmbrd2"
"mmu-miR-181a"	0.66	"Ubn2"
"mmu-miR-181a"	0.44	"Dennd5b"
"mmu-miR-181a"	0.75	"Dopey1"
[truncated: 8,993 more rows]
