# Supplementary material for: The miRNA biogenesis pathway prevents inappropriate expression of injury response genes in developing and adult Schwann cells
Source: Glia. 2018 Oct 8;66(12):2632–44. doi: 10.1002/glia.23516 (PMC6585637; doi:10.1002/glia.23516)
Supplement: Supplementary file 4 — File S3 GO terms (biological process) for genes upregulated in Dgcr8 cKO and Drosha cKO at P1. [file GLIA-66-2632-s004.xls]

## Sheet: Sheet1
Term	Overlap	P-value	Adjusted P-value	Z-score	Combined Score	Genes
"regulation of response to wounding (GO:1903034)"	"33/347"	1.32128e-09	4.30871e-06	-2.49384	30.8111	"SEMA7A;PROS1;PLAT;THBS1;FGF2;CTSS;LBH;C1QTNF1;PLAU;SPP1;ACP5;CD36;LBP;CD34;PRKG1;IER3;SMAD3;ANXA1;TNFRSF12A;WNT5A;NR1H3;TNFRSF1B;OSMR;F3;TGFBR2;ADORA2B;TYRO3;F2RL1;PPARG;TLR7;PIK3AP1;TLR4;HBEGF"
"extracellular matrix organization (GO:0030198)"	"31/359"	3.4052e-08	2.71174e-05	-2.37578	24.9821	"DDR1;COLGALT2;DPT;NDNF;NID1;THBS1;FGF2;CTSS;LGALS3;ADAMTS5;ADAMTS2;CTSL;SH3PXD2B;SPP1;ITGAV;TIMP1;TFAP2A;DST;ACTN1;SULF1;TGFBR1;COL7A1;MFAP2;PXDN;COL20A1;ITGA7;MMP19;COL6A6;COL9A2;RECK;PLEC"
"extracellular structure organization (GO:0043062)"	"31/360"	3.61154e-08	2.71174e-05	-2.37548	24.9789	"DDR1;COLGALT2;DPT;NDNF;NID1;THBS1;FGF2;CTSS;ADAMTS5;LGALS3;ADAMTS2;CTSL;SH3PXD2B;SPP1;ITGAV;TIMP1;TFAP2A;DST;ACTN1;SULF1;TGFBR1;COL7A1;MFAP2;PXDN;COL20A1;ITGA7;MMP19;COL6A6;COL9A2;RECK;PLEC"
"blood coagulation (GO:0007596)"	"36/472"	4.98941e-08	2.71174e-05	-2.37151	24.9372	"FIGF;PROS1;PDE3B;ARRB1;PLAT;PIK3CB;THBS1;DOCK11;SHH;PLAU;P2RY1;PLCG2;ITGAV;CD36;TIMP1;PRKG1;ENTPD1;ANGPT2;ACTN1;ITPK1;TFPI2;ATP1B2;L1CAM;MERTK;F3;ADRA2B;VAV1;SLC8A3;PROCR;EHD3;STIM1;SLC7A8;IRF1;F2RL1;CD48;LCP2"
"coagulation (GO:0050817)"	"36/472"	4.98941e-08	2.71174e-05	-2.36891	24.9099	"FIGF;PROS1;PDE3B;ARRB1;PLAT;PIK3CB;THBS1;DOCK11;SHH;PLAU;P2RY1;PLCG2;ITGAV;CD36;TIMP1;PRKG1;ENTPD1;ANGPT2;ACTN1;TFPI2;ITPK1;ATP1B2;L1CAM;MERTK;F3;ADRA2B;VAV1;SLC8A3;PROCR;EHD3;STIM1;SLC7A8;IRF1;F2RL1;CD48;LCP2"
"hemostasis (GO:0007599)"	"36/478"	6.70521e-08	3.12367e-05	-2.36526	24.537	"FIGF;PROS1;PDE3B;ARRB1;PLAT;PIK3CB;THBS1;DOCK11;SHH;PLAU;P2RY1;PLCG2;ITGAV;CD36;TIMP1;PRKG1;ENTPD1;ANGPT2;ACTN1;ITPK1;TFPI2;ATP1B2;L1CAM;MERTK;F3;ADRA2B;VAV1;SLC8A3;PROCR;EHD3;STIM1;SLC7A8;IRF1;F2RL1;CD48;LCP2"
"regulation of wound healing (GO:0061041)"	"17/107"	2.18639e-08	2.71174e-05	-2.2369	23.5217	"SMAD3;TNFRSF12A;PROS1;PLAT;FGF2;F3;THBS1;TGFBR2;LBH;C1QTNF1;PLAU;F2RL1;CD36;CD34;TLR4;PRKG1;HBEGF"
"positive regulation of cytokine production involved in immune response (GO:0002720)"	"8/27"	2.48021e-06	0.000709548	-2.6276	19.0524	"SPON2;SEMA7A;RSAD2;WNT5A;F2RL1;TNFRSF14;CD36;TLR4"
"positive regulation of toll-like receptor signaling pathway (GO:0034123)"	"6/14"	8.4809e-06	0.00131696	-2.74791	18.2253	"RSAD2;F2RL1;NR1H3;LBP;PIK3AP1;TLR5"
"positive regulation of cytokine production (GO:0001819)"	"26/327"	1.90171e-06	0.000666562	-2.43403	17.801	"SPON2;SEMA7A;HSPB1;DTX4;THBS1;TNFRSF14;CD36;LBP;LRRFIP1;IL12RB1;CD34;TRIM21;SMAD3;RSAD2;DDX58;SLC11A1;WNT5A;SULF1;RGCC;ADORA2B;IRF1;IRF8;F2RL1;TLR7;TLR5;TLR4"
"response to other organism (GO:0051707)"	"32/462"	2.04404e-06	0.000666562	-2.3903	17.4811	"SPON2;RNASEL;UNC93B1;HSPB1;PLAC8;ADAMTS5;BCL2L11;TRIM5;STAB1;ACP5;CCL2;ITGAV;CD37;TNFRSF14;CD36;LBP;IER3;MEF2C;SMAD3;RSAD2;DDX58;SLC11A1;CXCL10;PLSCR1;IRF1;IRF8;F2RL1;PTX3;TLR7;TLR5;TLR4;MYO1F"
"negative regulation of response to external stimulus (GO:0032102)"	"20/215"	3.48838e-06	0.000798365	-2.3498	16.761	"ANGPT2;SMAD3;ANXA1;PROS1;WNT5A;NR1H3;PLAT;TNFRSF1B;FGF2;C1QTNF1;PLAU;TYRO3;SPP1;CCL2;ACP5;PPARG;CTNNA2;CD34;PRKG1;IER3"
"negative regulation of response to wounding (GO:1903035)"	"16/138"	2.61103e-06	0.000709548	-2.30794	16.7346	"SMAD3;ANXA1;PROS1;NR1H3;PLAT;TNFRSF1B;FGF2;C1QTNF1;PLAU;SPP1;TYRO3;ACP5;PPARG;CD34;PRKG1;IER3"
"regulation of coagulation (GO:0050818)"	"13/85"	1.48261e-06	0.00060435	-2.2047	16.3398	"PROS1;PLAT;F3;THBS1;PROCR;LBH;C1QTNF1;PLAU;F2RL1;CD36;CD34;TLR4;PRKG1"
"cellular response to lipopolysaccharide (GO:0071222)"	"14/110"	4.16198e-06	0.000798365	-2.25923	16.115	"SPON2;MEF2C;PTAFR;CD180;WNT5A;NR1H3;TNFRSF1B;CXCL10;CCL2;IRF8;CD36;LBP;TLR5;TLR4"
"leukocyte activation (GO:0045321)"	"27/373"	6.217e-06	0.00112631	-2.33608	15.8592	"STX11;SHH;PLCG2;LBP;FNIP1;JAK3;MEF2C;SMAD3;ANXA1;RSAD2;SLC11A1;CD180;MERTK;PRLR;VAV1;TGFBR2;MAFB;CLCF1;IRF1;TYRO3;F2RL1;CD48;LCP2;TLR7;DOCK2;TLR4;MYO1F"
"positive regulation of production of molecular mediator of immune response (GO:0002702)"	"10/52"	4.0635e-06	0.000798365	-2.21509	15.8001	"SPON2;SEMA7A;RSAD2;CLCF1;WNT5A;F2RL1;TNFRSF14;CD37;CD36;TLR4"
"regulation of cytokine production (GO:0001817)"	"31/482"	1.20627e-05	0.00166174	-2.45324	15.7005	"SPON2;SEMA7A;HSPB1;ARRB1;DTX4;THBS1;ACP5;CCL2;TNFRSF14;CD36;LBP;LRRFIP1;IL12RB1;CD34;TRIM21;JAK3;SMAD3;ANXA1;RSAD2;DDX58;SLC11A1;WNT5A;SULF1;RGCC;ADORA2B;IRF1;IRF8;F2RL1;TLR7;TLR5;TLR4"
"cellular response to biotic stimulus (GO:0071216)"	"15/132"	6.69954e-06	0.00114985	-2.27186	15.3762	"SPON2;MEF2C;WNT5A;PTAFR;CD180;NR1H3;TNFRSF1B;CXCL10;CCL2;IRF8;TXNIP;CD36;LBP;TLR5;TLR4"
"regulation of blood coagulation (GO:0030193)"	"12/79"	4.00523e-06	0.000798365	-2.15287	15.3563	"LBH;C1QTNF1;PLAU;PROS1;F2RL1;PLAT;CD36;CD34;F3;TLR4;THBS1;PRKG1"
"cellular response to molecule of bacterial origin (GO:0071219)"	"14/116"	7.26372e-06	0.00118435	-2.27747	15.3469	"SPON2;MEF2C;WNT5A;PTAFR;CD180;NR1H3;TNFRSF1B;CXCL10;CCL2;IRF8;CD36;LBP;TLR5;TLR4"
"regulation of hemostasis (GO:1900046)"	"12/79"	4.00523e-06	0.000798365	-2.15003	15.3361	"LBH;C1QTNF1;PLAU;PROS1;F2RL1;PLAT;CD36;CD34;F3;TLR4;THBS1;PRKG1"
"regulation of innate immune response (GO:0045088)"	"21/254"	1.08453e-05	0.00160757	-2.33612	15.0284	"MEF2C;UNC93B1;DDX58;WNT5A;NR1H3;PARP9;CTSS;PLSCR1;CTSL;TRIM5;IRF1;TYRO3;PPARG;TLR7;CD36;LBP;PIK3AP1;TLR5;TLR4;MYO1F;LGMN"
"regulation of toll-like receptor signaling pathway (GO:0034121)"	"8/37"	1.80963e-05	0.00218563	-2.44129	14.955	"RSAD2;IRF1;TYRO3;NR1H3;F2RL1;LBP;PIK3AP1;TLR5"
"positive regulation of phagocytosis (GO:0050766)"	"8/35"	1.27395e-05	0.00166174	-2.25386	14.4245	"SLC11A1;CCL2;F2RL1;PTX3;ITGAV;CD36;DOCK2;MERTK"
"regulation of cytokine production involved in immune response (GO:0002718)"	"9/49"	1.71381e-05	0.00214952	-2.26631	13.9208	"SPON2;SEMA7A;RSAD2;WNT5A;F2RL1;TNFRSF14;CD36;TLR4;JAK3"
"response to lipopolysaccharide (GO:0032496)"	"19/228"	2.57168e-05	0.00289181	-2.33549	13.6529	"PTGFR;SPON2;MEF2C;MAOB;SLC11A1;CD180;PTAFR;WNT5A;NR1H3;TNFRSF1B;CXCL10;PLCG2;ACP5;IRF8;CCL2;CD36;LBP;TLR5;TLR4"
"regulation of cell activation (GO:0050865)"	"27/420"	4.48546e-05	0.00401511	-2.4408	13.4676	"THBS1;LGALS3;SHH;C1QTNF1;CCL2;CD37;TNFRSF14;LBP;IL12RB1;JAK3;PAG1;PRKG1;MEF2C;ZBTB16;WNT5A;NR1H3;MERTK;VAV1;TGFBR2;PLSCR1;ADORA2B;CLCF1;IRF1;TYRO3;FAS;F2RL1;TLR4"
"regulation of production of molecular mediator of immune response (GO:0002700)"	"11/79"	2.11018e-05	0.0024576	-2.19291	13.1762	"SPON2;SEMA7A;RSAD2;CLCF1;WNT5A;F2RL1;CD37;TNFRSF14;CD36;TLR4;JAK3"
"positive regulation of myeloid leukocyte cytokine production involved in immune response (GO:0061081)"	"5/11"	4.00183e-05	0.00401511	-2.38226	13.1446	"SPON2;SEMA7A;WNT5A;CD36;TLR4"
"positive regulation of MAPK cascade (GO:0043410)"	"26/395"	4.29035e-05	0.00401511	-2.37982	13.1311	"SEMA7A;TGFA;TREM2;ARRB1;PIK3CB;THBS1;FGF2;C1QTNF1;BMPER;CDH2;TRIM5;P2RY1;PLCE1;CD36;XDH;MEF2C;KSR1;IGFBP3;WNT5A;LIF;ADRA2B;TGFBR1;ST5;ADORA2B;F2RL1;TLR4"
"positive regulation of immune effector process (GO:0002699)"	"14/133"	2.96867e-05	0.00322695	-2.26122	12.9708	"SPON2;SEMA7A;RSAD2;WNT5A;ADORA2B;CLCF1;CCL2;F2RL1;CD37;TNFRSF14;CD36;LBP;IL12RB1;TLR4"
"cellular response to lipid (GO:0071396)"	"22/315"	7.44341e-05	0.00527673	-2.41806	12.6814	"SPON2;MEF2C;ANXA1;PTAFR;CD180;WNT5A;NR1H3;ATP1A3;TNFRSF1B;CXCL10;NR6A1;HEY1;UCN2;CCL2;IRF8;PPARG;CD36;LBP;TLR5;PPARGC1A;WNT2;TLR4"
"response to molecule of bacterial origin (GO:0002237)"	"19/243"	5.75982e-05	0.00447209	-2.33638	12.6396	"PTGFR;SPON2;MEF2C;MAOB;SLC11A1;CD180;PTAFR;WNT5A;NR1H3;TNFRSF1B;CXCL10;PLCG2;ACP5;CCL2;IRF8;CD36;LBP;TLR5;TLR4"
"regulation of multi-organism process (GO:0043900)"	"22/306"	4.98285e-05	0.00416643	-2.30284	12.6212	"RNASEL;RSAD2;DDX58;CD180;PLAT;PARP10;PLSCR1;BCL2L11;TRIM5;P2RY1;CHMP4C;IRF8;F2RL1;CD37;ITGAV;PTX3;CD36;TIMP1;LBP;IL12RB1;DOCK2;TRIM21"
"defense response to other organism (GO:0098542)"	"23/328"	4.83307e-05	0.00414754	-2.27538	12.481	"SPON2;RNASEL;RSAD2;UNC93B1;SLC11A1;PLAC8;CXCL10;ADAMTS5;PLSCR1;TRIM5;IRF1;STAB1;ACP5;IRF8;F2RL1;CD37;TNFRSF14;TLR7;CD36;LBP;TLR5;TLR4;MYO1F"
"lymphocyte activation (GO:0046649)"	"22/304"	4.54695e-05	0.00401511	-2.24106	12.3655	"MEF2C;SMAD3;ANXA1;RSAD2;SLC11A1;CD180;MERTK;PRLR;STX11;VAV1;SHH;MAFB;CLCF1;IRF1;TYRO3;PLCG2;F2RL1;CD48;FNIP1;DOCK2;JAK3;TLR4"
"regulation of vasculature development (GO:1901342)"	"17/197"	4.55563e-05	0.00401511	-2.22907	12.2993	"ANGPT2;TNFRSF12A;WNT5A;PDE3B;HSPB1;SULF1;FGF2;THBS1;F3;TGFBR2;CXCL10;RGCC;HEY1;STAB1;CCL2;CD34;XDH"
"regulation of leukocyte activation (GO:0002694)"	"25/390"	8.9642e-05	0.00609005	-2.40697	12.2782	"THBS1;LGALS3;SHH;CCL2;CD37;TNFRSF14;LBP;IL12RB1;JAK3;PAG1;MEF2C;ZBTB16;WNT5A;NR1H3;MERTK;VAV1;TGFBR2;PLSCR1;ADORA2B;CLCF1;IRF1;TYRO3;FAS;F2RL1;TLR4"
"response to mechanical stimulus (GO:0009612)"	"16/176"	4.27504e-05	0.00401511	-2.21793	12.2378	"ANGPT2;MEIS2;THBS1;FOXP2;TGFBR2;CXCL10;TRPV4;IRF1;P2RY1;CCL2;TXNIP;FAS;TLR7;TLR5;TLR4;KCNJ2"
"regulation of macrophage cytokine production (GO:0010935)"	"5/12"	5.5487e-05	0.00441325	-2.24951	12.1994	"SPON2;SEMA7A;WNT5A;CD36;TLR4"
"positive regulation of cellular component movement (GO:0051272)"	"21/296"	8.79744e-05	0.00609005	-2.38651	12.1738	"TFAP2A;NRP2;FIGF;SMAD3;WNT5A;HSPB1;F3;THBS1;FGF2;TGFBR1;TGFBR2;CXCL10;LGALS3;CCL2;F2RL1;TNFRSF14;ITGAV;LBP;LGR6;MYO1F;HBEGF"
"positive regulation of macrophage cytokine production (GO:0060907)"	"5/8"	1.25775e-05	0.00166174	-1.86917	11.9625	"SPON2;SEMA7A;WNT5A;CD36;TLR4"
"regulation of endothelial cell proliferation (GO:0001936)"	"11/88"	5.18868e-05	0.00423007	-2.18073	11.9189	"NRP2;RGCC;WNT5A;CCL2;SULF1;F3;WNT2;XDH;THBS1;FGF2;TGFBR1"
"myeloid leukocyte activation (GO:0002274)"	"11/86"	4.28878e-05	0.00401511	-2.15547	11.8932	"SLC11A1;F2RL1;TLR7;CD48;LCP2;LBP;DOCK2;TLR4;MYO1F;STX11;TGFBR2"
"positive regulation of cell migration (GO:0030335)"	"20/280"	0.000118514	0.00737494	-2.35423	11.5585	"TFAP2A;NRP2;FIGF;SMAD3;WNT5A;HSPB1;F3;THBS1;FGF2;TGFBR2;CXCL10;LGALS3;CCL2;F2RL1;TNFRSF14;ITGAV;LBP;LGR6;MYO1F;HBEGF"
"positive regulation of locomotion (GO:0040017)"	"21/304"	0.000124913	0.00754337	-2.3447	11.4587	"TFAP2A;NRP2;FIGF;SMAD3;WNT5A;HSPB1;F3;THBS1;FGF2;TGFBR2;CXCL10;LGALS3;CCL2;F2RL1;TNFRSF14;ITGAV;LBP;LGR6;TRIM21;MYO1F;HBEGF"
"leukocyte migration (GO:0050900)"	"18/226"	7.21946e-05	0.0052317	-2.16	11.3465	"ANGPT2;PROS1;PIK3CB;ATP1B2;L1CAM;MERTK;VAV1;EPS8;CXCL10;LGALS3;SLC7A8;SPP1;CCL2;F2RL1;ITGAV;CD48;LBP;CD34"
"wound healing (GO:0042060)"	"10/75"	6.95504e-05	0.0052317	-2.15168	11.3028	"SMAD3;SLC11A1;WNT5A;ARHGEF19;TGFA;PLAT;TIMP1;FGF2;TGFBR1;TGFBR2"
"platelet activation (GO:0030168)"	"17/205"	7.20994e-05	0.0052317	-2.14879	11.2876	"FIGF;ENTPD1;PROS1;ACTN1;ARRB1;PIK3CB;MERTK;ADRA2B;THBS1;VAV1;PLSCR1;P2RY1;TYRO3;PLCG2;LCP2;TIMP1;CD36"
"regulation of Ras GTPase activity (GO:0032318)"	"23/349"	0.000116479	0.00737494	-2.27277	11.1586	"DENND1B;CDKL5;ARHGEF19;AGAP2;ARAP3;TBC1D9;ASAP2;VAV1;FGD2;FGD3;NET1;DOCK11;FGD5;ADAP2;ACAP1;TBC1D4;ST5;ARHGEF3;EPS8L2;DOCK2;RGL1;RIN2;ARHGEF6"
"positive regulation of cell motility (GO:2000147)"	"20/287"	0.000161666	0.00823737	-2.32469	11.1564	"TFAP2A;NRP2;FIGF;SMAD3;WNT5A;HSPB1;F3;THBS1;FGF2;TGFBR2;CXCL10;LGALS3;CCL2;F2RL1;TNFRSF14;ITGAV;LBP;LGR6;MYO1F;HBEGF"
"regulation of immune effector process (GO:0002697)"	"19/264"	0.000159481	0.00823737	-2.30883	11.0802	"SPON2;SEMA7A;RSAD2;DDX58;PROS1;WNT5A;LGALS3;ADORA2B;CLCF1;CCL2;F2RL1;CD37;TNFRSF14;CD36;LBP;IL12RB1;DOCK2;JAK3;TLR4"
"negative regulation of immune system process (GO:0002683)"	"21/311"	0.000167883	0.00825194	-2.2954	11.0117	"ZBTB16;NR1H3;MERTK;MEIS2;THBS1;LGALS3;SHH;MAFB;IRF1;TYRO3;FAS;CCL2;F2RL1;CD37;TNFRSF14;PPARG;PIK3AP1;JAK3;TLR4;PAG1;C1QC"
"regulation of cell adhesion (GO:0030155)"	"22/336"	0.000178215	0.00842259	-2.2859	10.9194	"DDR1;SMAD3;ANGPT2;PDE3B;WNT5A;NDNF;PIK3CB;L1CAM;NID1;PRLR;THBS1;VAV1;NET1;RGCC;C1QTNF1;PLAU;SPP1;ITGAV;CD36;EDIL3;MYO1F;PRKG1"
"taxis (GO:0042330)"	"19/263"	0.000152337	0.0080433	-2.25516	10.8764	"NRP2;FIGF;CMTM3;PTAFR;WNT5A;PIK3CB;L1CAM;FGF2;VAV1;CXCL10;LGALS3;PLAU;SPP1;ENPP2;CCL2;ITGAV;LBP;DOCK2;PLXNA4"
"chemotaxis (GO:0006935)"	"19/263"	0.000152337	0.0080433	-2.25251	10.8637	"NRP2;FIGF;CMTM3;PTAFR;WNT5A;PIK3CB;L1CAM;FGF2;VAV1;CXCL10;LGALS3;PLAU;SPP1;ENPP2;CCL2;ITGAV;LBP;DOCK2;PLXNA4"
"phagocytosis (GO:0006909)"	"8/48"	9.29387e-05	0.00618516	-2.12399	10.8018	"SLC11A1;TYRO3;NR1H3;PLD4;IRF8;ITGAV;CD36;MERTK"
"negative regulation of cell activation (GO:0050866)"	"13/135"	0.000130564	0.00760301	-2.20223	10.7451	"NR1H3;MERTK;LGALS3;SHH;C1QTNF1;IRF1;TYRO3;FAS;CD37;TNFRSF14;JAK3;PRKG1;PAG1"
"apoptotic cell clearance (GO:0043277)"	"5/14"	9.98832e-05	0.00651438	-2.11884	10.6657	"TYRO3;NR1H3;ITGAV;CD36;MERTK"
"positive regulation of response to external stimulus (GO:0032103)"	"16/201"	0.000181401	0.00845069	-2.21691	10.5824	"FIGF;SMAD3;WNT5A;CD180;HSPB1;OSMR;THBS1;F3;CTSS;CXCL10;ADORA2B;CCL2;F2RL1;TLR7;LBP;TLR4"
"regulation of inflammatory response (GO:0050727)"	"18/247"	0.000204625	0.00926326	-2.25074	10.5373	"SEMA7A;SMAD3;ANXA1;PROS1;WNT5A;NR1H3;TNFRSF1B;OSMR;CTSS;ADORA2B;TYRO3;ACP5;PPARG;TLR7;LBP;PIK3AP1;TLR4;IER3"
"regulation of chemotaxis (GO:0050920)"	"12/120"	0.00017039	0.00825194	-2.16402	10.3815	"CXCL10;FIGF;SMAD3;ANGPT2;WNT5A;CCL2;HSPB1;F2RL1;LBP;THBS1;F3;PLXNA4"
"negative regulation of secretion by cell (GO:1903531)"	"13/135"	0.000130564	0.00760301	-2.12113	10.3494	"ANXA1;RSAD2;MAOB;LIF;NR1H3;ADRA2B;RGCC;UCN2;IL1RAPL1;P2RY1;F2RL1;PDE8B;CD34"
"regulation of angiogenesis (GO:0045765)"	"15/179"	0.000170934	0.00825194	-2.13265	10.231	"ANGPT2;TNFRSF12A;WNT5A;PDE3B;HSPB1;SULF1;F3;THBS1;FGF2;TGFBR2;CXCL10;RGCC;STAB1;CCL2;CD34"
"negative regulation of wound healing (GO:0061045)"	"8/50"	0.000119863	0.00737494	-2.03753	10.0036	"SMAD3;C1QTNF1;PLAU;PROS1;PLAT;CD34;FGF2;PRKG1"
"positive regulation of ion transport (GO:0043270)"	"15/186"	0.000251765	0.0106084	-2.18507	9.93357	"TRPC1;FHL1;CACNA1D;ATP1B2;CXCL10;LGALS3;P2RX4;ASPH;STIM1;P2RY1;PLCG2;CCL2;NAT8L;KCNJ2;SCN1B"
"positive regulation of interleukin-6 production (GO:0032755)"	"8/51"	0.000135564	0.00770364	-2.04046	9.92901	"SPON2;ADORA2B;WNT5A;F2RL1;TLR7;CD36;LBP;TLR4"
"negative regulation of locomotion (GO:0040013)"	"16/204"	0.000212239	0.00935286	-2.11552	9.88387	"PTPRU;ANGPT2;IGFBP3;WNT5A;ARAP3;SULF1;MCC;THBS1;FGF2;SHH;RGCC;TRIM5;CCL2;ITGAV;PTX3;TIMP1"
"negative regulation of blood vessel morphogenesis (GO:2000181)"	"9/66"	0.000137017	0.00770364	-2.02281	9.84313	"CXCL10;ANGPT2;RGCC;PDE3B;STAB1;CCL2;SULF1;XDH;THBS1"
"pattern recognition receptor signaling pathway (GO:0002221)"	"13/142"	0.000207365	0.00926326	-2.10052	9.83403	"MEF2C;UNC93B1;DDX58;CTSS;CTSL;TRIM5;TLR7;CD36;LBP;TLR5;PIK3AP1;TLR4;LGMN"
"regulation of epithelial cell proliferation (GO:0050678)"	"18/258"	0.000336152	0.0129214	-2.25014	9.78558	"NRP2;MEF2C;SMAD3;WNT5A;AGAP2;TGFA;SULF1;MCC;F3;THBS1;FGF2;FOXP2;TGFBR1;SHH;RGCC;CCL2;XDH;WNT2"
"positive regulation of behavior (GO:0048520)"	"11/107"	0.000253743	0.0106084	-2.1481	9.76551	"CXCL10;FIGF;MEF2C;SMAD3;WNT5A;CCL2;F2RL1;HSPB1;LBP;THBS1;F3"
"regulation of endocytosis (GO:0030100)"	"14/165"	0.000248465	0.0106084	-2.12913	9.67928	"SLC11A1;NR1H3;ARRB1;PIK3CB;MERTK;LGALS3;EHD4;LRRTM2;CCL2;F2RL1;PTX3;ITGAV;CD36;DOCK2"
"regulation of phagocytosis (GO:0050764)"	"8/52"	0.000152924	0.0080433	-1.99867	9.63944	"SLC11A1;CCL2;F2RL1;PTX3;ITGAV;CD36;MERTK;DOCK2"
"innate immune response-activating signal transduction (GO:0002758)"	"13/144"	0.000235399	0.0102352	-2.09032	9.57768	"MEF2C;UNC93B1;DDX58;CTSS;CTSL;TRIM5;TLR7;CD36;LBP;TLR5;PIK3AP1;TLR4;LGMN"
"divalent metal ion transport (GO:0070838)"	"17/234"	0.000315897	0.0125627	-2.1685	9.49156	"SLC24A3;SLC11A1;TRPC1;CACNA1D;TRPV1;FGF2;SLC8A3;TMEM37;P2RX4;ASPH;STIM1;TRPV4;IL1RAPL1;PLCG2;ITGAV;KCNN4;KCNJ2"
"regulation of vesicle-mediated transport (GO:0060627)"	"20/306"	0.000355715	0.0134882	-2.19234	9.44009	"UNC13B;SYT3;ANXA1;SLC11A1;NR1H3;ARRB1;PIK3CB;MERTK;LGALS3;EHD4;TBC1D4;ADORA2B;IL1RAPL1;LRRTM2;F2RL1;CCL2;PTX3;ITGAV;CD36;DOCK2"
"heart development (GO:0007507)"	"14/167"	0.000278658	0.0113588	-2.10152	9.41009	"MEF2C;NRP2;FOXP4;ACVR2B;TGFBR1;TGFBR2;ADAM19;SHH;ADAP2;SH3PXD2B;PLCE1;PPARG;PAM;MYH7"
"positive regulation of innate immune response (GO:0045089)"	"15/190"	0.000311357	0.012535	-2.14383	9.38831	"MEF2C;UNC93B1;DDX58;WNT5A;CTSS;PLSCR1;CTSL;TRIM5;TLR7;CD36;LBP;PIK3AP1;TLR5;TLR4;LGMN"
"positive regulation of chemotaxis (GO:0050921)"	"10/90"	0.00027251	0.0112488	-2.08952	9.3767	"CXCL10;FIGF;SMAD3;WNT5A;CCL2;F2RL1;HSPB1;LBP;THBS1;F3"
"negative regulation of transport (GO:0051051)"	"22/361"	0.00045421	0.0154289	-2.23749	9.33371	"ANXA1;MAOB;RSAD2;LIF;NR1H3;ADRA2B;THBS1;PARP10;LGALS3;SHH;RGCC;TBC1D4;UCN2;P2RY1;LRRTM2;IL1RAPL1;F2RL1;ITGAV;CD36;PDE8B;CD34;IER3"
"inositol phosphate metabolic process (GO:0043647)"	"8/53"	0.000172074	0.00825194	-1.94018	9.30763	"PPIP5K2;ITPK1;PTAFR;PLCG2;PLCE1;PLD4;PLCD3;FGF2"
"regulation of interleukin-8 production (GO:0032677)"	"8/52"	0.000152924	0.0080433	-1.9286	9.30147	"ANXA1;WNT5A;F2RL1;ARRB1;TLR7;LBP;TLR5;TLR4"
"negative regulation of vasculature development (GO:1901343)"	"9/70"	0.000204945	0.00926326	-1.97944	9.26716	"CXCL10;ANGPT2;RGCC;PDE3B;STAB1;CCL2;SULF1;XDH;THBS1"
"divalent inorganic cation transport (GO:0072511)"	"17/238"	0.000379496	0.0137017	-2.15028	9.2252	"SLC24A3;SLC11A1;TRPC1;CACNA1D;TRPV1;FGF2;SLC8A3;TMEM37;P2RX4;ASPH;STIM1;TRPV4;IL1RAPL1;PLCG2;ITGAV;KCNN4;KCNJ2"
"positive regulation of response to wounding (GO:1903036)"	"12/130"	0.000336804	0.0129214	-2.05912	8.95485	"ADORA2B;WNT5A;TLR7;CD36;LBP;OSMR;TLR4;THBS1;F3;CTSS;HBEGF;TGFBR2"
"negative regulation of secretion (GO:0051048)"	"13/152"	0.000382354	0.0137017	-2.08563	8.94784	"ANXA1;RSAD2;MAOB;LIF;NR1H3;ADRA2B;RGCC;UCN2;IL1RAPL1;P2RY1;F2RL1;PDE8B;CD34"
"regulation of symbiosis	encompassing mutualism through parasitism (GO:0043903)"	"14/174"	0.000410442	0.0142388	-2.09911	8.92495
"activation of innate immune response (GO:0002218)"	"13/151"	0.000360531	0.0135137	-2.04656	8.80851	"MEF2C;UNC93B1;DDX58;CTSS;CTSL;TRIM5;TLR7;CD36;LBP;TLR5;PIK3AP1;TLR4;LGMN"
"positive regulation of Rho GTPase activity (GO:0032321)"	"13/149"	0.000320049	0.0125744	-2.0085	8.78938	"CDKL5;ARHGEF19;ARAP3;VAV1;FGD2;FGD3;NET1;DOCK11;FGD5;ARHGEF3;EPS8L2;DOCK2;ARHGEF6"
"regulation of interleukin-12 production (GO:0032655)"	"7/45"	0.000372333	0.0136425	-2.02468	8.69514	"IRF1;ACP5;IRF8;CD36;THBS1;JAK3;TLR4"
"positive regulation of Ras GTPase activity (GO:0032320)"	"19/292"	0.000522784	0.017048	-2.12783	8.66394	"DENND1B;CDKL5;ARHGEF19;TBC1D9;ARAP3;VAV1;FGD2;NET1;FGD3;DOCK11;FGD5;TBC1D4;ST5;ARHGEF3;EPS8L2;DOCK2;RGL1;RIN2;ARHGEF6"
"positive regulation of defense response (GO:0031349)"	"18/272"	0.000605357	0.0193536	-2.17752	8.59006	"MEF2C;UNC93B1;DDX58;WNT5A;OSMR;CTSS;PLSCR1;CTSL;TRIM5;ADORA2B;F2RL1;TLR7;CD36;LBP;PIK3AP1;TLR5;TLR4;LGMN"
"regulation of blood circulation (GO:1903522)"	"15/204"	0.000625197	0.0196035	-2.14495	8.43404	"MEF2C;KCNJ12;ADRA1D;CACNA1D;ADRA2B;PER2;P2RX4;ASPH;TBXAS1;P2RY1;F2RL1;KCNJ2;SCN1B;MYH7;HBEGF"
"positive regulation of leukocyte migration (GO:0002687)"	"9/78"	0.00042567	0.0146117	-1.99058	8.41205	"LGALS3;CXCL10;FIGF;WNT5A;F2RL1;CCL2;TNFRSF14;LBP;THBS1"
"negative regulation of multi-organism process (GO:0043901)"	"12/133"	0.000407872	0.0142388	-1.94767	8.28105	"PARP10;RNASEL;PLSCR1;RSAD2;TRIM5;IRF8;PTX3;ITGAV;TIMP1;CD36;LBP;TRIM21"
"activation of protein kinase activity (GO:0032147)"	"17/252"	0.000697042	0.0208537	-2.13733	8.27195	"SLC11A1;WNT5A;TGFA;ARRB1;PIK3CB;PRLR;ADRA2B;THBS1;FGF2;ACVR2B;TGFBR1;TGFBR2;TOM1L1;ADCY9;ADORA2B;PLCE1;TLR4"
"endocytosis (GO:0006897)"	"20/323"	0.000677622	0.0206516	-2.09205	8.11706	"TINAGL1;SLC11A1;PLD4;NR1H3;ARRB1;MERTK;TGFBR2;CLCN5;SHH;PSTPIP1;EHD4;STAB1;ENPP2;TYRO3;IRF8;AMPH;ITGAV;CD36;DOCK2;RIN2"
"negative regulation of leukocyte activation (GO:0002695)"	"11/120"	0.0006233	0.0196035	-2.03772	8.01241	"LGALS3;SHH;IRF1;TYRO3;NR1H3;FAS;CD37;TNFRSF14;MERTK;JAK3;PAG1"
"positive regulation of GTPase activity (GO:0043547)"	"26/482"	0.000820227	0.0232571	-2.12969	8.01005	"DENND1B;AGAP2;ARRB1;ASAP2;FGD2;FGD3;DOCK11;FGD5;ADAP2;PLCE1;EPS8L2;FNIP1;CDKL5;ARHGEF19;ARAP3;TBC1D9;VAV1;NET1;ACAP1;TBC1D4;ST5;ARHGEF3;DOCK2;RGL1;RIN2;ARHGEF6"
"extracellular matrix disassembly (GO:0022617)"	"11/116"	0.000479215	0.0159461	-1.92918	7.984	"ADAMTS5;CTSL;COL7A1;SH3PXD2B;SPP1;MMP19;COL6A6;TIMP1;COL9A2;NID1;CTSS"
"negative regulation of cellular component movement (GO:0051271)"	"14/183"	0.000655161	0.0202538	-2.04127	7.95977	"PTPRU;ANGPT2;IGFBP3;ACTN1;WNT5A;ARAP3;SULF1;MCC;THBS1;FGF2;SHH;RGCC;CCL2;TIMP1"
"positive regulation of GTP catabolic process (GO:0033126)"	"26/483"	0.000844066	0.0235256	-2.12147	7.9548	"DENND1B;AGAP2;ARRB1;ASAP2;FGD2;FGD3;DOCK11;FGD5;ADAP2;PLCE1;EPS8L2;FNIP1;CDKL5;ARHGEF19;ARAP3;TBC1D9;VAV1;NET1;ACAP1;TBC1D4;ST5;ARHGEF3;RGL1;DOCK2;RIN2;ARHGEF6"
"regulation of behavior (GO:0050795)"	"13/166"	0.000827301	0.0232571	-2.09978	7.89757	"FIGF;MEF2C;SMAD3;ANGPT2;WNT5A;HSPB1;THBS1;F3;CXCL10;CCL2;F2RL1;LBP;PLXNA4"
"negative regulation of coagulation (GO:0050819)"	"7/47"	0.000471425	0.0158486	-1.87256	7.76115	"PROCR;C1QTNF1;PLAU;PROS1;PLAT;CD34;PRKG1"
"relaxation of muscle (GO:0090075)"	"5/20"	0.000401334	0.0142256	-1.82395	7.75672	"P2RX4;ADORA2B;P2RY1;KCNJ2;PRKG1"
"response to wounding (GO:0009611)"	"13/167"	0.000871213	0.0240765	-2.07411	7.72921	"SMAD3;DST;SLC11A1;WNT5A;ARHGEF19;TGFA;PLAT;FGF2;TGFBR1;TGFBR2;CCL2;TIMP1;MATN2"
"negative regulation of angiogenesis (GO:0016525)"	"8/64"	0.000545697	0.017619	-1.86966	7.55113	"CXCL10;ANGPT2;RGCC;STAB1;PDE3B;CCL2;SULF1;THBS1"
"regulation of interleukin-6 production (GO:0032675)"	"9/84"	0.000696433	0.0208537	-1.94391	7.52337	"SPON2;ADORA2B;WNT5A;F2RL1;TLR7;ARRB1;CD36;LBP;TLR4"
"toll-like receptor signaling pathway (GO:0002224)"	"11/122"	0.000707887	0.0209856	-1.94339	7.5091	"MEF2C;CTSL;UNC93B1;TLR7;CD36;LBP;TLR5;PIK3AP1;TLR4;CTSS;LGMN"
"positive regulation of leukocyte apoptotic process (GO:2000108)"	"5/24"	0.000823612	0.0232571	-1.96514	7.39116	"MEF2C;ANXA1;WNT5A;FNIP1;JAK3"
"angiogenesis (GO:0001525)"	"16/236"	0.000944988	0.0258959	-2.01704	7.36962	"FIGF;NRP2;ANGPT2;TNFRSF12A;PDE3B;TNFAIP2;TGFA;ADRA2B;THBS1;TGFBR1;HEY1;CCL2;MMP19;ITGAV;PLCD3;CD34"
"calcium ion transport (GO:0006816)"	"15/215"	0.00103245	0.0274928	-2.04882	7.36313	"SLC24A3;TRPC1;CACNA1D;TRPV1;FGF2;SLC8A3;TMEM37;P2RX4;ASPH;STIM1;TRPV4;IL1RAPL1;PLCG2;ITGAV;KCNN4"
"regulation of cell-substrate adhesion (GO:0010810)"	"12/149"	0.00103699	0.0274928	-2.04249	7.34036	"DDR1;NET1;ANGPT2;SMAD3;PLAU;SPP1;NDNF;CD36;PIK3CB;NID1;EDIL3;THBS1"
"neuron projection guidance (GO:0097485)"	"21/367"	0.00129309	0.031204	-2.08344	7.22371	"SPON2;NRP2;SEMA7A;FZD3;TRPC1;WNT5A;AGAP2;SEMA4F;CACNA1D;GFRA1;TREM2;L1CAM;RGMA;SHH;GPC1;PLXNA2;ITGAV;COL9A2;PLXNA4;SCN1B;MATN2"
"axon guidance (GO:0007411)"	"21/367"	0.00129309	0.031204	-2.08083	7.21469	"SPON2;NRP2;SEMA7A;FZD3;TRPC1;WNT5A;AGAP2;SEMA4F;CACNA1D;GFRA1;TREM2;L1CAM;RGMA;SHH;GPC1;PLXNA2;ITGAV;COL9A2;PLXNA4;SCN1B;MATN2"
"positive regulation of interleukin-8 production (GO:0032757)"	"6/37"	0.00080503	0.0232571	-1.91686	7.20957	"WNT5A;F2RL1;TLR7;LBP;TLR5;TLR4"
"regulation of system process (GO:0044057)"	"21/371"	0.00146746	0.0344272	-2.12944	7.17387	"MEF2C;KCNJ12;NR1H3;ADRA1D;CACNA1D;ADRA2B;PER2;P2RX4;C1QTNF1;ASPH;UCN2;ADORA2B;TBXAS1;P2RY1;PLCE1;F2RL1;PRKG1;KCNJ2;SCN1B;HBEGF;MYH7"
"regulation of glial cell differentiation (GO:0045685)"	"7/50"	0.000658356	0.0202538	-1.80382	7.03383	"DLX1;DLX2;SHH;CLCF1;LIF;PPARG;ASPA"
"regulation of protein transport (GO:0051223)"	"21/379"	0.0018771	0.0394917	-2.15824	6.9747	"SMAD3;ANXA1;RSAD2;DDX58;WNT5A;NR1H3;TGFBR1;PARP10;SHH;RGCC;ASPH;FNDC1;F2RL1;TNFRSF14;TLR7;CD36;KCNN4;TLR5;CD34;PAM;TLR4"
"regulation of epithelial cell migration (GO:0010632)"	"11/129"	0.00108265	0.0284719	-1.95162	6.94551	"NRP2;ANGPT2;RGCC;BMPER;WNT5A;HSPB1;MCC;THBS1;FGF2;HBEGF;TGFBR2"
"regulation of oligodendrocyte differentiation (GO:0048713)"	"5/26"	0.00112922	0.0289953	-1.95698	6.92891	"DLX1;DLX2;SHH;PPARG;ASPA"
"vascular endothelial growth factor receptor signaling pathway (GO:0048010)"	"5/24"	0.000823612	0.0232571	-1.80175	6.77663	"FIGF;NRP2;CCL2;HSPB1;SULF1"
"positive regulation of endocytosis (GO:0045807)"	"9/90"	0.00109379	0.0285347	-1.905	6.77538	"SLC11A1;CCL2;F2RL1;ARRB1;ITGAV;PTX3;CD36;MERTK;DOCK2"
"positive regulation of calcium ion transport (GO:0051928)"	"9/91"	0.00117501	0.0299352	-1.92608	6.75808	"CXCL10;LGALS3;P2RX4;STIM1;ASPH;TRPC1;PLCG2;CCL2;CACNA1D"
"embryo implantation (GO:0007566)"	"6/39"	0.00102961	0.0274928	-1.84978	6.64779	"DDR1;LIF;SPP1;RECK;PRLR;TGFBR2"
"regulation of Rho GTPase activity (GO:0032319)"	"13/174"	0.00123676	0.0310235	-1.91006	6.63364	"CDKL5;ARHGEF19;ARAP3;VAV1;FGD2;FGD3;NET1;DOCK11;FGD5;ARHGEF3;EPS8L2;DOCK2;ARHGEF6"
"response to virus (GO:0009615)"	"16/250"	0.00165935	0.0365617	-2.00318	6.62802	"SPON2;RNASEL;MEF2C;RSAD2;UNC93B1;DDX58;HSPB1;CXCL10;PLSCR1;BCL2L11;TRIM5;IRF1;F2RL1;TNFRSF14;ITGAV;TLR7"
"response to bacterium (GO:0009617)"	"14/201"	0.00152492	0.0350195	-1.96054	6.57146	"SPON2;SLC11A1;PLAC8;ADAMTS5;STAB1;ACP5;CCL2;IRF8;TNFRSF14;CD36;LBP;TLR5;TLR4;MYO1F"
"response to metal ion (GO:0010038)"	"16/255"	0.00200563	0.0406233	-2.03476	6.51817	"TFAP2A;SYT3;MEF2C;MAOB;TRPC1;WNT5A;SLC40A1;THBS1;SHH;ASPH;STIM1;FAS;TXNIP;PPARG;SLC25A12;PAM"
"positive regulation of glial cell differentiation (GO:0045687)"	"5/26"	0.00112922	0.0289953	-1.83973	6.51378	"SHH;CLCF1;LIF;PPARG;ASPA"
"leukocyte differentiation (GO:0002521)"	"16/251"	0.00172426	0.0374675	-1.975	6.48647	"MEF2C;ANXA1;RSAD2;TREM2;MERTK;TGFBR2;SHH;MAFB;CLCF1;IRF1;TYRO3;PLCG2;F2RL1;PPARG;FNIP1;JAK3"
"regulation of establishment of protein localization (GO:0070201)"	"23/442"	0.00250027	0.0463261	-2.10496	6.46653	"SMAD3;ANXA1;RSAD2;DDX58;WNT5A;NR1H3;TGFBR1;PARP10;SHH;RGCC;BCL2L11;ASPH;FNDC1;F2RL1;TNFRSF14;TLR7;BMF;CD36;KCNN4;TLR5;CD34;PAM;TLR4"
"cell activation involved in immune response (GO:0002263)"	"10/112"	0.00131093	0.031204	-1.86073	6.45154	"SLC11A1;CD180;PLCG2;F2RL1;TLR7;LBP;DOCK2;TLR4;MYO1F;STX11"
"leukocyte activation involved in immune response (GO:0002366)"	"10/112"	0.00131093	0.031204	-1.85762	6.44077	"SLC11A1;CD180;PLCG2;F2RL1;TLR7;LBP;DOCK2;TLR4;MYO1F;STX11"
"regulation of developmental growth (GO:0048638)"	"11/133"	0.00136177	0.0321793	-1.86892	6.42241	"SEMA7A;MEF2C;CDKL5;TNFRSF12A;WNT5A;SPP1;SEMA4F;FGF2;WNT2;PLXNA4;TGFBR2"
"defense response to bacterium (GO:0042742)"	"13/179"	0.00156963	0.0355489	-1.92258	6.41535	"SPON2;SLC11A1;PLAC8;ADAMTS5;STAB1;IRF8;ACP5;TNFRSF14;CD36;LBP;TLR5;TLR4;MYO1F"
"regulation of protein secretion (GO:0050708)"	"12/161"	0.00191847	0.0398479	-1.96557	6.33443	"ANXA1;RGCC;RSAD2;WNT5A;NR1H3;F2RL1;TNFRSF14;KCNN4;TLR5;CD34;PAM;TLR4"
"regulation of positive chemotaxis (GO:0050926)"	"5/27"	0.00131015	0.031204	-1.79208	6.21353	"FIGF;SMAD3;ANGPT2;F2RL1;F3"
"positive regulation of wound healing (GO:0090303)"	"6/41"	0.00129941	0.031204	-1.78403	6.1856	"CD36;THBS1;F3;TLR4;HBEGF;TGFBR2"
"negative regulation of endothelial cell proliferation (GO:0001937)"	"5/27"	0.00131015	0.031204	-1.78384	6.18495	"RGCC;SULF1;XDH;THBS1;TGFBR1"
"positive regulation of leukocyte chemotaxis (GO:0002690)"	"7/56"	0.00120593	0.0304848	-1.74578	6.09368	"CXCL10;FIGF;WNT5A;F2RL1;CCL2;LBP;THBS1"
"positive regulation of fatty acid metabolic process (GO:0045923)"	"5/28"	0.00151159	0.0349596	-1.81276	6.07919	"ABCD2;ANXA1;NR1H3;PPARG;PPARGC1A"
"regulation of macrophage derived foam cell differentiation (GO:0010743)"	"5/28"	0.00151159	0.0349596	-1.79683	6.02579	"NR1H3;LPL;PPARG;ITGAV;CD36"
"single organism cell adhesion (GO:0098602)"	"16/259"	0.00232441	0.0445877	-1.91367	5.95207	"PTPRU;CDSN;FBLIM1;HSPB1;PIK3CB;FNDC3A;L1CAM;MERTK;CDH2;TYRO3;MICALL2;CERCAM;ITGA7;ITGAV;CTNNA2;CD34"
"positive regulation of cytokine biosynthetic process (GO:0042108)"	"7/59"	0.00158833	0.0357209	-1.77741	5.92236	"IRF1;WNT5A;HSPB1;TLR7;LBP;TLR4;THBS1"
"palate development (GO:0060021)"	"8/78"	0.0017663	0.0376465	-1.78891	5.86674	"TFAP2A;SHH;MEF2C;ASPH;WNT5A;ACVR2B;TGFBR1;TGFBR2"
"response to inorganic substance (GO:0010035)"	"20/370"	0.00312202	0.0550319	-2.01309	5.83764	"TFAP2A;SYT3;MEF2C;ANXA1;MAOB;TRPC1;WNT5A;SLC40A1;THBS1;NET1;SHH;ASPH;STIM1;PXDN;FAS;TXNIP;PPARG;SLC25A12;PPARGC1A;PAM"
"regulation of organ formation (GO:0003156)"	"5/29"	0.00173493	0.0374675	-1.77554	5.83138	"SHH;WNT2B;WNT5A;SULF1;WNT2"
"cell-substrate adhesion (GO:0031589)"	"11/140"	0.00199118	0.0406233	-1.81405	5.81115	"DDR1;BCL2L11;TNFRSF12A;TYRO3;MICALL2;ITGA7;ITGAV;NID1;MERTK;CD34;TECTA"
"negative regulation of hemostasis (GO:1900047)"	"6/43"	0.00162013	0.0359403	-1.72864	5.74928	"C1QTNF1;PLAU;PROS1;PLAT;CD34;PRKG1"
"embryonic cranial skeleton morphogenesis (GO:0048701)"	"5/29"	0.00173493	0.0374675	-1.74884	5.74367	"TFAP2A;DLX2;SMAD3;TGFBR1;TGFBR2"
"negative regulation of blood coagulation (GO:0030195)"	"6/43"	0.00162013	0.0359403	-1.7248	5.7365	"C1QTNF1;PLAU;PROS1;PLAT;CD34;PRKG1"
"regulation of tumor necrosis factor production (GO:0032680)"	"8/78"	0.0017663	0.0376465	-1.74582	5.72544	"SPON2;ACP5;HSPB1;CD36;LBP;CD34;TLR4;THBS1"
"negative regulation of cell migration (GO:0030336)"	"12/166"	0.00243342	0.0459595	-1.85453	5.71195	"PTPRU;SHH;RGCC;ANGPT2;IGFBP3;CCL2;ARAP3;TIMP1;MCC;SULF1;THBS1;FGF2"
"cellular chemical homeostasis (GO:0055082)"	"23/452"	0.00325711	0.0551672	-1.96312	5.68793	"ALAS2;MEF2C;TRPC1;SLC11A1;SLC40A1;ATP1A3;PIK3CB;ATP1B2;TMEM64;CP;FGF2;SLC8A3;HK3;C1QTNF1;TRPV4;P2RY1;TBXAS1;PLCG2;CCL2;F2RL1;PLCE1;PPARGC1A;KCNJ2"
"response to calcium ion (GO:0051592)"	"9/100"	0.00214794	0.0427099	-1.78457	5.62732	"SYT3;MEF2C;ASPH;STIM1;TRPC1;WNT5A;TXNIP;SLC25A12;THBS1"
"negative regulation of protein secretion (GO:0050709)"	"6/45"	0.00199768	0.0406233	-1.748	5.59957	"ANXA1;RGCC;RSAD2;NR1H3;F2RL1;CD34"
"negative regulation of lymphocyte activation (GO:0051250)"	"9/102"	0.0024332	0.0459595	-1.81709	5.59662	"LGALS3;SHH;IRF1;TYRO3;FAS;TNFRSF14;MERTK;JAK3;PAG1"
"positive regulation of cell adhesion (GO:0045785)"	"12/171"	0.00305591	0.0544553	-1.9205	5.58938	"NET1;SMAD3;WNT5A;SPP1;ITGAV;NDNF;CD36;L1CAM;NID1;EDIL3;THBS1;VAV1"
"regulation of tumor necrosis factor superfamily cytokine production (GO:1903555)"	"8/80"	0.00204592	0.0411836	-1.73214	5.52504	"SPON2;ACP5;HSPB1;CD36;LBP;CD34;TLR4;THBS1"
"negative regulation of cell motility (GO:2000146)"	"12/170"	0.00292207	0.0523565	-1.83966	5.4264	"PTPRU;SHH;RGCC;ANGPT2;IGFBP3;CCL2;ARAP3;TIMP1;SULF1;MCC;THBS1;FGF2"
"positive regulation of tumor necrosis factor production (GO:0032760)"	"6/44"	0.00180142	0.0381456	-1.65569	5.40806	"SPON2;HSPB1;CD36;LBP;THBS1;TLR4"
"regulation of reactive oxygen species metabolic process (GO:2000377)"	"8/81"	0.0021982	0.0434082	-1.71426	5.37781	"TFAP2A;ACP5;F2RL1;CD36;THBS1;XDH;TGFBR2;IER3"
"lens development in camera-type eye (GO:0002088)"	"5/30"	0.00198153	0.0406233	-1.6772	5.37277	"WNT2B;WNT5A;WNT2;TGFBR1;TGFBR2"
"negative regulation of cellular response to growth factor stimulus (GO:0090288)"	"9/104"	0.00274774	0.0497799	-1.78676	5.36053	"SMAD3;GPC1;WNT5A;PMEPA1;SULF1;XDH;THBS1;TGFBR1;TGFBR2"
"negative regulation of growth (GO:0045926)"	"14/221"	0.00345432	0.057472	-1.81671	5.18935	"CDA;SMAD3;PNPT1;FHL1;WNT5A;SEMA4F;TGFBR2;PLAC8;SPP1;IRF8;PPARG;CD36;LBP;LGMN"
"regulation of alpha-beta T cell activation (GO:0046634)"	"7/63"	0.00223782	0.0436978	-1.65167	5.1705	"SHH;ZBTB16;IRF1;TNFRSF14;IL12RB1;JAK3;TGFBR2"
"T cell activation (GO:0042110)"	"13/198"	0.00358094	0.058156	-1.78886	5.08864	"SMAD3;ANXA1;RSAD2;SLC11A1;PRLR;STX11;VAV1;SHH;MAFB;IRF1;F2RL1;CD48;DOCK2"
"regulation of transporter activity (GO:0032409)"	"11/153"	0.00377895	0.0601129	-1.80832	5.08414	"MEF2C;ASPH;STIM1;DAPK1;FHL1;PLCG2;CACNA1D;PPARG;ATP1B2;PPARGC1A;SCN1B"
"brown fat cell differentiation (GO:0050873)"	"5/32"	0.00255008	0.0469821	-1.66138	5.08049	"PLAC8;MRAP;PEX11A;PPARG;PPARGC1A"
"regulation of extent of cell growth (GO:0061387)"	"7/62"	0.00205906	0.0411939	-1.58661	5.06045	"SEMA7A;CDKL5;TNFRSF12A;WNT5A;SPP1;SEMA4F;PLXNA4"
"negative regulation of neuron death (GO:1901215)"	"11/155"	0.00414225	0.0631209	-1.82794	5.05006	"TFAP2A;DLX1;MEF2C;CLCF1;TYRO3;AGAP2;CCL2;NDNF;CD34;PPARGC1A;LGMN"
"positive regulation of tumor necrosis factor superfamily cytokine production (GO:1903557)"	"6/46"	0.00220968	0.0434082	-1.6075	5.04289	"SPON2;HSPB1;CD36;LBP;THBS1;TLR4"
"blood vessel development (GO:0001568)"	"8/85"	0.00289844	0.0522199	-1.70726	5.04032	"SHH;MEF2C;ANGPT2;HEY1;PLCD3;WNT2;ACVR2B;TGFBR2"
"positive regulation of homeostatic process (GO:0032846)"	"10/130"	0.00362026	0.058156	-1.76983	5.03451	"CXCL10;P2RX4;ANXA1;ASPH;TRPC1;SPP1;NR1H3;ARRB1;TMEM64;PPARGC1A"
"positive regulation of cell development (GO:0010720)"	"19/358"	0.00472234	0.0693674	-1.88035	5.0174	"MEF2C;SEMA7A;SMAD3;CDKL5;TNFRSF12A;WNT5A;LIF;NDNF;ADRA2B;NET1;SHH;RGCC;MAN2A1;CLCF1;IL1RAPL1;TCF4;PPARG;ASPA;SCN1B"
"positive regulation of muscle tissue development (GO:1901863)"	"6/47"	0.00243821	0.0459595	-1.62349	5.00033	"SHH;MEF2C;GPC1;WNT2;PPARGC1A;FGF2"
"cellular metal ion homeostasis (GO:0006875)"	"19/361"	0.00513509	0.0712774	-1.86031	4.9134	"ALAS2;TRPC1;SLC11A1;SLC40A1;ATP1A3;PIK3CB;ATP1B2;TMEM64;CP;FGF2;SLC8A3;C1QTNF1;TRPV4;P2RY1;PLCG2;CCL2;F2RL1;PLCE1;KCNJ2"
"calcium ion transmembrane transport (GO:0070588)"	"10/128"	0.00326503	0.0551672	-1.69538	4.91218	"SLC8A3;TMEM37;ASPH;STIM1;TRPV4;TRPC1;IL1RAPL1;CACNA1D;ITGAV;TRPV1"
"regulation of leukocyte migration (GO:0002685)"	"9/110"	0.00388794	0.0609547	-1.75261	4.90315	"CXCL10;LGALS3;FIGF;WNT5A;CCL2;F2RL1;TNFRSF14;LBP;THBS1"
"response to glucocorticoid (GO:0051384)"	"10/130"	0.00362026	0.058156	-1.71563	4.88033	"BCHE;PTPRU;ANXA1;MAOB;HEY1;UCN2;CCL2;FAS;PLAT;PAM"
"regulation of receptor activity (GO:0010469)"	"8/87"	0.00330814	0.0554855	-1.68256	4.86534	"MEF2C;ASPH;DAPK1;PLAU;P2RY1;TGFA;ADRA2B;PPARGC1A"
"negative regulation of neuron apoptotic process (GO:0043524)"	"10/133"	0.00420989	0.0635576	-1.7645	4.86263	"TFAP2A;DLX1;MEF2C;CLCF1;TYRO3;AGAP2;CCL2;NDNF;PPARGC1A;LGMN"
"secretion by cell (GO:0032940)"	"21/415"	0.00512582	0.0712774	-1.83262	4.84026	"FIGF;SYT3;ANXA1;PROS1;ACTN1;CADPS;TNFAIP2;MERTK;ACVR2B;THBS1;STX11;SYTL2;CXCL10;SCRN1;TRPV4;TYRO3;F2RL1;LCP2;CD36;TIMP1;MYO1F"
"negative regulation of inflammatory response (GO:0050728)"	"8/89"	0.00376145	0.0601129	-1.70827	4.80285	"SMAD3;ANXA1;TYRO3;ACP5;NR1H3;PPARG;TNFRSF1B;IER3"
"negative regulation of fibroblast growth factor receptor signaling pathway (GO:0040037)"	"4/14"	0.00103305	0.0274928	-1.33321	4.79133	"GPC1;WNT5A;SULF1;THBS1"
"cellular response to inorganic substance (GO:0071241)"	"9/110"	0.00388794	0.0609547	-1.71211	4.78983	"TFAP2A;SHH;MEF2C;ASPH;WNT5A;SLC40A1;FAS;PPARG;PPARGC1A"
"positive regulation of neurogenesis (GO:0050769)"	"16/283"	0.00524763	0.0725106	-1.79333	4.70574	"SEMA7A;MEF2C;CDKL5;TNFRSF12A;WNT5A;LIF;NDNF;ADRA2B;SHH;MAN2A1;CLCF1;IL1RAPL1;PPARG;TCF4;ASPA;SCN1B"
"activation of MAPK activity (GO:0000187)"	"10/133"	0.00420989	0.0635576	-1.69996	4.68477	"ADORA2B;WNT5A;PLCE1;TGFA;ARRB1;PIK3CB;ADRA2B;THBS1;TLR4;FGF2"
"regulation of muscle tissue development (GO:1901861)"	"9/113"	0.00458207	0.0676115	-1.72605	4.64993	"SHH;MEF2C;SMAD3;GPC1;IGFBP3;WNT2;PPARGC1A;FGF2;TGFBR2"
"embryonic foregut morphogenesis (GO:0048617)"	"4/11"	0.0004902	0.0161469	-1.12357	4.63589	"SHH;SMAD3;FOXP4;ACVR2B"
"phosphatidylinositol-mediated signaling (GO:0048015)"	"10/136"	0.00487285	0.0706239	-1.73363	4.59478	"FGF5;PTAFR;TYRO3;PIK3CB;FGF2;TNRC6A;VAV1;MYO16;TNRC6B;HBEGF"
"regulation of leukocyte chemotaxis (GO:0002688)"	"7/68"	0.0033179	0.0554855	-1.5883	4.59278	"CXCL10;FIGF;WNT5A;F2RL1;CCL2;LBP;THBS1"
"inositol lipid-mediated signaling (GO:0048017)"	"10/136"	0.00487285	0.0706239	-1.73095	4.58768	"FGF5;PTAFR;TYRO3;PIK3CB;FGF2;TNRC6A;VAV1;MYO16;TNRC6B;HBEGF"
"positive regulation of leukocyte activation (GO:0002696)"	"15/262"	0.00608317	0.0802656	-1.80828	4.56123	"MEF2C;ZBTB16;WNT5A;THBS1;VAV1;TGFBR2;SHH;ADORA2B;CLCF1;CCL2;F2RL1;TNFRSF14;LBP;IL12RB1;TLR4"
"negative regulation of cytokine production (GO:0001818)"	"12/185"	0.00550886	0.0751648	-1.75762	4.54884	"ANXA1;RGCC;DDX58;SLC11A1;ACP5;F2RL1;ARRB1;LBP;CD34;JAK3;TLR4;THBS1"
"positive regulation of ERK1 and ERK2 cascade (GO:0070374)"	"9/115"	0.00509595	0.0712774	-1.71652	4.53363	"SEMA7A;BMPER;ST5;P2RY1;F2RL1;TREM2;ARRB1;TLR4;FGF2"
"regulation of gliogenesis (GO:0014013)"	"7/67"	0.00307534	0.0545036	-1.55816	4.53344	"DLX1;DLX2;SHH;CLCF1;LIF;PPARG;ASPA"
"regulation of ARF GTPase activity (GO:0032312)"	"5/34"	0.00322847	0.0551207	-1.5574	4.51371	"ADAP2;ACAP1;AGAP2;ARAP3;ASAP2"
"neuron fate commitment (GO:0048663)"	"5/34"	0.00322847	0.0551207	-1.5551	4.50703	"DLX1;DLX2;SHH;LHX6;TGFBR1"
"regulation of ion transmembrane transporter activity (GO:0032412)"	"10/137"	0.00511118	0.0712774	-1.70377	4.49997	"MEF2C;ASPH;STIM1;DAPK1;FHL1;PLCG2;CACNA1D;ATP1B2;PPARGC1A;SCN1B"
"regulation of endothelial cell migration (GO:0010594)"	"8/92"	0.00452972	0.0671428	-1.63513	4.41637	"NRP2;ANGPT2;RGCC;BMPER;WNT5A;HSPB1;THBS1;FGF2"
"positive regulation of cell-substrate adhesion (GO:0010811)"	"8/93"	0.0048109	0.0703513	-1.66102	4.40877	"NET1;SMAD3;SPP1;NDNF;CD36;NID1;EDIL3;THBS1"
"single organismal cell-cell adhesion (GO:0016337)"	"14/235"	0.00574107	0.076728	-1.71045	4.39155	"PTPRU;CDSN;FBLIM1;HSPB1;PIK3CB;FNDC3A;L1CAM;CDH2;TYRO3;CERCAM;ITGA7;ITGAV;CTNNA2;CD34"
"positive regulation of interferon-gamma production (GO:0032729)"	"6/52"	0.00385681	0.0609547	-1.56661	4.38279	"SLC11A1;WNT5A;IRF8;TLR7;IL12RB1;TLR4"
"regulation of ion transmembrane transport (GO:0034765)"	"17/314"	0.00610422	0.0802656	-1.73693	4.38126	"MEF2C;DAPK1;KCNJ12;FHL1;CACNA1D;ATP1B2;THBS1;LGALS3;TMEM37;ASPH;STIM1;PLCG2;CCL2;PPARGC1A;KCNJ2;SCN1B;HCN1"
"regulation of cholesterol storage (GO:0010885)"	"4/13"	0.000820191	0.0232571	-1.16153	4.3687	"LPL;NR1H3;PPARG;CD36"
"regulation of peptidase activity (GO:0052547)"	"19/372"	0.00691032	0.087006	-1.78153	4.35009	"ITIH3;SMAD3;PROS1;TFPI2;ARRB1;PCOLCE;F3;THBS1;SH3RF1;BCL2L11;ASPH;COL7A1;PI15;FAS;PPARG;TIMP1;FNIP1;XDH;RECK"
"positive regulation of protein kinase activity (GO:0045860)"	"22/456"	0.00711101	0.0879286	-1.78913	4.3498	"MEF2C;SLC11A1;WNT5A;AGAP2;TGFA;ARRB1;HSPA2;PIK3CB;ADRA2B;ACVR2B;PRLR;THBS1;FGF2;TGFBR1;TGFBR2;TOM1L1;RGCC;ADCY9;ADORA2B;CCL2;PLCE1;TLR4"
"cellular ion homeostasis (GO:0006873)"	"20/402"	0.00739185	0.0879286	-1.76859	4.29985	"ALAS2;TRPC1;SLC11A1;SLC40A1;ATP1A3;PIK3CB;ATP1B2;TMEM64;CP;FGF2;SLC8A3;C1QTNF1;TRPV4;P2RY1;TBXAS1;PLCG2;CCL2;F2RL1;PLCE1;KCNJ2"
"myeloid cell activation involved in immune response (GO:0002275)"	"5/35"	0.00361237	0.058156	-1.50745	4.28813	"TLR7;LBP;DOCK2;MYO1F;STX11"
"positive regulation of intracellular transport (GO:0032388)"	"13/217"	0.0073126	0.0879286	-1.76186	4.2835	"SMAD3;DDX58;TRPC1;TGFBR1;CXCL10;SHH;P2RX4;BCL2L11;ASPH;ADORA2B;TLR7;BMF;TLR4"
"muscle cell migration (GO:0014812)"	"4/17"	0.00189973	0.0397117	-1.31444	4.24051	"DDR1;NET1;PLAU;PLAT"
"regulation of heart contraction (GO:0008016)"	"10/140"	0.00588136	0.0779639	-1.6608	4.23753	"MEF2C;P2RX4;ASPH;KCNJ12;ADRA1D;CACNA1D;KCNJ2;SCN1B;MYH7;HBEGF"
"regulation of transmembrane transporter activity (GO:0022898)"	"10/141"	0.00615726	0.0806379	-1.67093	4.20705	"MEF2C;ASPH;STIM1;DAPK1;FHL1;PLCG2;CACNA1D;ATP1B2;PPARGC1A;SCN1B"
"skeletal system development (GO:0001501)"	"11/162"	0.0056382	0.0756633	-1.6286	4.20416	"KLF10;DLX1;LGALS3;SHH;ZBTB16;WNT5A;SH3PXD2B;COL9A2;SULF1;DLK1;TGFBR1"
"embryonic skeletal system development (GO:0048706)"	"5/35"	0.00361237	0.058156	-1.47589	4.19835	"DLX1;SHH;WNT5A;SULF1;DLK1"
"positive regulation of tumor necrosis factor biosynthetic process (GO:0042535)"	"4/10"	0.000366976	0.013599	-0.971132	4.17369	"HSPB1;LBP;THBS1;TLR4"
"regulation of tumor necrosis factor biosynthetic process (GO:0042534)"	"4/16"	0.00156978	0.0355489	-1.24998	4.17099	"HSPB1;LBP;THBS1;TLR4"
"regulation of axon extension (GO:0030516)"	"6/51"	0.00353359	0.058156	-1.46449	4.16594	"SEMA7A;CDKL5;TNFRSF12A;WNT5A;SEMA4F;PLXNA4"
"response to corticosteroid (GO:0031960)"	"10/140"	0.00588136	0.0779639	-1.62639	4.14976	"BCHE;PTPRU;ANXA1;MAOB;HEY1;UCN2;CCL2;FAS;PLAT;PAM"
"positive regulation of ion transmembrane transport (GO:0034767)"	"7/72"	0.00443679	0.0663686	-1.52321	4.13175	"LGALS3;ASPH;STIM1;PLCG2;CCL2;ATP1B2;KCNJ2"
"positive regulation of epithelial cell proliferation (GO:0050679)"	"10/144"	0.00704577	0.0879286	-1.69291	4.11585	"NRP2;SHH;WNT5A;AGAP2;TGFA;CCL2;F3;FGF2;WNT2;FOXP2"
"inflammatory response (GO:0006954)"	"19/376"	0.00766833	0.0881346	-1.67233	4.0619	"SEMA7A;ANXA1;SLC11A1;CD180;PTAFR;TNFRSF1B;LIPA;THBS1;CXCL10;PSTPIP1;PLSCR1;STAB1;SPP1;CCL2;F2RL1;PTX3;TLR7;LBP;TLR5"
"positive regulation of developmental growth (GO:0048639)"	"7/71"	0.0041337	0.0631209	-1.46766	4.0547	"SEMA7A;MEF2C;CDKL5;TNFRSF12A;WNT2;FGF2;TGFBR2"
"positive regulation of gliogenesis (GO:0014015)"	"5/35"	0.00361237	0.058156	-1.4253	4.05445	"SHH;CLCF1;LIF;PPARG;ASPA"
"epidermal growth factor receptor signaling pathway (GO:0007173)"	"12/193"	0.00749338	0.0879286	-1.66222	4.04123	"FGF5;EPS8;ADCY9;TGFA;PLCE1;PIK3CB;FGF2;TNRC6A;VAV1;PAG1;TNRC6B;HBEGF"
"positive regulation of cell activation (GO:0050867)"	"15/272"	0.00832196	0.0932574	-1.69278	4.01595	"MEF2C;ZBTB16;WNT5A;THBS1;VAV1;TGFBR2;SHH;ADORA2B;CLCF1;CCL2;F2RL1;TNFRSF14;LBP;IL12RB1;TLR4"
"regulation of cell growth (GO:0001558)"	"17/322"	0.00767563	0.0881346	-1.64303	3.99074	"DDR1;CDA;SEMA7A;SMAD3;CDKL5;TNFRSF12A;IGFBP3;FHL1;WNT5A;SEMA4F;TGFBR1;NET1;SPP1;PLCE1;PPARG;PLXNA4;HBEGF"
"response to protozoan (GO:0001562)"	"4/19"	0.00269781	0.0491483	-1.32029	3.97793	"SLC11A1;IRF8;CD37;IER3"
"response to drug (GO:0042493)"	"18/354"	0.00879504	0.0952778	-1.68318	3.95708	"BCHE;DDC;MEF2C;ANXA1;MAOB;ABCB4;LPL;TGFA;ATP1A3;THBS1;TGFBR2;ADSSL1;CCL2;TXNIP;PPARG;PLIN2;PPARGC1A;PAM"
"positive regulation of mesenchymal cell proliferation (GO:0002053)"	"5/37"	0.00447658	0.0666581	-1.45255	3.93377	"SHH;WNT5A;WNT2;FOXP2;TGFBR2"
"neurotrophin TRK receptor signaling pathway (GO:0048011)"	"15/274"	0.00883987	0.0952778	-1.65876	3.89967	"MEF2C;PIK3CB;FGF2;VAV1;FGD2;FGF5;FGD3;NET1;ADCY9;BCL2L11;ARHGEF3;TNRC6A;ARHGEF6;TNRC6B;HBEGF"
"regulation of cell morphogenesis (GO:0022604)"	"20/408"	0.00856951	0.0944094	-1.65012	3.89447	"SEMA7A;SMAD3;CDKL5;TNFRSF12A;FBLIM1;WNT5A;LIF;ARAP3;SEMA4F;FGD2;EPS8;FGD3;NET1;FGD5;RGCC;IL1RAPL1;SPP1;ITGA7;CCL2;PLXNA4"
"collagen catabolic process (GO:0030574)"	"7/74"	0.00509299	0.0712774	-1.46194	3.86123	"ADAMTS2;CTSL;COL7A1;MMP19;COL6A6;COL9A2;CTSS"
"ERBB signaling pathway (GO:0038127)"	"12/196"	0.00836795	0.0934516	-1.61732	3.83354	"EPS8;FGF5;ADCY9;PLCE1;TGFA;PIK3CB;FGF2;PAG1;TNRC6A;VAV1;HBEGF;TNRC6B"
"apoptotic signaling pathway (GO:0097190)"	"17/327"	0.00881306	0.0952778	-1.62358	3.81697	"SMAD3;TNFRSF12A;DAPK1;TNFRSF1B;VAV1;FGD2;NET1;FGD3;SHH;P2RX4;BCL2L11;ARHGEF3;FAS;ITGAV;BMF;IER3;ARHGEF6"
"regulation of transmembrane transport (GO:0034762)"	"17/327"	0.00881306	0.0952778	-1.62253	3.81451	"MEF2C;DAPK1;KCNJ12;FHL1;CACNA1D;ATP1B2;THBS1;LGALS3;TMEM37;ASPH;STIM1;PLCG2;CCL2;PPARGC1A;KCNJ2;SCN1B;HCN1"
"regulation of metal ion transport (GO:0010959)"	"14/250"	0.00940282	0.0978252	-1.62601	3.77978	"TRPC1;FHL1;CACNA1D;ATP1B2;CXCL10;LGALS3;P2RX4;ASPH;STIM1;PLCG2;CCL2;SIK1;KCNJ2;SCN1B"
"cellular response to metal ion (GO:0071248)"	"8/99"	0.00678882	0.0858075	-1.5195	3.73137	"TFAP2A;SHH;MEF2C;ASPH;WNT5A;SLC40A1;FAS;PPARG"
"mammary gland alveolus development (GO:0060749)"	"4/18"	0.00227476	0.0438934	-1.19341	3.73057	"DDR1;AGAP2;TGFA;PRLR"
"positive regulation of transmembrane transport (GO:0034764)"	"7/77"	0.00621065	0.0806889	-1.47815	3.72073	"LGALS3;ASPH;STIM1;PLCG2;CCL2;ATP1B2;KCNJ2"
"organic anion transport (GO:0015711)"	"17/328"	0.00905597	0.0952778	-1.57948	3.7133	"ABCC3;PRELID2;SLC6A19;ANXA1;SLC43A2;ATP8A1;SLC11A1;SLCO3A1;SLC7A8;SLC16A6;SLC16A7;PPARG;PLIN2;CD36;SLC25A12;KCNN4;SLC19A2"
"negative regulation of viral process (GO:0048525)"	"7/75"	0.00544721	0.0746359	-1.42768	3.70501	"PARP10;RNASEL;PLSCR1;RSAD2;TRIM5;PTX3;TRIM21"
"positive regulation of type I interferon production (GO:0032481)"	"7/77"	0.00621065	0.0806889	-1.46885	3.69732	"DDX58;IRF1;TLR7;LRRFIP1;DTX4;TRIM21;TLR4"
"positive regulation of reactive oxygen species metabolic process (GO:2000379)"	"5/38"	0.00495968	0.0709365	-1.39705	3.69654	"F2RL1;CD36;THBS1;XDH;TGFBR2"
"polyol metabolic process (GO:0019751)"	"8/99"	0.00678882	0.0858075	-1.50529	3.69647	"PPIP5K2;PTAFR;ITPK1;PLCG2;PLCE1;PLD4;PLCD3;FGF2"
"response to cold (GO:0009409)"	"5/36"	0.00402794	0.0628474	-1.33506	3.69417	"PLAC8;CXCL10;LPL;PPARG;PPARGC1A"
"neurotrophin signaling pathway (GO:0038179)"	"15/278"	0.00995236	0.101739	-1.61597	3.69306	"MEF2C;PIK3CB;FGF2;VAV1;FGD2;FGF5;NET1;FGD3;ADCY9;BCL2L11;ARHGEF3;TNRC6A;ARHGEF6;HBEGF;TNRC6B"
"positive regulation of epithelial cell migration (GO:0010634)"	"7/79"	0.00705115	0.0879286	-1.51515	3.68367	"NRP2;WNT5A;HSPB1;THBS1;FGF2;HBEGF;TGFBR2"
"regulation of antigen processing and presentation (GO:0002577)"	"4/18"	0.00227476	0.0438934	-1.17113	3.66094	"SLC11A1;TAP2;TREM2;THBS1"
"negative chemotaxis (GO:0050919)"	"4/19"	0.00269781	0.0491483	-1.2139	3.65739	"NRP2;WNT5A;ITGAV;PLXNA4"
"cellular cation homeostasis (GO:0030003)"	"19/389"	0.0106095	0.103481	-1.61224	3.65715	"ALAS2;SLC11A1;TRPC1;SLC40A1;ATP1A3;PIK3CB;ATP1B2;TMEM64;CP;FGF2;SLC8A3;C1QTNF1;TRPV4;P2RY1;PLCG2;CCL2;F2RL1;PLCE1;KCNJ2"
"defense response to virus (GO:0051607)"	"10/147"	0.00803051	0.0909288	-1.51509	3.63269	"CXCL10;SPON2;RNASEL;PLSCR1;RSAD2;UNC93B1;TRIM5;IRF1;F2RL1;TLR7"
"regulation of lipid storage (GO:0010883)"	"5/38"	0.00495968	0.0709365	-1.37238	3.63128	"LPL;NR1H3;PPARG;ITGAV;CD36"
"lymphocyte differentiation (GO:0030098)"	"11/172"	0.00847977	0.0937374	-1.511	3.57692	"SHH;MAFB;ANXA1;RSAD2;CLCF1;IRF1;TYRO3;PLCG2;MERTK;FNIP1;JAK3"
"carboxylic acid transport (GO:0046942)"	"13/224"	0.00928616	0.0970583	-1.52918	3.56674	"ABCC3;SLC6A19;ANXA1;SLC43A2;SLC11A1;SLC7A8;SLC16A6;SLC16A7;PLIN2;PPARG;CD36;SLC25A12;SLC19A2"
"positive regulation of angiogenesis (GO:0045766)"	"8/101"	0.00756851	0.0879286	-1.45513	3.53775	"ANGPT2;WNT5A;HSPB1;CD34;THBS1;FGF2;F3;TGFBR2"
"anion transport (GO:0006820)"	"21/443"	0.0100931	0.102294	-1.53914	3.5091	"ABCC3;PRELID2;SLC6A19;ANXA1;ATP8A1;SLC43A2;SLC11A1;ANO4;GABRG3;CLCN5;SLCO3A1;SLC7A8;SLC16A6;SLC16A7;PPARG;PLIN2;CD36;SLC25A12;KCNN4;SLC12A7;SLC19A2"
"activation of immune response (GO:0002253)"	"21/487"	0.0250722	0.17256	-1.99604	3.50706	"C1QA;MEF2C;UNC93B1;DDX58;PIK3CB;CTSS;VAV1;RGCC;CTSL;TRIM5;PLCG2;LCP2;TLR7;CD36;LBP;PIK3AP1;TLR5;TLR4;PAG1;LGMN;C1QC"
"organic acid transport (GO:0015849)"	"13/226"	0.00992051	0.101732	-1.5213	3.47681	"ABCC3;SLC6A19;ANXA1;SLC43A2;SLC11A1;SLC7A8;SLC16A6;SLC16A7;PLIN2;PPARG;CD36;SLC25A12;SLC19A2"
"regulation of chemokine production (GO:0032642)"	"6/56"	0.00537203	0.0739165	-1.33394	3.47467	"ADORA2B;WNT5A;F2RL1;TLR7;LBP;TLR4"
"sensory organ development (GO:0007423)"	"8/103"	0.00841377	0.0936427	-1.46184	3.46204	"DDR1;SOX3;SHH;MAFB;BCL2L11;SH3PXD2B;MEIS2;FOXP2"
"positive regulation of protein transport (GO:0051222)"	"13/231"	0.0116548	0.111456	-1.57749	3.46121	"SMAD3;DDX58;WNT5A;TGFBR1;SHH;RGCC;ASPH;F2RL1;TNFRSF14;TLR7;KCNN4;CD34;TLR4"
"regulation of organ morphogenesis (GO:2000027)"	"10/150"	0.00911801	0.0956072	-1.47438	3.46112	"TFAP2A;SHH;FZD2;WNT2B;WNT5A;LIF;SULF1;CD34;WNT2;FOXP2"
"zymogen activation (GO:0031638)"	"8/102"	0.00798274	0.0907029	-1.44171	3.46033	"SMAD3;BCL2L11;ASPH;FAS;PPARG;PLAT;XDH;F3"
"positive regulation of kinase activity (GO:0033674)"	"22/480"	0.0121526	0.112571	-1.56968	3.42846	"MEF2C;SLC11A1;WNT5A;AGAP2;TGFA;ARRB1;HSPA2;PIK3CB;ACVR2B;PRLR;ADRA2B;THBS1;FGF2;TGFBR1;TGFBR2;TOM1L1;RGCC;ADCY9;ADORA2B;CCL2;PLCE1;TLR4"
"metal ion homeostasis (GO:0055065)"	"20/422"	0.0119135	0.112166	-1.55204	3.39551	"ALAS2;SLC11A1;TRPC1;SLC40A1;ATP1A3;PIK3CB;ATP1B2;TMEM64;CP;FGF2;SLC8A3;C1QTNF1;SLC7A8;TRPV4;P2RY1;PLCG2;CCL2;F2RL1;PLCE1;KCNJ2"
"regulation of cytokine secretion (GO:0050707)"	"8/106"	0.00981173	0.100934	-1.44529	3.31447	"ANXA1;RGCC;WNT5A;F2RL1;TNFRSF14;TLR5;CD34;TLR4"
"regulation of interleukin-1 production (GO:0032652)"	"5/42"	0.00726392	0.0879286	-1.36157	3.31029	"SMAD3;WNT5A;HSPB1;ACP5;TLR4"
"negative regulation of blood vessel endothelial cell migration (GO:0043537)"	"4/20"	0.00317177	0.0551207	-1.14214	3.31018	"RGCC;ANGPT2;FGF2;THBS1"
"multicellular organismal catabolic process (GO:0044243)"	"7/80"	0.00750169	0.0879286	-1.35175	3.28642	"ADAMTS2;CTSL;COL7A1;MMP19;COL6A6;COL9A2;CTSS"
"glycerolipid biosynthetic process (GO:0045017)"	"12/202"	0.0103552	0.103267	-1.44278	3.27573	"PLSCR1;LPGAT1;GPD1;PNPLA3;PLCG2;PLD4;LPL;PLCE1;PIK3CB;GPCPD1;FGF2;LPIN3"
"positive regulation of nervous system development (GO:0051962)"	"16/313"	0.0125151	0.112571	-1.49808	3.27207	"SEMA7A;MEF2C;CDKL5;TNFRSF12A;WNT5A;LIF;NDNF;ADRA2B;SHH;MAN2A1;CLCF1;IL1RAPL1;PPARG;TCF4;ASPA;SCN1B"
"response to steroid hormone (GO:0048545)"	"18/369"	0.0128263	0.114594	-1.5078	3.26644	"BCHE;PTPRU;ANXA1;MAOB;NR1H3;ATP1A3;PLAT;THBS1;TGFBR2;NR6A1;HEY1;UCN2;SPP1;FAS;CCL2;TXNIP;PPARG;PAM"
"regulation of lymphocyte activation (GO:0051249)"	"17/344"	0.0137233	0.119775	-1.53706	3.26186	"MEF2C;ZBTB16;MERTK;VAV1;TGFBR2;LGALS3;SHH;IRF1;CLCF1;TYRO3;FAS;CCL2;TNFRSF14;IL12RB1;JAK3;TLR4;PAG1"
"regulation of lipid transport (GO:0032368)"	"7/83"	0.0089812	0.0952778	-1.375	3.23257	"SHH;P2RX4;C1QTNF1;NR1H3;PPARG;ITGAV;THBS1"
"lung development (GO:0030324)"	"7/82"	0.00846616	0.0937374	-1.3416	3.17591	"HSD11B1;ADAMTS2;SHH;WNT5A;LIPA;ACVR2B;WNT2"
"response to purine-containing compound (GO:0014074)"	"9/132"	0.0114692	0.110328	-1.43616	3.16573	"SLC8A3;P2RX4;ASPH;GPD1;MMP19;PPARG;PLAT;TRPV1;HCN1"
"regulation of myeloid cell differentiation (GO:0045637)"	"10/156"	0.0116278	0.111456	-1.44257	3.16518	"KLF10;MEF2C;MAFB;ZBTB16;LIF;FAS;TMEM64;TLR4;MEIS2;C1QC"
"exocytosis (GO:0006887)"	"13/233"	0.012411	0.112571	-1.42349	3.10915	"FIGF;SYT3;PROS1;ACTN1;CADPS;TNFAIP2;THBS1;STX11;SYTL2;SCRN1;TIMP1;CD36;MYO1F"
"canonical Wnt signaling pathway (GO:0060070)"	"7/84"	0.00951885	0.098231	-1.33656	3.10139	"PTPRU;FZD3;SHH;FZD2;WNT2B;WNT5A;WNT2"
"positive regulation of ossification (GO:0045778)"	"7/83"	0.0089812	0.0952778	-1.31195	3.08434	"TFAP2A;MEF2C;SMAD3;HEY1;ZBTB16;WNT5A;ACVR2B"
"regulation of alpha-beta T cell differentiation (GO:0046637)"	"5/42"	0.00726392	0.0879286	-1.26733	3.08117	"SHH;ZBTB16;IL12RB1;JAK3;TGFBR2"
"positive regulation of protein localization to nucleus (GO:1900182)"	"7/84"	0.00951885	0.098231	-1.32659	3.07827	"SHH;SMAD3;DDX58;LIF;TLR7;TLR4;TGFBR1"
"positive regulation of chemokine production (GO:0032722)"	"5/41"	0.0066294	0.0844472	-1.23932	3.06315	"ADORA2B;WNT5A;TLR7;LBP;TLR4"
"secretion by tissue (GO:0032941)"	"6/61"	0.00782853	0.0895748	-1.25324	3.02367	"DDR1;TRPC1;KCNN4;XDH;PAM;PRLR"
"regulation of leukocyte differentiation (GO:1902105)"	"12/210"	0.0135516	0.119775	-1.41445	3.00167	"KLF10;SHH;IRF1;ZBTB16;LIF;FAS;TMEM64;IL12RB1;JAK3;TLR4;C1QC;TGFBR2"
"collagen metabolic process (GO:0032963)"	"7/83"	0.0089812	0.0952778	-1.27168	2.98968	"ADAMTS2;CTSL;COL7A1;MMP19;COL6A6;COL9A2;CTSS"
"regulation of mesenchymal cell proliferation (GO:0010464)"	"5/43"	0.00793961	0.0905282	-1.2439	2.98796	"SHH;WNT5A;WNT2;FOXP2;TGFBR2"
"cellular response to external stimulus (GO:0071496)"	"11/185"	0.013703	0.119775	-1.40151	2.9742	"KLF10;WNT2B;ADORA2B;IRF1;FAS;TLR7;TLR5;FNIP1;TLR4;TNRC6A;KCNJ2"
"regulation of ERK1 and ERK2 cascade (GO:0070372)"	"10/161"	0.0140919	0.121571	-1.40977	2.97076	"SEMA7A;BMPER;ST5;P2RY1;LIF;F2RL1;ARRB1;TREM2;TLR4;FGF2"
"reproductive structure development (GO:0048608)"	"14/265"	0.0146974	0.123862	-1.40805	2.94083	"FZD3;WNT2B;FZD2;WNT5A;MERTK;SHH;BCL2L11;HEY1;TYRO3;MMP19;PPARG;TLR5;PLCD3;WNT2"
"regulation of extrinsic apoptotic signaling pathway (GO:2001236)"	"10/161"	0.0140919	0.121571	-1.39372	2.93692	"LGALS3;TNFRSF12A;DAPK1;AGAP2;FAS;ITGAV;THBS1;JAK3;TGFBR1;SH3RF1"
"muscle system process (GO:0003012)"	"13/237"	0.0140365	0.121571	-1.38092	2.90996	"MEF2C;KCNJ12;SULF1;P2RX4;ASPH;ADORA2B;CALD1;P2RY1;PRKG1;KCNJ2;SNTB1;SCN1B;MYH7"
"positive regulation of endothelial cell proliferation (GO:0001938)"	"6/63"	0.00900726	0.0952778	-1.2361	2.90601	"NRP2;WNT5A;CCL2;FGF2;F3;WNT2"
"regulation of neuron apoptotic process (GO:0043523)"	"11/188"	0.0151955	0.126088	-1.40166	2.90251	"TFAP2A;DLX1;MEF2C;BCL2L11;CLCF1;TYRO3;AGAP2;CCL2;NDNF;PPARGC1A;LGMN"
"negative regulation of epithelial cell proliferation (GO:0050680)"	"8/110"	0.0119354	0.112166	-1.32464	2.89801	"MEF2C;RGCC;WNT5A;SULF1;MCC;THBS1;XDH;TGFBR1"
"negative regulation of epithelial cell migration (GO:0010633)"	"5/42"	0.00726392	0.0879286	-1.19105	2.89572	"RGCC;ANGPT2;MCC;THBS1;FGF2"
"response to interferon-gamma (GO:0034341)"	"8/108"	0.0108351	0.104847	-1.28203	2.89131	"DAPK1;SLC11A1;IRF1;PTAFR;WNT5A;CCL2;IRF8;IL12RB1"
"negative regulation of Notch signaling pathway (GO:0045746)"	"4/22"	0.00428366	0.0643734	-1.03932	2.85092	"DLX1;DLX2;HEY1;DLK1"
"regulation of transmembrane receptor protein serine/threonine kinase signaling pathway (GO:0090092)"	"11/186"	0.0141876	0.121744	-1.34982	2.8425	"SHH;SMAD3;BMPER;WNT5A;PMEPA1;SULF1;THBS1;ACVR2B;TGFBR1;RGMA;TGFBR2"
"regulation of striated muscle tissue development (GO:0016202)"	"8/112"	0.0131159	0.116542	-1.31067	2.8173	"SHH;MEF2C;SMAD3;IGFBP3;GPC1;FGF2;WNT2;TGFBR2"
"regulation of nitric oxide biosynthetic process (GO:0045428)"	"5/44"	0.00865773	0.0947411	-1.18912	2.80229	"P2RX4;ACP5;PTX3;CD34;TLR4"
"cell fate commitment (GO:0045165)"	"9/134"	0.0124957	0.112571	-1.28202	2.80015	"DLX1;DLX2;SHH;WNT2B;WNT5A;LHX6;PPARG;WNT2;TGFBR1"
"positive regulation of inflammatory response (GO:0050729)"	"7/88"	0.0119065	0.112166	-1.26736	2.7727	"ADORA2B;WNT5A;TLR7;LBP;OSMR;TLR4;CTSS"
"regulation of endopeptidase activity (GO:0052548)"	"17/354"	0.0174849	0.139069	-1.39877	2.75946	"ITIH3;SMAD3;PROS1;TFPI2;ARRB1;F3;THBS1;SH3RF1;BCL2L11;ASPH;COL7A1;FAS;PPARG;TIMP1;FNIP1;XDH;RECK"
"cellular response to tumor necrosis factor (GO:0071356)"	"7/89"	0.0125654	0.112571	-1.24206	2.71287	"GPD1;CCL2;TNFRSF14;TNFRSF1B;PPARGC1A;THBS1;ADAMTS7"
"vasculature development (GO:0001944)"	"5/44"	0.00865773	0.0947411	-1.14429	2.69664	"FZD3;FZD2;ANGPT2;LIF;ACVR2B"
"activation of cysteine-type endopeptidase activity (GO:0097202)"	"7/88"	0.0119065	0.112166	-1.22328	2.67626	"SMAD3;BCL2L11;ASPH;FAS;PPARG;XDH;F3"
"regulation of muscle organ development (GO:0048634)"	"8/114"	0.0143796	0.121797	-1.26612	2.66568	"SHH;MEF2C;SMAD3;GPC1;IGFBP3;WNT2;FGF2;TGFBR2"
"regulation of macrophage activation (GO:0043030)"	"4/23"	0.00492703	0.0709365	-0.997607	2.63964	"WNT5A;NR1H3;LBP;THBS1"
"regulation of cell shape (GO:0008360)"	"8/112"	0.0131159	0.116542	-1.22221	2.62714	"FGD3;EPS8;FGD5;FBLIM1;CCL2;ITGA7;ARAP3;FGD2"
"inorganic cation transmembrane transport (GO:0098662)"	"20/440"	0.01766	0.14012	-1.32806	2.60998	"SLC24A3;KCNJ12;SLC11A1;TRPC1;SLC40A1;ATP1A3;CACNA1D;TRPV1;ATP1B2;SLC8A3;TMEM37;ASPH;STIM1;TRPV4;IL1RAPL1;ITGAV;KCNN4;KCNJ2;SCN1B;HCN1"
"cellular response to interferon-gamma (GO:0071346)"	"7/88"	0.0119065	0.112166	-1.19226	2.60841	"DAPK1;IRF1;PTAFR;WNT5A;CCL2;IRF8;IL12RB1"
"macrophage activation (GO:0042116)"	"4/26"	0.00723752	0.0879286	-1.04033	2.52928	"SLC11A1;TLR7;LBP;TLR4"
"regulation of blood vessel endothelial cell migration (GO:0043535)"	"5/45"	0.00941954	0.0978252	-1.07365	2.49578	"ANGPT2;RGCC;HSPB1;THBS1;FGF2"
"multicellular organismal macromolecule metabolic process (GO:0044259)"	"7/89"	0.0125654	0.112571	-1.13909	2.48798	"ADAMTS2;CTSL;COL7A1;MMP19;COL6A6;COL9A2;CTSS"
"cell-cell adhesion via plasma-membrane adhesion molecules (GO:0098742)"	"11/190"	0.0162564	0.132776	-1.22692	2.47727	"CLDN11;CDH2;CDH20;PCDHGC5;CLDN14;PCDHGC3;IL1RAPL1;PIK3CB;L1CAM;PCDH1;CDH19"
"regulation of cytokine biosynthetic process (GO:0042035)"	"7/93"	0.0154648	0.127997	-1.18954	2.4454	"IRF1;WNT5A;HSPB1;TLR7;LBP;TLR4;THBS1"
"cell-cell adhesion (GO:0098609)"	"11/191"	0.0168072	0.134996	-1.21059	2.42421	"CLDN11;CDH2;CDH20;PCDHGC5;CLDN14;PCDHGC3;IL1RAPL1;PIK3CB;L1CAM;PCDH1;CDH19"
"cellular response to mechanical stimulus (GO:0071260)"	"6/67"	0.0117363	0.111907	-1.10404	2.41794	"IRF1;FAS;TLR7;TLR5;TLR4;KCNJ2"
"neuron migration (GO:0001764)"	"8/116"	0.0157297	0.129859	-1.18055	2.40986	"MEF2C;FZD3;NRP2;CDKL5;LHX6;NDNF;PRKG1;MATN2"
"regulation of neuron death (GO:1901214)"	"12/225"	0.0215103	0.155878	-1.29271	2.40274	"TFAP2A;DLX1;MEF2C;BCL2L11;CLCF1;TYRO3;AGAP2;CCL2;NDNF;CD34;PPARGC1A;LGMN"
"positive regulation of striated muscle tissue development (GO:0045844)"	"5/46"	0.0102263	0.102294	-1.04425	2.38078	"SHH;MEF2C;GPC1;WNT2;FGF2"
"positive regulation of muscle organ development (GO:0048636)"	"5/46"	0.0102263	0.102294	-1.04009	2.3713	"SHH;MEF2C;GPC1;FGF2;WNT2"
"cardiac conduction (GO:0061337)"	"4/26"	0.00723752	0.0879286	-0.969685	2.35753	"MEF2C;CACNA1D;KCNJ2;SCN1B"
"response to organophosphorus (GO:0046683)"	"8/118"	0.0171693	0.137228	-1.18563	2.3548	"SLC8A3;P2RX4;ASPH;GPD1;MMP19;PLAT;TRPV1;HCN1"
"positive regulation of hemostasis (GO:1900048)"	"4/24"	0.00563215	0.0756633	-0.905689	2.338	"CD36;F3;THBS1;TLR4"
"regulation of cysteine-type endopeptidase activity (GO:2000116)"	"11/197"	0.0204097	0.152651	-1.23725	2.32553	"SMAD3;BCL2L11;ASPH;FAS;PPARG;ARRB1;FNIP1;XDH;F3;THBS1;SH3RF1"
"extrinsic apoptotic signaling pathway (GO:0097191)"	"7/92"	0.0146993	0.123862	-1.10663	2.3113	"SMAD3;BCL2L11;TNFRSF12A;DAPK1;FAS;ITGAV;TNFRSF1B"
"positive regulation of interferon-beta production (GO:0032728)"	"4/25"	0.00640152	0.0818641	-0.920688	2.3042	"DDX58;IRF1;TLR7;TLR4"
"positive regulation of blood coagulation (GO:0030194)"	"4/24"	0.00563215	0.0756633	-0.891646	2.30175	"CD36;F3;THBS1;TLR4"
"positive regulation of positive chemotaxis (GO:0050927)"	"4/26"	0.00723752	0.0879286	-0.939923	2.28517	"FIGF;SMAD3;F2RL1;F3"
"filopodium assembly (GO:0046847)"	"4/24"	0.00563215	0.0756633	-0.868333	2.24157	"FGD3;FGD5;MTSS1L;FGD2"
"positive regulation of MAP kinase activity (GO:0043406)"	"11/197"	0.0204097	0.152651	-1.18027	2.21843	"MEF2C;ADORA2B;WNT5A;PLCE1;TGFA;ARRB1;PIK3CB;ADRA2B;THBS1;TLR4;FGF2"
"response to oxygen levels (GO:0070482)"	"13/259"	0.0260596	0.17256	-1.25245	2.20057	"ALAS2;SMAD3;ANGPT2;PLAT;THBS1;RGCC;FNDC1;UCN2;PLAU;CCL2;FAS;PPARGC1A;PAM"
"negative regulation of defense response (GO:0031348)"	"8/120"	0.0187013	0.143494	-1.12662	2.18729	"SMAD3;ANXA1;TYRO3;ACP5;NR1H3;PPARG;TNFRSF1B;IER3"
"positive regulation of interleukin-1 production (GO:0032732)"	"4/27"	0.00814246	0.0915605	-0.913395	2.18371	"SMAD3;WNT5A;HSPB1;TLR4"
"response to extracellular stimulus (GO:0009991)"	"15/313"	0.0250458	0.17256	-1.23815	2.17544	"KLF10;BCHE;SLC6A19;MEF2C;WNT2B;TGFBR2;CXCL10;ADORA2B;SPP1;ADSSL1;CCL2;PPARG;FNIP1;PPARGC1A;TNRC6A"
"regulation of homeostatic process (GO:0032844)"	"15/314"	0.0256444	0.17256	-1.23165	2.16402	"ANXA1;TRPC1;FHL1;NR1H3;ARRB1;TMEM64;FGF2;CXCL10;P2RX4;MAFB;ASPH;SPP1;PLCG2;PPARGC1A;SCN1B"
"negative regulation of protein transport (GO:0051224)"	"8/122"	0.0203288	0.152651	-1.14752	2.15687	"PARP10;ANXA1;RGCC;RSAD2;NR1H3;F2RL1;CD36;CD34"
"negative regulation of extrinsic apoptotic signaling pathway (GO:2001237)"	"7/97"	0.0188108	0.14362	-1.09878	2.13228	"LGALS3;DAPK1;AGAP2;ITGAV;THBS1;TGFBR1;SH3RF1"
"cell morphogenesis involved in differentiation (GO:0000904)"	"9/147"	0.0209081	0.153777	-1.13177	2.11896	"MEF2C;HEY1;WNT5A;TYRO3;MICALL2;ITGAV;MERTK;WNT2;TGFBR1"
"negative regulation of lipid transport (GO:0032369)"	"4/27"	0.00814246	0.0915605	-0.884557	2.11476	"SHH;NR1H3;ITGAV;THBS1"
"multicellular organismal metabolic process (GO:0044236)"	"7/94"	0.0162582	0.132776	-1.0452	2.11035	"ADAMTS2;CTSL;COL7A1;MMP19;COL6A6;COL9A2;CTSS"
"body fluid secretion (GO:0007589)"	"6/71"	0.0150017	0.125117	-1.00541	2.08975	"DDR1;TRPC1;KCNN4;XDH;PAM;PRLR"
"regulation of fatty acid metabolic process (GO:0019217)"	"6/72"	0.0159074	0.130995	-1.02765	2.08879	"PDP1;ABCD2;ANXA1;NR1H3;PPARG;PPARGC1A"
"regulation of leukocyte apoptotic process (GO:2000106)"	"6/71"	0.0150017	0.125117	-0.997884	2.07411	"LGALS3;MEF2C;ANXA1;WNT5A;FNIP1;JAK3"
"response to temperature stimulus (GO:0009266)"	"8/122"	0.0203288	0.152651	-1.10009	2.06773	"PLAC8;CXCL10;TRPV4;LPL;CCL2;PPARG;THBS1;PPARGC1A"
"positive regulation of protein serine/threonine kinase activity (GO:0071902)"	"13/257"	0.0247283	0.171573	-1.17216	2.06623	"MEF2C;WNT5A;TGFA;ARRB1;HSPA2;PIK3CB;ADRA2B;THBS1;FGF2;RGCC;ADORA2B;PLCE1;TLR4"
"negative regulation of T cell activation (GO:0050868)"	"6/73"	0.0168502	0.135009	-1.02554	2.05356	"LGALS3;SHH;IRF1;TNFRSF14;JAK3;PAG1"
"glycerophospholipid metabolic process (GO:0006650)"	"12/229"	0.0241227	0.168446	-1.12825	2.00958	"PLSCR1;LPGAT1;GPD1;PNPLA3;PLCG2;ENPP2;PLD4;PIGM;PIK3CB;GPCPD1;FGF2;LPIN3"
"cellular response to organic cyclic compound (GO:0071407)"	"14/291"	0.0289645	0.182551	-1.1813	2.00907	"MEF2C;ANXA1;NR1H3;ATP1A3;TRPV1;SLC8A3;NR6A1;P2RX4;HEY1;UCN2;GPD1;CCL2;PPARG;HCN1"
"cytosolic calcium ion homeostasis (GO:0051480)"	"10/176"	0.0238339	0.166786	-1.12002	2.00601	"SLC8A3;C1QTNF1;TRPC1;TRPV4;P2RY1;PLCG2;F2RL1;PLCE1;TMEM64;FGF2"
"positive regulation of coagulation (GO:0050820)"	"4/26"	0.00723752	0.0879286	-0.825022	2.00582	"CD36;THBS1;F3;TLR4"
"positive regulation of cell morphogenesis involved in differentiation (GO:0010770)"	"8/123"	0.0211792	0.154509	-1.0691	1.99656	"NET1;SEMA7A;SMAD3;CDKL5;RGCC;TNFRSF12A;IL1RAPL1;LIF"
"protein homooligomerization (GO:0051260)"	"12/230"	0.0248108	0.171779	-1.11444	1.96314	"SCUBE3;CDA;EHD3;EHD4;PNPT1;P2RX4;C1QTNF1;KCNJ12;FAS;KCTD12;PAM;KCNJ2"
"response to nutrient levels (GO:0031667)"	"14/291"	0.0289645	0.182551	-1.14095	1.94045	"KLF10;BCHE;SLC6A19;MEF2C;WNT2B;TGFBR2;CXCL10;SPP1;ADSSL1;CCL2;PPARG;FNIP1;PPARGC1A;TNRC6A"
"phospholipid metabolic process (GO:0006644)"	"14/288"	0.0269351	0.174807	-1.10659	1.92998	"LPGAT1;PLD4;LPL;PIK3CB;GPCPD1;FGF2;PLSCR1;GPD1;PNPLA3;PLCG2;ENPP2;PLCE1;PIGM;LPIN3"
"cation homeostasis (GO:0055080)"	"20/465"	0.0289888	0.182551	-1.12221	1.90857	"ALAS2;TRPC1;SLC11A1;SLC40A1;ATP1A3;PIK3CB;ATP1B2;TMEM64;CP;FGF2;SLC8A3;C1QTNF1;SLC7A8;TRPV4;P2RY1;PLCG2;PLCE1;F2RL1;CCL2;KCNJ2"
"regulation of cell division (GO:0051302)"	"12/234"	0.0277076	0.178566	-1.08615	1.87122	"FGF5;TOM1L1;SHH;FIGF;RGCC;NEK6;WNT5A;LIF;CHMP4C;TXNIP;TGFA;FGF2"
"cell-matrix adhesion (GO:0007160)"	"7/100"	0.021632	0.156413	-0.998248	1.85201	"DDR1;BCL2L11;ITGA7;ITGAV;NID1;CD34;TECTA"
"glycerophospholipid biosynthetic process (GO:0046474)"	"10/178"	0.0254285	0.17256	-1.0474	1.8403	"PLSCR1;LPGAT1;GPD1;PNPLA3;PLCG2;PLD4;PIK3CB;GPCPD1;FGF2;LPIN3"
"immune response-activating signal transduction (GO:0002757)"	"18/440"	0.0543936	0.240747	-1.26256	1.7979	"MEF2C;UNC93B1;DDX58;PIK3CB;CTSS;VAV1;CTSL;TRIM5;PLCG2;LCP2;TLR7;CD36;LBP;PIK3AP1;TLR5;TLR4;PAG1;LGMN"
"lipopolysaccharide-mediated signaling pathway (GO:0031663)"	"4/29"	0.0101677	0.102294	-0.777804	1.77332	"PTAFR;CCL2;LBP;TLR4"
"regulation of protein localization to nucleus (GO:1900180)"	"9/156"	0.0287294	0.182551	-1.04093	1.77035	"PARP10;SHH;SMAD3;DDX58;LIF;TLR7;CD36;TLR4;TGFBR1"
"response to vitamin (GO:0033273)"	"6/75"	0.0188498	0.14362	-0.908926	1.76385	"CXCL10;BCHE;MEF2C;SPP1;CCL2;PPARG"
"leukocyte homeostasis (GO:0001776)"	"5/51"	0.0149741	0.125117	-0.848589	1.7638	"MEF2C;BCL2L11;ANXA1;SLC40A1;JAK3"
"organ regeneration (GO:0031100)"	"5/51"	0.0149741	0.125117	-0.833933	1.73333	"PTPRU;ANGPT2;CCL2;PPARG;TGFBR2"
"cellular response to cytokine stimulus (GO:0071345)"	"20/471"	0.0323839	0.193413	-1.05377	1.73126	"RNASEL;PNPT1;DAPK1;PTAFR;WNT5A;TNFRSF1B;OSMR;PRLR;THBS1;CXCL10;IRF1;CLCF1;GPD1;IRF8;CCL2;TNFRSF14;IL12RB1;JAK3;PPARGC1A;ADAMTS7"
"regulation of response to cytokine stimulus (GO:0060759)"	"7/101"	0.0226343	0.162578	-0.94646	1.71934	"PXDN;WNT5A;F2RL1;NR1H3;TREM2;PPARG;PARP9"
"response to hypoxia (GO:0001666)"	"12/241"	0.0333565	0.196409	-1.03202	1.67968	"ALAS2;SMAD3;RGCC;ANGPT2;FNDC1;UCN2;PLAU;CCL2;PLAT;PAM;PPARGC1A;THBS1"
"regulation of cartilage development (GO:0061035)"	"5/54"	0.0184328	0.143364	-0.843113	1.63764	"SMAD3;ZBTB16;WNT5A;TGFBR1;ADAMTS7"
"positive regulation of interleukin-12 production (GO:0032735)"	"4/30"	0.0112921	0.108945	-0.735385	1.63028	"IRF1;IRF8;CD36;TLR4"
"lymphocyte activation involved in immune response (GO:0002285)"	"6/77"	0.0210057	0.153777	-0.868881	1.62676	"SLC11A1;CD180;PLCG2;F2RL1;TLR4;STX11"
"cartilage development (GO:0051216)"	"6/75"	0.0188498	0.14362	-0.838231	1.62666	"DLX2;ZBTB16;WNT5A;SULF1;THBS1;TGFBR2"
"regulation of interferon-gamma production (GO:0032649)"	"6/79"	0.0233227	0.165743	-0.889278	1.59831	"SLC11A1;WNT5A;IRF8;TLR7;IL12RB1;TLR4"
"glycerolipid metabolic process (GO:0046486)"	"14/296"	0.0325932	0.193953	-0.974044	1.59757	"LPGAT1;PLD4;LPL;PIK3CB;GPCPD1;FGF2;PLSCR1;GPD1;PNPLA3;PLCG2;ENPP2;PLCE1;PIGM;LPIN3"
"defense response to Gram-negative bacterium (GO:0050829)"	"4/29"	0.0101677	0.102294	-0.699067	1.5938	"SLC11A1;TNFRSF14;LBP;TLR4"
"regulation of cell-matrix adhesion (GO:0001952)"	"6/78"	0.0221438	0.159759	-0.858327	1.57425	"DDR1;SMAD3;PLAU;PIK3CB;CD36;THBS1"
"regulation of cardiac muscle cell proliferation (GO:0060043)"	"4/29"	0.0101677	0.102294	-0.686076	1.56419	"MEF2C;FGF2;WNT2;TGFBR2"
"pattern specification process (GO:0007389)"	"17/385"	0.0343095	0.200149	-0.971755	1.56326	"TFAP2A;DLX1;MEF2C;DLX2;WNT2B;SMAD3;ZBTB16;WNT5A;ACVR2B;TGFBR1;TGFBR2;SHH;MAFB;ASPH;HEY1;DAAM2;PLXNA2"
"response to decreased oxygen levels (GO:0036293)"	"12/245"	0.0369316	0.204505	-0.971089	1.54128	"ALAS2;ANGPT2;SMAD3;RGCC;FNDC1;PLAU;UCN2;CCL2;PLAT;PAM;PPARGC1A;THBS1"
"regulation of cysteine-type endopeptidase activity involved in apoptotic process (GO:0043281)"	"10/186"	0.0325762	0.193953	-0.938069	1.53856	"SMAD3;BCL2L11;FAS;PPARG;ARRB1;FNIP1;XDH;F3;THBS1;SH3RF1"
"regulation of morphogenesis of a branching structure (GO:0060688)"	"5/53"	0.0172268	0.137351	-0.774395	1.53734	"SHH;WNT2B;WNT5A;SULF1;WNT2"
"negative regulation of apoptotic signaling pathway (GO:2001234)"	"10/187"	0.0335596	0.196769	-0.945452	1.53704	"LGALS3;DAPK1;AGAP2;HSPB1;ITGAV;BMF;THBS1;TGFBR1;SH3RF1;IER3"
"negative regulation of proteolysis (GO:0045861)"	"14/302"	0.0373712	0.204505	-0.966348	1.53375	"ITIH3;PROS1;TFPI2;NR1H3;ARRB1;PLAT;THBS1;SH3RF1;SHH;COL7A1;PI15;TIMP1;FNIP1;RECK"
"positive regulation of endothelial cell migration (GO:0010595)"	"5/55"	0.0196932	0.148795	-0.804139	1.53203	"NRP2;WNT5A;HSPB1;THBS1;FGF2"
"monocarboxylic acid transport (GO:0015718)"	"7/104"	0.0258327	0.17256	-0.87072	1.52986	"ABCC3;ANXA1;SLC16A6;SLC16A7;PLIN2;PPARG;CD36"
"cellular divalent inorganic cation homeostasis (GO:0072503)"	"13/271"	0.0351772	0.202784	-0.957469	1.52775	"SLC11A1;TRPC1;PIK3CB;TMEM64;FGF2;SLC8A3;C1QTNF1;TRPV4;P2RY1;PLCG2;CCL2;F2RL1;PLCE1"
"defense response to Gram-positive bacterium (GO:0050830)"	"5/52"	0.0160742	0.132035	-0.744413	1.5072	"ACP5;TNFRSF14;CD36;LBP;MYO1F"
"regulation of fibroblast growth factor receptor signaling pathway (GO:0040036)"	"4/29"	0.0101677	0.102294	-0.659807	1.5043	"GPC1;WNT5A;SULF1;THBS1"
"regulation of protein complex disassembly (GO:0043244)"	"6/80"	0.0245431	0.17065	-0.850177	1.50323	"PER2;EPS8;ASPH;TRPV4;F2RL1;CAPG"
"positive regulation of secretion (GO:0051047)"	"13/273"	0.0368945	0.204505	-0.940062	1.49203	"UNC13B;WNT5A;ARRB1;SYTL2;RGCC;C1QTNF1;P2RX4;ADORA2B;P2RY1;F2RL1;TNFRSF14;KCNN4;CD34"
"positive regulation of protein import into nucleus (GO:0042307)"	"6/80"	0.0245431	0.17065	-0.842821	1.49022	"SHH;SMAD3;DDX58;TLR7;TLR4;TGFBR1"
"cell junction assembly (GO:0034329)"	"9/160"	0.0327908	0.194067	-0.856321	1.40398	"CDH2;DST;FBLIM1;CLDN14;TRPV4;ACTN1;MICALL2;PLEC;ARHGEF6"
"epithelial cell differentiation (GO:0030855)"	"14/303"	0.0382139	0.205682	-0.877987	1.38847	"MEF2C;SMAD3;CDSN;ANXA1;FZD2;WNT5A;FOXP4;PRLR;ACVR2B;LGALS3;HEY1;TXNIP;PPARG;CD34"
"positive regulation of sequence-specific DNA binding transcription factor activity (GO:0051091)"	"11/214"	0.0336848	0.196857	-0.846319	1.3755	"SHH;RGCC;FZD2;DDX58;TRIM5;WNT5A;PPARG;TRIM21;PPARGC1A;WNT2;TLR4"
"regulation of response to biotic stimulus (GO:0002831)"	"7/107"	0.0293271	0.18321	-0.798585	1.3553	"DDX58;TRIM5;CD180;F2RL1;CD37;IL12RB1;DOCK2"
"regulation of type I interferon production (GO:0032479)"	"7/108"	0.0305594	0.190543	-0.816474	1.35361	"DDX58;IRF1;TLR7;LRRFIP1;DTX4;TRIM21;TLR4"
"negative regulation of cytokine secretion (GO:0050710)"	"4/32"	0.0137736	0.119775	-0.633921	1.34527	"ANXA1;RGCC;F2RL1;CD34"
"cell junction organization (GO:0034330)"	"10/189"	0.0355883	0.203071	-0.840962	1.34066	"SMAD3;CDH2;DST;CLDN14;FBLIM1;TRPV4;ACTN1;MICALL2;PLEC;ARHGEF6"
"regionalization (GO:0003002)"	"12/247"	0.0388173	0.205826	-0.831178	1.31386	"DLX1;DLX2;SHH;MEF2C;MAFB;WNT2B;SMAD3;ZBTB16;WNT5A;PLXNA2;ACVR2B;TGFBR1"
"platelet degranulation (GO:0002576)"	"6/81"	0.0258054	0.17256	-0.744358	1.30784	"FIGF;PROS1;ACTN1;TIMP1;CD36;THBS1"
"regulation of cell morphogenesis involved in differentiation (GO:0010769)"	"12/248"	0.0397852	0.209595	-0.801602	1.25256	"NET1;SEMA7A;SMAD3;CDKL5;RGCC;TNFRSF12A;WNT5A;IL1RAPL1;LIF;SPP1;SEMA4F;PLXNA4"
"regulation of lymphocyte migration (GO:2000401)"	"4/32"	0.0137736	0.119775	-0.585779	1.24311	"CXCL10;WNT5A;CCL2;TNFRSF14"
"response to tumor necrosis factor (GO:0034612)"	"7/111"	0.0344639	0.200691	-0.764859	1.22835	"GPD1;CCL2;TNFRSF14;TNFRSF1B;PPARGC1A;THBS1;ADAMTS7"
"sodium ion transmembrane transport (GO:0035725)"	"6/82"	0.0271102	0.175062	-0.693233	1.20804	"SLC8A3;SLC24A3;ATP1A3;ATP1B2;SCN1B;HCN1"
"negative regulation of endothelial cell migration (GO:0010596)"	"4/31"	0.0124935	0.112571	-0.545323	1.19108	"ANGPT2;RGCC;THBS1;FGF2"
"activation of cysteine-type endopeptidase activity involved in apoptotic process (GO:0006919)"	"6/83"	0.028458	0.182551	-0.695637	1.18309	"SMAD3;BCL2L11;FAS;PPARG;F3;XDH"
"negative regulation of cytokine-mediated signaling pathway (GO:0001960)"	"4/32"	0.0137736	0.119775	-0.554097	1.17587	"PXDN;NR1H3;F2RL1;PPARG"
"regulation of adaptive immune response (GO:0002819)"	"7/112"	0.0358357	0.203235	-0.723151	1.15226	"MEF2C;RSAD2;CLCF1;SLC11A1;IRF1;IL12RB1;JAK3"
"negative regulation of tumor necrosis factor production (GO:0032720)"	"4/34"	0.0165762	0.133469	-0.568784	1.14547	"ACP5;LBP;CD34;TLR4"
"cellular response to transforming growth factor beta stimulus (GO:0071560)"	"9/166"	0.0396028	0.208972	-0.711165	1.11337	"KLF10;MEF2C;SMAD3;WNT5A;CCL2;PMEPA1;WNT2;TGFBR1;TGFBR2"
"positive regulation of peptidyl-tyrosine phosphorylation (GO:0050731)"	"8/139"	0.0383926	0.205682	-0.701696	1.10968	"EHD4;CLCF1;LIF;TGFA;TNFRSF14;TREM2;CD36;ADRA2B"
"response to transforming growth factor beta (GO:0071559)"	"9/166"	0.0396028	0.208972	-0.708622	1.10939	"KLF10;MEF2C;SMAD3;WNT5A;CCL2;PMEPA1;WNT2;TGFBR1;TGFBR2"
"regulation of Rho protein signal transduction (GO:0035023)"	"4/31"	0.0124935	0.112571	-0.505644	1.10441	"ARAP3;F2RL1;ARRB1;EPS8L2"
"positive regulation of peptidase activity (GO:0010952)"	"8/139"	0.0383926	0.205682	-0.691633	1.09376	"SMAD3;BCL2L11;ASPH;FAS;PCOLCE;PPARG;XDH;F3"
"negative regulation of tumor necrosis factor superfamily cytokine production (GO:1903556)"	"4/35"	0.0181017	0.141558	-0.548452	1.07225	"ACP5;LBP;CD34;TLR4"
"modification by symbiont of host morphology or physiology (GO:0044003)"	"4/32"	0.0137736	0.119775	-0.504653	1.07094	"SMAD3;BCL2L11;ITGAV;TLR7"
"homotypic cell-cell adhesion (GO:0034109)"	"5/57"	0.0223805	0.16111	-0.585775	1.06943	"PTPRU;TYRO3;HSPB1;PIK3CB;L1CAM"
"positive regulation of cell projection organization (GO:0031346)"	"10/195"	0.0421834	0.217533	-0.698596	1.06564	"SEMA7A;CDKL5;TNFRSF12A;IL1RAPL1;WNT5A;F2RL1;NDNF;EPS8L2;SCN1B;TGFBR1"
"embryonic morphogenesis (GO:0048598)"	"17/403"	0.0483757	0.231683	-0.705027	1.03102	"TFAP2A;MEF2C;DLX2;FZD3;SMAD3;FZD2;ZBTB16;EYA4;WNT5A;FOXP4;ACVR2B;FGF2;TGFBR1;TGFBR2;SHH;MAFB;LRIG1"
"embryonic pattern specification (GO:0009880)"	"5/58"	0.0238089	0.166786	-0.573068	1.02639	"TFAP2A;SHH;SMAD3;ZBTB16;WNT5A"
"antigen processing and presentation (GO:0019882)"	"11/225"	0.0449951	0.223332	-0.683463	1.02458	"PROCR;RAET1E;CTSL;UNC93B1;SLC11A1;TAP2;ITGAV;CD36;CTSS;LGMN;TAPBP"
"actin cytoskeleton organization (GO:0030036)"	"12/253"	0.0448794	0.223097	-0.680813	1.02132	"EPS8;TMOD1;FGD3;MEF2C;FGD5;DAAM2;TRPV4;MICALL2;PHACTR1;DOCK2;PRKG1;FGD2"
"positive regulation of Wnt signaling pathway (GO:0030177)"	"6/86"	0.0327637	0.194067	-0.61453	1.00755	"SHH;SMAD3;WNT2B;LGR6;SULF1;WNT2"
"regulation of reproductive process (GO:2000241)"	"6/86"	0.0327637	0.194067	-0.603091	0.988801	"SHH;P2RY1;WNT5A;PLAT;TIMP1;SULF1"
"regulation of muscle contraction (GO:0006937)"	"7/114"	0.0386865	0.205682	-0.617369	0.976321	"P2RX4;ASPH;ADORA2B;PLCE1;ADRA2B;KCNJ2;PRKG1"
"regulation of potassium ion transmembrane transport (GO:1901379)"	"4/32"	0.0137736	0.119775	-0.453283	0.961931	"FHL1;CACNA1D;ATP1B2;KCNJ2"
"regulation of calcium ion transport (GO:0051924)"	"9/171"	0.0459674	0.224737	-0.642752	0.959515	"CXCL10;LGALS3;P2RX4;ASPH;STIM1;TRPC1;PLCG2;CCL2;CACNA1D"
"regulation of protein import into nucleus (GO:0042306)"	"8/143"	0.0438367	0.21858	-0.620846	0.94406	"PARP10;SHH;SMAD3;DDX58;TLR7;CD36;TLR4;TGFBR1"
"response to progesterone (GO:0032570)"	"4/33"	0.015134	0.125898	-0.453206	0.939172	"CCL2;TXNIP;NR1H3;THBS1"
"negative regulation of protein maturation (GO:1903318)"	"14/316"	0.050435	0.2323	-0.639225	0.933092	"ITIH3;PROS1;TFPI2;NR1H3;ARRB1;PLAT;THBS1;SH3RF1;SHH;COL7A1;PI15;TIMP1;FNIP1;RECK"
"negative regulation of protein processing (GO:0010955)"	"14/316"	0.050435	0.2323	-0.63674	0.929465	"ITIH3;PROS1;TFPI2;NR1H3;ARRB1;PLAT;THBS1;SH3RF1;SHH;COL7A1;PI15;TIMP1;FNIP1;RECK"
"negative regulation of cell adhesion (GO:0007162)"	"7/115"	0.0401661	0.211261	-0.582398	0.905433	"ANGPT2;RGCC;C1QTNF1;PDE3B;THBS1;PRKG1;MYO1F"
"regulation of axonogenesis (GO:0050770)"	"7/114"	0.0386865	0.205682	-0.567079	0.896792	"SEMA7A;CDKL5;TNFRSF12A;WNT5A;SPP1;SEMA4F;PLXNA4"
"homophilic cell adhesion via plasma membrane adhesion molecules (GO:0007156)"	"8/142"	0.0424305	0.217595	-0.582936	0.889047	"CDH2;CDH20;PCDHGC5;PCDHGC3;PIK3CB;L1CAM;PCDH1;CDH19"
"regulation of cardiac muscle tissue growth (GO:0055021)"	"4/35"	0.0181017	0.141558	-0.44929	0.878383	"MEF2C;FGF2;WNT2;TGFBR2"
"positive regulation of alpha-beta T cell differentiation (GO:0046638)"	"4/35"	0.0181017	0.141558	-0.446425	0.872783	"SHH;ZBTB16;IL12RB1;TGFBR2"
"organ morphogenesis (GO:0009887)"	"17/405"	0.0501589	0.231683	-0.596467	0.872264	"TFAP2A;DLX1;DLX2;SMAD3;CDSN;FHL1;LIF;ACVR2B;FGF2;TGFBR1;TGFBR2;SOX3;SHH;BCL2L11;CCL2;CTNNA2;PAM"
"regulation of muscle system process (GO:0090257)"	"8/144"	0.0452732	0.224371	-0.581161	0.868518	"MEF2C;P2RX4;ASPH;ADORA2B;PLCE1;ADRA2B;PRKG1;KCNJ2"
"positive regulation of bone mineralization (GO:0030501)"	"4/34"	0.0165762	0.133469	-0.42996	0.865889	"TFAP2A;MEF2C;SMAD3;ACVR2B"
"negative regulation of response to cytokine stimulus (GO:0060761)"	"4/36"	0.0197116	0.148795	-0.440336	0.838921	"PXDN;F2RL1;NR1H3;PPARG"
"protein trimerization (GO:0070206)"	"4/35"	0.0181017	0.141558	-0.425664	0.832193	"PNPT1;C1QTNF1;TRIM5;TRIM21"
"small GTPase mediated signal transduction (GO:0007264)"	"18/439"	0.053478	0.240237	-0.582585	0.830841	"RASL12;KSR1;AGAP2;ARAP3;FGF2;VAV1;FGD2;EPS8;NET1;FGD3;DOCK11;ARHGEF3;PLCE1;EPS8L2;DOCK2;RGL1;RIN2;ARHGEF6"
"protein processing (GO:0016485)"	"10/201"	0.0495687	0.231683	-0.565949	0.827635	"SHH;ADAMTS2;SMAD3;BCL2L11;ASPH;FAS;PPARG;PLAT;XDH;F3"
"regulation of interferon-beta production (GO:0032648)"	"4/35"	0.0181017	0.141558	-0.423137	0.827254	"DDX58;IRF1;TLR7;TLR4"
"positive regulation of transcription factor import into nucleus (GO:0042993)"	"4/36"	0.0197116	0.148795	-0.430176	0.819564	"SMAD3;DDX58;TLR7;TLR4"
"negative regulation of peptidase activity (GO:0010466)"	"11/230"	0.0509087	0.233821	-0.56039	0.814357	"ITIH3;COL7A1;PROS1;TFPI2;PI15;ARRB1;TIMP1;FNIP1;RECK;THBS1;SH3RF1"
"leukocyte proliferation (GO:0070661)"	"6/89"	0.0374716	0.204505	-0.489304	0.776605	"MEF2C;SLC11A1;CD180;F2RL1;DOCK2;TLR4"
"regulation of interleukin-1 beta production (GO:0032651)"	"4/38"	0.0231893	0.165471	-0.42802	0.769991	"SMAD3;WNT5A;HSPB1;ACP5"
"positive regulation of leukocyte differentiation (GO:1902107)"	"7/118"	0.0448244	0.223097	-0.501691	0.752611	"KLF10;SHH;ZBTB16;LIF;TMEM64;IL12RB1;TGFBR2"
"cellular calcium ion homeostasis (GO:0006874)"	"12/261"	0.0539409	0.240747	-0.528079	0.751988	"SLC8A3;C1QTNF1;TRPV4;TRPC1;P2RY1;PLCG2;F2RL1;CCL2;PLCE1;PIK3CB;TMEM64;FGF2"
"divalent inorganic cation homeostasis (GO:0072507)"	"13/291"	0.0551087	0.240747	-0.518749	0.738703	"TRPC1;SLC11A1;PIK3CB;TMEM64;FGF2;SLC8A3;C1QTNF1;TRPV4;P2RY1;PLCG2;CCL2;F2RL1;PLCE1"
"positive regulation of biomineral tissue development (GO:0070169)"	"4/36"	0.0197116	0.148795	-0.373958	0.71246	"TFAP2A;MEF2C;SMAD3;ACVR2B"
"modification of morphology or physiology of other organism involved in symbiotic interaction (GO:0051817)"	"5/63"	0.0318267	0.192198	-0.424507	0.700109	"SMAD3;BCL2L11;ITGAV;PTX3;TLR7"
"signal transduction by phosphorylation (GO:0023014)"	"10/202"	0.0508786	0.233821	-0.479943	0.697452	"MEF2C;ADORA2B;TYRO3;CCL2;ITGAV;ADRA2B;ACVR2B;TGFBR1;ARHGEF6;TGFBR2"
"genitalia development (GO:0048806)"	"4/38"	0.0231893	0.165471	-0.383152	0.689275	"SHH;WNT5A;TYRO3;MERTK"
"positive regulation of calcium ion transport into cytosol (GO:0010524)"	"4/37"	0.0214071	0.155476	-0.359657	0.669417	"CXCL10;P2RX4;ASPH;TRPC1"
"cell morphogenesis (GO:0000902)"	"10/204"	0.0535672	0.240237	-0.464663	0.662669	"MEF2C;HEY1;WNT5A;TYRO3;MICALL2;ITGAV;MERTK;WNT2;LIPA;TGFBR1"
"regulation of cellular response to growth factor stimulus (GO:0090287)"	"9/176"	0.0529805	0.240237	-0.463651	0.661227	"SMAD3;GPC1;WNT5A;PMEPA1;SULF1;XDH;THBS1;TGFBR1;TGFBR2"
"Wnt signaling pathway (GO:0016055)"	"11/234"	0.0560017	0.240747	-0.461509	0.657193	"PTPRU;SHH;FZD3;FZD2;WNT2B;WNT5A;PLCG2;LGR6;MCC;WNT2;TRABD2B"
"positive regulation of cell division (GO:0051781)"	"7/120"	0.0481153	0.231683	-0.448201	0.655442	"FGF5;FIGF;SHH;RGCC;WNT5A;TGFA;FGF2"
"neuron development (GO:0048666)"	"7/121"	0.0498169	0.231683	-0.44739	0.654256	"TFAP2A;SOX3;MEF2C;FZD2;WNT5A;LIF;HCN1"
"positive regulation of cysteine-type endopeptidase activity (GO:2001056)"	"7/119"	0.0464512	0.226423	-0.43926	0.652455	"SMAD3;BCL2L11;ASPH;FAS;PPARG;XDH;F3"
"positive regulation of cyclic nucleotide metabolic process (GO:0030801)"	"6/91"	0.0408385	0.212739	-0.421401	0.652199	"MRAP;AKAP12;CXCL10;FZD2;ADORA2B;WNT5A"
"regulation of apoptotic signaling pathway (GO:2001233)"	"15/356"	0.0615541	0.255705	-0.469806	0.64069	"SMAD3;TNFRSF12A;DAPK1;AGAP2;HSPB1;THBS1;TGFBR1;SH3RF1;LGALS3;BCL2L11;FAS;ITGAV;BMF;JAK3;IER3"
"cAMP metabolic process (GO:0046058)"	"4/35"	0.0181017	0.141558	-0.326154	0.637646	"ADCY9;UCN2;PDE3B;PDE8B"
"positive regulation of stem cell proliferation (GO:2000648)"	"5/64"	0.0336095	0.196769	-0.391636	0.636691	"SHH;WNT5A;WNT2;FOXP2;TGFBR2"
"regulation of nucleocytoplasmic transport (GO:0046822)"	"9/178"	0.0559713	0.240747	-0.441469	0.628656	"PARP10;SHH;SMAD3;DDX58;TLR7;CD36;TLR4;TGFBR1;IER3"
"adaptive immune response (GO:0002250)"	"6/91"	0.0408385	0.212739	-0.382698	0.592298	"MEF2C;CTSL;SLC11A1;FAS;TLR4;CTSS"
"phospholipid biosynthetic process (GO:0008654)"	"10/206"	0.0563483	0.240747	-0.409726	0.583453	"PLSCR1;LPGAT1;GPD1;PNPLA3;PLCG2;PLD4;PIK3CB;GPCPD1;FGF2;LPIN3"
"interaction with host (GO:0051701)"	"6/92"	0.0425914	0.217595	-0.374647	0.57138	"SMAD3;BCL2L11;SLC11A1;TAP2;TLR7;ITGAV"
"long-chain fatty acid transport (GO:0015909)"	"4/38"	0.0231893	0.165471	-0.315115	0.566879	"ANXA1;PLIN2;PPARG;CD36"
"positive regulation of multi-organism process (GO:0043902)"	"7/123"	0.0533334	0.240237	-0.387665	0.55286	"BCL2L11;CD180;P2RY1;CHMP4C;F2RL1;PLAT;TRIM21"
"cellular response to steroid hormone stimulus (GO:0071383)"	"7/123"	0.0533334	0.240237	-0.375269	0.535182	"NR6A1;ANXA1;HEY1;UCN2;NR1H3;ATP1A3;PPARG"
"substrate adhesion-dependent cell spreading (GO:0034446)"	"4/37"	0.0214071	0.155476	-0.27762	0.516724	"TYRO3;MICALL2;ITGAV;MERTK"
"positive regulation of nucleocytoplasmic transport (GO:0046824)"	"6/94"	0.0462372	0.225718	-0.337044	0.50168	"SHH;SMAD3;DDX58;TLR7;TLR4;TGFBR1"
"regulation of intracellular transport (GO:0032386)"	"16/394"	0.0703616	0.271747	-0.378488	0.493126	"SMAD3;DDX58;TRPC1;TGFBR1;PARP10;CXCL10;SHH;P2RX4;BCL2L11;ASPH;ADORA2B;BMF;TLR7;CD36;TLR4;IER3"
"negative regulation of cell division (GO:0051782)"	"5/66"	0.0373581	0.204505	-0.309403	0.491073	"TOM1L1;RGCC;LIF;CHMP4C;TXNIP"
"kidney development (GO:0001822)"	"7/122"	0.0515563	0.235799	-0.337193	0.487167	"TFAP2A;SHH;BCL2L11;ZBTB16;SULF1;ACVR2B;TGFBR1"
"potassium ion transport (GO:0006813)"	"8/151"	0.056195	0.240747	-0.318914	0.454136	"SLC24A3;KCNJ12;ATP1A3;ATP1B2;KCNN4;SLC12A7;KCNJ2;HCN1"
"regulation of viral process (GO:0050792)"	"8/152"	0.0578807	0.243233	-0.318152	0.449782	"PARP10;RNASEL;PLSCR1;RSAD2;TRIM5;CHMP4C;PTX3;TRIM21"
"regulation of chondrocyte differentiation (GO:0032330)"	"4/41"	0.0290641	0.182551	-0.259925	0.442061	"SMAD3;ZBTB16;TGFBR1;ADAMTS7"
"regulation of cytokine-mediated signaling pathway (GO:0001959)"	"6/95"	0.0481306	0.231683	-0.290881	0.42538	"PXDN;WNT5A;NR1H3;F2RL1;PPARG;TREM2"
"positive regulation of cytosolic calcium ion concentration (GO:0007204)"	"8/152"	0.0578807	0.243233	-0.292058	0.412893	"SLC8A3;C1QTNF1;TRPV4;P2RY1;PLCG2;PLCE1;F2RL1;FGF2"
"outflow tract morphogenesis (GO:0003151)"	"4/40"	0.027017	0.174807	-0.236694	0.412812	"TFAP2A;MEF2C;FZD2;THBS1"
"regulation of lymphocyte differentiation (GO:0045619)"	"7/124"	0.0551486	0.240747	-0.287088	0.408816	"SHH;IRF1;ZBTB16;FAS;IL12RB1;JAK3;TGFBR2"
"regulation of canonical Wnt signaling pathway (GO:0060828)"	"8/152"	0.0578807	0.243233	-0.288645	0.408068	"SHH;SMAD3;WNT2B;CDH2;WNT5A;LGR6;MCC;WNT2"
"regulation of protein depolymerization (GO:1901879)"	"5/67"	0.0393247	0.208178	-0.240183	0.376934	"EPS8;ASPH;TRPV4;F2RL1;CAPG"
"actin filament-based process (GO:0030029)"	"13/303"	0.0701852	0.271747	-0.287241	0.374241	"TMOD1;MEF2C;FGD2;EPS8;FGD3;FGD5;DAAM2;TRPV4;MICALL2;PHACTR1;DOCK2;PRKG1;MYH7"
"regulation of MAP kinase activity (GO:0043405)"	"12/273"	0.0697289	0.271747	-0.284348	0.370471	"DUSP5;MEF2C;ADORA2B;WNT5A;PLCE1;TGFA;ARRB1;PIK3CB;ADRA2B;THBS1;TLR4;FGF2"
"mucopolysaccharide metabolic process (GO:1903510)"	"7/124"	0.0551486	0.240747	-0.26015	0.370456	"ITIH3;GPC1;NDST3;SLC35D2;NDNF;GPC4;FGF2"
"cellular response to fibroblast growth factor stimulus (GO:0044344)"	"9/183"	0.0639204	0.258616	-0.273532	0.369927	"FGF5;ADCY9;CCL2;PIK3CB;FGF2;TNRC6A;VAV1;HBEGF;TNRC6B"
"homeostasis of number of cells (GO:0048872)"	"6/96"	0.0500713	0.231683	-0.24882	0.36387	"MEF2C;BCL2L11;ANXA1;SLC40A1;LIPA;JAK3"
"alpha-beta T cell activation (GO:0046631)"	"4/40"	0.027017	0.174807	-0.207608	0.362085	"ANXA1;RSAD2;IRF1;DOCK2"
"G-protein coupled receptor signaling pathway	coupled to cyclic nucleotide second messenger (GO:0007187)"	"8/153"	0.0595981	0.249806	-0.254985	0.353683
"regulation of Wnt signaling pathway (GO:0030111)"	"10/214"	0.0684137	0.271738	-0.246738	0.321479	"SHH;SMAD3;WNT2B;CDH2;WNT5A;LGR6;SULF1;MCC;WNT2;TRABD2B"
"regulation of heart growth (GO:0060420)"	"4/41"	0.0290641	0.182551	-0.177412	0.301729	"MEF2C;FGF2;WNT2;TGFBR2"
"lactation (GO:0007595)"	"4/42"	0.0312007	0.192198	-0.18212	0.300357	"DDR1;XDH;PAM;PRLR"
"response to fibroblast growth factor (GO:0071774)"	"9/187"	0.0707709	0.271747	-0.227772	0.29676	"FGF5;ADCY9;CCL2;PIK3CB;FGF2;TNRC6A;VAV1;HBEGF;TNRC6B"
"thymus development (GO:0048538)"	"4/41"	0.0290641	0.182551	-0.173957	0.295854	"SHH;MAFB;BCL2L11;TGFBR1"
"antigen processing and presentation of peptide antigen (GO:0048002)"	"9/185"	0.0672908	0.268258	-0.223606	0.294221	"CTSL;UNC93B1;SLC11A1;TAP2;ITGAV;CD36;CTSS;LGMN;TAPBP"
"calcium ion homeostasis (GO:0055074)"	"12/274"	0.0711669	0.272069	-0.224477	0.292201	"SLC8A3;C1QTNF1;TRPV4;TRPC1;P2RY1;PLCG2;CCL2;F2RL1;PLCE1;PIK3CB;TMEM64;FGF2"
"odontogenesis (GO:0042476)"	"6/96"	0.0500713	0.231683	-0.197397	0.28867	"DLX1;DLX2;SHH;BCL2L11;PAM;ACVR2B"
"regeneration (GO:0031099)"	"6/97"	0.0520593	0.237434	-0.198659	0.285645	"PTPRU;ANGPT2;CCL2;PPARG;MATN2;TGFBR2"
"positive regulation of cytokine secretion (GO:0050715)"	"5/69"	0.0434441	0.217595	-0.183666	0.280113	"RGCC;WNT5A;F2RL1;TNFRSF14;CD34"
"negative regulation of viral genome replication (GO:0045071)"	"4/40"	0.027017	0.174807	-0.159987	0.27903	"PARP10;RNASEL;PLSCR1;RSAD2"
"multicellular organismal signaling (GO:0035637)"	"4/42"	0.0312007	0.192198	-0.16788	0.276873	"MEF2C;CACNA1D;SCN1B;KCNJ2"
"actin cytoskeleton reorganization (GO:0031532)"	"4/41"	0.0290641	0.182551	-0.161608	0.27485	"EPS8;TRPV4;MICALL2;PHACTR1"
"negative regulation of myeloid cell differentiation (GO:0045638)"	"5/69"	0.0434441	0.217595	-0.178458	0.27217	"MAFB;ZBTB16;MEIS2;TLR4;C1QC"
"regulation of T cell differentiation (GO:0045580)"	"6/97"	0.0520593	0.237434	-0.186285	0.267853	"SHH;IRF1;ZBTB16;IL12RB1;JAK3;TGFBR2"
"fat cell differentiation (GO:0045444)"	"6/96"	0.0500713	0.231683	-0.182429	0.266781	"PER2;PLAC8;MRAP;PEX11A;PPARG;PPARGC1A"
"cytokine production (GO:0001816)"	"5/68"	0.0413533	0.215077	-0.172731	0.265446	"RGCC;SLC11A1;PTAFR;LIPA;TLR4"
"cellular response to hormone stimulus (GO:0032870)"	"18/462"	0.077392	0.286172	-0.212144	0.265427	"MEF2C;ANXA1;PDE3B;ATP1A3;NR1H3;PIK3CB;PRLR;FGF2;CTSS;FGF5;ADCY9;NR6A1;TBC1D4;HEY1;UCN2;CTSL;PPARG;PPARGC1A"
"regulation of neuron projection development (GO:0010975)"	"12/275"	0.072624	0.27538	-0.195013	0.251489	"SEMA7A;MEF2C;CDKL5;TNFRSF12A;TRPV4;IL1RAPL1;WNT5A;SPP1;SEMA4F;NDNF;PLXNA4;SCN1B"
"protein oligomerization (GO:0051259)"	"15/366"	0.0735774	0.277704	-0.19308	0.247374	"CDA;PNPT1;KCNJ12;SCUBE3;EHD3;EHD4;P2RX4;C1QTNF1;TRIM5;ME1;FAS;KCTD12;TRIM21;PAM;KCNJ2"
"positive regulation of endopeptidase activity (GO:0010950)"	"7/128"	0.0627913	0.258414	-0.173489	0.234763	"SMAD3;BCL2L11;ASPH;FAS;PPARG;XDH;F3"
"positive regulation of muscle cell differentiation (GO:0051149)"	"5/70"	0.0455973	0.224737	-0.14742	0.220072	"SHH;MEF2C;CDH2;IGFBP3;CTNNA2"
"osteoblast differentiation (GO:0001649)"	"6/98"	0.054095	0.240747	-0.15284	0.217646	"SEMA7A;MEF2C;GPNMB;IGFBP3;TMEM119;SPP1"
"positive regulation of intracellular protein transport (GO:0090316)"	"7/131"	0.0689268	0.271747	-0.163859	0.213489	"SHH;SMAD3;ASPH;DDX58;TLR7;TLR4;TGFBR1"
"positive regulation of cellular component biogenesis (GO:0044089)"	"11/249"	0.0780687	0.286172	-0.169444	0.212003	"UNC13B;SMAD3;RGCC;BCL2L11;FAS;IRF8;F2RL1;EPS8L2;BMF;SYNPO;TGFBR1"
"positive regulation of organelle organization (GO:0010638)"	"14/340"	0.0796177	0.288107	-0.167622	0.208593	"SYT3;SMAD3;ANXA1;WNT5A;LIF;TGFA;ARRB1;RGCC;BCL2L11;TRPV4;F2RL1;BMF;SYNPO;PPARGC1A"
"positive regulation of secretion by cell (GO:1903532)"	"11/247"	0.0748507	0.280239	-0.157067	0.199807	"UNC13B;C1QTNF1;RGCC;ADORA2B;WNT5A;P2RY1;F2RL1;TNFRSF14;ARRB1;KCNN4;CD34"
"odontogenesis of dentin-containing tooth (GO:0042475)"	"5/69"	0.0434441	0.217595	-0.12141	0.185165	"DLX1;DLX2;SHH;BCL2L11;ACVR2B"
"regulation of sequence-specific DNA binding transcription factor activity (GO:0051090)"	"14/338"	0.0768418	0.284751	-0.142962	0.17958	"FZD2;DDX58;WNT5A;ARRB1;PARP10;SHH;RGCC;TRIM5;PPARG;SIK1;TRIM21;PPARGC1A;WNT2;TLR4"
"positive regulation of neuron differentiation (GO:0045666)"	"10/217"	0.0733317	0.277436	-0.137797	0.176678	"SEMA7A;MEF2C;CDKL5;TNFRSF12A;IL1RAPL1;WNT5A;NDNF;TCF4;ADRA2B;SCN1B"
"B cell activation (GO:0042113)"	"7/128"	0.0627913	0.258414	-0.126803	0.171589	"MEF2C;CLCF1;CD180;PLCG2;FNIP1;TLR4;JAK3"
"tissue remodeling (GO:0048771)"	"5/71"	0.0478131	0.231683	-0.0993364	0.145268	"MEF2C;ANXA1;LIF;LIPA;ACVR2B"
"renal system process (GO:0003014)"	"5/71"	0.0478131	0.231683	-0.0933387	0.136497	"F2RL1;FAS;SULF1;CD34;LGMN"
"regulation of ion homeostasis (GO:2000021)"	"8/160"	0.0725153	0.275288	-0.0964991	0.124478	"CXCL10;P2RX4;ASPH;TRPC1;FHL1;PLCG2;FGF2;SCN1B"
"positive regulation of growth (GO:0045927)"	"9/189"	0.0743613	0.279047	-0.0973876	0.124303	"SEMA7A;MEF2C;CDKL5;TNFRSF12A;WNT2;FGF2;TGFBR1;HBEGF;TGFBR2"
"regulation of neuron differentiation (GO:0045664)"	"16/405"	0.0842306	0.299865	-0.0800831	0.096454	"TFAP2A;MEF2C;SEMA7A;CDKL5;TNFRSF12A;WNT5A;SEMA4F;NDNF;ADRA2B;SOX3;TRPV4;IL1RAPL1;SPP1;TCF4;SCN1B;PLXNA4"
"response to activity (GO:0014823)"	"4/43"	0.0334274	0.196409	-0.0574231	0.0934595	"ANGPT2;ADSSL1;CCL2;PPARGC1A"
"acylglycerol biosynthetic process (GO:0046463)"	"4/43"	0.0334274	0.196409	-0.0383852	0.0624742	"GPD1;PNPLA3;PLCE1;LPL"
"neutral lipid biosynthetic process (GO:0046460)"	"4/43"	0.0334274	0.196409	-0.0339075	0.0551864	"GPD1;PNPLA3;PLCE1;LPL"
"fibroblast growth factor receptor signaling pathway (GO:0008543)"	"8/163"	0.0785337	0.286172	-0.0408946	0.0511658	"FGF5;ADCY9;PIK3CB;FGF2;TNRC6A;VAV1;TNRC6B;HBEGF"
"negative regulation of endopeptidase activity (GO:0010951)"	"10/222"	0.0820107	0.292921	-0.0415296	0.0509922	"ITIH3;COL7A1;PROS1;TFPI2;ARRB1;TIMP1;FNIP1;THBS1;RECK;SH3RF1"
"lymphocyte homeostasis (GO:0002260)"	"4/44"	0.0357445	0.203071	-0.0317429	0.0506045	"MEF2C;BCL2L11;SLC40A1;JAK3"
"leukocyte chemotaxis (GO:0030595)"	"6/100"	0.0583093	0.244719	-0.0337072	0.0474478	"CXCL10;LGALS3;SPP1;CCL2;LBP;VAV1"
"response to nutrient (GO:0007584)"	"8/163"	0.0785337	0.286172	-0.0153378	0.01919	"CXCL10;BCHE;MEF2C;SLC6A19;SPP1;CCL2;PPARG;TGFBR2"
"protein maturation (GO:0051604)"	"10/222"	0.0820107	0.292921	-0.0138345	0.0169867	"SHH;ADAMTS2;SMAD3;BCL2L11;ASPH;FAS;PPARG;PLAT;XDH;F3"
"JAK-STAT cascade (GO:0007259)"	"4/44"	0.0357445	0.203071	-0.010281	0.0163899	"CLCF1;CCL2;PRLR;JAK3"
"segmentation (GO:0035282)"	"4/44"	0.0357445	0.203071	-0.00905561	0.0144364	"MAFB;SMAD3;WNT5A;PLXNA2"
"regulation of adaptive immune response based on somatic recombination of immune receptors built from immunoglobulin superfamily domains (GO:0002822)"	"6/103"	0.0649894	0.262016	-0.00905778	0.0121315	"MEF2C;RSAD2;CLCF1;SLC11A1;IL12RB1;JAK3"
"negative regulation of cellular component organization (GO:0051129)"	"18/474"	0.0923269	0.316258	-0.00404079	0.00465174	"WNT5A;LIF;NR1H3;SEMA4F;CAPG;HSPA2;THBS1;PER2;EPS8;TOM1L1;LGALS3;RGCC;TBC1D4;TRPV4;LRRTM2;SPP1;PMEPA1;IER3"
"detection of chemical stimulus (GO:0009593)"	"4/499"	0.999235	0.99998	5.55889	-0.000110281	"ASPH;STIM1;LBP;TLR4"
"ncRNA metabolic process (GO:0034660)"	"2/332"	0.998628	0.99998	5.61492	-0.000111393	"RNASEL;SMAD3"
"gene expression (GO:0010467)"	"7/672"	0.999029	0.99998	5.6435	-0.000111959	"SMAD3;NR6A1;NR1H3;HSPB1;PPARG;TNRC6A;TNRC6B"
"mitotic cell cycle (GO:0000278)"	"1/404"	0.99998	0.99998	5.67082	-0.000112502	"NEK6"
"chromatin modification (GO:0016568)"	"3/475"	0.999725	0.99998	5.67324	-0.00011255	"PER2;EYA4;JADE2"
"DNA repair (GO:0006281)"	"2/403"	0.999759	0.99998	5.7307	-0.000113689	"EYA4;PARP9"
"mitotic nuclear division (GO:0007067)"	"1/240"	0.998349	0.99998	5.76675	-0.000114405	"NEK6"
"RNA splicing (GO:0008380)"	"2/313"	0.99783	0.999976	5.62191	-0.000133974	"LGALS3;PPARGC1A"
"nuclear division (GO:0000280)"	"2/298"	0.996891	0.999976	5.64864	-0.000134611	"NEK6;HSPA2"
"microtubule-based process (GO:0007017)"	"4/437"	0.997153	0.999976	5.67585	-0.00013526	"TPPP3;DST;NEK6;TRPV4"
"histone modification (GO:0016570)"	"2/293"	0.996497	0.999976	5.72052	-0.000136324	"PER2;JADE2"
"covalent chromatin modification (GO:0016569)"	"2/296"	0.996739	0.999976	5.72366	-0.000136399	"PER2;JADE2"
"establishment of protein localization to membrane (GO:0090150)"	"1/229"	0.997782	0.999976	5.75244	-0.000137085	"EHD3"
"RNA catabolic process (GO:0006401)"	"1/220"	0.997178	0.999976	5.76785	-0.000137452	"PNPT1"
"chromosome organization (GO:0051276)"	"1/204"	0.995671	0.999976	5.82344	-0.000138777	"HSPA2"
"protein folding (GO:0006457)"	"1/221"	0.997253	0.999976	5.84013	-0.000139174	"HSPA2"
"cellular modified amino acid metabolic process (GO:0006575)"	"1/199"	0.995051	0.999958	5.85005	-0.000247625	"PLSCR1"
"regulation of embryonic development (GO:0045995)"	"6/101"	0.0604881	0.252367	0.000886489	-0.00122058	"SHH;FZD2;WNT2B;WNT5A;SULF1;WNT2"
"positive regulation of lipid metabolic process (GO:0045834)"	"6/103"	0.0649894	0.262016	0.00120263	-0.00161075	"ABCD2;ANXA1;NR1H3;PPARG;PPARGC1A;FGF2"
"glycosaminoglycan metabolic process (GO:0030203)"	"8/162"	0.0764953	0.28379	0.00166865	-0.0021017	"ITIH3;GPC1;FUCA1;NDST3;SLC35D2;NDNF;GPC4;FGF2"
"mRNA catabolic process (GO:0006402)"	"1/193"	0.994191	0.999401	5.82262	-0.00348997	"PNPT1"
"mRNA processing (GO:0006397)"	"4/397"	0.993543	0.999058	5.64647	-0.00532258	"LGALS3;RNASEL;PNPT1;PPARGC1A"
"microtubule-based movement (GO:0007018)"	"1/187"	0.993181	0.999002	5.94766	-0.00594116	"DST"
"organelle fission (GO:0048285)"	"3/325"	0.992051	0.998173	5.63458	-0.0103058	"PEX11A;NEK6;HSPA2"
"lipid transport (GO:0006869)"	"9/193"	0.0818737	0.292921	0.009642	-0.011839	"PRELID2;ANXA1;ATP8A1;PLIN2;PPARG;CD36;LBP;ESYT1;KCNN4"
"regulation of transcription factor import into nucleus (GO:0042990)"	"5/73"	0.0524331	0.238472	0.00937169	-0.0134344	"SMAD3;DDX58;TLR7;CD36;TLR4"
"peptide transport (GO:0015833)"	"5/72"	0.0500917	0.231683	0.0175338	-0.0256411	"ANXA1;TRPV4;TAP2;ACVR2B;TAPBP"
"regulation of small GTPase mediated signal transduction (GO:0051056)"	"11/256"	0.0900085	0.309507	0.0255802	-0.0299998	"NET1;FGD3;ARHGEF3;PLCE1;F2RL1;ARAP3;ARRB1;EPS8L2;VAV1;ARHGEF6;FGD2"
"epithelial cell proliferation (GO:0050673)"	"5/73"	0.0524331	0.238472	0.0212014	-0.0303922	"SHH;MEF2C;BMPER;WNT5A;CD34"
"ncRNA processing (GO:0034470)"	"2/241"	0.9881	0.994505	5.75315	-0.0317032	"RNASEL;SMAD3"
"cellular amino acid metabolic process (GO:0006520)"	"5/421"	0.987538	0.994273	5.68543	-0.0326534	"DDC;PLSCR1;SLC7A8;ADSSL1;ASPA"
"modification-dependent protein catabolic process (GO:0019941)"	"4/364"	0.987565	0.994273	5.72057	-0.0328552	"TOM1L1;ARRB1;ERLIN2;UBE2J1"
"ubiquitin-dependent protein catabolic process (GO:0006511)"	"4/355"	0.985184	0.992488	5.71674	-0.0431039	"TOM1L1;ARRB1;ERLIN2;UBE2J1"
"establishment of protein localization to organelle (GO:0072594)"	"3/292"	0.98404	0.991948	5.59087	-0.0451972	"PEX5L;TXNIP;JAK3"
"neutrophil chemotaxis (GO:0030593)"	"4/44"	0.0357445	0.203071	0.0287376	-0.0458135	"LGALS3;SPP1;CCL2;VAV1"
"protein targeting to membrane (GO:0006612)"	"1/156"	0.984409	0.992014	5.96033	-0.0477921	"EHD3"
"second-messenger-mediated signaling (GO:0019932)"	"7/134"	0.0754091	0.280826	0.0388597	-0.0493526	"PTGFR;MCTP1;ASPH;PLCG2;PLCE1;CD36;PRKG1"
"establishment of RNA localization (GO:0051236)"	"1/153"	0.983111	0.991319	6.02962	-0.0525726	"PNPT1"
"nucleic acid transport (GO:0050657)"	"1/153"	0.983111	0.991319	6.03202	-0.0525935	"PNPT1"
"peptidyl-lysine modification (GO:0018205)"	"1/153"	0.983111	0.991319	6.03411	-0.0526118	"JADE2"
"RNA transport (GO:0050658)"	"1/153"	0.983111	0.991319	6.03448	-0.052615	"PNPT1"
"blood vessel morphogenesis (GO:0048514)"	"5/74"	0.0548373	0.240747	0.0378803	-0.0539419	"CDH2;HEY1;ITGA7;THBS1;TGFBR1"
"negative regulation of transferase activity (GO:0051348)"	"3/284"	0.981159	0.990576	5.86918	-0.055576	"DUSP5;HSPB1;PPARG"
"cellular component disassembly (GO:0022411)"	"14/350"	0.0944611	0.31921	0.0486967	-0.0556071	"NEK6;HSPA2;NID1;CTSS;ADAMTS5;CTSL;COL7A1;SH3PXD2B;SPP1;MMP19;COL6A6;TIMP1;COL9A2;PLEC"
"protein localization to organelle (GO:0033365)"	"5/396"	0.980374	0.99009	5.65231	-0.0562947	"SHH;PEX5L;ZBTB16;TXNIP;JAK3"
"protein localization to membrane (GO:0072657)"	"3/276"	0.977787	0.987783	5.63235	-0.0692355	"EHD3;SH3PXD2B;P2RY1"
"regulation of protein targeting (GO:1903533)"	"8/167"	0.0870093	0.302815	0.059889	-0.0715455	"PARP10;SHH;SMAD3;DDX58;TLR7;CD36;TLR4;TGFBR1"
"alpha-amino acid metabolic process (GO:1901605)"	"2/213"	0.977369	0.987667	5.78133	-0.071746	"ADSSL1;ASPA"
"regulation of T cell activation (GO:0050863)"	"11/259"	0.0954488	0.320885	0.0639411	-0.0726801	"LGALS3;SHH;ZBTB16;IRF1;CCL2;TNFRSF14;IL12RB1;JAK3;PAG1;VAV1;TGFBR2"
"protein targeting (GO:0006605)"	"3/273"	0.97638	0.986973	5.60274	-0.0734645	"AKAP12;PEX5L;EHD3"
"nuclear transport (GO:0051169)"	"2/209"	0.975219	0.986105	5.78656	-0.0809676	"TXNIP;JAK3"
"positive regulation of apoptotic signaling pathway (GO:2001235)"	"8/168"	0.0892085	0.308821	0.070805	-0.0831955	"SMAD3;BCL2L11;TNFRSF12A;FAS;BMF;THBS1;JAK3;TGFBR1"
"positive regulation of ion transmembrane transporter activity (GO:0032414)"	"4/45"	0.0381522	0.205682	0.0527535	-0.0834256	"ASPH;STIM1;PLCG2;ATP1B2"
"protein-DNA complex subunit organization (GO:0071824)"	"1/136"	0.973442	0.984614	6.08921	-0.0944177	"TCF4"
"nucleocytoplasmic transport (GO:0006913)"	"2/204"	0.972253	0.983716	5.78107	-0.0949131	"TXNIP;JAK3"
"negative regulation of kinase activity (GO:0033673)"	"2/202"	0.970973	0.982991	5.98272	-0.102633	"DUSP5;HSPB1"
"small molecule catabolic process (GO:0044282)"	"3/261"	0.969864	0.982213	5.74958	-0.103186	"ABCD2;ENPP2;ASPA"
"carboxylic acid catabolic process (GO:0046395)"	"2/200"	0.969637	0.982213	5.8125	-0.104315	"ABCD2;ASPA"
"organic acid catabolic process (GO:0016054)"	"2/200"	0.969637	0.982213	5.81523	-0.104364	"ABCD2;ASPA"
"hydrogen transport (GO:0006818)"	"1/133"	0.971235	0.982991	6.08439	-0.104377	"SLC2A9"
"modification-dependent macromolecule catabolic process (GO:0043632)"	"5/368"	0.967873	0.981416	5.65973	-0.106169	"TOM1L1;PNPT1;ARRB1;ERLIN2;UBE2J1"
"negative regulation of leukocyte differentiation (GO:1902106)"	"5/74"	0.0548373	0.240747	0.0748605	-0.106602	"SHH;IRF1;TLR4;JAK3;C1QC"
"proton transport (GO:0015992)"	"1/131"	0.969663	0.982213	6.10363	-0.10954	"SLC2A9"
"cofactor metabolic process (GO:0051186)"	"3/255"	0.966002	0.980128	5.63538	-0.113112	"ALAS2;GPD1;ME1"
"coenzyme metabolic process (GO:0006732)"	"2/196"	0.966784	0.980617	5.78604	-0.113252	"GPD1;ME1"
"rRNA metabolic process (GO:0016072)"	"1/126"	0.965348	0.97977	6.23163	-0.127358	"RNASEL"
"cellular response to radiation (GO:0071478)"	"1/126"	0.965348	0.97977	6.24182	-0.127567	"NET1"
"regulation of response to DNA damage stimulus (GO:2001020)"	"1/124"	0.963456	0.978458	6.25705	-0.136262	"IER3"
"negative regulation of protein kinase activity (GO:0006469)"	"2/189"	0.961163	0.976735	5.98122	-0.140795	"DUSP5;HSPB1"
"actin filament bundle organization (GO:0061572)"	"4/45"	0.0381522	0.205682	0.0920176	-0.145519	"EPS8;ACTN1;ARRB1;PHACTR1"
"protein acetylation (GO:0006473)"	"1/122"	0.96146	0.976735	6.24853	-0.147087	"JADE2"
"regulation of organ growth (GO:0046620)"	"5/74"	0.0548373	0.240747	0.10395	-0.148025	"MEF2C;BCL2L11;FGF2;WNT2;TGFBR2"
"protein polyubiquitination (GO:0000209)"	"2/186"	0.958484	0.974623	5.81742	-0.149535	"TRIM5;TRIM21"
"regulation of hormone secretion (GO:0046883)"	"10/230"	0.0971564	0.324618	0.139363	-0.156798	"PER2;C1QTNF1;UCN2;PDE3B;P2RY1;LIF;CACNA1D;ARRB1;PDE8B;ADRA2B"
"actin filament bundle assembly (GO:0051017)"	"4/45"	0.0381522	0.205682	0.0992336	-0.15693	"EPS8;ACTN1;ARRB1;PHACTR1"
"rRNA processing (GO:0006364)"	"1/120"	0.959355	0.975205	6.32925	-0.158912	"RNASEL"
"regulation of lymphocyte proliferation (GO:0050670)"	"8/170"	0.0937031	0.31921	0.139792	-0.159629	"LGALS3;MEF2C;SHH;CLCF1;IRF1;TNFRSF14;IL12RB1;TLR4"
"regulation of cellular carbohydrate metabolic process (GO:0010675)"	"7/137"	0.082238	0.293366	0.132561	-0.162564	"C1QTNF1;IGFBP3;GPD1;P2RY1;SIK1;PPARGC1A;IER3"
"positive regulation of protein secretion (GO:0050714)"	"6/106"	0.0721	0.274031	0.126045	-0.163167	"RGCC;WNT5A;F2RL1;TNFRSF14;KCNN4;CD34"
"single-organism cellular localization (GO:1902580)"	"8/496"	0.953907	0.971181	5.59954	-0.163746	"PEX5L;MEF2C;EHD3;SH3PXD2B;P2RY1;TXNIP;DOCK2;JAK3"
"viral life cycle (GO:0019058)"	"1/118"	0.957136	0.973556	6.24044	-0.167242	"CHMP4C"
"inner ear development (GO:0048839)"	"4/46"	0.0406507	0.212439	0.108713	-0.168407	"SHH;BMPER;HPCA;EYA4"
"response to carbohydrate (GO:0009743)"	"7/139"	0.0869824	0.302815	0.141076	-0.168534	"MEF2C;ANGPT2;ME1;TXNIP;THBS1;ACVR2B;TGFBR2"
"regulation of DNA replication (GO:0006275)"	"1/118"	0.957136	0.973556	6.35985	-0.170442	"PPARG"
"neutrophil migration (GO:1990266)"	"4/45"	0.0381522	0.205682	0.107905	-0.170643	"LGALS3;SPP1;CCL2;VAV1"
"nucleobase-containing compound transport (GO:0015931)"	"2/180"	0.952587	0.970442	5.76715	-0.173034	"PNPT1;SLC35D2"
"regulation of cell projection organization (GO:0031344)"	"15/391"	0.110064	0.352848	0.166664	-0.173617	"MEF2C;SEMA7A;CDKL5;TNFRSF12A;WNT5A;SEMA4F;NDNF;TGFBR1;TRPV4;IL1RAPL1;SPP1;F2RL1;EPS8L2;SCN1B;PLXNA4"
"cellular amino acid catabolic process (GO:0009063)"	"1/117"	0.955982	0.972989	6.37733	-0.174628	"ASPA"
"response to starvation (GO:0042594)"	"6/106"	0.0721	0.274031	0.137489	-0.177981	"KLF10;WNT2B;ADSSL1;FNIP1;PPARGC1A;TNRC6A"
"lipid catabolic process (GO:0016042)"	"10/232"	0.101185	0.333982	0.162426	-0.178127	"ABCD2;NCEH1;PNPLA3;PLCG2;ENPP2;PLCE1;PLD4;LPL;PLCD3;LIPA"
"response to glucose (GO:0009749)"	"6/106"	0.0721	0.274031	0.140222	-0.18152	"MEF2C;ANGPT2;TXNIP;ACVR2B;THBS1;TGFBR2"
"gamete generation (GO:0007276)"	"6/390"	0.948035	0.967921	5.6272	-0.183472	"CLDN11;ADAMTS2;NR6A1;BCL2L11;TYRO3;MERTK"
"negative regulation of developmental growth (GO:0048640)"	"4/46"	0.0406507	0.212439	0.119015	-0.184366	"WNT5A;SPP1;SEMA4F;TGFBR2"
"electron transport chain (GO:0022900)"	"1/115"	0.953579	0.97115	6.30673	-0.184628	"PPARGC1A"
"regulation of membrane potential (GO:0042391)"	"11/266"	0.108895	0.351208	0.176642	-0.184834	"UNC13B;PEX5L;MEF2C;EHD3;P2RX4;CACNA1D;ATP1B2;KCNN4;KCNJ2;SCN1B;HCN1"
"cellular amide metabolic process (GO:0043603)"	"2/177"	0.949347	0.968654	5.85403	-0.186436	"PAM;TAPBP"
"double-strand break repair (GO:0006302)"	"1/114"	0.952329	0.970442	6.3935	-0.191827	"PARP9"
"neuropeptide signaling pathway (GO:0007218)"	"1/114"	0.952329	0.970442	6.43823	-0.193169	"SORCS2"
"lipid biosynthetic process (GO:0008610)"	"18/491"	0.116464	0.366429	0.195542	-0.196314	"COLGALT2;LPGAT1;PPAP2C;LPL;PLD4;PIK3CB;GPCPD1;PRLR;FGF2;HSD11B1;PLSCR1;AGMO;GPD1;PLCG2;CERCAM;PNPLA3;PLCE1;LPIN3"
"protein-DNA complex assembly (GO:0065004)"	"1/113"	0.951045	0.969781	6.45396	-0.198041	"TCF4"
"cell cycle arrest (GO:0007050)"	"7/140"	0.0894119	0.309196	0.170164	-0.199735	"PNPT1;SMAD3;RGCC;DST;IRF1;THBS1;TGFBR1"
"antigen processing and presentation of exogenous peptide antigen (GO:0002478)"	"8/171"	0.0959983	0.321737	0.176546	-0.200206	"CTSL;UNC93B1;TAP2;ITGAV;CD36;CTSS;LGMN;TAPBP"
"respiratory electron transport chain (GO:0022904)"	"1/112"	0.949727	0.96874	6.41099	-0.203609	"PPARGC1A"
"regulation of mononuclear cell proliferation (GO:0032944)"	"8/171"	0.0959983	0.321737	0.182093	-0.206497	"LGALS3;MEF2C;SHH;CLCF1;IRF1;TNFRSF14;IL12RB1;TLR4"
"internal protein amino acid acetylation (GO:0006475)"	"1/111"	0.948374	0.967965	6.46547	-0.210514	"JADE2"
"antigen processing and presentation of exogenous antigen (GO:0019884)"	"8/173"	0.100684	0.333579	0.192273	-0.211092	"CTSL;UNC93B1;TAP2;ITGAV;CD36;CTSS;LGMN;TAPBP"
"negative regulation of transmembrane receptor protein serine/threonine kinase signaling pathway (GO:0090101)"	"6/107"	0.0745657	0.279493	0.173922	-0.221711	"SMAD3;BMPER;WNT5A;PMEPA1;TGFBR1;TGFBR2"
"skeletal system morphogenesis (GO:0048705)"	"6/106"	0.0721	0.274031	0.17406	-0.225323	"TFAP2A;DLX2;SMAD3;ACVR2B;TGFBR1;TGFBR2"
"regulation of ossification (GO:0030278)"	"8/173"	0.100684	0.333579	0.209592	-0.230106	"TFAP2A;MEF2C;SMAD3;HEY1;RSAD2;ZBTB16;WNT5A;ACVR2B"
"regulation of circadian rhythm (GO:0042752)"	"5/76"	0.0598343	0.250153	0.166238	-0.230353	"PER2;KLF10;NR1H3;SIK1;PPARGC1A"
"peptidyl-lysine acetylation (GO:0018394)"	"1/108"	0.944092	0.964198	6.52386	-0.237854	"JADE2"
"maintenance of protein location (GO:0045185)"	"1/108"	0.944092	0.964198	6.55692	-0.239059	"PEX5L"
"regulation of ligase activity (GO:0051340)"	"1/108"	0.944092	0.964198	6.56262	-0.239267	"ARRDC4"
"response to toxic substance (GO:0009636)"	"7/142"	0.0943849	0.31921	0.209664	-0.239417	"DDC;MEF2C;MAOB;SLC7A8;CCL2;FAS;SCN1B"
"establishment of organelle localization (GO:0051656)"	"2/168"	0.938314	0.960102	5.92374	-0.241192	"DDC;AMPH"
"aminoglycan metabolic process (GO:0006022)"	"8/171"	0.0959983	0.321737	0.214573	-0.24333	"ITIH3;GPC1;FUCA1;NDST3;SLC35D2;NDNF;GPC4;FGF2"
"anion transmembrane transport (GO:0098656)"	"8/172"	0.0983253	0.328187	0.222565	-0.247976	"CLCN5;SLC7A8;SLC43A2;SLC16A7;CD36;ANO4;GABRG3;SLC12A7"
"muscle organ development (GO:0007517)"	"6/106"	0.0721	0.274031	0.19386	-0.250955	"CXCL10;MEF2C;SGCD;FHL1;ITGA7;HBEGF"
"gluconeogenesis (GO:0006094)"	"4/46"	0.0406507	0.212439	0.163894	-0.253889	"PER2;GPD1;SLC25A12;PPARGC1A"
"modification of morphology or physiology of other organism (GO:0035821)"	"5/76"	0.0598343	0.250153	0.18391	-0.25484	"SMAD3;BCL2L11;PTX3;TLR7;ITGAV"
"organic acid biosynthetic process (GO:0016053)"	"4/272"	0.931544	0.955272	5.57154	-0.254948	"PER2;PLSCR1;AGMO;LPL"
"carboxylic acid biosynthetic process (GO:0046394)"	"4/272"	0.931544	0.955272	5.57452	-0.255084	"PER2;PLSCR1;AGMO;LPL"
"internal peptidyl-lysine acetylation (GO:0018393)"	"1/106"	0.941042	0.961987	6.58651	-0.255259	"JADE2"
"cellular amino acid biosynthetic process (GO:0008652)"	"1/106"	0.941042	0.961987	6.62902	-0.256907	"PLSCR1"
"positive regulation of Rac GTPase activity (GO:0032855)"	"4/46"	0.0406507	0.212439	0.168183	-0.260533	"CDKL5;EPS8L2;DOCK2;VAV1"
"regulation of cell cycle arrest (GO:0071156)"	"1/105"	0.939455	0.960967	6.63103	-0.264015	"RGCC"
"protein catabolic process (GO:0030163)"	"4/269"	0.927893	0.953327	5.6494	-0.270027	"GPC1;ARRB1;ERLIN2;UBE2J1"
"response to alcohol (GO:0097305)"	"11/274"	0.125539	0.38512	0.284118	-0.271106	"EPS8;CXCL10;ANXA1;MAOB;SPP1;CCL2;TXNIP;PAM;THBS1;TGFBR1;TGFBR2"
"positive regulation of leukocyte mediated immunity (GO:0002705)"	"5/78"	0.0650821	0.262016	0.204187	-0.273478	"RSAD2;ADORA2B;CLCF1;F2RL1;IL12RB1"
"cytoskeleton-dependent intracellular transport (GO:0030705)"	"1/104"	0.937826	0.959903	6.6924	-0.273875	"DST"
"regulation of actin cytoskeleton organization (GO:0032956)"	"10/240"	0.118255	0.368923	0.277495	-0.276709	"EPS8;MEF2C;SMAD3;RGCC;ARHGEF19;F2RL1;CAPG;SYNPO;PAM;MYO1F"
"regulation of ubiquitin-protein transferase activity (GO:0051438)"	"1/103"	0.936153	0.958491	6.66799	-0.282688	"ARRDC4"
"regulation of leukocyte proliferation (GO:0070663)"	"8/176"	0.10795	0.348538	0.274755	-0.289594	"LGALS3;SHH;MEF2C;CLCF1;IRF1;TNFRSF14;IL12RB1;TLR4"
"regulation of smooth muscle cell proliferation (GO:0048660)"	"5/77"	0.0624269	0.257689	0.21531	-0.29196	"IGFBP3;PPARG;PPARGC1A;HBEGF;TGFBR2"
"macromolecule glycosylation (GO:0043413)"	"4/264"	0.921418	0.947921	5.51681	-0.29506	"PARP10;GALNT7;MAN2A1;UBE2J1"
"protein glycosylation (GO:0006486)"	"4/264"	0.921418	0.947921	5.51905	-0.29518	"PARP10;GALNT7;MAN2A1;UBE2J1"
"autophagy (GO:0006914)"	"1/102"	0.934435	0.957033	6.78043	-0.297778	"PIK3CB"
"DNA catabolic process (GO:0006308)"	"1/102"	0.934435	0.957033	6.80388	-0.298808	"ARRB1"
"histone acetylation (GO:0016573)"	"1/101"	0.932671	0.955827	6.68814	-0.30216	"JADE2"
"proteasomal protein catabolic process (GO:0010498)"	"3/212"	0.921469	0.947921	5.66585	-0.303032	"ARRB1;ERLIN2;UBE2J1"
"RNA 3'-end processing (GO:0031123)"	"1/101"	0.932671	0.955827	6.71944	-0.303574	"PNPT1"
"L-amino acid transport (GO:0015807)"	"4/47"	0.04324	0.217595	0.199549	-0.304336	"SLC7A8;SLC43A2;SLC11A1;SLC25A12"
"hormone metabolic process (GO:0042445)"	"2/158"	0.9234	0.949309	5.86225	-0.304959	"SHH;PPARGC1A"
"cellular response to nitrogen compound (GO:1901699)"	"16/438"	0.135838	0.399731	0.333491	-0.305798	"KLF10;DDC;MEF2C;PDE3B;PIK3CB;TRPV1;FGF2;FGF5;SLC8A3;P2RX4;ADCY9;TBC1D4;GPD1;PPARG;PPARGC1A;HCN1"
"positive regulation of protein modification by small protein conjugation or removal (GO:1903322)"	"2/158"	0.9234	0.949309	5.92081	-0.308005	"ARRDC4;ARRB1"
"organophosphate biosynthetic process (GO:0090407)"	"16/436"	0.132284	0.395397	0.333241	-0.309203	"LPGAT1;PTAFR;ATP1A3;PLD4;PIK3CB;GPCPD1;FGF2;PLSCR1;ADCY9;UCN2;GPD1;PNPLA3;PLCG2;ADSSL1;ME1;LPIN3"
"unsaturated fatty acid metabolic process (GO:0033559)"	"1/100"	0.93086	0.955171	6.7532	-0.309732	"TBXAS1"
"response to hexose (GO:0009746)"	"6/111"	0.0849029	0.301021	0.258131	-0.309906	"MEF2C;ANGPT2;TXNIP;ACVR2B;THBS1;TGFBR2"
"sensory perception of chemical stimulus (GO:0007606)"	"1/100"	0.93086	0.955171	6.78441	-0.311163	"FZD2"
"neurotransmitter transport (GO:0006836)"	"1/99"	0.929	0.954164	6.64381	-0.311727	"SLC6A19"
"hematopoietic or lymphoid organ development (GO:0048534)"	"8/175"	0.105496	0.342869	0.29663	-0.317515	"SHH;MAFB;BCL2L11;ZBTB16;FAS;CD34;TGFBR1;TGFBR2"
"positive regulation of lymphocyte activation (GO:0051251)"	"10/243"	0.125047	0.383972	0.337884	-0.323418	"SHH;MEF2C;CLCF1;ZBTB16;CCL2;TNFRSF14;IL12RB1;TLR4;VAV1;TGFBR2"
"dephosphorylation (GO:0016311)"	"11/278"	0.134362	0.399731	0.354914	-0.325443	"PDP1;DUSP5;PTPRU;PFKFB4;NCEH1;PPIP5K2;ITPK1;EYA4;PPAP2C;ACP5;LPIN3"
"positive regulation of protein kinase B signaling (GO:0051897)"	"5/78"	0.0650821	0.262016	0.243608	-0.326277	"C1QTNF1;THBS1;F3;TGFBR1;HBEGF"
"regulation of cardiac muscle tissue development (GO:0055024)"	"4/48"	0.0459201	0.224737	0.220179	-0.328689	"MEF2C;WNT2;FGF2;TGFBR2"
"coenzyme biosynthetic process (GO:0009108)"	"1/98"	0.927091	0.952803	6.79974	-0.328751	"ME1"
"protein acylation (GO:0043543)"	"2/154"	0.916533	0.944552	5.78471	-0.329985	"JADE2;ZDHHC2"
"cellular component morphogenesis (GO:0032989)"	"16/437"	0.134054	0.399731	0.360212	-0.330301	"MEF2C;PNPT1;FZD2;DST;WNT5A;MERTK;LIPA;MYO16;TGFBR1;HEY1;TYRO3;MICALL2;ITGAV;CTNNA2;WNT2;PLXNA4"
"regulation of carbohydrate metabolic process (GO:0006109)"	"7/145"	0.102127	0.333982	0.301439	-0.330579	"C1QTNF1;IGFBP3;GPD1;P2RY1;SIK1;PPARGC1A;IER3"
"stem cell proliferation (GO:0072089)"	"4/48"	0.0459201	0.224737	0.221963	-0.331351	"SHH;WNT2B;WNT5A;CD34"
"positive regulation of neuron projection development (GO:0010976)"	"7/144"	0.099509	0.331459	0.302466	-0.333998	"SEMA7A;CDKL5;TNFRSF12A;WNT5A;IL1RAPL1;NDNF;SCN1B"
"positive regulation of cysteine-type endopeptidase activity involved in apoptotic process (GO:0043280)"	"6/111"	0.0849029	0.301021	0.279587	-0.335665	"SMAD3;BCL2L11;FAS;PPARG;XDH;F3"
"antigen processing and presentation of exogenous peptide antigen via MHC class I (GO:0042590)"	"5/79"	0.0677998	0.269628	0.258556	-0.338893	"TAP2;ITGAV;CD36;CTSS;TAPBP"
"positive regulation of alpha-beta T cell activation (GO:0046635)"	"4/48"	0.0459201	0.224737	0.230585	-0.344223	"SHH;ZBTB16;IL12RB1;TGFBR2"
"male gamete generation (GO:0048232)"	"6/354"	0.910444	0.939855	5.5735	-0.345723	"CLDN11;ADAMTS2;NR6A1;BCL2L11;TYRO3;MERTK"
"spermatogenesis (GO:0007283)"	"6/353"	0.909126	0.939671	5.56464	-0.346264	"CLDN11;ADAMTS2;NR6A1;BCL2L11;TYRO3;MERTK"
"proteasome-mediated ubiquitin-dependent protein catabolic process (GO:0043161)"	"3/205"	0.910457	0.939855	5.6346	-0.349514	"ARRB1;ERLIN2;UBE2J1"
"Golgi vesicle transport (GO:0048193)"	"3/202"	0.905324	0.937821	5.54383	-0.355894	"SNX1;ARRB1;TAPBP"
"muscle structure development (GO:0061061)"	"6/109"	0.0796397	0.288107	0.286332	-0.356318	"CXCL10;MEF2C;SGCD;FHL1;ITGA7;HBEGF"
"regulation of lymphocyte apoptotic process (GO:0070228)"	"4/49"	0.0486908	0.231683	0.245519	-0.359043	"LGALS3;WNT5A;FNIP1;JAK3"
"gonad development (GO:0008406)"	"6/112"	0.0876049	0.304563	0.307824	-0.365966	"FZD3;WNT2B;FZD2;BCL2L11;WNT5A;TLR5"
"complement activation	classical pathway (GO:0006958)"	"2/162"	0.929734	0.954616	7.88798	-0.366362
"cytokine-mediated signaling pathway (GO:0019221)"	"13/342"	0.13648	0.399731	0.400916	-0.367625	"RNASEL;PTAFR;TNFRSF1B;OSMR;PRLR;CXCL10;CLCF1;IRF1;CCL2;IRF8;TNFRSF14;IL12RB1;JAK3"
"microtubule-based transport (GO:0010970)"	"1/95"	0.921049	0.947921	6.94919	-0.37167	"DST"
"sensory perception of light stimulus (GO:0050953)"	"3/198"	0.898066	0.933565	5.47541	-0.376407	"CRYBB1;EYA4;RLBP1"
"ER-nucleus signaling pathway (GO:0006984)"	"1/94"	0.918926	0.946499	6.85772	-0.377073	"CCL2"
"regulation of lipid metabolic process (GO:0019216)"	"10/245"	0.129691	0.38979	0.402502	-0.379216	"PDP1;ABCD2;ANXA1;PDE3B;NR1H3;PPARG;SIK1;PDE8B;PPARGC1A;FGF2"
"calcium-mediated signaling (GO:0019722)"	"5/79"	0.0677998	0.269628	0.290414	-0.380649	"PTGFR;MCTP1;ASPH;PLCG2;PLCE1"
"regulation of proteolysis involved in cellular protein catabolic process (GO:1903050)"	"2/148"	0.905142	0.937821	5.98179	-0.384009	"SHH;NEK6"
"cellular response to organonitrogen compound (GO:0071417)"	"15/411"	0.145926	0.411732	0.433725	-0.384879	"KLF10;MEF2C;DDC;PDE3B;PIK3CB;TRPV1;FGF2;SLC8A3;FGF5;ADCY9;P2RX4;TBC1D4;GPD1;PPARG;HCN1"
"positive regulation of protein ubiquitination (GO:0031398)"	"2/146"	0.901033	0.935754	5.87484	-0.390104	"ARRDC4;ARRB1"
"regulation of protein kinase B signaling (GO:0051896)"	"6/114"	0.093149	0.318406	0.342694	-0.392189	"C1QTNF1;XDH;THBS1;F3;TGFBR1;HBEGF"
"cellular monovalent inorganic cation homeostasis (GO:0030004)"	"4/48"	0.0459201	0.224737	0.264456	-0.394786	"SLC11A1;ATP1A3;ATP1B2;KCNJ2"
"sulfur compound biosynthetic process (GO:0044272)"	"2/145"	0.898917	0.934152	5.85314	-0.398696	"NDST3;SLC35D2"
"meiotic cell cycle process (GO:1903046)"	"1/93"	0.916746	0.944552	7.0527	-0.402316	"HSPA2"
"negative regulation of cell growth (GO:0030308)"	"7/150"	0.115773	0.364913	0.403395	-0.40666	"CDA;SMAD3;WNT5A;FHL1;SPP1;SEMA4F;PPARG"
"visual perception (GO:0007601)"	"3/195"	0.892299	0.928458	5.48012	-0.406792	"CRYBB1;EYA4;RLBP1"
"positive regulation of ligase activity (GO:0051351)"	"1/92"	0.914507	0.942842	6.91961	-0.407266	"ARRDC4"
"cellular response to topologically incorrect protein (GO:0035967)"	"1/92"	0.914507	0.942842	6.965	-0.409937	"CCL2"
"alpha-amino acid catabolic process (GO:1901606)"	"1/92"	0.914507	0.942842	6.98951	-0.41138	"ASPA"
"microtubule cytoskeleton organization (GO:0000226)"	"4/245"	0.891831	0.928267	5.53326	-0.411873	"TPPP3;DST;TRPV4;NEK6"
"fatty acid transport (GO:0015908)"	"4/49"	0.0486908	0.231683	0.282595	-0.413263	"ANXA1;PLIN2;PPARG;CD36"
"glycolipid metabolic process (GO:0006664)"	"1/92"	0.914507	0.942842	7.11035	-0.418492	"ARSI"
"response to monosaccharide (GO:0034284)"	"6/116"	0.098878	0.329695	0.381812	-0.423654	"MEF2C;ANGPT2;TXNIP;ACVR2B;THBS1;TGFBR2"
"post-Golgi vesicle-mediated transport (GO:0006892)"	"1/90"	0.909849	0.939822	6.97473	-0.432887	"ARRB1"
"memory (GO:0007613)"	"1/90"	0.909849	0.939822	7.05682	-0.437981	"ATP1A3"
"chromosome segregation (GO:0007059)"	"1/89"	0.907426	0.938508	6.98229	-0.443124	"NEK6"
"cellular component biogenesis (GO:0044085)"	"1/89"	0.907426	0.938508	6.99659	-0.444032	"PEX11A"
"Fc receptor mediated stimulatory signaling pathway (GO:0002431)"	"3/204"	0.908775	0.939605	7.12947	-0.444135	"PLCG2;PIK3CB;VAV1"
"nucleoside monophosphate metabolic process (GO:0009123)"	"8/427"	0.883036	0.920582	5.39392	-0.446343	"ABCC3;ABCD2;ENTPD1;ABCB4;TAP2;ADSSL1;ATP1A3;MYH7"
"peptidyl-tyrosine phosphorylation (GO:0018108)"	"7/152"	0.121486	0.374803	0.454846	-0.446365	"DDR1;LIF;TYRO3;IL12RB1;MERTK;PRLR;JAK3"
"nucleoside monophosphate catabolic process (GO:0009125)"	"6/335"	0.882415	0.920291	5.38196	-0.447056	"ABCC3;ABCD2;ENTPD1;ABCB4;TAP2;MYH7"
"Fc-gamma receptor signaling pathway (GO:0038094)"	"3/203"	0.907064	0.938508	7.1483	-0.45366	"PLCG2;PIK3CB;VAV1"
"immune response-regulating cell surface receptor signaling pathway involved in phagocytosis (GO:0002433)"	"3/203"	0.907064	0.938508	7.15028	-0.453786	"PLCG2;PIK3CB;VAV1"
"peptidyl-tyrosine modification (GO:0018212)"	"7/154"	0.127342	0.386686	0.477873	-0.454047	"DDR1;LIF;TYRO3;IL12RB1;MERTK;PRLR;JAK3"
"Fc-gamma receptor signaling pathway involved in phagocytosis (GO:0038096)"	"3/203"	0.907064	0.938508	7.15552	-0.454118	"PLCG2;PIK3CB;VAV1"
"fatty acid derivative metabolic process (GO:1901568)"	"1/88"	0.904937	0.937821	7.07418	-0.454136	"TBXAS1"
"icosanoid metabolic process (GO:0006690)"	"1/88"	0.904937	0.937821	7.08078	-0.45456	"TBXAS1"
"purine nucleoside monophosphate catabolic process (GO:0009128)"	"6/333"	0.879074	0.918467	5.35735	-0.455637	"ABCC3;ABCD2;ENTPD1;ABCB4;TAP2;MYH7"
"intracellular receptor signaling pathway (GO:0030522)"	"8/186"	0.134173	0.399731	0.497626	-0.456305	"PSTPIP1;NR6A1;DDX58;NR1H3;PMEPA1;TXNIP;PPARG;PPARGC1A"
"transcription from RNA polymerase II promoter (GO:0006366)"	"9/470"	0.880293	0.919023	5.424	-0.458024	"TFAP2A;MEF2C;HLF;HEY1;IRF1;LIF;IRF8;ARRB1;MEIS2"
"purine ribonucleoside monophosphate catabolic process (GO:0009169)"	"6/332"	0.877374	0.917318	5.35551	-0.462184	"ABCC3;ABCD2;ENTPD1;ABCB4;TAP2;MYH7"
"ribonucleoside monophosphate catabolic process (GO:0009158)"	"6/332"	0.877374	0.917318	5.35786	-0.462388	"ABCC3;ABCD2;ENTPD1;ABCB4;TAP2;MYH7"
"regulation of intracellular protein transport (GO:0033157)"	"9/219"	0.141353	0.408285	0.516458	-0.462638	"PARP10;SHH;SMAD3;ASPH;DDX58;TLR7;CD36;TLR4;TGFBR1"
"hexose metabolic process (GO:0019318)"	"8/187"	0.136961	0.399731	0.5055	-0.463525	"PER2;HK3;PFKFB4;MAN2A1;FUCA1;GPD1;SLC25A12;PPARGC1A"
"membrane lipid biosynthetic process (GO:0046467)"	"1/88"	0.904937	0.937821	7.22424	-0.46377	"PPAP2C"
"positive regulation of ubiquitin-protein transferase activity (GO:0051443)"	"1/87"	0.902383	0.936261	7.07359	-0.465871	"ARRDC4"
"ATP metabolic process (GO:0046034)"	"7/377"	0.875846	0.916308	5.38041	-0.470261	"ABCC3;ABCD2;ENTPD1;ABCB4;TAP2;ATP1A3;MYH7"
"feeding behavior (GO:0007631)"	"1/87"	0.902383	0.936261	7.1466	-0.470679	"P2RY1"
"central nervous system neuron differentiation (GO:0021953)"	"1/87"	0.902383	0.936261	7.16789	-0.472081	"SHH"
"myeloid cell differentiation (GO:0030099)"	"7/154"	0.127342	0.386686	0.50011	-0.475176	"ALAS2;MEF2C;ZBTB16;MFAP2;IRF8;PPARG;TGFBR2"
"regulation of leukocyte mediated immunity (GO:0002703)"	"6/120"	0.110881	0.352848	0.461305	-0.48055	"RSAD2;ADORA2B;CLCF1;F2RL1;IL12RB1;JAK3"
"multicellular organismal development (GO:0007275)"	"16/453"	0.164192	0.442937	0.590272	-0.480674	"HLF;TSHZ2;EYA4;WNT5A;LIF;PCOLCE;ADRA1D;DLK1;VANGL1;SHH;LBH;OLFML3;ANGPTL2;HOXD4;EDIL3;WNT2"
"regulation of muscle cell differentiation (GO:0051147)"	"6/122"	0.11715	0.366429	0.479863	-0.481758	"SHH;MEF2C;CDH2;IGFBP3;SIK1;CTNNA2"
"cellular response to unfolded protein (GO:0034620)"	"1/86"	0.899759	0.934729	7.13935	-0.481896	"CCL2"
"generation of precursor metabolites and energy (GO:0006091)"	"7/375"	0.872553	0.913947	5.39711	-0.485647	"PER2;HK3;PFKFB4;ADCY9;CACNA1D;ME3;PPARGC1A"
"negative regulation of hydrolase activity (GO:0051346)"	"13/354"	0.162146	0.441	0.597942	-0.489541	"ITIH3;PROS1;TFPI2;ARRB1;THBS1;SH3RF1;SYTL2;COL7A1;PI15;PTX3;TIMP1;FNIP1;RECK"
"epithelial to mesenchymal transition (GO:0001837)"	"4/50"	0.0515518	0.235799	0.341534	-0.493439	"HEY1;WNT5A;WNT2;TGFBR1"
"regulation of G-protein coupled receptor protein signaling pathway (GO:0008277)"	"2/137"	0.880414	0.919023	5.85228	-0.494189	"PLCE1;KCTD12"
"positive regulation of cell cycle arrest (GO:0071158)"	"1/85"	0.897065	0.932822	7.1346	-0.496146	"RGCC"
"mRNA 3'-end processing (GO:0031124)"	"1/85"	0.897065	0.932822	7.1706	-0.498649	"PNPT1"
"ATP catabolic process (GO:0006200)"	"6/327"	0.868572	0.910744	5.34789	-0.499996	"ABCC3;ABCD2;ENTPD1;ABCB4;TAP2;MYH7"
"negative regulation of catabolic process (GO:0009895)"	"8/190"	0.145497	0.411732	0.564314	-0.500762	"SHH;SMAD3;PDE3B;AGAP2;ARRB1;TIMP1;PPARGC1A;IER3"
"cellular component assembly involved in morphogenesis (GO:0010927)"	"3/186"	0.873211	0.914138	5.60599	-0.50327	"TMOD1;MEF2C;GPC1"
"regulation of peptidyl-tyrosine phosphorylation (GO:0050730)"	"8/189"	0.142623	0.411587	0.576249	-0.511557	"EHD4;CLCF1;LIF;TGFA;TNFRSF14;TREM2;CD36;ADRA2B"
"ribonucleoside monophosphate metabolic process (GO:0009161)"	"8/416"	0.865885	0.90851	5.36604	-0.514866	"ABCC3;ABCD2;ENTPD1;ABCB4;TAP2;ADSSL1;ATP1A3;MYH7"
"regulation of proteasomal protein catabolic process (GO:0061136)"	"2/135"	0.875322	0.916055	5.9711	-0.523541	"SHH;NEK6"
"organelle assembly (GO:0070925)"	"5/278"	0.863523	0.9072	5.38598	-0.524554	"TMOD1;MEF2C;NEK6;SH3PXD2B;CD34"
"MyD88-dependent toll-like receptor signaling pathway (GO:0002755)"	"5/82"	0.0763247	0.283479	0.416572	-0.525137	"MEF2C;TLR7;CD36;TLR5;TLR4"
"embryonic organ morphogenesis (GO:0048562)"	"6/121"	0.113994	0.359858	0.516094	-0.527472	"TFAP2A;DLX2;SHH;SMAD3;TGFBR1;TGFBR2"
"regulation of actin filament-based process (GO:0032970)"	"10/257"	0.159452	0.43476	0.647736	-0.539539	"EPS8;MEF2C;SMAD3;RGCC;ARHGEF19;F2RL1;CAPG;SYNPO;PAM;MYO1F"
"endoplasmic reticulum unfolded protein response (GO:0030968)"	"1/83"	0.891459	0.928177	7.24601	-0.540068	"CCL2"
"locomotory behavior (GO:0007626)"	"3/183"	0.866213	0.908563	5.65037	-0.54182	"TMOD1;EPS8;ATP1A3"
"regulation of protein serine/threonine kinase activity (GO:0071900)"	"15/416"	0.155794	0.427286	0.639901	-0.544109	"DUSP5;MEF2C;WNT5A;HSPB1;TGFA;ARRB1;HSPA2;PIK3CB;ADRA2B;THBS1;FGF2;RGCC;ADORA2B;PLCE1;TLR4"
"negative regulation of phosphorylation (GO:0042326)"	"12/325"	0.169868	0.454795	0.690656	-0.544174	"DUSP5;SMAD3;IGFBP3;LIF;FAM129A;HSPB1;PMEPA1;F2RL1;ARRB1;XDH;TLR4;GFRA2"
"regulation of protein catabolic process (GO:0042176)"	"10/260"	0.167381	0.448562	0.680025	-0.545182	"MYLIP;SHH;SNX1;SMAD3;NEK6;WNT5A;AGAP2;TIMP1;TNFRSF1B;IER3"
"lymphocyte proliferation (GO:0046651)"	"5/81"	0.0734213	0.277436	0.425936	-0.546121	"MEF2C;SLC11A1;CD180;DOCK2;TLR4"
"protein O-linked glycosylation (GO:0006493)"	"1/83"	0.891459	0.928177	7.33658	-0.54682	"GALNT7"
"regulation of cellular amine metabolic process (GO:0033238)"	"1/82"	0.888543	0.925731	7.09451	-0.547491	"MAOB"
"embryonic skeletal system morphogenesis (GO:0048704)"	"5/81"	0.0734213	0.277436	0.429045	-0.550107	"TFAP2A;DLX2;SMAD3;TGFBR1;TGFBR2"
"monocarboxylic acid catabolic process (GO:0072329)"	"1/82"	0.888543	0.925731	7.24894	-0.559408	"ABCD2"
"cell division (GO:0051301)"	"2/131"	0.864538	0.907973	5.81086	-0.560982	"ZBTB16;PIK3CB"
"epithelium development (GO:0060429)"	"10/256"	0.156851	0.429824	0.669805	-0.565569	"SHH;FZD3;SMAD3;CDSN;BMPER;COL7A1;PLXNA2;SLC40A1;CD34;WNT2"
"glycosylation (GO:0070085)"	"5/273"	0.853187	0.898948	5.31202	-0.56589	"PARP10;GALNT7;MAN2A1;PIGM;UBE2J1"
"amide transport (GO:0042886)"	"5/83"	0.0792895	0.288107	0.468757	-0.583332	"ANXA1;TRPV4;TAP2;ACVR2B;TAPBP"
"cellular response to abiotic stimulus (GO:0071214)"	"9/232"	0.177612	0.468604	0.773438	-0.586264	"NET1;TRPV4;IRF1;ADSSL1;FAS;TLR7;TLR5;TLR4;KCNJ2"
"organelle localization (GO:0051640)"	"2/129"	0.858831	0.903434	5.80403	-0.589409	"MEF2C;PLXNA2"
"amino acid transport (GO:0006865)"	"6/128"	0.136984	0.399731	0.648204	-0.594379	"SLC6A19;SLC7A8;SLC43A2;SLC11A1;SLC25A12;SLC19A2"
"behavior (GO:0007610)"	"10/494"	0.849444	0.896162	5.43183	-0.595515	"TMOD1;EPS8;BCHE;MEF2C;P2RY1;ATP1A3;AMPH;TRPV1;THBS1;FOXP2"
"regulation of stem cell proliferation (GO:0072091)"	"5/86"	0.0885477	0.307512	0.507927	-0.598968	"SHH;WNT5A;WNT2;FOXP2;TGFBR2"
"transmembrane receptor protein serine/threonine kinase signaling pathway (GO:0007178)"	"8/196"	0.163329	0.442937	0.738561	-0.60143	"KLF10;SMAD3;CCL2;PMEPA1;ACVR2B;TGFBR1;RGMA;TGFBR2"
"guanosine-containing compound metabolic process (GO:1901068)"	"5/269"	0.844459	0.891769	5.25613	-0.602083	"RASL12;EHD3;GBP7;EHD4;ADSSL1"
"positive regulation of proteolysis (GO:0045862)"	"9/228"	0.16603	0.445983	0.746996	-0.603181	"SMAD3;BCL2L11;ASPH;FAS;PPARG;PCOLCE;TNFRSF1B;XDH;F3"
"regulation of organelle assembly (GO:1902115)"	"1/80"	0.882474	0.920291	7.31922	-0.607976	"MEF2C"
"negative regulation of DNA metabolic process (GO:0051053)"	"1/80"	0.882474	0.920291	7.3379	-0.609527	"PPARG"
"hexose biosynthetic process (GO:0019319)"	"4/50"	0.0515518	0.235799	0.422442	-0.610334	"PER2;GPD1;SLC25A12;PPARGC1A"
"purine nucleoside monophosphate metabolic process (GO:0009126)"	"8/403"	0.843055	0.891151	5.31546	-0.612559	"ABCC3;ABCD2;ENTPD1;ABCB4;TAP2;ADSSL1;ATP1A3;MYH7"
"multicellular organismal reproductive process (GO:0048609)"	"10/491"	0.844421	0.891769	5.39673	-0.618188	"CLDN11;ADAMTS2;ANGPT2;NR6A1;BCL2L11;TYRO3;CCL2;MMP19;MERTK;PAM"
"sphingolipid metabolic process (GO:0006665)"	"2/128"	0.855896	0.900928	5.92627	-0.618286	"PPAP2C;ARSI"
"purine ribonucleoside monophosphate metabolic process (GO:0009167)"	"8/402"	0.841179	0.890033	5.31003	-0.618599	"ABCC3;ABCD2;ENTPD1;ABCB4;TAP2;ADSSL1;ATP1A3;MYH7"
"mononuclear cell proliferation (GO:0032943)"	"5/83"	0.0792895	0.288107	0.498544	-0.620399	"MEF2C;SLC11A1;CD180;DOCK2;TLR4"
"tissue homeostasis (GO:0001894)"	"6/129"	0.140435	0.406546	0.690737	-0.621703	"P2RX4;ACP5;HSPB1;CD34;LIPA;TLR4"
"cytokinesis (GO:0000910)"	"1/79"	0.879318	0.918467	7.31089	-0.621784	"NEK6"
"cofactor biosynthetic process (GO:0051188)"	"2/127"	0.852905	0.898941	5.86205	-0.624531	"ALAS2;ME1"
"neuromuscular process (GO:0050905)"	"1/79"	0.879318	0.918467	7.35181	-0.625265	"IGDCC3"
"carbohydrate biosynthetic process (GO:0016051)"	"6/130"	0.143926	0.411732	0.706391	-0.626838	"PER2;COLGALT2;GPD1;CERCAM;SLC25A12;PPARGC1A"
"integrin-mediated signaling pathway (GO:0007229)"	"5/84"	0.0823152	0.293366	0.513281	-0.629455	"SEMA7A;DST;ITGA7;ITGAV;VAV1"
"regulation of protein polymerization (GO:0032271)"	"2/127"	0.852905	0.898941	5.91621	-0.630301	"EPS8;CAPG"
"immune response-activating cell surface receptor signaling pathway (GO:0002429)"	"6/324"	0.863043	0.906988	6.4964	-0.634217	"MEF2C;PLCG2;LCP2;PIK3CB;PAG1;VAV1"
"posttranscriptional regulation of gene expression (GO:0010608)"	"15/438"	0.203224	0.484248	0.881714	-0.639382	"MYLIP;SMAD3;DAPK1;SLC11A1;FAM129A;HSPB1;ATP1B2;TNFRSF1B;THBS1;PER2;ASPH;TRIM21;PPARGC1A;TNRC6A;TNRC6B"
"potassium ion transmembrane transport (GO:0071805)"	"6/129"	0.140435	0.406546	0.719349	-0.647455	"KCNJ12;ATP1A3;ATP1B2;KCNN4;KCNJ2;HCN1"
"cellular potassium ion transport (GO:0071804)"	"6/129"	0.140435	0.406546	0.721899	-0.64975	"KCNJ12;ATP1A3;ATP1B2;KCNN4;KCNJ2;HCN1"
"vesicle organization (GO:0016050)"	"2/126"	0.849858	0.896309	5.95454	-0.651844	"CADPS;LRMP"
"regulation of potassium ion transport (GO:0043266)"	"4/51"	0.0545029	0.240747	0.458281	-0.652596	"FHL1;CACNA1D;ATP1B2;KCNJ2"
"regulation of smooth muscle contraction (GO:0006940)"	"4/51"	0.0545029	0.240747	0.460073	-0.655148	"ADORA2B;PLCE1;ADRA2B;PRKG1"
"regulation of lyase activity (GO:0051339)"	"1/77"	0.872748	0.913947	7.29085	-0.656051	"ADORA2B"
"regulation of steroid metabolic process (GO:0019218)"	"1/77"	0.872748	0.913947	7.46339	-0.671577	"PDE8B"
"morphogenesis of a branching structure (GO:0001763)"	"7/170"	0.178994	0.471106	0.892655	-0.671877	"DDR1;ADAMTS16;SHH;DLX2;WNT5A;FGF2;TGFBR2"
"positive regulation of cell cycle process (GO:0090068)"	"4/220"	0.838428	0.887411	5.67059	-0.677334	"ANXA1;RGCC;WNT5A;TGFA"
"Notch signaling pathway (GO:0007219)"	"6/131"	0.147456	0.413461	0.767695	-0.678022	"HEY1;ARRB1;DTX4;TNRC6A;DLK1;TNRC6B"
"regulation of microtubule-based process (GO:0032886)"	"2/124"	0.843592	0.89143	5.91434	-0.679726	"DST;TRPV4"
"alcohol metabolic process (GO:0006066)"	"12/340"	0.207775	0.484248	0.939408	-0.681219	"BCHE;PPIP5K2;PTAFR;ITPK1;PLCG2;ENPP2;PLD4;PLCE1;PLCD3;FGF2;LPIN3;LGMN"
"positive regulation of protein processing (GO:0010954)"	"9/240"	0.201833	0.484248	0.940461	-0.681983	"SMAD3;BCL2L11;ASPH;FAS;PPARG;PCOLCE;TNFRSF1B;XDH;F3"
"positive regulation of protein maturation (GO:1903319)"	"9/240"	0.201833	0.484248	0.943238	-0.683997	"SMAD3;BCL2L11;ASPH;FAS;PCOLCE;PPARG;TNFRSF1B;XDH;F3"
"regulation of cyclic nucleotide metabolic process (GO:0030799)"	"6/133"	0.154634	0.425853	0.802429	-0.685002	"MRAP;AKAP12;CXCL10;FZD2;ADORA2B;WNT5A"
"positive regulation of Rab GTPase activity (GO:0032851)"	"5/88"	0.0950188	0.320431	0.602032	-0.685167	"DENND1B;TBC1D4;ST5;TBC1D9;RIN2"
"regulation of Rab GTPase activity (GO:0032313)"	"5/88"	0.0950188	0.320431	0.605123	-0.688684	"DENND1B;TBC1D4;ST5;TBC1D9;RIN2"
"regulation of viral transcription (GO:0046782)"	"1/76"	0.86933	0.911246	7.50445	-0.697481	"TRIM21"
"response to cAMP (GO:0051591)"	"5/90"	0.101724	0.333982	0.639722	-0.701562	"SLC8A3;GPD1;MMP19;PLAT;HCN1"
"small molecule biosynthetic process (GO:0044283)"	"8/394"	0.825528	0.875747	5.30545	-0.703916	"PER2;PLSCR1;AGMO;PTAFR;PLCG2;LPL;FGF2;LPIN3"
"GTP metabolic process (GO:0046039)"	"5/258"	0.818245	0.872563	5.20681	-0.709794	"RASL12;EHD3;GBP7;EHD4;ADSSL1"
"transforming growth factor beta receptor signaling pathway (GO:0007179)"	"6/134"	0.15828	0.433375	0.849708	-0.710484	"KLF10;SMAD3;CCL2;PMEPA1;TGFBR1;TGFBR2"
"proteolysis involved in cellular protein catabolic process (GO:0051603)"	"8/391"	0.819361	0.873184	5.27053	-0.714734	"TOM1L1;CTSL;ARRB1;ERLIN2;CTSS;ADAMTS7;UBE2J1;LGMN"
"regulation of JUN kinase activity (GO:0043506)"	"1/75"	0.865821	0.90851	7.50099	-0.719711	"WNT5A"
"negative regulation of intrinsic apoptotic signaling pathway (GO:2001243)"	"1/75"	0.865821	0.90851	7.53632	-0.723102	"HSPB1"
"regulation of protein stability (GO:0031647)"	"6/138"	0.17323	0.460032	0.934947	-0.725947	"MYLIP;SMAD3;ASPH;ATP1B2;PPARGC1A;TRIM21"
"regulation of nuclear division (GO:0051783)"	"6/138"	0.17323	0.460032	0.940488	-0.73025	"TOM1L1;RGCC;NEK6;WNT5A;LIF;TGFA"
"branching morphogenesis of an epithelial tube (GO:0048754)"	"6/141"	0.18481	0.478473	0.997076	-0.735001	"DDR1;ADAMTS16;SHH;WNT5A;FGF2;TGFBR2"
"sodium ion transport (GO:0006814)"	"6/141"	0.18481	0.478473	1.00165	-0.738376	"SLC8A3;SLC24A3;ATP1A3;ATP1B2;SCN1B;HCN1"
"monocarboxylic acid biosynthetic process (GO:0072330)"	"3/167"	0.822911	0.875428	5.56464	-0.74033	"PER2;AGMO;LPL"
"spindle organization (GO:0007051)"	"1/74"	0.862219	0.906413	7.53607	-0.740492	"NEK6"
"negative regulation of MAP kinase activity (GO:0043407)"	"1/74"	0.862219	0.906413	7.59328	-0.746114	"DUSP5"
"striated muscle cell differentiation (GO:0051146)"	"4/53"	0.0606733	0.252367	0.550354	-0.757767	"SHH;MEF2C;CDH2;SIK1"
"regulation of cyclase activity (GO:0031279)"	"1/73"	0.858519	0.903398	7.46289	-0.75817	"ADORA2B"
"positive regulation of transporter activity (GO:0032411)"	"4/52"	0.0575436	0.243233	0.540702	-0.764409	"ASPH;STIM1;PLCG2;ATP1B2"
"heart looping (GO:0001947)"	"4/55"	0.0671977	0.268215	0.5823	-0.766288	"SHH;MEF2C;SMAD3;WNT5A"
"regulation of cell-cell adhesion (GO:0022407)"	"5/94"	0.115819	0.364913	0.764154	-0.77034	"C1QTNF1;RGCC;WNT5A;L1CAM;PRKG1"
"toll-like receptor 4 signaling pathway (GO:0034142)"	"5/97"	0.126967	0.386686	0.812238	-0.771742	"MEF2C;CD36;LBP;PIK3AP1;TLR4"
"regulation of cellular ketone metabolic process (GO:0010565)"	"7/178"	0.207694	0.484248	1.07206	-0.777411	"PDP1;ABCD2;ANXA1;NR1H3;PPARG;SIK1;PPARGC1A"
"carbohydrate catabolic process (GO:0016052)"	"2/120"	0.830344	0.879426	6.06111	-0.778769	"HK3;PFKFB4"
"negative regulation of purine nucleotide metabolic process (GO:1900543)"	"1/72"	0.854721	0.899982	7.39599	-0.779394	"ARRB1"
"regulation of Notch signaling pathway (GO:0008593)"	"4/53"	0.0606733	0.252367	0.571108	-0.786342	"DLX1;DLX2;HEY1;DLK1"
"granulocyte chemotaxis (GO:0071621)"	"4/53"	0.0606733	0.252367	0.571378	-0.786714	"LGALS3;SPP1;CCL2;VAV1"
"T cell differentiation (GO:0030217)"	"5/97"	0.126967	0.386686	0.830223	-0.78883	"SHH;MAFB;ANXA1;RSAD2;IRF1"
"regulation of myeloid leukocyte differentiation (GO:0002761)"	"5/98"	0.130788	0.392615	0.84982	-0.794518	"KLF10;LIF;TMEM64;TLR4;C1QC"
"cell maturation (GO:0048469)"	"2/118"	0.823348	0.875428	5.99076	-0.797022	"LHX6;PPARG"
"negative regulation of protein serine/threonine kinase activity (GO:0071901)"	"2/118"	0.823348	0.875428	6.01884	-0.800758	"DUSP5;HSPB1"
"regulation of nuclease activity (GO:0032069)"	"1/72"	0.854721	0.899982	7.73774	-0.815409	"CCL2"
"complement activation (GO:0006956)"	"3/175"	0.845874	0.892974	7.26355	-0.822218	"C1QA;RGCC;C1QC"
"membrane lipid metabolic process (GO:0006643)"	"3/162"	0.807127	0.862964	5.60936	-0.826718	"AGMO;PPAP2C;ARSI"
"regulation of proteasomal ubiquitin-dependent protein catabolic process (GO:0032434)"	"2/116"	0.816095	0.870555	6.0976	-0.845276	"SHH;NEK6"
"guanosine-containing compound catabolic process (GO:1901069)"	"5/246"	0.785738	0.847319	5.1205	-0.848354	"RASL12;EHD3;EHD4;GBP7;ADSSL1"
"granulocyte migration (GO:0097530)"	"4/55"	0.0671977	0.268215	0.654003	-0.860646	"LGALS3;SPP1;CCL2;VAV1"
"antigen processing and presentation of peptide antigen via MHC class I (GO:0002474)"	"5/104"	0.154773	0.425853	1.02158	-0.872085	"TAP2;ITGAV;CD36;CTSS;TAPBP"
"energy reserve metabolic process (GO:0006112)"	"3/158"	0.793663	0.854169	5.55331	-0.875344	"PER2;ADCY9;CACNA1D"
"cellular response to oxygen levels (GO:0071453)"	"5/109"	0.176041	0.464834	1.14719	-0.878834	"RGCC;FNDC1;UCN2;FAS;PPARGC1A"
"organic hydroxy compound metabolic process (GO:1901615)"	"16/476"	0.21315	0.485732	1.22606	-0.885339	"ABCC3;BCHE;DDC;MAOB;PTAFR;ITPK1;PLD4;FGF2;PER2;PPIP5K2;PLCG2;ENPP2;PLCE1;PLCD3;LPIN3;LGMN"
"negative regulation of dephosphorylation (GO:0035305)"	"1/70"	0.846816	0.893678	7.90154	-0.888206	"SYTL2"
"GTP catabolic process (GO:0006184)"	"5/243"	0.776945	0.840059	5.10576	-0.889847	"RASL12;EHD3;EHD4;GBP7;ADSSL1"
"regulation of Ras protein signal transduction (GO:0046578)"	"5/109"	0.176041	0.464834	1.16187	-0.890083	"PLCE1;F2RL1;ARAP3;EPS8L2;ARRB1"
"keratinocyte differentiation (GO:0030216)"	"4/54"	0.0638916	0.258616	0.658559	-0.890642	"CDSN;ANXA1;WNT5A;TXNIP"
"regulation of mRNA processing (GO:0050684)"	"1/69"	0.842704	0.891069	7.74673	-0.893454	"TNRC6B"
"negative regulation of immune response (GO:0050777)"	"5/103"	0.150654	0.42098	1.03442	-0.894946	"LGALS3;TYRO3;NR1H3;PPARG;JAK3"
"epithelial cell development (GO:0002064)"	"5/107"	0.167402	0.448562	1.11786	-0.896195	"TFAP2A;SOX3;WNT5A;F2RL1;FNDC3A"
"nucleoside triphosphate biosynthetic process (GO:0009142)"	"1/69"	0.842704	0.891069	7.77237	-0.896412	"ATP1A3"
"tube formation (GO:0035148)"	"5/114"	0.198344	0.484248	1.23844	-0.898068	"SHH;FZD3;BCL2L11;WNT5A;RGMA"
"peptide metabolic process (GO:0006518)"	"2/113"	0.804717	0.861603	6.04593	-0.900604	"PAM;TAPBP"
"response to ketone (GO:1901654)"	"5/105"	0.158938	0.434262	1.08354	-0.903784	"MAOB;TXNIP;CCL2;NR1H3;THBS1"
"phototransduction (GO:0007602)"	"5/109"	0.176041	0.464834	1.18266	-0.906008	"GPC1;LPL;ARRB1;GPC4;RLBP1"
"cell cycle checkpoint (GO:0000075)"	"3/156"	0.786642	0.848013	5.4998	-0.906691	"NEK6;CHMP4C;IER3"
"single-organism carbohydrate catabolic process (GO:0044724)"	"2/113"	0.804717	0.861603	6.12061	-0.911728	"HK3;PFKFB4"
"monosaccharide biosynthetic process (GO:0046364)"	"4/56"	0.0705908	0.271747	0.700118	-0.912171	"PER2;GPD1;SLC25A12;PPARGC1A"
"positive regulation of cell growth (GO:0030307)"	"5/107"	0.167402	0.448562	1.14064	-0.914464	"SEMA7A;CDKL5;TNFRSF12A;TGFBR1;HBEGF"
"regulation of protein complex assembly (GO:0043254)"	"9/244"	0.214435	0.488319	1.2793	-0.916985	"UNC13B;EPS8;BCL2L11;FBLIM1;PMEPA1;FAS;IRF8;BMF;CAPG"
"regulation of transforming growth factor beta receptor signaling pathway (GO:0017015)"	"5/103"	0.150654	0.42098	1.06028	-0.917321	"SMAD3;PMEPA1;THBS1;TGFBR1;TGFBR2"
"membrane depolarization (GO:0051899)"	"5/106"	0.163148	0.442937	1.13497	-0.924239	"MEF2C;P2RX4;CACNA1D;KCNJ2;SCN1B"
"synapse organization (GO:0050808)"	"2/111"	0.796788	0.855839	6.03004	-0.938714	"UNC13B;LRRTM2"
"regulation of cellular protein catabolic process (GO:1903362)"	"3/155"	0.783059	0.845548	5.59787	-0.939158	"MYLIP;SHH;NEK6"
"positive regulation of peptide secretion (GO:0002793)"	"1/67"	0.834147	0.883167	7.58431	-0.942283	"ARRB1"
"fatty acid biosynthetic process (GO:0006633)"	"2/111"	0.796788	0.855839	6.08406	-0.947124	"AGMO;LPL"
"developmental maturation (GO:0021700)"	"3/154"	0.779426	0.841904	5.55861	-0.956578	"LHX6;PPARG;RECK"
"ribonucleoside biosynthetic process (GO:0042455)"	"2/110"	0.792718	0.853435	6.04738	-0.958424	"ADSSL1;ATP1A3"
"negative regulation of hormone secretion (GO:0046888)"	"4/57"	0.0740703	0.278276	0.754158	-0.964676	"UCN2;LIF;PDE8B;ADRA2B"
"positive regulation of extrinsic apoptotic signaling pathway (GO:2001238)"	"4/57"	0.0740703	0.278276	0.758005	-0.969597	"TNFRSF12A;FAS;THBS1;JAK3"
"positive regulation of lymphocyte proliferation (GO:0050671)"	"5/115"	0.202918	0.484248	1.34802	-0.977528	"SHH;MEF2C;CLCF1;IL12RB1;TLR4"
"positive regulation of mononuclear cell proliferation (GO:0032946)"	"5/116"	0.207527	0.484248	1.35428	-0.982069	"SHH;MEF2C;CLCF1;IL12RB1;TLR4"
"maintenance of location (GO:0051235)"	"3/152"	0.77201	0.83513	5.50112	-0.991125	"PEX5L;PLIN2;CD36"
"multicellular organismal response to stress (GO:0033555)"	"1/66"	0.829696	0.879025	7.69304	-0.991955	"THBS1"
"regulation of translational initiation (GO:0006446)"	"1/66"	0.829696	0.879025	7.71361	-0.994606	"HSPB1"
"cell recognition (GO:0008037)"	"2/109"	0.788577	0.849818	6.11232	-0.994678	"CD36;DOCK2"
"adaptive immune response based on somatic recombination of immune receptors built from immunoglobulin superfamily domains (GO:0002460)"	"4/57"	0.0740703	0.278276	0.778799	-0.996195	"MEF2C;SLC11A1;FAS;TLR4"
"dorsal/ventral pattern formation (GO:0009953)"	"1/66"	0.829696	0.879025	7.7268	-0.996307	"SHH"
"actin filament organization (GO:0007015)"	"6/150"	0.22125	0.493371	1.41358	-0.998686	"EPS8;TRPV4;ACTN1;MICALL2;ARRB1;PHACTR1"
"anterior/posterior pattern specification (GO:0009952)"	"6/150"	0.22125	0.493371	1.41529	-0.999893	"SMAD3;ZBTB16;WNT5A;PLXNA2;ACVR2B;TGFBR1"
"regulation of viral genome replication (GO:0045069)"	"4/57"	0.0740703	0.278276	0.784194	-1.0031	"PARP10;RNASEL;PLSCR1;RSAD2"
"regulation of neural precursor cell proliferation (GO:2000177)"	"1/65"	0.825126	0.875606	7.64526	-1.01559	"SHH"
"positive regulation of peptide hormone secretion (GO:0090277)"	"1/65"	0.825126	0.875606	7.66331	-1.01799	"ARRB1"
"steroid biosynthetic process (GO:0006694)"	"2/108"	0.784363	0.846115	6.09308	-1.01815	"HSD11B1;PRLR"
"cellular response to oxidative stress (GO:0034599)"	"6/148"	0.212948	0.485611	1.41121	-1.01938	"NET1;PNPT1;ANXA1;PXDN;CD36;PPARGC1A"
"response to light stimulus (GO:0009416)"	"7/322"	0.756639	0.821645	5.19476	-1.0205	"GPC1;ATP1A3;LPL;SIK1;ARRB1;GPC4;RLBP1"
"regulation of sodium ion transport (GO:0002028)"	"4/60"	0.085017	0.301021	0.852878	-1.02394	"P2RX4;SIK1;ATP1B2;SCN1B"
"associative learning (GO:0008306)"	"1/65"	0.825126	0.875606	7.71775	-1.02522	"ATP1A3"
"Ras protein signal transduction (GO:0007265)"	"6/148"	0.212948	0.485611	1.4286	-1.03195	"EPS8;KSR1;ARHGEF3;PLCE1;EPS8L2;FGF2"
"regulation of cytoskeleton organization (GO:0051493)"	"12/350"	0.234925	0.49852	1.48654	-1.0348	"EPS8;MEF2C;SMAD3;RGCC;DST;TRPV4;ARHGEF19;F2RL1;CAPG;SYNPO;PAM;MYO1F"
"positive regulation of nuclease activity (GO:0032075)"	"1/66"	0.829696	0.879025	8.02762	-1.0351	"CCL2"
"receptor-mediated endocytosis (GO:0006898)"	"6/152"	0.229658	0.493371	1.46692	-1.03637	"TINAGL1;STAB1;ENPP2;ARRB1;CD36;TGFBR2"
"response to osmotic stress (GO:0006970)"	"1/64"	0.820434	0.873184	7.76692	-1.05327	"TRPV4"
"embryonic heart tube morphogenesis (GO:0003143)"	"4/62"	0.092728	0.317299	0.918574	-1.05444	"SHH;MEF2C;SMAD3;WNT5A"
"fatty acid catabolic process (GO:0009062)"	"1/64"	0.820434	0.873184	7.78164	-1.05526	"ABCD2"
"glutamine family amino acid metabolic process (GO:0009064)"	"1/65"	0.825126	0.875606	7.94868	-1.0559	"ADSSL1"
"regulation of amine transport (GO:0051952)"	"4/60"	0.085017	0.301021	0.87951	-1.05592	"PER2;P2RY1;NAT8L;ADRA2B"
"embryo development (GO:0009790)"	"6/276"	0.746345	0.813824	5.15168	-1.0613	"SHH;SMAD3;BCL2L11;MAN2A1;TGFBR1;TGFBR2"
"DNA catabolic process	endonucleolytic (GO:0000737)"	"1/65"	0.825126	0.875606	8.09545	-1.07539
"cyclic nucleotide metabolic process (GO:0009187)"	"4/58"	0.0776351	0.286172	0.860049	-1.07606	"ADCY9;UCN2;PDE3B;PDE8B"
"negative regulation of phosphatase activity (GO:0010923)"	"1/65"	0.825126	0.875606	8.12387	-1.07917	"SYTL2"
"regulation of smoothened signaling pathway (GO:0008589)"	"1/63"	0.815616	0.870328	7.8451	-1.08956	"SHH"
"sulfur compound metabolic process (GO:0006790)"	"7/314"	0.733937	0.804223	5.00545	-1.09058	"GPC1;SLC35D2;NDST3;NDNF;GPC4;SULF1;SLC19A2"
"negative regulation of cellular protein catabolic process (GO:1903363)"	"1/64"	0.820434	0.873184	8.09857	-1.09824	"SHH"
"rhythmic process (GO:0048511)"	"9/252"	0.24053	0.49852	1.578	-1.09847	"PER2;DDC;HLF;TYRO3;MMP19;FAS;ARRB1;PPARGC1A;PAM"
"regulation of skeletal muscle tissue development (GO:0048641)"	"4/61"	0.0888319	0.307844	0.935618	-1.10231	"SHH;MEF2C;IGFBP3;GPC1"
"activation of signaling protein activity involved in unfolded protein response (GO:0006987)"	"1/64"	0.820434	0.873184	8.13353	-1.10298	"CCL2"
"regulation of neurotransmitter transport (GO:0051588)"	"4/63"	0.0967041	0.323438	0.977355	-1.10319	"PER2;UNC13B;MEF2C;NAT8L"
"positive regulation of adaptive immune response based on somatic recombination of immune receptors built from immunoglobulin superfamily domains (GO:0002824)"	"4/71"	0.131233	0.392615	1.18561	-1.10845	"RSAD2;CLCF1;SLC11A1;IL12RB1"
"meiotic nuclear division (GO:0007126)"	"1/64"	0.820434	0.873184	8.20178	-1.11224	"HSPA2"
"regulation of synapse organization (GO:0050807)"	"4/64"	0.100759	0.333579	1.01601	-1.11545	"MEF2C;WNT5A;CTNNA2;C1QL3"
"regulation of cell cycle process (GO:0010564)"	"11/481"	0.738337	0.80823	5.24514	-1.11674	"TOM1L1;ANXA1;RGCC;NEK6;WNT5A;FHL1;CHMP4C;LIF;TGFA;MYO16;IER3"
"sphingolipid biosynthetic process (GO:0030148)"	"1/63"	0.815616	0.870328	8.04985	-1.118	"PPAP2C"
"positive regulation of canonical Wnt signaling pathway (GO:0090263)"	"4/59"	0.0812843	0.291284	0.908355	-1.12042	"SMAD3;WNT2B;LGR6;WNT2"
"nucleic acid phosphodiester bond hydrolysis (GO:0090305)"	"5/230"	0.735651	0.80556	5.19112	-1.12241	"RNASEL;PNPT1;ENDOD1;ENPP2;ARRB1"
"positive regulation of adaptive immune response (GO:0002821)"	"4/74"	0.145331	0.411732	1.26635	-1.12373	"RSAD2;CLCF1;SLC11A1;IL12RB1"
"glial cell differentiation (GO:0010001)"	"4/61"	0.0888319	0.307844	0.953938	-1.12389	"FGF5;SHH;CDH2;GPC1"
"glycosaminoglycan catabolic process (GO:0006027)"	"4/60"	0.085017	0.301021	0.93801	-1.12615	"GPC1;FUCA1;GPC4;FGF2"
"embryo development ending in birth or egg hatching (GO:0009792)"	"5/230"	0.735651	0.80556	5.21995	-1.12864	"SMAD3;BCL2L11;MAN2A1;TGFBR1;TGFBR2"
"reactive oxygen species metabolic process (GO:0072593)"	"4/84"	0.196119	0.484248	1.56121	-1.13213	"MAOB;SH3PXD2B;PXDN;VAV1"
"regulation of heart rate (GO:0002027)"	"4/72"	0.135867	0.399731	1.23873	-1.13587	"CACNA1D;KCNJ2;SCN1B;MYH7"
"regulation of calcium ion transport into cytosol (GO:0010522)"	"4/72"	0.135867	0.399731	1.23903	-1.13615	"CXCL10;P2RX4;ASPH;TRPC1"
"positive regulation of T cell differentiation (GO:0045582)"	"4/63"	0.0967041	0.323438	1.00709	-1.13676	"SHH;ZBTB16;IL12RB1;TGFBR2"
"regulation of adenylate cyclase activity (GO:0045761)"	"1/62"	0.810669	0.865616	7.89877	-1.1399	"ADORA2B"
"monosaccharide metabolic process (GO:0005996)"	"8/221"	0.247138	0.49852	1.63946	-1.14125	"PER2;HK3;PFKFB4;MAN2A1;FUCA1;GPD1;SLC25A12;PPARGC1A"
"negative regulation of cysteine-type endopeptidase activity involved in apoptotic process (GO:0043154)"	"4/69"	0.122167	0.376547	1.1701	-1.14285	"ARRB1;FNIP1;THBS1;SH3RF1"
"post-embryonic development (GO:0009791)"	"4/84"	0.196119	0.484248	1.57936	-1.14529	"ACVR2B;FOXP2;DLK1;TGFBR1"
"regulation of bone mineralization (GO:0030500)"	"4/66"	0.1091	0.351208	1.09475	-1.14552	"TFAP2A;MEF2C;SMAD3;ACVR2B"
"negative regulation of cysteine-type endopeptidase activity (GO:2000117)"	"4/71"	0.131233	0.392615	1.22648	-1.14667	"ARRB1;FNIP1;THBS1;SH3RF1"
"leukocyte mediated immunity (GO:0002443)"	"4/70"	0.126666	0.386686	1.20747	-1.14727	"SPON2;RAET1E;SLC11A1;FAS"
"cellular response to extracellular stimulus (GO:0031668)"	"5/119"	0.221555	0.493371	1.62589	-1.14868	"KLF10;WNT2B;ADORA2B;FNIP1;TNRC6A"
"regulation of hormone levels (GO:0010817)"	"5/229"	0.732257	0.803422	5.24872	-1.14882	"SHH;ANXA1;TRPV4;PPARGC1A;ACVR2B"
"negative regulation of cellular catabolic process (GO:0031330)"	"3/145"	0.744446	0.813007	5.55215	-1.14938	"SHH;ARRB1;TIMP1"
"response to heat (GO:0009408)"	"4/70"	0.126666	0.386686	1.21065	-1.15029	"CXCL10;TRPV4;CCL2;THBS1"
"gland development (GO:0048732)"	"8/220"	0.243534	0.49852	1.65374	-1.15119	"SOX3;SHH;MAFB;SMAD3;BCL2L11;IGSF3;MAN2A1;TGFBR1"
"protein N-linked glycosylation (GO:0006487)"	"2/104"	0.766762	0.830425	6.20409	-1.15283	"MAN2A1;UBE2J1"
"cellular response to starvation (GO:0009267)"	"4/74"	0.145331	0.411732	1.30189	-1.15527	"KLF10;WNT2B;FNIP1;TNRC6A"
"muscle cell differentiation (GO:0042692)"	"5/119"	0.221555	0.493371	1.63569	-1.1556	"MEF2C;SHH;CDH2;SIK1;CTNNA2"
"male gonad development (GO:0008584)"	"4/82"	0.185545	0.479448	1.57534	-1.15807	"BCL2L11;WNT2B;WNT5A;TLR5"
"cellular iron ion homeostasis (GO:0006879)"	"4/67"	0.113383	0.358276	1.12851	-1.15836	"ALAS2;SLC11A1;SLC40A1;CP"
"positive regulation of cAMP metabolic process (GO:0030816)"	"4/72"	0.135867	0.399731	1.26504	-1.15999	"AKAP12;MRAP;CXCL10;ADORA2B"
"regulation of biomineral tissue development (GO:0070167)"	"4/72"	0.135867	0.399731	1.26537	-1.1603	"TFAP2A;MEF2C;SMAD3;ACVR2B"
"regulation of acute inflammatory response (GO:0002673)"	"4/66"	0.1091	0.351208	1.10902	-1.16045	"ANXA1;PROS1;PPARG;OSMR"
"organophosphate ester transport (GO:0015748)"	"4/71"	0.131233	0.392615	1.24152	-1.16073	"PRELID2;ATP8A1;SLC35D2;KCNN4"
"regulation of actin filament polymerization (GO:0030833)"	"2/104"	0.766762	0.830425	6.24926	-1.16122	"EPS8;CAPG"
"regulation of striated muscle cell differentiation (GO:0051153)"	"4/85"	0.201475	0.484248	1.603	-1.16243	"SHH;MEF2C;IGFBP3;SIK1"
"cell projection morphogenesis (GO:0048858)"	"5/228"	0.728831	0.800512	5.22845	-1.16335	"FZD2;DST;CTNNA2;PLXNA4;MYO16"
"striated muscle tissue development (GO:0014706)"	"4/85"	0.201475	0.484248	1.60482	-1.16375	"SHH;MEF2C;ITGA7;FOXP2"
"cell fate specification (GO:0001708)"	"1/61"	0.80559	0.861603	7.84979	-1.16931	"SHH"
"regulation of ERBB signaling pathway (GO:1901184)"	"4/74"	0.145331	0.411732	1.31912	-1.17056	"TFAP2A;TGFA;ADRA2B;LGMN"
"cognition (GO:0050890)"	"5/227"	0.725375	0.797957	5.20075	-1.17381	"BCHE;MEF2C;ATP1A3;AMPH;FOXP2"
"positive regulation of synaptic transmission (GO:0050806)"	"4/85"	0.201475	0.484248	1.61875	-1.17385	"UNC13B;LRRTM2;CCL2;NAT8L"
"mitotic cell cycle checkpoint (GO:0007093)"	"2/103"	0.762171	0.826551	6.16959	-1.17527	"CHMP4C;IER3"
"regulation of generation of precursor metabolites and energy (GO:0043467)"	"4/74"	0.145331	0.411732	1.32674	-1.17732	"PNPT1;GPD1;PPARGC1A;IER3"
"detection of light stimulus (GO:0009583)"	"5/121"	0.231063	0.493371	1.66654	-1.1774	"GPC1;LPL;ARRB1;GPC4;RLBP1"
"positive regulation of leukocyte proliferation (GO:0070665)"	"5/119"	0.221555	0.493371	1.66713	-1.17782	"SHH;MEF2C;CLCF1;IL12RB1;TLR4"
"neuron differentiation (GO:0030182)"	"8/222"	0.250758	0.49852	1.69297	-1.17849	"FZD3;SHH;MEF2C;WNT2B;FZD2;IL1RAPL1;WNT5A;WNT2"
"toll-like receptor 9 signaling pathway (GO:0034162)"	"4/73"	0.140567	0.406546	1.31088	-1.17986	"MEF2C;UNC93B1;TLR7;PIK3AP1"
"chordate embryonic development (GO:0043009)"	"5/226"	0.721886	0.796043	5.17333	-1.18005	"SMAD3;BCL2L11;MAN2A1;TGFBR1;TGFBR2"
"toll-like receptor 2 signaling pathway (GO:0034134)"	"4/73"	0.140567	0.406546	1.31163	-1.18054	"MEF2C;CD36;PIK3AP1;TLR4"
"retinoid metabolic process (GO:0001523)"	"4/81"	0.18033	0.474239	1.5863	-1.18345	"GPC1;LPL;GPC4;RLBP1"
"monovalent inorganic cation homeostasis (GO:0055067)"	"4/82"	0.185545	0.479448	1.61168	-1.18478	"SLC11A1;ATP1A3;ATP1B2;KCNJ2"
"regulation of anion transport (GO:0044070)"	"4/85"	0.201475	0.484248	1.63415	-1.18502	"PER2;CLCN5;P2RX4;THBS1"
"aminoglycan catabolic process (GO:0006026)"	"4/67"	0.113383	0.358276	1.15497	-1.18552	"GPC1;FUCA1;GPC4;FGF2"
"B cell differentiation (GO:0030183)"	"4/80"	0.175165	0.463648	1.54324	-1.18618	"CLCF1;PLCG2;FNIP1;JAK3"
"single-organism membrane fusion (GO:0044801)"	"1/62"	0.810669	0.865616	8.22148	-1.18647	"LRMP"
"chloride transmembrane transport (GO:1902476)"	"4/84"	0.196119	0.484248	1.637	-1.18708	"CLCN5;ANO4;SLC12A7;GABRG3"
"positive regulation of nucleotide biosynthetic process (GO:0030810)"	"4/84"	0.196119	0.484248	1.63904	-1.18856	"AKAP12;MRAP;ADORA2B;PPARGC1A"
"antigen processing and presentation of exogenous peptide antigen via MHC class I	TAP-dependent (GO:0002479)"	"4/75"	0.150158	0.420313	1.37418	-1.19108
"positive regulation of T cell activation (GO:0050870)"	"7/189"	0.249709	0.49852	1.71144	-1.19135	"SHH;ZBTB16;CCL2;TNFRSF14;IL12RB1;VAV1;TGFBR2"
"positive regulation of JUN kinase activity (GO:0043507)"	"1/61"	0.80559	0.861603	7.99821	-1.19142	"WNT5A"
"vacuole organization (GO:0007033)"	"1/62"	0.810669	0.865616	8.25667	-1.19155	"MAN2A1"
"positive regulation of purine nucleotide biosynthetic process (GO:1900373)"	"4/84"	0.196119	0.484248	1.64538	-1.19316	"AKAP12;MRAP;ADORA2B;PPARGC1A"
"myeloid leukocyte migration (GO:0097529)"	"4/76"	0.155045	0.425853	1.40157	-1.19646	"LGALS3;SPP1;CCL2;VAV1"
"positive regulation of transmembrane receptor protein serine/threonine kinase signaling pathway (GO:0090100)"	"4/73"	0.140567	0.406546	1.32955	-1.19667	"SULF1;ACVR2B;THBS1;TGFBR1"
"regulation of BMP signaling pathway (GO:0030510)"	"4/73"	0.140567	0.406546	1.33529	-1.20183	"BMPER;WNT5A;SULF1;RGMA"
"positive regulation of lymphocyte differentiation (GO:0045621)"	"4/75"	0.150158	0.420313	1.3874	-1.20254	"SHH;ZBTB16;IL12RB1;TGFBR2"
"protein activation cascade (GO:0072376)"	"4/196"	0.768026	0.831518	6.52579	-1.20402	"C1QA;RGCC;F3;C1QC"
"sensory perception of smell (GO:0007608)"	"1/61"	0.80559	0.861603	8.10886	-1.2079	"FZD2"
"epidermal cell differentiation (GO:0009913)"	"4/76"	0.155045	0.425853	1.41546	-1.20832	"CDSN;ANXA1;WNT5A;TXNIP"
"gene silencing (GO:0016458)"	"1/62"	0.810669	0.865616	8.39309	-1.21124	"TNRC6B"
"eye development (GO:0001654)"	"4/79"	0.170053	0.454916	1.5378	-1.21124	"SHH;SH3PXD2B;MEIS2;FOXP2"
"cell chemotaxis (GO:0060326)"	"6/155"	0.242457	0.49852	1.74017	-1.21135	"CXCL10;LGALS3;SPP1;CCL2;LBP;VAV1"
"adult behavior (GO:0030534)"	"3/141"	0.72754	0.799632	5.4336	-1.21497	"TMOD1;EPS8;ATP1A3"
"activation of MAPKK activity (GO:0000186)"	"1/60"	0.800375	0.858277	7.9551	-1.21576	"TGFBR1"
"pyruvate metabolic process (GO:0006090)"	"4/71"	0.131233	0.392615	1.30083	-1.21618	"PDP1;HK3;PFKFB4;ME3"
"positive regulation of peptidyl-serine phosphorylation (GO:0033138)"	"4/78"	0.164994	0.444298	1.49933	-1.21635	"WNT5A;LIF;ARRB1;FNIP1"
"nitrogen compound transport (GO:0071705)"	"15/464"	0.266691	0.504325	1.77739	-1.21669	"DDC;SLC6A19;PNPT1;ANXA1;SLC43A2;SLC11A1;SLC35D2;CADPS;TAP2;ACVR2B;TAPBP;SLC7A8;TRPV4;SLC25A12;SLC19A2"
"negative regulation of transforming growth factor beta receptor signaling pathway (GO:0030512)"	"4/73"	0.140567	0.406546	1.35398	-1.21866	"SMAD3;PMEPA1;TGFBR1;TGFBR2"
"cell-type specific apoptotic process (GO:0097285)"	"4/86"	0.206874	0.484248	1.68209	-1.21978	"BCL2L11;CTSL;FAS;TGFBR2"
"cell-cell junction assembly (GO:0007043)"	"4/77"	0.159991	0.435501	1.47245	-1.22399	"CLDN14;TRPV4;ACTN1;MICALL2"
"glycosphingolipid metabolic process (GO:0006687)"	"1/61"	0.80559	0.861603	8.24448	-1.2281	"ARSI"
"negative regulation of proteolysis involved in cellular protein catabolic process (GO:1903051)"	"1/61"	0.80559	0.861603	8.25368	-1.22947	"SHH"
"in utero embryonic development (GO:0001701)"	"5/222"	0.707619	0.785681	5.13022	-1.23743	"SMAD3;BCL2L11;MAN2A1;TGFBR1;TGFBR2"
"cellular glucan metabolic process (GO:0006073)"	"1/60"	0.800375	0.858277	8.10834	-1.23918	"PER2"
"glucan metabolic process (GO:0044042)"	"1/60"	0.800375	0.858277	8.11591	-1.24034	"PER2"
"multi-organism reproductive process (GO:0044703)"	"3/140"	0.72318	0.79645	5.45183	-1.24078	"PTGFR;EPYC;ADRA2B"
"apoptotic mitochondrial changes (GO:0008637)"	"1/61"	0.80559	0.861603	8.35225	-1.24415	"BCL2L11"
"single fertilization (GO:0007338)"	"1/60"	0.800375	0.858277	8.16795	-1.24829	"LRMP"
"establishment of protein localization to plasma membrane (GO:0090002)"	"1/60"	0.800375	0.858277	8.24342	-1.25982	"EHD3"
"regulation of defense response to virus (GO:0050688)"	"4/77"	0.159991	0.435501	1.51899	-1.26267	"DDX58;CD37;IL12RB1;DOCK2"
"tetrapyrrole metabolic process (GO:0033013)"	"1/59"	0.79502	0.854502	8.07495	-1.26967	"ALAS2"
"adenylate cyclase-modulating G-protein coupled receptor signaling pathway (GO:0007188)"	"5/122"	0.235861	0.49852	1.82786	-1.27239	"ADCY9;ADORA2B;P2RY1;CACNA1D;ADRA1D"
"tissue morphogenesis (GO:0048729)"	"12/358"	0.257591	0.504325	1.87059	-1.28048	"DDR1;TFAP2A;ADAMTS16;SHH;MEF2C;SMAD3;HEY1;WNT5A;WNT2;FGF2;MYH7;TGFBR2"
"myelination (GO:0042552)"	"1/59"	0.79502	0.854502	8.14384	-1.2805	"ASPA"
"glycogen metabolic process (GO:0005977)"	"1/59"	0.79502	0.854502	8.1607	-1.28316	"PER2"
"activation of phospholipase C activity (GO:0007202)"	"1/59"	0.79502	0.854502	8.17671	-1.28567	"ADCY9"
"neuron projection development (GO:0031175)"	"3/137"	0.709773	0.787689	5.39977	-1.28867	"MICALL2;PRKG1;MATN2"
"positive regulation of protein complex assembly (GO:0031334)"	"5/122"	0.235861	0.49852	1.85204	-1.28923	"UNC13B;BCL2L11;IRF8;FAS;BMF"
"regulation of microtubule cytoskeleton organization (GO:0070507)"	"2/100"	0.747928	0.814626	6.30007	-1.29167	"DST;TRPV4"
"negative regulation of cytoskeleton organization (GO:0051494)"	"2/101"	0.752755	0.818298	6.44873	-1.29316	"EPS8;CAPG"
"ameboidal-type cell migration (GO:0001667)"	"5/123"	0.240686	0.49852	1.86424	-1.29772	"SHH;NRP2;WNT5A;FGF2;TGFBR1"
"fertilization (GO:0009566)"	"2/100"	0.747928	0.814626	6.33825	-1.2995	"LRMP;FNDC3A"
"retina development in camera-type eye (GO:0060041)"	"1/58"	0.789522	0.850275	8.04301	-1.30454	"MERTK"
"sensory perception (GO:0007600)"	"11/457"	0.677399	0.761199	4.79416	-1.30814	"TFAP2A;FZD2;P2RX4;CRYBB1;P2RY1;EYA4;LRIG1;CACNA1D;TRPV1;RLBP1;TECTA"
"negative regulation of protein phosphorylation (GO:0001933)"	"9/260"	0.267675	0.504325	1.91739	-1.31251	"DUSP5;SMAD3;IGFBP3;FAM129A;HSPB1;PMEPA1;ARRB1;XDH;GFRA2"
"negative regulation of cell cycle G1/S phase transition (GO:1902807)"	"2/99"	0.74302	0.811721	6.33796	-1.32209	"FHL1;MYO16"
"negative regulation of G1/S transition of mitotic cell cycle (GO:2000134)"	"2/99"	0.74302	0.811721	6.34173	-1.32288	"FHL1;MYO16"
"sensory perception of sound (GO:0007605)"	"5/124"	0.245539	0.49852	1.90057	-1.32301	"TFAP2A;EYA4;LRIG1;CACNA1D;TECTA"
"negative regulation of neurogenesis (GO:0050768)"	"7/192"	0.261601	0.504325	1.96185	-1.34295	"DLX1;SOX3;DLX2;TRPV4;WNT5A;SPP1;SEMA4F"
"ribonucleoside triphosphate biosynthetic process (GO:0009201)"	"1/58"	0.789522	0.850275	8.29004	-1.34461	"ATP1A3"
"cellular protein complex assembly (GO:0043623)"	"6/256"	0.680608	0.763489	4.99195	-1.34711	"UNC13B;SMAD3;TRPV4;CADPS;MICALL2;PRLR"
"regulation of T cell proliferation (GO:0042129)"	"5/125"	0.250417	0.49852	1.94211	-1.35193	"LGALS3;SHH;IRF1;TNFRSF14;IL12RB1"
"post-translational protein modification (GO:0043687)"	"5/211"	0.665804	0.75467	4.84384	-1.36342	"GALNT7;MAN2A1;PROS1;ARSI;PIGM"
"cell-cell recognition (GO:0009988)"	"1/57"	0.783877	0.845871	8.18702	-1.37041	"DOCK2"
"peptidyl-asparagine modification (GO:0018196)"	"2/97"	0.732959	0.803422	6.31842	-1.38295	"MAN2A1;UBE2J1"
"cell-cell junction organization (GO:0045216)"	"6/161"	0.268651	0.504325	2.04213	-1.3979	"SMAD3;CDH2;CLDN14;TRPV4;ACTN1;MICALL2"
"epithelial tube morphogenesis (GO:0060562)"	"4/90"	0.228866	0.493371	1.98516	-1.4025	"SHH;MEF2C;SMAD3;WNT5A"
"response to oxidative stress (GO:0006979)"	"7/290"	0.657384	0.748248	4.84966	-1.4065	"NET1;PNPT1;ANXA1;PXDN;TXNIP;CD36;PPARGC1A"
"regulation of protein ubiquitination (GO:0031396)"	"5/212"	0.66976	0.754978	5.01903	-1.41068	"PER2;PARP10;ARRDC4;ARRB1;TGFBR1"
"regulation of fat cell differentiation (GO:0045598)"	"4/87"	0.212314	0.484843	1.95233	-1.41335	"ZBTB16;SH3PXD2B;WNT5A;PPARG"
"purine nucleoside biosynthetic process (GO:0042451)"	"2/95"	0.722566	0.796043	6.19685	-1.41351	"ADSSL1;ATP1A3"
"purine ribonucleoside biosynthetic process (GO:0046129)"	"2/95"	0.722566	0.796043	6.20416	-1.41518	"ADSSL1;ATP1A3"
"regulation of DNA repair (GO:0006282)"	"1/57"	0.783877	0.845871	8.4578	-1.41573	"IER3"
"protein N-linked glycosylation via asparagine (GO:0018279)"	"2/96"	0.727804	0.799653	6.33288	-1.41589	"MAN2A1;UBE2J1"
"protein tetramerization (GO:0051262)"	"4/89"	0.223312	0.493371	2.01317	-1.42229	"CDA;KCNJ12;ME1;KCNJ2"
"intrinsic apoptotic signaling pathway (GO:0097193)"	"4/170"	0.667077	0.754978	5.09255	-1.43134	"BCL2L11;BMF;TNFRSF1B;IER3"
"nucleoside phosphate biosynthetic process (GO:1901293)"	"5/209"	0.657799	0.748459	4.94344	-1.43231	"ADCY9;UCN2;ME1;ADSSL1;ATP1A3"
"regulation of chromosome organization (GO:0033044)"	"4/172"	0.675796	0.759921	5.21849	-1.43269	"PARP10;LIF;ARRB1;PPARGC1A"
"negative regulation of ion transport (GO:0043271)"	"2/94"	0.717243	0.792817	6.19113	-1.43735	"MAOB;THBS1"
"O-glycan processing (GO:0016266)"	"1/56"	0.778081	0.84073	8.30658	-1.44106	"GALNT7"
"negative regulation of Wnt signaling pathway (GO:0030178)"	"5/126"	0.255319	0.504298	2.10621	-1.44189	"SHH;CDH2;WNT5A;MCC;TRABD2B"
"cell part morphogenesis (GO:0032990)"	"6/248"	0.651452	0.743787	4.88039	-1.4446	"FZD2;PNPT1;DST;CTNNA2;PLXNA4;MYO16"
"cellular transition metal ion homeostasis (GO:0046916)"	"4/89"	0.223312	0.493371	2.04594	-1.44544	"ALAS2;SLC11A1;SLC40A1;CP"
"nucleotide biosynthetic process (GO:0009165)"	"5/208"	0.653751	0.745153	4.93801	-1.45259	"ADCY9;UCN2;ADSSL1;ME1;ATP1A3"
"response to insulin (GO:0032868)"	"6/246"	0.643917	0.740674	4.84351	-1.45399	"FGF5;TBC1D4;PDE3B;PPARG;PIK3CB;FGF2"
"antigen receptor-mediated signaling pathway (GO:0050851)"	"5/127"	0.260245	0.504325	2.13003	-1.45807	"MEF2C;PLCG2;LCP2;PIK3CB;PAG1"
"regulation of cell cycle G1/S phase transition (GO:1902806)"	"3/131"	0.68148	0.764204	5.42275	-1.45828	"ANXA1;FHL1;MYO16"
"muscle contraction (GO:0006936)"	"7/195"	0.273649	0.508183	2.15518	-1.45887	"ASPH;KCNJ12;CALD1;SULF1;SNTB1;SCN1B;MYH7"
"cellular hormone metabolic process (GO:0034754)"	"2/95"	0.722566	0.796043	6.4074	-1.46154	"SHH;PPARGC1A"
"establishment of vesicle localization (GO:0051650)"	"2/95"	0.722566	0.796043	6.41056	-1.46226	"DDC;AMPH"
"single-organism behavior (GO:0044708)"	"9/362"	0.631808	0.733996	4.72954	-1.46262	"EPS8;TMOD1;BCHE;MEF2C;ATP1A3;AMPH;TRPV1;THBS1;FOXP2"
"arachidonic acid metabolic process (GO:0019369)"	"1/55"	0.77213	0.83513	8.14926	-1.46823	"TBXAS1"
"phototransduction	visible light (GO:0007603)"	"4/89"	0.223312	0.493371	2.07911	-1.46888
"dicarboxylic acid metabolic process (GO:0043648)"	"4/87"	0.212314	0.484843	2.03262	-1.47147	"ADSSL1;ME1;ME3;ASPA"
"inorganic anion transport (GO:0015698)"	"5/127"	0.260245	0.504325	2.15357	-1.47419	"CLCN5;SLC11A1;ANO4;GABRG3;SLC12A7"
"sensory perception of mechanical stimulus (GO:0050954)"	"5/127"	0.260245	0.504325	2.15792	-1.47717	"TFAP2A;EYA4;LRIG1;CACNA1D;TECTA"
"regulation of protein binding (GO:0043393)"	"3/128"	0.666587	0.754978	5.26619	-1.48015	"MEF2C;ARRB1;TGFBR1"
"circulatory system process (GO:0003013)"	"3/130"	0.676571	0.76053	5.44541	-1.49062	"CXCL10;P2RX4;ADRA1D"
"steroid metabolic process (GO:0008202)"	"6/240"	0.620737	0.725528	4.65962	-1.49507	"ABCC3;HSD11B1;SHH;PRLR;PPARGC1A;LGMN"
"RNA phosphodiester bond hydrolysis	endonucleolytic (GO:0090502)"	"1/56"	0.778081	0.84073	8.62378	-1.49609
"diterpenoid metabolic process (GO:0016101)"	"4/87"	0.212314	0.484843	2.06799	-1.49708	"GPC1;LPL;GPC4;RLBP1"
"cellular carbohydrate metabolic process (GO:0044262)"	"6/165"	0.286491	0.511601	2.24325	-1.50345	"PER2;HK3;COLGALT2;PFKFB4;PPIP5K2;CERCAM"
"positive regulation of binding (GO:0051099)"	"2/93"	0.711834	0.788482	6.33026	-1.50436	"MEF2C;ARRB1"
"morphogenesis of a branching epithelium (GO:0061138)"	"6/162"	0.273085	0.507425	2.22484	-1.50934	"DDR1;ADAMTS16;SHH;WNT5A;FGF2;TGFBR2"
"regulation of G1/S transition of mitotic cell cycle (GO:2000045)"	"3/129"	0.671607	0.755471	5.42209	-1.52043	"ANXA1;FHL1;MYO16"
"regulation of cellular component size (GO:0032535)"	"4/165"	0.644588	0.741185	5.08043	-1.52161	"EPS8;PEX11A;F2RL1;CAPG"
"carbohydrate derivative biosynthetic process (GO:1901137)"	"12/377"	0.31418	0.5303	2.40929	-1.52824	"CDA;COLGALT2;PLSCR1;ADCY9;UCN2;GPC1;SLC35D2;NDST3;ADSSL1;CERCAM;ATP1A3;GPC4"
"phosphatidylinositol metabolic process (GO:0046488)"	"3/125"	0.651193	0.743787	5.19521	-1.53779	"PLCG2;PIK3CB;FGF2"
"negative regulation of neuron projection development (GO:0010977)"	"4/91"	0.234455	0.498407	2.21578	-1.54293	"TRPV4;WNT5A;SPP1;SEMA4F"
"positive regulation of nuclear division (GO:0051785)"	"3/55"	0.191473	0.484248	2.12845	-1.54346	"RGCC;WNT5A;TGFA"
"positive regulation of NF-kappaB transcription factor activity (GO:0051092)"	"3/126"	0.65638	0.747366	5.3161	-1.54805	"TRIM5;WNT5A;TLR4"
"negative regulation of proteasomal protein catabolic process (GO:1901799)"	"1/55"	0.77213	0.83513	8.62696	-1.5543	"SHH"
"regulation of dephosphorylation (GO:0035303)"	"3/126"	0.65638	0.747366	5.33883	-1.55467	"MEF2C;SMAD3;SYTL2"
"regulation of B cell activation (GO:0050864)"	"4/92"	0.240076	0.49852	2.23648	-1.55684	"MEF2C;CLCF1;FAS;TLR4"
"positive regulation of protein acetylation (GO:1901985)"	"3/21"	0.0235832	0.165743	0.866416	-1.55722	"LIF;ARRB1;PPARGC1A"
"negative regulation of cell cycle phase transition (GO:1901988)"	"5/200"	0.620294	0.72527	4.85541	-1.55961	"RGCC;FHL1;CHMP4C;MYO16;IER3"
"iron ion homeostasis (GO:0055072)"	"4/92"	0.240076	0.49852	2.24503	-1.56279	"ALAS2;SLC11A1;SLC40A1;CP"
"regulation of release of sequestered calcium ion into cytosol (GO:0051279)"	"3/55"	0.191473	0.484248	2.16107	-1.56712	"CXCL10;ASPH;TRPC1"
"regulation of stem cell differentiation (GO:2000736)"	"2/91"	0.700758	0.779922	6.31279	-1.56912	"SMAD3;RGCC"
"negative regulation of canonical Wnt signaling pathway (GO:0090090)"	"4/91"	0.234455	0.498407	2.25591	-1.57087	"SHH;CDH2;WNT5A;MCC"
"signal release (GO:0023061)"	"3/124"	0.645951	0.742229	5.27272	-1.57178	"ANXA1;TRPV4;ACVR2B"
"positive regulation of DNA metabolic process (GO:0051054)"	"3/124"	0.645951	0.742229	5.27372	-1.57208	"RGCC;CLCF1;PPARGC1A"
"energy derivation by oxidation of organic compounds (GO:0015980)"	"5/198"	0.611639	0.718384	4.76091	-1.57467	"PER2;ADCY9;CACNA1D;ME3;PPARGC1A"
"retrograde transport	endosome to Golgi (GO:0042147)"	"1/54"	0.76602	0.830174	8.46224	-1.575
"negative regulation of intracellular signal transduction (GO:1902532)"	"11/345"	0.323074	0.536373	2.53336	-1.5781	"DUSP5;PDE3B;LIF;F2RL1;ARAP3;HSPB1;ARRB1;FNIP1;XDH;TLR4;THBS1"
"learning or memory (GO:0007611)"	"5/198"	0.611639	0.718384	4.77191	-1.57831	"BCHE;MEF2C;ATP1A3;AMPH;FOXP2"
"chloride transport (GO:0006821)"	"4/92"	0.240076	0.49852	2.26927	-1.57967	"CLCN5;ANO4;SLC12A7;GABRG3"
"cellular lipid catabolic process (GO:0044242)"	"5/131"	0.28016	0.511601	2.36066	-1.58214	"ABCD2;PNPLA3;ENPP2;PLCG2;LPL"
"regulation of intrinsic apoptotic signaling pathway (GO:2001242)"	"3/126"	0.65638	0.747366	5.43471	-1.58259	"BCL2L11;HSPB1;BMF"
"regulation of actin filament length (GO:0030832)"	"3/123"	0.640654	0.739626	5.24924	-1.58323	"EPS8;F2RL1;CAPG"
"embryonic digit morphogenesis (GO:0042733)"	"3/55"	0.191473	0.484248	2.18469	-1.58424	"SHH;ZBTB16;WNT5A"
"pyrimidine nucleoside metabolic process (GO:0006213)"	"1/54"	0.76602	0.830174	8.52433	-1.58655	"CDA"
"positive regulation of cell cycle (GO:0045787)"	"7/278"	0.614573	0.719613	4.82187	-1.58659	"ANXA1;RGCC;BCL2L11;WNT5A;TGFA;HSPA2;TRIM21"
"acylglycerol metabolic process (GO:0006639)"	"4/93"	0.245728	0.49852	2.29275	-1.59601	"GPD1;PNPLA3;PLCE1;LPL"
"response to acid chemical (GO:0001101)"	"7/275"	0.603435	0.712455	4.70753	-1.59603	"BCHE;MEF2C;WNT5A;CCL2;PPARG;PPARGC1A;WNT2"
"regulation of kidney development (GO:0090183)"	"3/52"	0.171866	0.459014	2.05032	-1.59653	"SHH;WNT2B;LIF"
"positive regulation of histone modification (GO:0031058)"	"3/55"	0.191473	0.484248	2.20183	-1.59668	"LIF;ARRB1;PPARGC1A"
"antigen processing and presentation of exogenous peptide antigen via MHC class II (GO:0019886)"	"4/93"	0.245728	0.49852	2.2953	-1.59779	"CTSL;UNC93B1;CTSS;LGMN"
"positive regulation of histone acetylation (GO:0035066)"	"3/19"	0.0186404	0.143364	0.822829	-1.59824	"LIF;ARRB1;PPARGC1A"
"hormone-mediated signaling pathway (GO:0009755)"	"4/93"	0.245728	0.49852	2.297	-1.59897	"NR6A1;NR1H3;PPARG;PRLR"
"positive regulation of protein catabolic process (GO:0045732)"	"5/130"	0.275152	0.509234	2.37207	-1.60079	"MYLIP;SNX1;WNT5A;TNFRSF1B;IER3"
"germ cell development (GO:0007281)"	"3/121"	0.629893	0.732032	5.13422	-1.60152	"ANGPT2;HSPA2;FNDC3A"
"xenobiotic metabolic process (GO:0006805)"	"4/156"	0.601672	0.712139	4.72976	-1.60567	"NCEH1;MAOB;TBXAS1;CYP4B1"
"fatty acid metabolic process (GO:0006631)"	"9/280"	0.338982	0.541539	2.62332	-1.60899	"PER2;ABCD2;AGMO;TBXAS1;LPL;PPARG;PAM;PPARGC1A;LPIN3"
"regulation of actin polymerization or depolymerization (GO:0008064)"	"3/122"	0.635301	0.735695	5.24762	-1.6107	"EPS8;F2RL1;CAPG"
"positive regulation of peptidyl-lysine acetylation (GO:2000758)"	"3/21"	0.0235832	0.165743	0.896305	-1.61094	"LIF;ARRB1;PPARGC1A"
"negative regulation of MAPK cascade (GO:0043409)"	"5/130"	0.275152	0.509234	2.38717	-1.61098	"DUSP5;LIF;F2RL1;ARRB1;TLR4"
"regulation of lipase activity (GO:0060191)"	"3/122"	0.635301	0.735695	5.25619	-1.61333	"ADCY9;NR1H3;FGF2"
"regulation of osteoclast differentiation (GO:0045670)"	"3/54"	0.184874	0.478473	2.18961	-1.61409	"KLF10;TMEM64;TLR4"
"regulation of B cell proliferation (GO:0030888)"	"3/54"	0.184874	0.478473	2.19372	-1.61712	"MEF2C;CLCF1;TLR4"
"positive regulation of cardiac muscle tissue growth (GO:0055023)"	"3/22"	0.0262946	0.17256	0.921566	-1.6192	"MEF2C;FGF2;WNT2"
"positive regulation of chromatin modification (GO:1903310)"	"3/56"	0.198131	0.484248	2.23592	-1.62139	"LIF;ARRB1;PPARGC1A"
"cellular component disassembly involved in execution phase of apoptosis (GO:0006921)"	"1/53"	0.759747	0.824196	8.39138	-1.62244	"PLEC"
"water-soluble vitamin metabolic process (GO:0006767)"	"2/90"	0.695088	0.773971	6.33502	-1.62316	"ACP5;SLC19A2"
"plasma membrane organization (GO:0007009)"	"3/121"	0.629893	0.732032	5.21372	-1.62632	"PLSCR1;EHD3;P2RY1"
"regulation of autophagy (GO:0010506)"	"2/89"	0.689331	0.769568	6.21359	-1.6275	"DAPK1;PIK3CB"
"specification of symmetry (GO:0009799)"	"3/54"	0.184874	0.478473	2.21267	-1.63108	"SHH;DAAM2;ACVR2B"
"positive regulation of JAK-STAT cascade (GO:0046427)"	"3/56"	0.198131	0.484248	2.25005	-1.63165	"CLCF1;LIF;AGAP2"
"antigen processing and presentation of peptide antigen via MHC class II (GO:0002495)"	"4/94"	0.25141	0.49852	2.34397	-1.63167	"CTSL;UNC93B1;CTSS;LGMN"
"neutral lipid metabolic process (GO:0006638)"	"4/94"	0.25141	0.49852	2.34437	-1.63195	"GPD1;PNPLA3;LPL;PLCE1"
"immune response-regulating cell surface receptor signaling pathway (GO:0002768)"	"11/444"	0.641201	0.739626	5.41538	-1.63334	"FGF5;MEF2C;PLCG2;LCP2;PIK3CB;FGF2;PAG1;TNRC6A;VAV1;TNRC6B;HBEGF"
"organic hydroxy compound biosynthetic process (GO:1901617)"	"6/166"	0.290992	0.512655	2.44761	-1.63538	"PER2;DDC;PTAFR;PLCG2;FGF2;LPIN3"
"muscle tissue morphogenesis (GO:0060415)"	"3/56"	0.198131	0.484248	2.25731	-1.6369	"HEY1;WNT2;MYH7"
"regulation of cyclin-dependent protein serine/threonine kinase activity (GO:0000079)"	"2/89"	0.689331	0.769568	6.25286	-1.63779	"RGCC;HSPA2"
"protein homotetramerization (GO:0051289)"	"3/54"	0.184874	0.478473	2.22253	-1.63835	"CDA;KCNJ12;KCNJ2"
"skeletal muscle tissue development (GO:0007519)"	"3/56"	0.198131	0.484248	2.26151	-1.63995	"MEF2C;ITGA7;FOXP2"
"regulation of stress fiber assembly (GO:0051492)"	"3/56"	0.198131	0.484248	2.26155	-1.63998	"SMAD3;RGCC;SYNPO"
"multi-multicellular organism process (GO:0044706)"	"3/121"	0.629893	0.732032	5.26376	-1.64193	"PTGFR;EPYC;ADRA2B"
"regulation of striated muscle contraction (GO:0006942)"	"3/54"	0.184874	0.478473	2.22833	-1.64263	"P2RX4;ASPH;KCNJ2"
"positive regulation of cellular carbohydrate metabolic process (GO:0010676)"	"3/56"	0.198131	0.484248	2.26531	-1.64271	"GPD1;P2RY1;PPARGC1A"
"positive regulation of I-kappaB kinase/NF-kappaB signaling (GO:0043123)"	"6/168"	0.300036	0.522705	2.53525	-1.64471	"TRIM5;NEK6;F2RL1;TLR7;CD36;TLR4"
"peptide secretion (GO:0002790)"	"3/56"	0.198131	0.484248	2.27805	-1.65194	"ANXA1;TRPV4;ACVR2B"
"regulation of DNA metabolic process (GO:0051052)"	"7/265"	0.565156	0.687164	4.40366	-1.65218	"PARP10;TOM1L1;RGCC;CLCF1;PPARG;PPARGC1A;IER3"
"regulation of blood pressure (GO:0008217)"	"5/133"	0.290231	0.511601	2.46717	-1.65353	"P2RX4;PPARG;CD34;ADRA2B;IER3"
"determination of bilateral symmetry (GO:0009855)"	"3/53"	0.178338	0.469757	2.19178	-1.65598	"SHH;DAAM2;ACVR2B"
"regulation of anatomical structure size (GO:0090066)"	"6/232"	0.58855	0.701741	4.67681	-1.65648	"EPS8;P2RX4;PEX11A;F2RL1;ADRA1D;CAPG"
"negative regulation of nuclear division (GO:0051784)"	"3/54"	0.184874	0.478473	2.2509	-1.65927	"TOM1L1;RGCC;LIF"
"epidermis development (GO:0008544)"	"3/120"	0.624431	0.726719	5.20014	-1.65996	"FZD3;CDSN;COL7A1"
"peptide hormone secretion (GO:0030072)"	"3/54"	0.184874	0.478473	2.25624	-1.6632	"ANXA1;TRPV4;ACVR2B"
"regulation of glucose metabolic process (GO:0010906)"	"4/94"	0.25141	0.49852	2.39923	-1.67013	"C1QTNF1;IGFBP3;SIK1;PPARGC1A"
"purine nucleoside triphosphate biosynthetic process (GO:0009145)"	"1/53"	0.759747	0.824196	8.63868	-1.67026	"ATP1A3"
"regulation of myotube differentiation (GO:0010830)"	"3/57"	0.204844	0.484248	2.30649	-1.67257	"MEF2C;IGFBP3;SIK1"
"regulation of translation (GO:0006417)"	"7/264"	0.561236	0.683417	4.39687	-1.67367	"PER2;DAPK1;FAM129A;HSPB1;THBS1;TNRC6A;TNRC6B"
"glycosyl compound biosynthetic process (GO:1901659)"	"3/120"	0.624431	0.726719	5.24739	-1.67504	"CDA;ADSSL1;ATP1A3"
"regulation of peptide secretion (GO:0002791)"	"5/192"	0.585003	0.697767	4.65693	-1.67589	"PER2;PDE3B;CACNA1D;ARRB1;PDE8B"
"regulation of protein modification by small protein conjugation or removal (GO:1903320)"	"6/228"	0.571942	0.690778	4.53344	-1.67708	"ARRDC4;PER2;PARP10;ARRB1;TRIM21;TGFBR1"
"positive regulation of cardiac muscle cell proliferation (GO:0060045)"	"3/20"	0.0210318	0.153777	0.896838	-1.67911	"MEF2C;WNT2;FGF2"
"regulation of steroid biosynthetic process (GO:0050810)"	"1/53"	0.759747	0.824196	8.68806	-1.67981	"PDE8B"
"membrane fusion (GO:0061025)"	"2/89"	0.689331	0.769568	6.4157	-1.68044	"LRMP;STX11"
"regulation of phospholipase activity (GO:0010517)"	"2/89"	0.689331	0.769568	6.42189	-1.68206	"ADCY9;FGF2"
"actomyosin structure organization (GO:0031032)"	"3/57"	0.204844	0.484248	2.32029	-1.68258	"TMOD1;MEF2C;PHACTR1"
"nucleoside biosynthetic process (GO:0009163)"	"3/119"	0.618913	0.724435	5.23363	-1.68713	"CDA;ADSSL1;ATP1A3"
"regulation of DNA recombination (GO:0000018)"	"1/52"	0.753306	0.818298	8.42581	-1.68962	"CLCF1"
"cellular carbohydrate biosynthetic process (GO:0034637)"	"3/56"	0.198131	0.484248	2.33365	-1.69227	"PER2;COLGALT2;CERCAM"
"anatomical structure homeostasis (GO:0060249)"	"7/208"	0.327312	0.536373	2.72186	-1.69552	"P2RX4;TYRO3;ACP5;HSPB1;CD34;LIPA;TLR4"
"regulation of cell projection assembly (GO:0060491)"	"3/120"	0.624431	0.726719	5.31203	-1.69568	"F2RL1;EPS8L2;TGFBR1"
"RNA phosphodiester bond hydrolysis (GO:0090501)"	"2/89"	0.689331	0.769568	6.47552	-1.69611	"RNASEL;PNPT1"
"regulation of cell cycle phase transition (GO:1901987)"	"7/264"	0.561236	0.683417	4.45774	-1.69684	"ANXA1;RGCC;NEK6;FHL1;CHMP4C;MYO16;IER3"
"regulation of peptide hormone secretion (GO:0090276)"	"5/189"	0.571324	0.690288	4.58668	-1.70004	"PER2;PDE3B;CACNA1D;ARRB1;PDE8B"
"lymphocyte mediated immunity (GO:0002449)"	"3/53"	0.178338	0.469757	2.25345	-1.70257	"RAET1E;SLC11A1;FAS"
"regulation of synaptic transmission (GO:0050804)"	"8/245"	0.337858	0.541539	2.77896	-1.70445	"PER2;UNC13B;BCHE;MEF2C;LRRTM2;CCL2;PLAT;NAT8L"
"cellular response to peptide hormone stimulus (GO:0071375)"	"7/261"	0.549386	0.677077	4.37223	-1.70504	"FGF5;ADCY9;TBC1D4;PDE3B;PPARG;PIK3CB;FGF2"
"monocarboxylic acid metabolic process (GO:0032787)"	"14/473"	0.389518	0.574602	3.07815	-1.70554	"ABCC3;ABCD2;PFKFB4;LPL;PER2;PDP1;HK3;AGMO;TBXAS1;PPARG;ME3;PAM;PPARGC1A;LPIN3"
"negative regulation of mitotic cell cycle phase transition (GO:1901991)"	"5/192"	0.585003	0.697767	4.7413	-1.70625	"RGCC;FHL1;CHMP4C;MYO16;IER3"
"DNA-templated transcription	initiation (GO:0006352)"	"6/220"	0.537786	0.668594	4.23978	-1.70684
"protein autophosphorylation (GO:0046777)"	"6/170"	0.309132	0.522864	2.6354	-1.70889	"DDR1;CDKL5;DAPK1;NEK6;TYRO3;SIK1"
"brain development (GO:0007420)"	"5/187"	0.562077	0.684176	4.50739	-1.71074	"DLX2;FZD2;BCL2L11;P2RY1;TGFBR2"
"protein ubiquitination involved in ubiquitin-dependent protein catabolic process (GO:0042787)"	"3/57"	0.204844	0.484248	2.35998	-1.71136	"MYLIP;HERC3;RNF217"
"negative regulation of protein complex disassembly (GO:0043242)"	"3/56"	0.198131	0.484248	2.36423	-1.71444	"PER2;EPS8;CAPG"
"regulation of vasoconstriction (GO:0019229)"	"3/52"	0.171866	0.459014	2.20365	-1.71592	"PER2;TBXAS1;ADRA2B"
"monovalent inorganic cation transport (GO:0015672)"	"11/384"	0.45235	0.613717	3.51592	-1.71654	"SLC2A9;SLC8A3;SLC24A3;KCNJ12;ATP1A3;ATP1B2;KCNN4;SLC12A7;SCN1B;KCNJ2;HCN1"
"synaptic transmission (GO:0007268)"	"12/434"	0.49433	0.640828	3.86562	-1.72017	"UNC13B;BCHE;ADCY9;KCNJ12;AMPH;DLGAP1;PLAT;KCNN4;GABRG3;SCN1B;KCNJ2;HCN1"
"positive regulation of heart growth (GO:0060421)"	"3/25"	0.035383	0.202784	1.07882	-1.72138	"MEF2C;FGF2;WNT2"
"nuclear envelope organization (GO:0006998)"	"1/52"	0.753306	0.818298	8.5959	-1.72373	"NEK6"
"negative regulation of nervous system development (GO:0051961)"	"7/211"	0.339946	0.541539	2.81101	-1.72411	"DLX1;SOX3;DLX2;TRPV4;WNT5A;SPP1;SEMA4F"
"positive regulation of T cell migration (GO:2000406)"	"3/20"	0.0210318	0.153777	0.921081	-1.72449	"CXCL10;WNT5A;TNFRSF14"
"MAPK cascade (GO:0000165)"	"6/170"	0.309132	0.522864	2.66012	-1.72491	"MEF2C;ADORA2B;CCL2;ITGAV;ADRA2B;ARHGEF6"
"nervous system development (GO:0007399)"	"8/277"	0.464169	0.620557	3.63127	-1.73261	"FGF5;MYLIP;MEF2C;SEMA4F;L1CAM;PCDH1;GFRA2;FGF2"
"muscle tissue development (GO:0060537)"	"4/97"	0.268613	0.504325	2.53225	-1.73341	"SHH;MEF2C;ITGA7;FOXP2"
"response to hydrogen peroxide (GO:0042542)"	"4/95"	0.257119	0.504325	2.53255	-1.73362	"NET1;ANXA1;PXDN;TXNIP"
"mesoderm development (GO:0007498)"	"1/52"	0.753306	0.818298	8.65454	-1.73549	"ACVR2B"
"regulation of T-helper 1 type immune response (GO:0002825)"	"3/21"	0.0235832	0.165743	0.96623	-1.73662	"SLC11A1;IL12RB1;JAK3"
"negative regulation of transmembrane transport (GO:0034763)"	"1/51"	0.746692	0.813824	8.44456	-1.73967	"THBS1"
"regulation of pH (GO:0006885)"	"1/52"	0.753306	0.818298	8.67649	-1.73989	"SLC11A1"
"positive regulation of smooth muscle cell proliferation (GO:0048661)"	"3/46"	0.134628	0.399731	1.89847	-1.74083	"PPARGC1A;HBEGF;TGFBR2"
"leukocyte apoptotic process (GO:0071887)"	"3/22"	0.0262946	0.17256	0.993652	-1.74586	"BCL2L11;CTSL;FAS"
"positive regulation of axonogenesis (GO:0050772)"	"3/51"	0.165465	0.444832	2.15976	-1.74954	"SEMA7A;CDKL5;TNFRSF12A"
"positive regulation of epithelial cell differentiation (GO:0030858)"	"1/52"	0.753306	0.818298	8.72743	-1.7501	"LIF"
"positive regulation of insulin secretion (GO:0032024)"	"1/51"	0.746692	0.813824	8.49897	-1.75088	"ARRB1"
"purine-containing compound biosynthetic process (GO:0072522)"	"4/146"	0.550521	0.67822	4.51336	-1.75247	"ADCY9;UCN2;ADSSL1;ATP1A3"
"lipid homeostasis (GO:0055088)"	"4/96"	0.262854	0.504325	2.56026	-1.75258	"MYLIP;LPL;NR1H3;PPARG"
"positive regulation of cartilage development (GO:0061036)"	"3/25"	0.035383	0.202784	1.09963	-1.75458	"SMAD3;ZBTB16;WNT5A"
"growth (GO:0040007)"	"9/329"	0.51945	0.656333	4.17215	-1.75684	"NRP2;SEMA7A;SHH;SMAD3;ITGAV;NDNF;ACVR2B;PRLR;FOXP2"
"regulation of extracellular matrix organization (GO:1903053)"	"3/18"	0.0164087	0.132776	0.870383	-1.75738	"DDR1;SMAD3;RGCC"
"cell projection assembly (GO:0030031)"	"6/213"	0.506989	0.649036	4.06565	-1.75744	"FGD3;FGD5;MTSS1L;CAPG;ARHGEF6;FGD2"
"purine ribonucleoside triphosphate biosynthetic process (GO:0009206)"	"1/52"	0.753306	0.818298	8.7716	-1.75896	"ATP1A3"
"response to radiation (GO:0009314)"	"12/442"	0.519338	0.656333	4.17932	-1.75986	"NET1;CXCL10;ANXA1;ANGPT2;GPC1;ATP1A3;LPL;CCL2;SIK1;ARRB1;GPC4;RLBP1"
"regulation of cyclic nucleotide biosynthetic process (GO:0030802)"	"3/116"	0.602034	0.712139	5.18441	-1.76001	"AKAP12;MRAP;ADORA2B"
"long-chain fatty acid metabolic process (GO:0001676)"	"2/86"	0.671521	0.755471	6.27649	-1.76002	"TBXAS1;PAM"
"peptidyl-serine modification (GO:0018209)"	"4/97"	0.268613	0.504325	2.57156	-1.76032	"NEK6;NDNF;TGFBR1;TGFBR2"
"antigen processing and presentation of peptide or polysaccharide antigen via MHC class II (GO:0002504)"	"4/96"	0.262854	0.504325	2.57334	-1.76153	"CTSL;UNC93B1;CTSS;LGMN"
"signal transduction involved in regulation of gene expression (GO:0023019)"	"3/22"	0.0262946	0.17256	1.00292	-1.76214	"FGF5;SMAD3;P2RY1"
"regulation of mitochondrion organization (GO:0010821)"	"4/97"	0.268613	0.504325	2.58227	-1.76765	"BCL2L11;BMF;PPARGC1A;IER3"
"regulation of superoxide metabolic process (GO:0090322)"	"3/16"	0.0124211	0.112571	0.809342	-1.76774	"ACP5;F2RL1;CD36"
"negative regulation of phosphorus metabolic process (GO:0010563)"	"14/458"	0.345884	0.543318	2.89983	-1.76907	"CDA;DUSP5;SMAD3;IGFBP3;LIF;FAM129A;HSPB1;ARRB1;GFRA2;SYTL2;PMEPA1;F2RL1;XDH;TLR4"
"response to endoplasmic reticulum stress (GO:0034976)"	"4/145"	0.545219	0.674754	4.49719	-1.76923	"BCL2L11;FAM129A;CCL2;THBS1"
"pancreas development (GO:0031016)"	"3/25"	0.035383	0.202784	1.10951	-1.77035	"SHH;MEIS2;ACVR2B"
"negative regulation of phosphate metabolic process (GO:0045936)"	"14/458"	0.345884	0.543318	2.9025	-1.7707	"CDA;DUSP5;SMAD3;IGFBP3;LIF;FAM129A;HSPB1;ARRB1;GFRA2;SYTL2;PMEPA1;F2RL1;XDH;TLR4"
"negative regulation of cell cycle (GO:0045786)"	"13/430"	0.36826	0.561691	3.07215	-1.77203	"SMAD3;PNPT1;DST;FHL1;LIF;THBS1;TGFBR1;MYO16;TOM1L1;RGCC;IRF1;CHMP4C;IER3"
"response to peptide hormone (GO:0043434)"	"10/364"	0.510268	0.649694	4.11769	-1.77577	"FGF5;ADCY9;ANXA1;TBC1D4;PDE3B;PPARG;PLAT;PIK3CB;TIMP1;FGF2"
"insulin receptor signaling pathway (GO:0008286)"	"4/148"	0.561026	0.683417	4.67085	-1.77796	"FGF5;PDE3B;PIK3CB;FGF2"
"negative regulation of cell cycle process (GO:0010948)"	"7/254"	0.521231	0.656333	4.22441	-1.77885	"TOM1L1;RGCC;FHL1;LIF;CHMP4C;MYO16;IER3"
"digestive system process (GO:0022600)"	"3/51"	0.165465	0.444832	2.19604	-1.77892	"TRPC1;KCNN4;TLR4"
"cellular glucose homeostasis (GO:0001678)"	"3/49"	0.152885	0.425753	2.08379	-1.77934	"HK3;MEF2C;PPARGC1A"
"regulation of vascular endothelial growth factor production (GO:0010574)"	"3/27"	0.0422259	0.217533	1.16795	-1.7816	"ADORA2B;CCL2;SULF1"
"negative regulation of protein catabolic process (GO:0042177)"	"4/97"	0.268613	0.504325	2.60277	-1.78168	"SHH;SMAD3;AGAP2;TIMP1"
"regulation of binding (GO:0051098)"	"7/218"	0.369644	0.563275	3.10616	-1.7829	"PER2;MEF2C;SMAD3;HEY1;P2RY1;ARRB1;TGFBR1"
"detection of abiotic stimulus (GO:0009582)"	"5/178"	0.519293	0.656333	4.23669	-1.78402	"GPC1;LPL;ARRB1;GPC4;RLBP1"
"columnar/cuboidal epithelial cell differentiation (GO:0002065)"	"1/51"	0.746692	0.813824	8.6665	-1.78539	"MEF2C"
"ribose phosphate biosynthetic process (GO:0046390)"	"4/144"	0.539885	0.670691	4.4697	-1.78541	"ADCY9;UCN2;ADSSL1;ATP1A3"
"DNA integrity checkpoint (GO:0031570)"	"2/86"	0.671521	0.755471	6.37121	-1.78658	"NEK6;IER3"
"ossification (GO:0001503)"	"3/116"	0.602034	0.712139	5.26847	-1.78855	"MEF2C;RSAD2;SPP1"
"cellular response to acid chemical (GO:0071229)"	"4/147"	0.55579	0.681847	4.67065	-1.78863	"MEF2C;WNT5A;WNT2;PPARGC1A"
"negative regulation of proteasomal ubiquitin-dependent protein catabolic process (GO:0032435)"	"1/52"	0.753306	0.818298	8.92367	-1.78946	"SHH"
"positive regulation of cytoskeleton organization (GO:0051495)"	"5/142"	0.336216	0.541539	2.91989	-1.79089	"SMAD3;RGCC;TRPV4;F2RL1;SYNPO"
"regulation of I-kappaB kinase/NF-kappaB signaling (GO:0043122)"	"7/213"	0.348405	0.5457	2.95776	-1.79148	"TRIM5;NEK6;HSPB1;F2RL1;TLR7;CD36;TLR4"
"cellular response to peptide (GO:1901653)"	"8/273"	0.448447	0.613717	3.66969	-1.79162	"KLF10;FGF5;ADCY9;TBC1D4;PDE3B;PPARG;PIK3CB;FGF2"
"terpenoid metabolic process (GO:0006721)"	"4/97"	0.268613	0.504325	2.61866	-1.79256	"GPC1;LPL;GPC4;RLBP1"
"response to peptide (GO:1901652)"	"11/384"	0.45235	0.613717	3.67258	-1.79303	"KLF10;FGF5;ADCY9;ANXA1;TBC1D4;PDE3B;PPARG;PLAT;PIK3CB;TIMP1;FGF2"
"regulation of mitotic cell cycle phase transition (GO:1901990)"	"7/251"	0.50897	0.649036	4.14832	-1.79318	"ANXA1;RGCC;NEK6;FHL1;CHMP4C;MYO16;IER3"
"positive regulation of blood vessel endothelial cell migration (GO:0043536)"	"3/23"	0.0291656	0.182551	1.05548	-1.79508	"HSPB1;FGF2;THBS1"
"transcription initiation from RNA polymerase II promoter (GO:0006367)"	"6/187"	0.38776	0.574602	3.2413	-1.79593	"SMAD3;NR6A1;NR1H3;PPARG;TCF4;PPARGC1A"
"cellular response to drug (GO:0035690)"	"3/49"	0.152885	0.425753	2.10338	-1.79607	"DDC;MEF2C;ADSSL1"
"mitochondrial membrane organization (GO:0007006)"	"1/51"	0.746692	0.813824	8.72864	-1.79819	"BCL2L11"
"endosomal transport (GO:0016197)"	"6/187"	0.38776	0.574602	3.24786	-1.79957	"SNX1;EHD3;EHD4;TINAGL1;MICALL2;CHMP4C"
"positive regulation of lymphocyte migration (GO:2000403)"	"3/24"	0.0321954	0.192641	1.0934	-1.80076	"CXCL10;WNT5A;TNFRSF14"
"detection of external stimulus (GO:0009581)"	"5/175"	0.504644	0.648913	4.16845	-1.80267	"GPC1;LPL;ARRB1;GPC4;RLBP1"
"negative regulation of mitotic cell cycle (GO:0045930)"	"7/219"	0.373903	0.564354	3.15225	-1.80332	"TOM1L1;SMAD3;RGCC;FHL1;CHMP4C;MYO16;IER3"
"positive regulation of interleukin-1 beta production (GO:0032731)"	"3/24"	0.0321954	0.192641	1.0951	-1.80355	"SMAD3;WNT5A;HSPB1"
"regulation of JNK cascade (GO:0046328)"	"4/148"	0.561026	0.683417	4.73845	-1.80369	"WNT5A;F2RL1;TLR4;SH3RF1"
"carbohydrate homeostasis (GO:0033500)"	"5/143"	0.341372	0.541539	2.94187	-1.80437	"HK3;MEF2C;PDE3B;PPARG;PPARGC1A"
"cardiac muscle tissue morphogenesis (GO:0055008)"	"3/50"	0.159136	0.434262	2.16425	-1.80522	"HEY1;WNT2;MYH7"
"negative regulation of protein modification process (GO:0031400)"	"12/407"	0.408472	0.585823	3.37616	-1.80536	"PER2;PARP10;DUSP5;SMAD3;IGFBP3;FAM129A;HSPB1;PMEPA1;ARRB1;TRIM21;XDH;GFRA2"
"glucose homeostasis (GO:0042593)"	"5/143"	0.341372	0.541539	2.94455	-1.80601	"HK3;MEF2C;PDE3B;PPARG;PPARGC1A"
"female pregnancy (GO:0007565)"	"2/85"	0.665404	0.754479	6.42609	-1.81041	"EPYC;ADRA2B"
"neuron projection morphogenesis (GO:0048812)"	"5/175"	0.504644	0.648913	4.18695	-1.81068	"FZD2;DST;CTNNA2;PLXNA4;MYO16"
"regulation of cell killing (GO:0031341)"	"3/50"	0.159136	0.434262	2.17545	-1.81456	"BCL2L11;F2RL1;IL12RB1"
"morphogenesis of an epithelium (GO:0002009)"	"9/296"	0.398081	0.578422	3.31818	-1.81654	"DDR1;TFAP2A;ADAMTS16;SHH;MEF2C;SMAD3;WNT5A;FGF2;TGFBR2"
"nucleoside monophosphate biosynthetic process (GO:0009124)"	"2/85"	0.665404	0.754479	6.45562	-1.81873	"ADSSL1;ATP1A3"
"determination of left/right symmetry (GO:0007368)"	"3/50"	0.159136	0.434262	2.18229	-1.82027	"SHH;DAAM2;ACVR2B"
"response to topologically incorrect protein (GO:0035966)"	"4/143"	0.53452	0.665075	4.46921	-1.8228	"CCL2;HSPB1;HSPA2;THBS1"
"negative regulation of organelle organization (GO:0010639)"	"7/237"	0.450545	0.613717	3.73516	-1.82358	"EPS8;TOM1L1;RGCC;TBC1D4;LIF;CAPG;IER3"
"response to lithium ion (GO:0010226)"	"3/25"	0.035383	0.202784	1.14361	-1.82477	"SHH;FAS;PPARG"
"regulation of transforming growth factor beta production (GO:0071634)"	"3/22"	0.0262946	0.17256	1.03931	-1.82607	"SMAD3;CD34;THBS1"
"regulation of T cell migration (GO:2000404)"	"3/23"	0.0291656	0.182551	1.07518	-1.82858	"CXCL10;WNT5A;TNFRSF14"
"liver development (GO:0001889)"	"2/86"	0.671521	0.755471	6.52112	-1.82862	"SMAD3;MAN2A1"
"cellular process involved in reproduction in multicellular organism (GO:0022412)"	"7/228"	0.412297	0.587375	3.44027	-1.83054	"SOX3;ANGPT2;ZBTB16;ARRB1;HSPA2;FNDC3A;TGFBR1"
"regulation of cellular response to stress (GO:0080135)"	"12/404"	0.398905	0.579177	3.35625	-1.83301	"PNPT1;NEK6;WNT5A;SPP1;HSPB1;F2RL1;CD36;CD34;TLR4;XDH;SH3RF1;IER3"
"negative regulation of cell development (GO:0010721)"	"7/239"	0.45899	0.618243	3.81914	-1.83652	"DLX1;SOX3;DLX2;TRPV4;WNT5A;SPP1;SEMA4F"
"ribonucleotide biosynthetic process (GO:0009260)"	"4/140"	0.518242	0.656333	4.36172	-1.83667	"ADCY9;UCN2;ADSSL1;ATP1A3"
"positive regulation of exocytosis (GO:0045921)"	"3/49"	0.152885	0.425753	2.15176	-1.83738	"UNC13B;ADORA2B;F2RL1"
"regulation of mitotic cell cycle (GO:0007346)"	"11/391"	0.475603	0.62715	3.93851	-1.83759	"TOM1L1;ANXA1;RGCC;SMAD3;NEK6;FHL1;CHMP4C;TGFA;SIK1;MYO16;IER3"
"vascular process in circulatory system (GO:0003018)"	"2/86"	0.671521	0.755471	6.55995	-1.8395	"P2RX4;ADRA1D"
"positive regulation of osteoblast differentiation (GO:0045669)"	"3/59"	0.21842	0.493371	2.60881	-1.84311	"MEF2C;HEY1;ACVR2B"
"mitochondrion organization (GO:0007005)"	"5/179"	0.524135	0.656629	4.38599	-1.84491	"MEF2C;PNPT1;BCL2L11;MAN2A1;PPARGC1A"
"regulation of peptide transport (GO:0090087)"	"7/231"	0.42508	0.594503	3.5497	-1.84595	"PER2;PDE3B;CACNA1D;TLR7;ARRB1;PDE8B;TLR4"
"glucose metabolic process (GO:0006006)"	"5/149"	0.3724	0.564354	3.23118	-1.84847	"PER2;PFKFB4;GPD1;SLC25A12;PPARGC1A"
"Fc receptor signaling pathway (GO:0038093)"	"9/352"	0.599189	0.710788	5.41642	-1.84906	"FGF5;PLCG2;LCP2;PIK3CB;FGF2;TNRC6A;VAV1;TNRC6B;HBEGF"
"regulation of growth of symbiont in host (GO:0044126)"	"3/17"	0.014336	0.121744	0.878874	-1.85076	"IRF8;CD36;LBP"
"establishment of cell polarity (GO:0030010)"	"3/49"	0.152885	0.425753	2.16824	-1.85145	"SHH;FRMD4A;DOCK2"
"cellular response to insulin stimulus (GO:0032869)"	"6/195"	0.424948	0.594503	3.5682	-1.85557	"FGF5;TBC1D4;PDE3B;PPARG;PIK3CB;FGF2"
"aging (GO:0007568)"	"6/204"	0.466377	0.620557	3.89366	-1.85781	"DDC;P2RY1;CCL2;TIMP1;TNFRSF1B;TGFBR2"
"alcohol catabolic process (GO:0046164)"	"1/51"	0.746692	0.813824	9.0366	-1.86164	"ENPP2"
"positive regulation of myeloid leukocyte differentiation (GO:0002763)"	"3/47"	0.140627	0.406546	2.06848	-1.86175	"KLF10;LIF;TMEM64"
"branching involved in ureteric bud morphogenesis (GO:0001658)"	"3/44"	0.122911	0.377768	1.914	-1.86323	"ADAMTS16;SHH;FGF2"
"cellular modified amino acid biosynthetic process (GO:0042398)"	"1/50"	0.739902	0.808857	8.78592	-1.86379	"PLSCR1"
"cellular response to carbohydrate stimulus (GO:0071322)"	"1/50"	0.739902	0.808857	8.7931	-1.86531	"MEF2C"
"protein dephosphorylation (GO:0006470)"	"5/161"	0.434287	0.605218	3.71467	-1.86539	"PDP1;DUSP5;PTPRU;NCEH1;EYA4"
"regulation of receptor biosynthetic process (GO:0010869)"	"3/20"	0.0210318	0.153777	0.99637	-1.86545	"NR1H3;PPARG;ITGAV"
"phenol-containing compound metabolic process (GO:0018958)"	"2/81"	0.640017	0.739626	6.18804	-1.86638	"DDC;MAOB"
"T cell receptor signaling pathway (GO:0050852)"	"4/99"	0.280197	0.511601	2.7866	-1.86761	"PLCG2;LCP2;PIK3CB;PAG1"
"thymic T cell selection (GO:0045061)"	"3/20"	0.0210318	0.153777	0.997546	-1.86766	"SHH;FAS;DOCK2"
"proteoglycan metabolic process (GO:0006029)"	"3/46"	0.134628	0.399731	2.03733	-1.86816	"GPC1;NDST3;SULF1"
"negative regulation of toll-like receptor signaling pathway (GO:0034122)"	"3/22"	0.0262946	0.17256	1.06354	-1.86865	"TYRO3;F2RL1;PIK3AP1"
"positive regulation of T cell proliferation (GO:0042102)"	"2/83"	0.652895	0.744437	6.33417	-1.86938	"SHH;IL12RB1"
"response to ATP (GO:0033198)"	"3/23"	0.0291656	0.182551	1.09929	-1.86958	"P2RX4;ASPH;TRPV1"
"response to fatty acid (GO:0070542)"	"1/50"	0.739902	0.808857	8.81592	-1.87015	"PPARGC1A"
"mitochondrial transport (GO:0006839)"	"3/111"	0.572832	0.691597	5.07946	-1.87306	"PNPT1;GPD1;SLC25A12"
"regulation of potassium ion transmembrane transporter activity (GO:1901016)"	"3/25"	0.035383	0.202784	1.17464	-1.87428	"FHL1;CACNA1D;ATP1B2"
"positive regulation of lyase activity (GO:0051349)"	"1/50"	0.739902	0.808857	8.83624	-1.87446	"ADORA2B"
"negative regulation of alpha-beta T cell activation (GO:0046636)"	"3/19"	0.0186404	0.143364	0.965692	-1.87573	"SHH;TNFRSF14;JAK3"
"regulation of calcium ion transmembrane transport (GO:1903169)"	"3/48"	0.146714	0.411732	2.11536	-1.87713	"ASPH;STIM1;PLCG2"
"regulation of response to interferon-gamma (GO:0060330)"	"3/25"	0.035383	0.202784	1.17752	-1.87886	"NR1H3;PPARG;PARP9"
"positive regulation of calcium-mediated signaling (GO:0050850)"	"3/25"	0.035383	0.202784	1.17788	-1.87945	"P2RX4;TREM2;L1CAM"
"negative regulation of axonogenesis (GO:0050771)"	"3/48"	0.146714	0.411732	2.11828	-1.87973	"WNT5A;SPP1;SEMA4F"
"aminoglycan biosynthetic process (GO:0006023)"	"4/100"	0.286018	0.511601	2.80499	-1.87994	"GPC1;NDST3;SLC35D2;GPC4"
"negative regulation of growth of symbiont involved in interaction with host (GO:0044146)"	"3/17"	0.014336	0.121744	0.892979	-1.88047	"IRF8;CD36;LBP"
"negative regulation of protein ubiquitination (GO:0031397)"	"3/113"	0.584671	0.697767	5.22885	-1.88171	"PER2;PARP10;ARRB1"
"tube development (GO:0035295)"	"5/164"	0.449591	0.613717	3.85706	-1.8831	"SMAD3;BMPER;WNT5A;PLXNA2;TGFBR2"
"steroid hormone mediated signaling pathway (GO:0043401)"	"3/59"	0.21842	0.493371	2.66571	-1.88331	"NR6A1;NR1H3;PPARG"
"regulation of calcium ion transmembrane transporter activity (GO:1901019)"	"3/48"	0.146714	0.411732	2.12279	-1.88373	"ASPH;STIM1;PLCG2"
"cellular response to nutrient levels (GO:0031669)"	"4/99"	0.280197	0.511601	2.81173	-1.88445	"KLF10;WNT2B;FNIP1;TNRC6A"
"positive regulation of B cell activation (GO:0050871)"	"3/58"	0.211608	0.484248	2.59999	-1.8854	"MEF2C;CLCF1;TLR4"
"glycosaminoglycan biosynthetic process (GO:0006024)"	"4/99"	0.280197	0.511601	2.81498	-1.88663	"GPC1;NDST3;SLC35D2;GPC4"
"T cell activation involved in immune response (GO:0002286)"	"3/48"	0.146714	0.411732	2.12849	-1.88878	"SLC11A1;F2RL1;STX11"
"response to estrogen (GO:0043627)"	"5/166"	0.459735	0.618991	3.94053	-1.89013	"ANXA1;TXNIP;PPARG;PAM;TGFBR2"
"visual behavior (GO:0007632)"	"1/49"	0.73293	0.803422	8.63709	-1.89045	"ATP1A3"
"regulation of postsynaptic membrane potential (GO:0060078)"	"3/58"	0.211608	0.484248	2.60855	-1.89161	"UNC13B;MEF2C;P2RX4"
"establishment or maintenance of cell polarity (GO:0007163)"	"4/100"	0.286018	0.511601	2.82853	-1.89571	"SHH;DST;FRMD4A;DOCK2"
"regulation of insulin secretion (GO:0050796)"	"5/169"	0.474849	0.626408	4.0536	-1.89608	"PER2;PDE3B;CACNA1D;ARRB1;PDE8B"
"regulation of viral release from host cell (GO:1902186)"	"3/22"	0.0262946	0.17256	1.08016	-1.89784	"TRIM5;CHMP4C;TRIM21"
"multicellular organismal homeostasis (GO:0048871)"	"3/44"	0.122911	0.377768	1.94958	-1.89787	"SLC11A1;SLC40A1;PPARGC1A"
"response to unfolded protein (GO:0006986)"	"4/135"	0.490542	0.638763	4.24169	-1.90122	"CCL2;HSPB1;HSPA2;THBS1"
"developmental growth (GO:0048589)"	"5/163"	0.444501	0.610837	3.86044	-1.90291	"SEMA7A;SHH;NRP2;SMAD3;PRLR"
"cellular polysaccharide biosynthetic process (GO:0033692)"	"3/46"	0.134628	0.399731	2.07541	-1.90307	"PER2;COLGALT2;CERCAM"
"response to reactive oxygen species (GO:0000302)"	"4/141"	0.523697	0.656333	4.51985	-1.90325	"NET1;ANXA1;PXDN;TXNIP"
"stem cell maintenance (GO:0019827)"	"3/109"	0.560786	0.683417	5.00162	-1.90386	"KLF10;CDH2;LIF"
"cellular response to hypoxia (GO:0071456)"	"4/99"	0.280197	0.511601	2.84172	-1.90455	"RGCC;FNDC1;UCN2;PPARGC1A"
"regulation of extrinsic apoptotic signaling pathway via death domain receptors (GO:1902041)"	"3/45"	0.128722	0.387234	2.00859	-1.9056	"LGALS3;DAPK1;THBS1"
"modulation of growth of symbiont involved in interaction with host (GO:0044144)"	"3/17"	0.014336	0.121744	0.905059	-1.90591	"IRF8;CD36;LBP"
"positive regulation of cardiac muscle tissue development (GO:0055025)"	"3/29"	0.0496803	0.231683	1.30354	-1.90627	"MEF2C;FGF2;WNT2"
"negative regulation of carbohydrate metabolic process (GO:0045912)"	"3/43"	0.117199	0.366429	1.9015	-1.90901	"SIK1;PPARGC1A;IER3"
"regulation of peptidyl-serine phosphorylation (GO:0033135)"	"4/98"	0.274395	0.50841	2.82294	-1.90963	"WNT5A;LIF;ARRB1;FNIP1"
"regulation of N-methyl-D-aspartate selective glutamate receptor activity (GO:2000310)"	"3/16"	0.0124211	0.112571	0.875721	-1.91273	"MEF2C;DAPK1;PPARGC1A"
"membrane docking (GO:0022406)"	"3/45"	0.128722	0.387234	2.0163	-1.91291	"UNC13B;PEX5L;SYTL2"
"negative regulation of growth of symbiont in host (GO:0044130)"	"3/17"	0.014336	0.121744	0.908574	-1.91331	"IRF8;LBP;CD36"
"natural killer cell activation (GO:0030101)"	"3/48"	0.146714	0.411732	2.15716	-1.91422	"TYRO3;MERTK;STX11"
"negative regulation of neuron differentiation (GO:0045665)"	"5/147"	0.362047	0.554029	3.24851	-1.91837	"SOX3;TRPV4;WNT5A;SPP1;SEMA4F"
"inner ear morphogenesis (GO:0042472)"	"3/60"	0.225277	0.493371	2.71563	-1.91857	"TFAP2A;FZD3;MAFB"
"pyrimidine-containing compound metabolic process (GO:0072527)"	"2/81"	0.640017	0.739626	6.36377	-1.91938	"CDA;SLC19A2"
"regulation of cAMP-mediated signaling (GO:0043949)"	"3/23"	0.0291656	0.182551	1.12961	-1.92115	"CXCL10;PEX5L;PDE3B"
"lipid modification (GO:0030258)"	"4/134"	0.484924	0.632282	4.19197	-1.92168	"ABCD2;PPARG;PIK3CB;PPARGC1A"
"regulation of stress-activated MAPK cascade (GO:0032872)"	"5/170"	0.479856	0.630673	4.171	-1.9227	"WNT5A;F2RL1;TLR4;XDH;SH3RF1"
"positive regulation of lipid transport (GO:0032370)"	"3/44"	0.122911	0.377768	1.97792	-1.92546	"P2RX4;C1QTNF1;NR1H3"
"polysaccharide biosynthetic process (GO:0000271)"	"3/47"	0.140627	0.406546	2.14095	-1.92698	"PER2;COLGALT2;CERCAM"
"regulation of extrinsic apoptotic signaling pathway in absence of ligand (GO:2001239)"	"3/58"	0.211608	0.484248	2.65915	-1.9283	"AGAP2;FAS;JAK3"
"protein heterooligomerization (GO:0051291)"	"2/81"	0.640017	0.739626	6.39787	-1.92967	"SCUBE3;C1QTNF1"
"regulation of organic acid transport (GO:0032890)"	"3/43"	0.117199	0.366429	1.92228	-1.92988	"PER2;P2RX4;THBS1"
"granulocyte activation (GO:0036230)"	"3/21"	0.0235832	0.165743	1.07458	-1.93135	"F2RL1;MYO1F;STX11"
"positive regulation of viral process (GO:0048524)"	"2/81"	0.640017	0.739626	6.40839	-1.93284	"CHMP4C;TRIM21"
"regulation of cGMP metabolic process (GO:0030823)"	"3/22"	0.0262946	0.17256	1.1003	-1.93324	"FZD2;ADORA2B;WNT5A"
"regulation of stress-activated protein kinase signaling cascade (GO:0070302)"	"5/171"	0.484848	0.632282	4.21988	-1.93448	"WNT5A;F2RL1;TLR4;XDH;SH3RF1"
"chondroitin sulfate metabolic process (GO:0030204)"	"3/59"	0.21842	0.493371	2.73821	-1.93453	"GPC1;NDNF;GPC4"
"regulation of osteoblast differentiation (GO:0045667)"	"4/106"	0.321258	0.536373	3.10757	-1.93579	"MEF2C;SMAD3;HEY1;ACVR2B"
"phospholipid transport (GO:0015914)"	"3/48"	0.146714	0.411732	2.18254	-1.93675	"PRELID2;ATP8A1;KCNN4"
"response to glucagon (GO:0033762)"	"1/49"	0.73293	0.803422	8.85186	-1.93746	"ADCY9"
"osteoblast development (GO:0002076)"	"3/19"	0.0186404	0.143364	0.998088	-1.93866	"SHH;SMAD3;HEY1"
"negative regulation of immune effector process (GO:0002698)"	"2/81"	0.640017	0.739626	6.43587	-1.94113	"LGALS3;JAK3"
"regulation of platelet activation (GO:0010543)"	"3/27"	0.0422259	0.217533	1.27413	-1.94356	"C1QTNF1;TLR4;PRKG1"
"cell growth (GO:0016049)"	"4/106"	0.321258	0.536373	3.12048	-1.94383	"SEMA7A;NRP2;NDNF;ITGAV"
"purine ribonucleotide biosynthetic process (GO:0009152)"	"4/126"	0.439164	0.606334	3.88524	-1.94388	"ADCY9;UCN2;ADSSL1;ATP1A3"
"humoral immune response (GO:0006959)"	"7/263"	0.557301	0.681847	5.08243	-1.94632	"SPON2;C1QA;MEF2C;RGCC;CCL2;TREM2;C1QC"
"response to ethanol (GO:0045471)"	"3/109"	0.560786	0.683417	5.11513	-1.94707	"EPS8;MAOB;CCL2"
"purinergic receptor signaling pathway (GO:0035587)"	"3/25"	0.035383	0.202784	1.22033	-1.94718	"P2RX4;ADORA2B;P2RY1"
"negative regulation of interleukin-12 production (GO:0032695)"	"3/15"	0.0106622	0.103481	0.859041	-1.94862	"ACP5;THBS1;JAK3"
"phosphatidylinositol 3-kinase signaling (GO:0014065)"	"3/23"	0.0291656	0.182551	1.14623	-1.94943	"TYRO3;PIK3CB;MYO16"
"carbohydrate transport (GO:0008643)"	"4/102"	0.297712	0.52153	2.99586	-1.95027	"SLC2A9;HK3;SLC37A1;SLC35D2"
"purine nucleotide biosynthetic process (GO:0006164)"	"4/132"	0.473613	0.625201	4.1535	-1.95082	"ADCY9;UCN2;ADSSL1;ATP1A3"
"amine metabolic process (GO:0009308)"	"4/134"	0.484924	0.632282	4.26535	-1.95532	"BCHE;DDC;ENPP2;LPIN3"
"negative regulation of sequence-specific DNA binding transcription factor activity (GO:0043433)"	"4/126"	0.439164	0.606334	3.91166	-1.9571	"PARP10;SIK1;ARRB1;TRIM21"
"regulation of membrane repolarization (GO:0060306)"	"3/20"	0.0210318	0.153777	1.04536	-1.95718	"CACNA1D;KCNJ2;SCN1B"
"semaphorin-plexin signaling pathway (GO:0071526)"	"3/21"	0.0235832	0.165743	1.09081	-1.96052	"NRP2;PLXNA2;PLXNA4"
"protein localization to nucleus (GO:0034504)"	"4/101"	0.291857	0.512794	2.93835	-1.96247	"SHH;ZBTB16;TXNIP;JAK3"
"forebrain cell migration (GO:0021885)"	"3/43"	0.117199	0.366429	1.96347	-1.97123	"NRP2;TYRO3;LHX6"
"regulation of odontogenesis (GO:0042481)"	"3/26"	0.038727	0.205682	1.24655	-1.97132	"TFAP2A;SHH;CD34"
"developmental induction (GO:0031128)"	"3/27"	0.0422259	0.217533	1.29439	-1.97446	"TFAP2A;WNT2B;WNT2"
"MyD88-independent toll-like receptor signaling pathway (GO:0002756)"	"2/79"	0.626767	0.729178	6.2542	-1.97531	"MEF2C;TLR4"
"regulation of protein acetylation (GO:1901983)"	"3/42"	0.11159	0.353297	1.8986	-1.97539	"LIF;ARRB1;PPARGC1A"
"limb morphogenesis (GO:0035108)"	"4/101"	0.291857	0.512794	2.95787	-1.9755	"TFAP2A;SHH;ASPH;ZBTB16"
"positive regulation of embryonic development (GO:0040019)"	"3/26"	0.038727	0.205682	1.24941	-1.97585	"SHH;WNT2B;WNT2"
"circadian rhythm (GO:0007623)"	"4/127"	0.444954	0.610945	4.01308	-1.97744	"PER2;DDC;FAS;PPARGC1A"
"negative regulation of cell projection organization (GO:0031345)"	"4/106"	0.321258	0.536373	3.17553	-1.97812	"TRPV4;WNT5A;SPP1;SEMA4F"
"appendage morphogenesis (GO:0035107)"	"4/101"	0.291857	0.512794	2.96357	-1.97931	"TFAP2A;SHH;ASPH;ZBTB16"
"cellular biogenic amine metabolic process (GO:0006576)"	"4/125"	0.433356	0.604179	3.93279	-1.98168	"BCHE;DDC;ENPP2;LPIN3"
"cytosolic calcium ion transport (GO:0060401)"	"3/43"	0.117199	0.366429	1.97453	-1.98233	"SLC8A3;PLCG2;FGF2"
"inorganic anion transmembrane transport (GO:0098661)"	"4/108"	0.333086	0.541539	3.23274	-1.98277	"CLCN5;ANO4;GABRG3;SLC12A7"
"positive regulation of phospholipase activity (GO:0010518)"	"2/80"	0.633439	0.73406	6.41354	-1.98284	"ADCY9;FGF2"
"cellular amine metabolic process (GO:0044106)"	"4/125"	0.433356	0.604179	3.93563	-1.98311	"BCHE;DDC;ENPP2;LPIN3"
"neutrophil activation (GO:0042119)"	"3/19"	0.0186404	0.143364	1.02388	-1.98874	"F2RL1;MYO1F;STX11"
"kidney epithelium development (GO:0072073)"	"3/62"	0.239111	0.49852	2.85936	-1.99043	"SMAD3;BMPER;CD34"
"response to dsRNA (GO:0043331)"	"1/49"	0.73293	0.803422	9.10526	-1.99292	"DDX58"
"excretion (GO:0007588)"	"3/45"	0.128722	0.387234	2.10238	-1.99458	"UNC13B;CLCN5;ADORA2B"
"response to ionizing radiation (GO:0010212)"	"4/127"	0.444954	0.610945	4.05121	-1.99623	"NET1;CXCL10;ANXA1;CCL2"
"central nervous system development (GO:0007417)"	"4/108"	0.333086	0.541539	3.25573	-1.99687	"SOX3;SHH;ZBTB16;PAM"
"positive regulation of actin filament bundle assembly (GO:0032233)"	"3/43"	0.117199	0.366429	1.98912	-1.99698	"SMAD3;RGCC;SYNPO"
"tube morphogenesis (GO:0035239)"	"4/101"	0.291857	0.512794	2.99072	-1.99744	"SHH;MEF2C;SMAD3;WNT5A"
"regulation of viral entry into host cell (GO:0046596)"	"3/22"	0.0262946	0.17256	1.13707	-1.99785	"TRIM5;PTX3;TRIM21"
"positive regulation of skeletal muscle tissue development (GO:0048643)"	"3/16"	0.0124211	0.112571	0.915394	-1.99938	"SHH;MEF2C;GPC1"
"negative regulation of chemotaxis (GO:0050922)"	"3/27"	0.0422259	0.217533	1.31242	-2.00197	"ANGPT2;WNT5A;CCL2"
"positive regulation of JNK cascade (GO:0046330)"	"3/107"	0.548538	0.676288	5.12022	-2.00271	"WNT5A;F2RL1;TLR4"
"T cell selection (GO:0045058)"	"3/27"	0.0422259	0.217533	1.3155	-2.00666	"SHH;FAS;DOCK2"
"regulation of synaptic plasticity (GO:0048167)"	"4/120"	0.404097	0.58515	3.74597	-2.00741	"UNC13B;MEF2C;LRRTM2;PLAT"
"cellular response to decreased oxygen levels (GO:0036294)"	"4/101"	0.291857	0.512794	3.00665	-2.00808	"RGCC;FNDC1;UCN2;PPARGC1A"
"vitamin metabolic process (GO:0006766)"	"4/122"	0.41584	0.592164	3.83634	-2.01013	"ACP5;RLBP1;SLC19A2;LGMN"
"hematopoietic progenitor cell differentiation (GO:0002244)"	"3/106"	0.542339	0.673227	5.09077	-2.01428	"SLC8A3;SHH;PLD4"
"erythrocyte differentiation (GO:0030218)"	"1/48"	0.725772	0.797957	8.93143	-2.01582	"ALAS2"
"regulation of Cdc42 GTPase activity (GO:0043088)"	"3/20"	0.0210318	0.153777	1.07803	-2.01835	"FGD3;FGD5;FGD2"
"regulation of fatty acid oxidation (GO:0046320)"	"3/24"	0.0321954	0.192641	1.2256	-2.01847	"ABCD2;PPARG;PPARGC1A"
"transition metal ion homeostasis (GO:0055076)"	"4/120"	0.404097	0.58515	3.77283	-2.02181	"ALAS2;SLC11A1;SLC40A1;CP"
"cellular response to cAMP (GO:0071320)"	"3/43"	0.117199	0.366429	2.01564	-2.0236	"SLC8A3;GPD1;HCN1"
"positive regulation of cGMP metabolic process (GO:0030825)"	"3/20"	0.0210318	0.153777	1.08229	-2.02632	"FZD2;ADORA2B;WNT5A"
"regulation of protein localization to plasma membrane (GO:1903076)"	"1/48"	0.725772	0.797957	8.98208	-2.02726	"TREM2"
"positive regulation of calcium ion transmembrane transporter activity (GO:1901021)"	"3/19"	0.0186404	0.143364	1.04511	-2.02999	"STIM1;ASPH;PLCG2"
"learning (GO:0007612)"	"4/115"	0.374572	0.564354	3.55085	-2.03135	"BCHE;ATP1A3;AMPH;FOXP2"
"regulation of chromatin organization (GO:1902275)"	"4/107"	0.327169	0.536373	3.26169	-2.03179	"PARP10;LIF;ARRB1;PPARGC1A"
"organelle fusion (GO:0048284)"	"1/49"	0.73293	0.803422	9.29205	-2.03381	"LRMP"
"regulation of cation channel activity (GO:2001257)"	"3/62"	0.239111	0.49852	2.92242	-2.03433	"ASPH;STIM1;PLCG2"
"cellular response to hydrogen peroxide (GO:0070301)"	"3/62"	0.239111	0.49852	2.92381	-2.0353	"NET1;ANXA1;PXDN"
"positive regulation of stress-activated MAPK cascade (GO:0032874)"	"4/118"	0.39231	0.574602	3.67675	-2.03721	"WNT5A;F2RL1;TLR4;XDH"
"response to transition metal nanoparticle (GO:1990267)"	"3/106"	0.542339	0.673227	5.15495	-2.03967	"TFAP2A;SLC40A1;PAM"
"axis specification (GO:0009798)"	"2/78"	0.620001	0.725188	6.3479	-2.03973	"HEY1;WNT5A"
"regulation of peptidyl-lysine acetylation (GO:2000756)"	"3/40"	0.100697	0.333579	1.8591	-2.04106	"LIF;ARRB1;PPARGC1A"
"stem cell differentiation (GO:0048863)"	"3/62"	0.239111	0.49852	2.93525	-2.04326	"BCHE;MEF2C;TGFBR1"
"regulation of interferon-alpha production (GO:0032647)"	"3/16"	0.0124211	0.112571	0.935543	-2.04339	"DDX58;TLR7;TLR4"
"negative regulation of cell-cell adhesion (GO:0022408)"	"3/41"	0.106089	0.342869	1.91017	-2.04466	"C1QTNF1;RGCC;PRKG1"
"alcohol biosynthetic process (GO:0046165)"	"4/104"	0.309463	0.52288	3.15441	-2.04533	"PTAFR;PLCG2;FGF2;LPIN3"
"regulation of actin filament bundle assembly (GO:0032231)"	"3/62"	0.239111	0.49852	2.9482	-2.05228	"SMAD3;RGCC;SYNPO"
"regulation of granulocyte chemotaxis (GO:0071622)"	"3/30"	0.0536316	0.240237	1.44156	-2.05586	"CCL2;LBP;THBS1"
"positive regulation of potassium ion transport (GO:0043268)"	"3/23"	0.0291656	0.182551	1.20946	-2.05696	"FHL1;ATP1B2;KCNJ2"
"regulation of heart rate by cardiac conduction (GO:0086091)"	"3/21"	0.0235832	0.165743	1.14503	-2.05799	"CACNA1D;KCNJ2;SCN1B"
"ribonucleoside monophosphate biosynthetic process (GO:0009156)"	"2/78"	0.620001	0.725188	6.40498	-2.05808	"ADSSL1;ATP1A3"
"cell-cell signaling involved in cell fate commitment (GO:0045168)"	"3/28"	0.0458777	0.224737	1.38091	-2.06145	"TFAP2A;WNT2B;WNT2"
"negative regulation of synaptic transmission (GO:0050805)"	"1/47"	0.718422	0.792817	8.88267	-2.06222	"BCHE"
"regulation of nucleotide biosynthetic process (GO:0030808)"	"4/119"	0.398208	0.578422	3.76789	-2.06274	"AKAP12;MRAP;ADORA2B;PPARGC1A"
"response to alkaloid (GO:0043279)"	"4/111"	0.350863	0.549023	3.44132	-2.06347	"BCHE;DDC;PPARG;TRPV1"
"regulation of purine nucleotide biosynthetic process (GO:1900371)"	"4/119"	0.398208	0.578422	3.77105	-2.06447	"AKAP12;MRAP;ADORA2B;PPARGC1A"
"axonogenesis (GO:0007409)"	"4/109"	0.339009	0.541539	3.36854	-2.06606	"FZD2;DST;CTNNA2;PLXNA4"
"positive regulation of cell killing (GO:0031343)"	"3/42"	0.11159	0.353297	1.9861	-2.06643	"BCL2L11;F2RL1;IL12RB1"
"Fc-epsilon receptor signaling pathway (GO:0038095)"	"9/295"	0.394364	0.57463	3.73242	-2.06787	"FGF5;PLCG2;LCP2;PIK3CB;FGF2;TNRC6A;VAV1;TNRC6B;HBEGF"
"negative regulation of protein modification by small protein conjugation or removal (GO:1903321)"	"4/119"	0.398208	0.578422	3.77795	-2.06825	"PER2;PARP10;ARRB1;TRIM21"
"calcium ion transport into cytosol (GO:0060402)"	"3/42"	0.11159	0.353297	1.98794	-2.06834	"SLC8A3;PLCG2;FGF2"
"cellular response to retinoic acid (GO:0071300)"	"3/62"	0.239111	0.49852	2.97153	-2.06852	"MEF2C;WNT5A;WNT2"
"positive regulation of stress-activated protein kinase signaling cascade (GO:0070304)"	"4/119"	0.398208	0.578422	3.77854	-2.06857	"WNT5A;F2RL1;TLR4;XDH"
"negative regulation of behavior (GO:0048521)"	"3/41"	0.106089	0.342869	1.93549	-2.07176	"ANGPT2;WNT5A;CCL2"
"regulation of synaptic transmission	glutamatergic (GO:0051966)"	"1/47"	0.718422	0.792817	8.9251	-2.07208
"positive regulation of carbohydrate metabolic process (GO:0045913)"	"3/63"	0.246081	0.49852	2.9771	-2.07239	"GPD1;P2RY1;PPARGC1A"
"regulation of mRNA stability (GO:0043488)"	"1/48"	0.725772	0.797957	9.18578	-2.07323	"SLC11A1"
"embryonic organ development (GO:0048568)"	"4/119"	0.398208	0.578422	3.78764	-2.07355	"HEY1;PLCD3;WNT2;TGFBR2"
"DNA damage checkpoint (GO:0000077)"	"2/77"	0.613142	0.718384	6.27269	-2.0747	"NEK6;IER3"
"protein localization to plasma membrane (GO:0072659)"	"2/77"	0.613142	0.718384	6.28015	-2.07716	"EHD3;P2RY1"
"detection of visible light (GO:0009584)"	"4/104"	0.309463	0.52288	3.20893	-2.08068	"GPC1;LPL;GPC4;RLBP1"
"forelimb morphogenesis (GO:0035136)"	"3/40"	0.100697	0.333579	1.89672	-2.08237	"TFAP2A;SHH;ZBTB16"
"skeletal muscle cell differentiation (GO:0035914)"	"1/47"	0.718422	0.792817	8.97395	-2.08342	"HLF"
"regulation of DNA binding (GO:0051101)"	"2/77"	0.613142	0.718384	6.30094	-2.08404	"PER2;HEY1"
"regulation of exocytosis (GO:0017157)"	"4/112"	0.356792	0.553194	3.52066	-2.08439	"UNC13B;ADORA2B;IL1RAPL1;F2RL1"
"positive regulation of kidney development (GO:0090184)"	"3/37"	0.0852228	0.301059	1.73637	-2.08442	"SHH;WNT2B;LIF"
"regulation of cytokinesis (GO:0032465)"	"1/48"	0.725772	0.797957	9.24151	-2.08581	"CHMP4C"
"regulation of epithelial cell differentiation (GO:0030856)"	"4/109"	0.339009	0.541539	3.40579	-2.08891	"LIF;FOXP4;PRLR;XDH"
"response to retinoic acid (GO:0032526)"	"4/111"	0.350863	0.549023	3.48994	-2.09262	"MEF2C;WNT5A;PPARG;WNT2"
"negative regulation of intracellular transport (GO:0032387)"	"3/104"	0.529797	0.663467	5.10603	-2.09489	"PARP10;CD36;IER3"
"isoprenoid metabolic process (GO:0006720)"	"4/114"	0.368648	0.56202	3.63577	-2.095	"GPC1;LPL;GPC4;RLBP1"
"negative regulation of lipid storage (GO:0010888)"	"3/16"	0.0124211	0.112571	0.959192	-2.09504	"NR1H3;PPARG;ITGAV"
"regulation of mitosis (GO:0007088)"	"4/112"	0.356792	0.553194	3.54408	-2.09826	"TOM1L1;RGCC;NEK6;TGFA"
"TRIF-dependent toll-like receptor signaling pathway (GO:0035666)"	"2/76"	0.606188	0.714929	6.25514	-2.09905	"MEF2C;TLR4"
"positive regulation of axon extension (GO:0045773)"	"3/26"	0.038727	0.205682	1.32829	-2.10059	"SEMA7A;CDKL5;TNFRSF12A"
"negative regulation of T cell differentiation (GO:0045581)"	"3/26"	0.038727	0.205682	1.32982	-2.10301	"SHH;IRF1;JAK3"
"polyol biosynthetic process (GO:0046173)"	"3/24"	0.0321954	0.192641	1.27731	-2.10363	"PTAFR;PLCG2;FGF2"
"regulation of transcription involved in cell fate commitment (GO:0060850)"	"3/20"	0.0210318	0.153777	1.12398	-2.10437	"DLX1;DLX2;PPARG"
"somitogenesis (GO:0001756)"	"3/41"	0.106089	0.342869	1.96629	-2.10473	"SMAD3;WNT5A;PLXNA2"
"regulation of chromatin modification (GO:1903308)"	"3/102"	0.517065	0.655834	4.98967	-2.10488	"LIF;ARRB1;PPARGC1A"
"regulation of phosphatase activity (GO:0010921)"	"3/102"	0.517065	0.655834	4.99144	-2.10562	"MEF2C;SMAD3;SYTL2"
"regulation of cAMP metabolic process (GO:0030814)"	"4/113"	0.362721	0.55454	3.57181	-2.106	"MRAP;AKAP12;CXCL10;ADORA2B"
"acid secretion (GO:0046717)"	"1/47"	0.718422	0.792817	9.07148	-2.10606	"ANXA1"
"negative regulation of nucleotide metabolic process (GO:0045980)"	"2/75"	0.59914	0.710788	6.17031	-2.10642	"CDA;ARRB1"
"dendritic cell differentiation (GO:0097028)"	"3/30"	0.0536316	0.240237	1.47715	-2.10661	"F2RL1;TREM2;TGFBR2"
"cell-substrate junction assembly (GO:0007044)"	"3/41"	0.106089	0.342869	1.97054	-2.10928	"DST;ACTN1;PLEC"
"peptidyl-tyrosine dephosphorylation (GO:0035335)"	"3/102"	0.517065	0.655834	5.00788	-2.11256	"DUSP5;PTPRU;EYA4"
"neural nucleus development (GO:0048857)"	"3/63"	0.246081	0.49852	3.03627	-2.11359	"FZD3;MAOB;FOXP2"
"regulation of ATPase activity (GO:0043462)"	"3/42"	0.11159	0.353297	2.03213	-2.11432	"PLSCR1;ATP1B2;TMEM64"
"fatty acid beta-oxidation (GO:0006635)"	"1/47"	0.718422	0.792817	9.11402	-2.11593	"ABCD2"
"regulation of mitochondrial outer membrane permeabilization involved in apoptotic signaling pathway (GO:1901028)"	"3/41"	0.106089	0.342869	1.97922	-2.11858	"BCL2L11;BMF;IER3"
"lymphocyte costimulation (GO:0031294)"	"2/77"	0.613142	0.718384	6.40599	-2.11878	"TNFRSF14;VAV1"
"organic hydroxy compound transport (GO:0015850)"	"3/102"	0.517065	0.655834	5.02313	-2.11899	"CADPS;SLC16A7;CD36"
"smooth muscle contraction (GO:0006939)"	"1/47"	0.718422	0.792817	9.12808	-2.1192	"SULF1"
"regulation of lipid biosynthetic process (GO:0046890)"	"4/113"	0.362721	0.55454	3.60185	-2.12371	"ANXA1;NR1H3;SIK1;PDE8B"
"regulation of neuronal synaptic plasticity (GO:0048168)"	"1/47"	0.718422	0.792817	9.15449	-2.12533	"UNC13B"
"nuclear import (GO:0051170)"	"2/75"	0.59914	0.710788	6.24214	-2.13095	"TXNIP;JAK3"
"regulation of ATP catabolic process (GO:1903289)"	"3/42"	0.11159	0.353297	2.04876	-2.13162	"PLSCR1;ATP1B2;TMEM64"
"regulation of mRNA metabolic process (GO:1903311)"	"2/76"	0.606188	0.714929	6.35707	-2.13325	"PNPT1;TNRC6B"
"response to estradiol (GO:0032355)"	"3/100"	0.504152	0.648792	4.93663	-2.1358	"ANXA1;TXNIP;PAM"
"positive regulation of nitric oxide biosynthetic process (GO:0045429)"	"3/32"	0.0619698	0.256126	1.56827	-2.13612	"P2RX4;PTX3;TLR4"
"protein import (GO:0017038)"	"3/101"	0.510631	0.649694	4.96051	-2.13923	"PEX5L;TXNIP;JAK3"
"positive regulation of mitotic cell cycle (GO:0045931)"	"3/103"	0.523454	0.656333	5.08588	-2.1416	"ANXA1;RGCC;TGFA"
"positive regulation of cyclase activity (GO:0031281)"	"1/47"	0.718422	0.792817	9.23058	-2.14299	"ADORA2B"
"heparan sulfate proteoglycan metabolic process (GO:0030201)"	"3/24"	0.0321954	0.192641	1.30439	-2.14824	"GPC1;NDST3;SULF1"
"neuron death (GO:0070997)"	"1/47"	0.718422	0.792817	9.27759	-2.15391	"FAS"
"platelet aggregation (GO:0070527)"	"3/40"	0.100697	0.333579	1.96726	-2.15981	"TYRO3;HSPB1;PIK3CB"
"T cell costimulation (GO:0031295)"	"2/76"	0.606188	0.714929	6.44147	-2.16157	"TNFRSF14;VAV1"
"cellular response to heat (GO:0034605)"	"3/29"	0.0496803	0.231683	1.48213	-2.16745	"CXCL10;TRPV4;THBS1"
"blood vessel remodeling (GO:0001974)"	"3/36"	0.0803095	0.288107	1.74538	-2.172	"MEF2C;LIF;ACVR2B"
"collagen fibril organization (GO:0030199)"	"3/41"	0.106089	0.342869	2.02915	-2.17202	"ADAMTS2;DPT;TGFBR1"
"transition metal ion transport (GO:0000041)"	"3/101"	0.510631	0.649694	5.03764	-2.1725	"SLC11A1;SLC40A1;CP"
"histone H4 acetylation (GO:0043967)"	"1/47"	0.718422	0.792817	9.3847	-2.17878	"JADE2"
"regulation of cAMP biosynthetic process (GO:0030817)"	"3/98"	0.491063	0.639009	4.86779	-2.17998	"MRAP;AKAP12;ADORA2B"
"fibrinolysis (GO:0042730)"	"3/18"	0.0164087	0.132776	1.08032	-2.18126	"PLAU;PROS1;PLAT"
"triglyceride biosynthetic process (GO:0019432)"	"3/41"	0.106089	0.342869	2.03839	-2.18191	"GPD1;PNPLA3;LPL"
"liposaccharide metabolic process (GO:1903509)"	"3/100"	0.504152	0.648792	5.05128	-2.1854	"COLGALT2;CERCAM;ARSI"
"regulation of cholesterol transport (GO:0032374)"	"3/34"	0.0708705	0.271747	1.68063	-2.18966	"SHH;NR1H3;PPARG"
"negative regulation of lipid metabolic process (GO:0045833)"	"3/65"	0.260114	0.504325	3.20376	-2.19308	"PDE3B;SIK1;PDE8B"
"cellular response to corticosteroid stimulus (GO:0071384)"	"3/33"	0.0663513	0.265487	1.65475	-2.19452	"ANXA1;HEY1;UCN2"
"innervation (GO:0060384)"	"3/16"	0.0124211	0.112571	1.00495	-2.19498	"UNC13B;LRIG1;SULF1"
"negative regulation of innate immune response (GO:0045824)"	"3/28"	0.0458777	0.224737	1.47238	-2.198	"TYRO3;NR1H3;PPARG"
"fluid transport (GO:0042044)"	"1/46"	0.710876	0.787689	9.21785	-2.19986	"ADCY9"
"pigment biosynthetic process (GO:0046148)"	"1/46"	0.710876	0.787689	9.243	-2.20586	"ALAS2"
"lung alveolus development (GO:0048286)"	"3/38"	0.0902609	0.309507	1.88133	-2.20638	"MAN2A1;LIF;FOXP2"
"lipid oxidation (GO:0034440)"	"3/65"	0.260114	0.504325	3.23797	-2.2165	"ABCD2;PPARG;PPARGC1A"
"regulation of sterol transport (GO:0032371)"	"3/34"	0.0708705	0.271747	1.70171	-2.21712	"SHH;NR1H3;PPARG"
"regulation of protein oligomerization (GO:0032459)"	"3/29"	0.0496803	0.231683	1.51633	-2.21746	"BCL2L11;FAS;BMF"
"alpha-beta T cell differentiation (GO:0046632)"	"3/34"	0.0708705	0.271747	1.70265	-2.21835	"ANXA1;RSAD2;IRF1"
"positive regulation of reproductive process (GO:2000243)"	"3/33"	0.0663513	0.265487	1.67343	-2.21929	"SHH;P2RY1;PLAT"
"regulation of glycolytic process (GO:0006110)"	"3/26"	0.038727	0.205682	1.40353	-2.21957	"GPD1;PPARGC1A;IER3"
"regulation of receptor-mediated endocytosis (GO:0048259)"	"3/64"	0.253084	0.500185	3.20848	-2.22276	"LRRTM2;ARRB1;PIK3CB"
"tight junction assembly (GO:0070830)"	"3/39"	0.0954202	0.320885	1.95668	-2.22411	"CLDN14;ACTN1;MICALL2"
"response to interferon-beta (GO:0035456)"	"3/18"	0.0164087	0.132776	1.10225	-2.22553	"PLSCR1;PNPT1;IRF1"
"positive regulation of interferon-alpha production (GO:0032727)"	"3/15"	0.0106622	0.103481	0.981832	-2.22716	"DDX58;TLR7;TLR4"
"defense response to protozoan (GO:0042832)"	"3/16"	0.0124211	0.112571	1.01992	-2.22768	"SLC11A1;IRF8;CD37"
"fatty acid oxidation (GO:0019395)"	"3/64"	0.253084	0.500185	3.22367	-2.23329	"ABCD2;PPARG;PPARGC1A"
"regulation of DNA biosynthetic process (GO:2000278)"	"3/34"	0.0708705	0.271747	1.71619	-2.23599	"TOM1L1;RGCC;PPARG"
"negative regulation of ion transmembrane transport (GO:0034766)"	"1/45"	0.703129	0.780961	9.07235	-2.24295	"THBS1"
"labyrinthine layer blood vessel development (GO:0060716)"	"3/19"	0.0186404	0.143364	1.15524	-2.24389	"HEY1;PLCD3;WNT2"
"positive regulation of cAMP biosynthetic process (GO:0030819)"	"3/65"	0.260114	0.504325	3.2793	-2.24479	"AKAP12;MRAP;ADORA2B"
"regulation of histone acetylation (GO:0035065)"	"3/36"	0.0803095	0.288107	1.80467	-2.24578	"LIF;ARRB1;PPARGC1A"
"protein monoubiquitination (GO:0006513)"	"1/46"	0.710876	0.787689	9.4201	-2.24813	"TRIM21"
"glycerolipid catabolic process (GO:0046503)"	"3/28"	0.0458777	0.224737	1.50616	-2.24843	"ENPP2;PNPLA3;LPL"
"regulation of interleukin-8 secretion (GO:2000482)"	"3/15"	0.0106622	0.103481	0.99184	-2.24986	"ANXA1;WNT5A;F2RL1"
"cellular response to type I interferon (GO:0071357)"	"3/65"	0.260114	0.504325	3.2874	-2.25034	"RNASEL;IRF1;IRF8"
"positive regulation of B cell proliferation (GO:0030890)"	"3/36"	0.0803095	0.288107	1.81043	-2.25295	"MEF2C;CLCF1;TLR4"
"positive regulation of protein oligomerization (GO:0032461)"	"3/18"	0.0164087	0.132776	1.11706	-2.25544	"BCL2L11;FAS;BMF"
"cellular response to lithium ion (GO:0071285)"	"3/15"	0.0106622	0.103481	0.994694	-2.25633	"SHH;FAS;PPARG"
"interferon-gamma-mediated signaling pathway (GO:0060333)"	"3/65"	0.260114	0.504325	3.29733	-2.25713	"IRF1;PTAFR;IRF8"
"regulation of calcium-mediated signaling (GO:0050848)"	"3/38"	0.0902609	0.309507	1.92528	-2.25792	"P2RX4;TREM2;L1CAM"
"type I interferon signaling pathway (GO:0060337)"	"3/65"	0.260114	0.504325	3.30142	-2.25994	"RNASEL;IRF1;IRF8"
"response to type I interferon (GO:0034340)"	"3/66"	0.267169	0.504325	3.30232	-2.26055	"RNASEL;IRF1;IRF8"
"regulation of histone modification (GO:0031056)"	"3/97"	0.484455	0.632282	4.93468	-2.26216	"LIF;ARRB1;PPARGC1A"
"negative regulation of NF-kappaB transcription factor activity (GO:0032088)"	"3/65"	0.260114	0.504325	3.30806	-2.26448	"PARP10;ARRB1;TRIM21"
"positive regulation of cation channel activity (GO:2001259)"	"3/26"	0.038727	0.205682	1.43398	-2.26772	"STIM1;ASPH;PLCG2"
"regulation of pathway-restricted SMAD protein phosphorylation (GO:0060393)"	"3/38"	0.0902609	0.309507	1.93621	-2.27074	"BMPER;PMEPA1;TGFBR1"
"histone H3 acetylation (GO:0043966)"	"1/46"	0.710876	0.787689	9.5157	-2.27094	"JADE2"
"cellular response to calcium ion (GO:0071277)"	"3/38"	0.0902609	0.309507	1.93812	-2.27298	"MEF2C;ASPH;WNT5A"
"regulation of interleukin-10 production (GO:0032653)"	"3/35"	0.0755242	0.280826	1.79028	-2.27369	"CD34;JAK3;TLR4"
"extrinsic apoptotic signaling pathway in absence of ligand (GO:0097192)"	"3/36"	0.0803095	0.288107	1.82839	-2.27529	"BCL2L11;FAS;ITGAV"
"regulation of actin filament depolymerization (GO:0030834)"	"3/39"	0.0954202	0.320885	2.00374	-2.2776	"EPS8;F2RL1;CAPG"
"intracellular steroid hormone receptor signaling pathway (GO:0030518)"	"2/73"	0.584762	0.697767	6.34102	-2.28194	"PMEPA1;PPARGC1A"
"regulation of TOR signaling (GO:0032006)"	"1/46"	0.710876	0.787689	9.56693	-2.28317	"FNIP1"
"regulation of endocrine process (GO:0044060)"	"3/35"	0.0755242	0.280826	1.79862	-2.28428	"C1QTNF1;UCN2;F2RL1"
"positive regulation of hormone secretion (GO:0046887)"	"3/91"	0.444	0.610406	4.63024	-2.28563	"C1QTNF1;P2RY1;ARRB1"
"regulation of glycoprotein metabolic process (GO:1903018)"	"3/33"	0.0663513	0.265487	1.72916	-2.2932	"PTX3;JAK3;HBEGF"
"protein kinase B signaling (GO:0043491)"	"3/31"	0.057729	0.243233	1.62327	-2.29487	"TYRO3;CCL2;MERTK"
"regulation of multicellular organism growth (GO:0040014)"	"2/72"	0.577432	0.694744	6.30137	-2.29503	"PLAC8;LGMN"
"endodermal cell differentiation (GO:0035987)"	"3/26"	0.038727	0.205682	1.45174	-2.29581	"COL7A1;ITGA7;ITGAV"
"signal transduction in absence of ligand (GO:0038034)"	"3/36"	0.0803095	0.288107	1.84595	-2.29715	"BCL2L11;FAS;ITGAV"
"negative regulation of endocytosis (GO:0045806)"	"3/36"	0.0803095	0.288107	1.84672	-2.2981	"LGALS3;LRRTM2;NR1H3"
"regulation of T cell apoptotic process (GO:0070232)"	"3/32"	0.0619698	0.256126	1.68877	-2.30024	"LGALS3;WNT5A;JAK3"
"B cell proliferation (GO:0042100)"	"3/36"	0.0803095	0.288107	1.84989	-2.30204	"MEF2C;CD180;TLR4"
"negative regulation of reproductive process (GO:2000242)"	"3/34"	0.0708705	0.271747	1.76822	-2.30379	"WNT5A;TIMP1;SULF1"
"neuromuscular process controlling balance (GO:0050885)"	"1/45"	0.703129	0.780961	9.3267	-2.30584	"IGDCC3"
"protein stabilization (GO:0050821)"	"3/91"	0.444	0.610406	4.67467	-2.30756	"SMAD3;ATP1B2;PPARGC1A"
"negative regulation of binding (GO:0051100)"	"3/95"	0.47112	0.622497	4.86997	-2.30845	"PER2;HEY1;P2RY1"
"striated muscle contraction (GO:0006941)"	"2/71"	0.570007	0.689182	6.20238	-2.30883	"SCN1B;MYH7"
"positive regulation of organ growth (GO:0046622)"	"3/36"	0.0803095	0.288107	1.8559	-2.30952	"MEF2C;FGF2;WNT2"
"response to fungus (GO:0009620)"	"3/35"	0.0755242	0.280826	1.82086	-2.31253	"SPON2;PTX3;TLR4"
"positive regulation of mitochondrion organization (GO:0010822)"	"3/64"	0.253084	0.500185	3.3407	-2.31436	"BCL2L11;BMF;PPARGC1A"
"single-organism nuclear import (GO:1902593)"	"2/71"	0.570007	0.689182	6.22175	-2.31605	"TXNIP;JAK3"
"regulation of metaphase/anaphase transition of cell cycle (GO:1902099)"	"1/45"	0.703129	0.780961	9.37539	-2.31787	"NEK6"
"protein import into nucleus (GO:0006606)"	"2/71"	0.570007	0.689182	6.23065	-2.31936	"TXNIP;JAK3"
"negative regulation of cellular carbohydrate metabolic process (GO:0010677)"	"3/36"	0.0803095	0.288107	1.86714	-2.32351	"SIK1;PPARGC1A;IER3"
"stress-activated protein kinase signaling cascade (GO:0031098)"	"3/91"	0.444	0.610406	4.71217	-2.32607	"MEF2C;ADORA2B;ARHGEF6"
"positive regulation of lipase activity (GO:0060193)"	"3/90"	0.437134	0.606334	4.6514	-2.32721	"ADCY9;NR1H3;FGF2"
"hemopoiesis (GO:0030097)"	"3/95"	0.47112	0.622497	4.9113	-2.32804	"ZBTB16;CD34;TGFBR2"
"negative regulation of protein complex assembly (GO:0031333)"	"3/91"	0.444	0.610406	4.71713	-2.32852	"EPS8;PMEPA1;CAPG"
"smoothened signaling pathway (GO:0007224)"	"2/72"	0.577432	0.694744	6.3938	-2.3287	"SHH;TGFBR2"
"negative regulation of lymphocyte differentiation (GO:0045620)"	"3/36"	0.0803095	0.288107	1.87302	-2.33084	"SHH;IRF1;JAK3"
"negative regulation of intracellular protein transport (GO:0090317)"	"2/73"	0.584762	0.697767	6.4808	-2.33224	"PARP10;CD36"
"intermediate filament-based process (GO:0045103)"	"3/38"	0.0902609	0.309507	1.99171	-2.33583	"SYNM;SHH;DST"
"regulation of lymphocyte mediated immunity (GO:0002706)"	"3/95"	0.47112	0.622497	4.93425	-2.33892	"RSAD2;CLCF1;IL12RB1"
"regulation of glutamate receptor signaling pathway (GO:1900449)"	"3/30"	0.0536316	0.240237	1.64127	-2.34066	"MEF2C;DAPK1;PPARGC1A"
"cellular response to ionizing radiation (GO:0071479)"	"1/45"	0.703129	0.780961	9.48218	-2.34428	"NET1"
"negative regulation of macrophage derived foam cell differentiation (GO:0010745)"	"3/13"	0.00760376	0.0879286	0.964474	-2.34486	"NR1H3;ITGAV;PPARG"
"B cell activation involved in immune response (GO:0002312)"	"3/30"	0.0536316	0.240237	1.64433	-2.34502	"CD180;PLCG2;TLR4"
"positive regulation of fat cell differentiation (GO:0045600)"	"3/38"	0.0902609	0.309507	1.99956	-2.34503	"ZBTB16;SH3PXD2B;PPARG"
"intermediate filament cytoskeleton organization (GO:0045104)"	"3/37"	0.0852228	0.301059	1.95515	-2.34706	"SYNM;SHH;DST"
"substantia nigra development (GO:0021762)"	"1/45"	0.703129	0.780961	9.50163	-2.34909	"MAOB"
"regulation of dendrite development (GO:0050773)"	"3/89"	0.430236	0.600342	4.60704	-2.35077	"MEF2C;CDKL5;IL1RAPL1"
"negative regulation of translation (GO:0017148)"	"2/72"	0.577432	0.694744	6.46531	-2.35474	"DAPK1;TNRC6A"
"monosaccharide transport (GO:0015749)"	"2/71"	0.570007	0.689182	6.32891	-2.35593	"SLC2A9;HK3"
"cellular response to reactive oxygen species (GO:0034614)"	"3/89"	0.430236	0.600342	4.61981	-2.35728	"NET1;ANXA1;PXDN"
"positive regulation of antigen processing and presentation (GO:0002579)"	"3/13"	0.00760376	0.0879286	0.969883	-2.35801	"SLC11A1;TAP2;TREM2"
"positive regulation of lymphocyte mediated immunity (GO:0002708)"	"3/69"	0.288457	0.511601	3.52332	-2.36136	"RSAD2;CLCF1;IL12RB1"
"positive regulation of blood circulation (GO:1903524)"	"2/72"	0.577432	0.694744	6.49	-2.36373	"TBXAS1;F2RL1"
"negative regulation of ERK1 and ERK2 cascade (GO:0070373)"	"3/35"	0.0755242	0.280826	1.86122	-2.36379	"LIF;ARRB1;TLR4"
"regulation of antigen receptor-mediated signaling pathway (GO:0050854)"	"3/35"	0.0755242	0.280826	1.86286	-2.36587	"LGALS3;CMTM3;KCNN4"
"visual learning (GO:0008542)"	"1/44"	0.695174	0.773971	9.2472	-2.36932	"ATP1A3"
"adherens junction organization (GO:0034332)"	"2/69"	0.554877	0.681847	6.21757	-2.38102	"CDH2;ACTN1"
"stress-activated MAPK cascade (GO:0051403)"	"3/89"	0.430236	0.600342	4.66932	-2.38254	"MEF2C;ADORA2B;ARHGEF6"
"cellular response to glucocorticoid stimulus (GO:0071385)"	"3/31"	0.057729	0.243233	1.68553	-2.38289	"ANXA1;HEY1;UCN2"
"vasculogenesis (GO:0001570)"	"3/67"	0.274247	0.50841	3.52308	-2.38325	"SHH;HEY1;TGFBR2"
"nucleobase metabolic process (GO:0009112)"	"3/67"	0.274247	0.50841	3.52438	-2.38413	"CDA;ADSSL1;XDH"
"action potential (GO:0001508)"	"3/69"	0.288457	0.511601	3.55972	-2.38576	"P2RX4;KCNJ2;SCN1B"
"polysaccharide metabolic process (GO:0005976)"	"3/88"	0.423309	0.594503	4.58806	-2.38593	"PER2;COLGALT2;CERCAM"
"embryonic appendage morphogenesis (GO:0035113)"	"3/86"	0.40937	0.585823	4.46517	-2.38769	"TFAP2A;SHH;ZBTB16"
"adult locomotory behavior (GO:0008344)"	"3/88"	0.423309	0.594503	4.59326	-2.38863	"TMOD1;EPS8;ATP1A3"
"receptor metabolic process (GO:0043112)"	"3/71"	0.302722	0.522705	3.6827	-2.38911	"ARRB1;PPARG;LGMN"
"heterophilic cell-cell adhesion via plasma membrane cell adhesion molecules (GO:0007157)"	"3/32"	0.0619698	0.256126	1.75405	-2.38916	"CDH2;IL1RAPL1;L1CAM"
"negative regulation of cell morphogenesis involved in differentiation (GO:0010771)"	"3/88"	0.423309	0.594503	4.59431	-2.38918	"WNT5A;SPP1;SEMA4F"
"triglyceride metabolic process (GO:0006641)"	"3/87"	0.416353	0.592635	4.56697	-2.38933	"GPD1;PNPLA3;LPL"
"negative regulation of homeostatic process (GO:0032845)"	"3/86"	0.40937	0.585823	4.47155	-2.3911	"MAFB;PLCG2;FGF2"
"embryonic limb morphogenesis (GO:0030326)"	"3/86"	0.40937	0.585823	4.47156	-2.39111	"TFAP2A;SHH;ZBTB16"
"protein secretion (GO:0009306)"	"3/67"	0.274247	0.50841	3.53598	-2.39198	"CXCL10;F2RL1;LCP2"
"cell volume homeostasis (GO:0006884)"	"3/16"	0.0124211	0.112571	1.09626	-2.39441	"TRPV4;KCNN4;SLC12A7"
"placenta blood vessel development (GO:0060674)"	"3/30"	0.0536316	0.240237	1.67897	-2.39442	"HEY1;PLCD3;WNT2"
"regulation of fibroblast proliferation (GO:0048145)"	"3/75"	0.331325	0.541539	3.91007	-2.39821	"PARP10;WNT5A;WNT2"
"neural tube closure (GO:0001843)"	"3/76"	0.338476	0.541539	3.91037	-2.39839	"FZD3;WNT5A;RGMA"
"myeloid leukocyte differentiation (GO:0002573)"	"3/83"	0.388279	0.574602	4.33106	-2.39975	"MEF2C;PPARG;TGFBR2"
"hair cycle process (GO:0022405)"	"2/69"	0.554877	0.681847	6.27802	-2.40417	"FZD3;SHH"
"female genitalia development (GO:0030540)"	"3/15"	0.0106622	0.103481	1.06046	-2.40551	"WNT5A;TYRO3;MERTK"
"molting cycle process (GO:0022404)"	"2/69"	0.554877	0.681847	6.28454	-2.40667	"SHH;FZD3"
"toll-like receptor TLR1:TLR2 signaling pathway (GO:0038123)"	"3/71"	0.302722	0.522705	3.7118	-2.40799	"MEF2C;CD36;TLR4"
"response to amino acid (GO:0043200)"	"3/86"	0.40937	0.585823	4.50322	-2.40804	"BCHE;CCL2;PPARGC1A"
"regulation of interleukin-2 production (GO:0032663)"	"1/45"	0.703129	0.780961	9.74716	-2.40979	"CD34"
"endocytic recycling (GO:0032456)"	"3/16"	0.0124211	0.112571	1.10422	-2.4118	"EHD3;EHD4;MICALL2"
"toll-like receptor TLR6:TLR2 signaling pathway (GO:0038124)"	"3/71"	0.302722	0.522705	3.71777	-2.41186	"MEF2C;CD36;TLR4"
"positive regulation of myeloid cell differentiation (GO:0045639)"	"3/74"	0.324171	0.536373	3.87198	-2.41196	"KLF10;LIF;TMEM64"
"response to interleukin-1 (GO:0070555)"	"3/71"	0.302722	0.522705	3.72408	-2.41596	"ANXA1;CCL2;ADAMTS7"
"biomineral tissue development (GO:0031214)"	"3/71"	0.302722	0.522705	3.72833	-2.41871	"KLF10;GPNMB;SPP1"
"positive chemotaxis (GO:0050918)"	"3/31"	0.057729	0.243233	1.71684	-2.42716	"LGALS3;FIGF;FGF2"
"regulation of cellular carbohydrate catabolic process (GO:0043471)"	"3/33"	0.0663513	0.265487	1.83023	-2.42724	"GPD1;PPARGC1A;IER3"
"ethanolamine-containing compound metabolic process (GO:0042439)"	"3/81"	0.374117	0.564354	4.24743	-2.42985	"BCHE;ENPP2;LPIN3"
"regulation of phospholipase C activity (GO:1900274)"	"2/69"	0.554877	0.681847	6.35015	-2.43179	"ADCY9;FGF2"
"hexose transport (GO:0008645)"	"2/69"	0.554877	0.681847	6.35241	-2.43266	"SLC2A9;HK3"
"calcium ion import (GO:0070509)"	"3/32"	0.0619698	0.256126	1.7875	-2.43473	"SLC8A3;TRPV4;CACNA1D"
"positive regulation of transforming growth factor beta production (GO:0071636)"	"3/13"	0.00760376	0.0879286	1.0015	-2.43487	"SMAD3;CD34;THBS1"
"regulation of carbohydrate catabolic process (GO:0043470)"	"3/33"	0.0663513	0.265487	1.83619	-2.43514	"GPD1;PPARGC1A;IER3"
"BMP signaling pathway (GO:0030509)"	"2/70"	0.562489	0.684176	6.43652	-2.44292	"ACVR2B;RGMA"
"protein lipidation (GO:0006497)"	"2/70"	0.562489	0.684176	6.44345	-2.44555	"PIGM;ZDHHC2"
"ovulation cycle process (GO:0022602)"	"3/78"	0.352762	0.55173	4.12185	-2.45125	"MMP19;ARRB1;PAM"
"phosphatidylinositol biosynthetic process (GO:0006661)"	"3/81"	0.374117	0.564354	4.28925	-2.45377	"PLCG2;PIK3CB;FGF2"
"toll-like receptor 3 signaling pathway (GO:0034138)"	"3/80"	0.367012	0.560049	4.23617	-2.45584	"MEF2C;UNC93B1;TLR4"
"regulation of JAK-STAT cascade (GO:0046425)"	"3/76"	0.338476	0.541539	4.00547	-2.45671	"CLCF1;LIF;AGAP2"
"regulation of epidermal growth factor receptor signaling pathway (GO:0042058)"	"3/71"	0.302722	0.522705	3.78867	-2.45785	"TFAP2A;TGFA;ADRA2B"
"glycoprotein metabolic process (GO:0009100)"	"3/75"	0.331325	0.541539	4.01175	-2.46057	"GPC1;NDST3;SULF1"
"cellular polysaccharide metabolic process (GO:0044264)"	"3/81"	0.374117	0.564354	4.30585	-2.46327	"PER2;COLGALT2;CERCAM"
"somatic stem cell maintenance (GO:0035019)"	"1/44"	0.695174	0.773971	9.62126	-2.46516	"KLF10"
"regulation of DNA-templated transcription	elongation (GO:0032784)"	"1/44"	0.695174	0.773971	9.62673	-2.46656
"regulation of mitotic metaphase/anaphase transition (GO:0030071)"	"1/44"	0.695174	0.773971	9.63046	-2.46752	"NEK6"
"developmental growth involved in morphogenesis (GO:0060560)"	"3/79"	0.359893	0.553194	4.17717	-2.47308	"SEMA7A;SHH;NRP2"
"membrane depolarization during action potential (GO:0086010)"	"3/38"	0.0902609	0.309507	2.11161	-2.47645	"CACNA1D;KCNJ2;SCN1B"
"tube closure (GO:0060606)"	"3/77"	0.345623	0.543318	4.06349	-2.47897	"FZD3;WNT5A;RGMA"
"cell fate determination (GO:0001709)"	"1/44"	0.695174	0.773971	9.68839	-2.48236	"MEF2C"
"peptidyl-serine phosphorylation (GO:0018105)"	"3/84"	0.395332	0.575782	4.50337	-2.48598	"NEK6;TGFBR1;TGFBR2"
"response to thyroid hormone (GO:0097066)"	"3/15"	0.0106622	0.103481	1.09713	-2.48869	"CTSL;PPARGC1A;CTSS"
"hormone secretion (GO:0046879)"	"3/70"	0.295584	0.519063	3.8003	-2.49197	"ANXA1;TRPV4;ACVR2B"
"hormone transport (GO:0009914)"	"3/75"	0.331325	0.541539	4.06399	-2.49261	"ANXA1;TRPV4;ACVR2B"
"regulation of carbohydrate biosynthetic process (GO:0043255)"	"3/79"	0.359893	0.553194	4.21433	-2.49508	"P2RY1;SIK1;PPARGC1A"
"positive regulation of cyclic nucleotide biosynthetic process (GO:0030804)"	"3/82"	0.381207	0.568932	4.43794	-2.50298	"AKAP12;MRAP;ADORA2B"
"receptor internalization (GO:0031623)"	"1/43"	0.687007	0.768288	9.51263	-2.50744	"ARRB1"
"lipoprotein metabolic process (GO:0042157)"	"1/44"	0.695174	0.773971	9.79351	-2.5093	"LPL"
"protein transmembrane transport (GO:0071806)"	"1/44"	0.695174	0.773971	9.7952	-2.50973	"PEX5L"
"intrinsic apoptotic signaling pathway in response to DNA damage (GO:0008630)"	"3/79"	0.359893	0.553194	4.24116	-2.51097	"BCL2L11;TNFRSF1B;IER3"
"glucose transport (GO:0015758)"	"2/68"	0.547171	0.674859	6.3939	-2.51441	"SLC2A9;HK3"
"positive regulation of chromosome organization (GO:2001252)"	"3/72"	0.309867	0.523292	3.89609	-2.52317	"LIF;ARRB1;PPARGC1A"
"regulation of toll-like receptor 4 signaling pathway (GO:0034143)"	"3/14"	0.00905738	0.0952778	1.07405	-2.52504	"F2RL1;NR1H3;LBP"
"positive regulation of fatty acid oxidation (GO:0046321)"	"3/13"	0.00760376	0.0879286	1.03889	-2.52578	"ABCD2;PPARG;PPARGC1A"
"regulation of membrane lipid distribution (GO:0097035)"	"3/30"	0.0536316	0.240237	1.77231	-2.52754	"PLSCR1;ATP8A1;KCNN4"
"cerebral cortex development (GO:0021987)"	"1/43"	0.687007	0.768288	9.59768	-2.52985	"FOXP2"
"positive regulation of phospholipase C activity (GO:0010863)"	"2/67"	0.539374	0.670311	6.33231	-2.53301	"ADCY9;FGF2"
"regulation of phosphatidylinositol 3-kinase signaling (GO:0014066)"	"2/66"	0.531484	0.664558	6.20061	-2.53377	"F2RL1;PIK3AP1"
"negative regulation of ossification (GO:0030279)"	"2/65"	0.523502	0.656333	6.02856	-2.53855	"MEF2C;SMAD3"
"cell killing (GO:0001906)"	"1/43"	0.687007	0.768288	9.66948	-2.54878	"RAET1E"
"peptide cross-linking (GO:0018149)"	"3/31"	0.057729	0.243233	1.80897	-2.5574	"ANXA1;NDNF;THBS1"
"potassium ion homeostasis (GO:0055075)"	"3/15"	0.0106622	0.103481	1.12943	-2.56196	"ATP1A3;ATP1B2;KCNJ2"
"regulation of vesicle fusion (GO:0031338)"	"3/17"	0.014336	0.121744	1.22551	-2.58072	"SYT3;ANXA1;TBC1D4"
"negative regulation of DNA replication (GO:0008156)"	"1/43"	0.687007	0.768288	9.81015	-2.58586	"PPARG"
"digestion (GO:0007586)"	"2/66"	0.531484	0.664558	6.39253	-2.6122	"UCN2;PPARGC1A"
"positive regulation of translation (GO:0045727)"	"2/66"	0.531484	0.664558	6.40017	-2.61532	"FAM129A;THBS1"
"negative regulation of epidermal growth factor receptor signaling pathway (GO:0042059)"	"1/43"	0.687007	0.768288	9.93096	-2.6177	"TFAP2A"
"regulation of protein homooligomerization (GO:0032462)"	"3/15"	0.0106622	0.103481	1.15428	-2.61833	"BCL2L11;FAS;BMF"
"sulfur compound catabolic process (GO:0044273)"	"1/43"	0.687007	0.768288	9.94153	-2.62049	"GPC1"
"organic hydroxy compound catabolic process (GO:1901616)"	"2/66"	0.531484	0.664558	6.42643	-2.62605	"MAOB;ENPP2"
"positive regulation of cell cycle phase transition (GO:1901989)"	"1/43"	0.687007	0.768288	9.98368	-2.6316	"ANXA1"
"toll-like receptor 10 signaling pathway (GO:0034166)"	"2/65"	0.523502	0.656333	6.26648	-2.63874	"MEF2C;TLR5"
"toll-like receptor 5 signaling pathway (GO:0034146)"	"2/65"	0.523502	0.656333	6.2741	-2.64195	"MEF2C;TLR5"
"positive regulation of oligodendrocyte differentiation (GO:0048714)"	"3/12"	0.0062981	0.0808587	1.05367	-2.65003	"SHH;PPARG;ASPA"
"cardiac septum morphogenesis (GO:0060411)"	"1/43"	0.687007	0.768288	10.0628	-2.65246	"HEY1"
"negative T cell selection (GO:0043383)"	"3/13"	0.00760376	0.0879286	1.09843	-2.67054	"SHH;FAS;DOCK2"
"epithelial cell migration (GO:0010631)"	"2/65"	0.523502	0.656333	6.34434	-2.67152	"FGF2;TGFBR1"
"regulation of lipid kinase activity (GO:0043550)"	"1/42"	0.678621	0.761522	9.83128	-2.67839	"FGF2"
"I-kappaB kinase/NF-kappaB signaling (GO:0007249)"	"1/42"	0.678621	0.761522	9.84836	-2.68305	"TLR4"
"purine ribonucleoside monophosphate biosynthetic process (GO:0009168)"	"2/64"	0.51543	0.654779	6.34022	-2.68481	"ADSSL1;ATP1A3"
"purine nucleoside monophosphate biosynthetic process (GO:0009127)"	"2/64"	0.51543	0.654779	6.34223	-2.68567	"ADSSL1;ATP1A3"
"potassium ion import (GO:0010107)"	"3/13"	0.00760376	0.0879286	1.10564	-2.68806	"ATP1A3;ATP1B2;KCNJ2"
"regulation of tube size (GO:0035150)"	"2/64"	0.51543	0.654779	6.37532	-2.69968	"P2RX4;ADRA1D"
"phosphatidylcholine metabolic process (GO:0046470)"	"2/62"	0.499017	0.642691	6.12896	-2.70956	"ENPP2;LPIN3"
"adenylate cyclase-inhibiting G-protein coupled receptor signaling pathway (GO:0007193)"	"2/62"	0.499017	0.642691	6.13686	-2.71305	"ADCY9;P2RY1"
"protein polymerization (GO:0051258)"	"2/64"	0.51543	0.654779	6.42062	-2.71886	"TRPV4;MICALL2"
"cholesterol transport (GO:0030301)"	"1/42"	0.678621	0.761522	10.0697	-2.74335	"CD36"
"regulation of blood vessel size (GO:0050880)"	"2/63"	0.507268	0.649036	6.35307	-2.74622	"P2RX4;ADRA1D"
"sterol transport (GO:0015918)"	"1/42"	0.678621	0.761522	10.0833	-2.74706	"CD36"
"regulation of B cell mediated immunity (GO:0002712)"	"1/41"	0.670012	0.754978	9.81061	-2.75743	"CLCF1"
"vagina development (GO:0060068)"	"3/12"	0.0062981	0.0808587	1.09798	-2.76148	"WNT5A;TYRO3;MERTK"
"oxidoreduction coenzyme metabolic process (GO:0006733)"	"2/65"	0.523502	0.656333	6.56968	-2.76641	"GPD1;ME1"
"axon ensheathment (GO:0008366)"	"2/62"	0.499017	0.642691	6.26563	-2.76998	"CLDN11;ASPA"
"ensheathment of neurons (GO:0007272)"	"2/62"	0.499017	0.642691	6.26935	-2.77162	"CLDN11;ASPA"
"negative regulation of leukocyte apoptotic process (GO:2000107)"	"1/41"	0.670012	0.754978	9.86169	-2.77179	"JAK3"
"sterol homeostasis (GO:0055092)"	"2/62"	0.499017	0.642691	6.27025	-2.77202	"MYLIP;NR1H3"
"regulation of alcohol biosynthetic process (GO:1902930)"	"1/41"	0.670012	0.754978	9.88357	-2.77794	"P2RY1"
"regulation of mononuclear cell migration (GO:0071675)"	"3/10"	0.00411448	0.0631209	1.00783	-2.78434	"LGALS3;CCL2;THBS1"
"cellular response to monosaccharide stimulus (GO:0071326)"	"1/41"	0.670012	0.754978	9.91375	-2.78642	"MEF2C"
"cholesterol homeostasis (GO:0042632)"	"2/61"	0.490678	0.638763	6.22015	-2.78801	"MYLIP;NR1H3"
"hematopoietic stem cell proliferation (GO:0071425)"	"3/13"	0.00760376	0.0879286	1.14795	-2.79092	"WNT2B;WNT5A;CD34"
"cardiac muscle contraction (GO:0060048)"	"1/41"	0.670012	0.754978	9.93921	-2.79358	"SCN1B"
"ovarian follicle development (GO:0001541)"	"1/41"	0.670012	0.754978	9.94264	-2.79454	"MMP19"
"regulation of vasculogenesis (GO:2001212)"	"3/14"	0.00905738	0.0952778	1.18956	-2.7966	"HEY1;CD34;XDH"
"cellular defense response (GO:0006968)"	"2/60"	0.482253	0.630673	6.06999	-2.79807	"ADORA2B;LBP"
"negative regulation of nucleocytoplasmic transport (GO:0046823)"	"2/62"	0.499017	0.642691	6.35766	-2.81066	"PARP10;CD36"
"membrane repolarization (GO:0086009)"	"3/14"	0.00905738	0.0952778	1.19755	-2.81538	"CACNA1D;ATP1B2;KCNJ2"
"actin filament-based movement (GO:0030048)"	"2/61"	0.490678	0.638763	6.31778	-2.83176	"TMOD1;MYH7"
"negative regulation of muscle cell differentiation (GO:0051148)"	"1/41"	0.670012	0.754978	10.1166	-2.84343	"SHH"
"negative thymic T cell selection (GO:0045060)"	"3/12"	0.0062981	0.0808587	1.13151	-2.84581	"SHH;FAS;DOCK2"
"pigment metabolic process (GO:0042440)"	"2/60"	0.482253	0.630673	6.18055	-2.84904	"ALAS2;PPARGC1A"
"protein autoubiquitination (GO:0051865)"	"1/41"	0.670012	0.754978	10.1572	-2.85485	"TRIM21"
"neuron-neuron synaptic transmission (GO:0007270)"	"2/58"	0.465147	0.620557	5.98556	-2.85593	"UNC13B;PLAT"
"water transport (GO:0006833)"	"1/41"	0.670012	0.754978	10.1838	-2.86232	"ADCY9"
"regulation of immunoglobulin mediated immune response (GO:0002889)"	"1/40"	0.661172	0.750202	10.0655	-2.89295	"CLCF1"
"acute inflammatory response (GO:0002526)"	"2/59"	0.473742	0.625201	6.16254	-2.89443	"PLSCR1;LBP"
"cellular response to hexose stimulus (GO:0071331)"	"1/40"	0.661172	0.750202	10.0828	-2.89791	"MEF2C"
"glial cell development (GO:0021782)"	"1/40"	0.661172	0.750202	10.085	-2.89855	"SHH"
"spermatid development (GO:0007286)"	"2/58"	0.465147	0.620557	6.07827	-2.90017	"HSPA2;FNDC3A"
"response to exogenous dsRNA (GO:0043330)"	"1/41"	0.670012	0.754978	10.3264	-2.9024	"DDX58"
"pyrimidine-containing compound biosynthetic process (GO:0072528)"	"1/41"	0.670012	0.754978	10.3412	-2.90657	"CDA"
"oligosaccharide metabolic process (GO:0009311)"	"1/41"	0.670012	0.754978	10.349	-2.90875	"MAN2A1"
"regulation of tissue remodeling (GO:0034103)"	"2/58"	0.465147	0.620557	6.10478	-2.91282	"SPP1;TMEM64"
"actin polymerization or depolymerization (GO:0008154)"	"1/41"	0.670012	0.754978	10.4004	-2.92321	"MICALL2"
"pyridine-containing compound metabolic process (GO:0072524)"	"2/61"	0.490678	0.638763	6.56157	-2.94104	"GPD1;ME1"
"glutamate receptor signaling pathway (GO:0007215)"	"1/40"	0.661172	0.750202	10.2517	-2.94647	"ATP1A3"
"macromolecule deacylation (GO:0098732)"	"1/41"	0.670012	0.754978	10.4889	-2.94807	"PER2"
"regulation of dendrite morphogenesis (GO:0048814)"	"2/56"	0.447713	0.613717	6.04628	-2.95192	"CDKL5;IL1RAPL1"
"mesenchyme development (GO:0060485)"	"2/55"	0.438877	0.606334	5.9067	-2.95526	"SHH;THBS1"
"camera-type eye development (GO:0043010)"	"2/58"	0.465147	0.620557	6.21291	-2.96441	"SHH;FOXP2"
"JNK cascade (GO:0007254)"	"2/55"	0.438877	0.606334	5.98243	-2.99315	"ADORA2B;ARHGEF6"
"positive regulation of neuron death (GO:1901216)"	"2/55"	0.438877	0.606334	5.98951	-2.9967	"TFAP2A;BCL2L11"
"negative regulation of protein localization to nucleus (GO:1900181)"	"2/59"	0.473742	0.625201	6.39239	-3.00239	"PARP10;CD36"
"negative regulation of fat cell differentiation (GO:0045599)"	"1/39"	0.652096	0.743787	10.159	-3.00707	"WNT5A"
"dicarboxylic acid transport (GO:0006835)"	"2/57"	0.456471	0.615104	6.2263	-3.02576	"SLC25A12;SLC19A2"
"negative regulation of leukocyte proliferation (GO:0070664)"	"2/56"	0.447713	0.613717	6.2252	-3.03928	"SHH;TNFRSF14"
"positive regulation of mitotic cell cycle phase transition (GO:1901992)"	"1/40"	0.661172	0.750202	10.5895	-3.04355	"ANXA1"
"digestive tract development (GO:0048565)"	"2/54"	0.429965	0.600342	5.99013	-3.05649	"WNT5A;TGFBR2"
"establishment of synaptic vesicle localization (GO:0097480)"	"2/57"	0.456471	0.615104	6.30393	-3.06349	"DDC;AMPH"
"microtubule bundle formation (GO:0001578)"	"1/40"	0.661172	0.750202	10.6668	-3.06576	"TPPP3"
"synaptic vesicle transport (GO:0048489)"	"2/57"	0.456471	0.615104	6.31109	-3.06697	"DDC;AMPH"
"iron ion transport (GO:0006826)"	"2/56"	0.447713	0.613717	6.28888	-3.07036	"SLC11A1;SLC40A1"
"regulation of tyrosine phosphorylation of STAT protein (GO:0042509)"	"2/53"	0.420978	0.594503	5.92085	-3.07902	"CLCF1;LIF"
"regulation of protein tyrosine kinase activity (GO:0061097)"	"2/53"	0.420978	0.594503	5.93998	-3.08897	"TGFA;ADRA2B"
"positive regulation of protein binding (GO:0032092)"	"2/53"	0.420978	0.594503	5.94092	-3.08946	"MEF2C;ARRB1"
"blood circulation (GO:0008015)"	"1/40"	0.661172	0.750202	10.7525	-3.09039	"CXCL10"
"axon cargo transport (GO:0008088)"	"1/40"	0.661172	0.750202	10.7585	-3.09214	"DST"
"negative regulation of blood pressure (GO:0045776)"	"1/39"	0.652096	0.743787	10.4752	-3.10068	"IER3"
"response to axon injury (GO:0048678)"	"1/39"	0.652096	0.743787	10.4901	-3.10508	"MATN2"
"regulation of multicellular organismal metabolic process (GO:0044246)"	"1/39"	0.652096	0.743787	10.5132	-3.11192	"RGCC"
"regulation of excitatory postsynaptic membrane potential (GO:0060079)"	"2/52"	0.41192	0.587094	5.84596	-3.11339	"MEF2C;P2RX4"
"positive regulation of receptor-mediated endocytosis (GO:0048260)"	"1/39"	0.652096	0.743787	10.5312	-3.11725	"ARRB1"
"nucleoside diphosphate metabolic process (GO:0009132)"	"1/39"	0.652096	0.743787	10.549	-3.12251	"ENTPD1"
"regulation of cytokine secretion involved in immune response (GO:0002739)"	"3/9"	0.00322673	0.0551207	1.0776	-3.12314	"WNT5A;F2RL1;TNFRSF14"
"spindle assembly (GO:0051225)"	"1/39"	0.652096	0.743787	10.5823	-3.13238	"NEK6"
"negative regulation of glycoprotein metabolic process (GO:1903019)"	"3/13"	0.00760376	0.0879286	1.28992	-3.13608	"PTX3;JAK3;HBEGF"
"positive regulation of lipid biosynthetic process (GO:0046889)"	"2/52"	0.41192	0.587094	5.8894	-3.13652	"ANXA1;NR1H3"
"positive regulation of phosphatidylinositol 3-kinase signaling (GO:0014068)"	"2/51"	0.402792	0.58378	5.85774	-3.15282	"F2RL1;PIK3AP1"
"cellular response to glucose stimulus (GO:0071333)"	"1/38"	0.642778	0.739626	10.4641	-3.15609	"MEF2C"
"regulation of epithelial to mesenchymal transition (GO:0010717)"	"2/52"	0.41192	0.587094	5.93796	-3.16239	"SMAD3;RGCC"
"negative regulation of osteoblast differentiation (GO:0045668)"	"1/38"	0.642778	0.739626	10.4971	-3.16603	"SMAD3"
"negative regulation of small GTPase mediated signal transduction (GO:0051058)"	"1/39"	0.652096	0.743787	10.718	-3.17254	"ARAP3"
"negative regulation of mononuclear cell proliferation (GO:0032945)"	"2/53"	0.420978	0.594503	6.11988	-3.18252	"SHH;TNFRSF14"
"negative regulation of lymphocyte proliferation (GO:0050672)"	"2/53"	0.420978	0.594503	6.12332	-3.18431	"SHH;TNFRSF14"
"regulation of oxidative stress-induced cell death (GO:1903201)"	"1/39"	0.652096	0.743787	10.7616	-3.18544	"HSPB1"
"protein kinase C-activating G-protein coupled receptor signaling pathway (GO:0007205)"	"1/38"	0.642778	0.739626	10.5852	-3.19261	"PLCE1"
"retina homeostasis (GO:0001895)"	"1/39"	0.652096	0.743787	10.79	-3.19386	"HSPB1"
"cellular response to glucagon stimulus (GO:0071377)"	"1/38"	0.642778	0.739626	10.5947	-3.19548	"ADCY9"
"negative regulation of type I interferon production (GO:0032480)"	"1/39"	0.652096	0.743787	10.7971	-3.19595	"DDX58"
"bile acid metabolic process (GO:0008206)"	"1/39"	0.652096	0.743787	10.7979	-3.19618	"ABCC3"
"ATP biosynthetic process (GO:0006754)"	"1/39"	0.652096	0.743787	10.8076	-3.19906	"ATP1A3"
"negative regulation of protein import into nucleus (GO:0042308)"	"2/53"	0.420978	0.594503	6.15325	-3.19987	"PARP10;CD36"
"regulation of cell junction assembly (GO:1901888)"	"2/50"	0.393597	0.574602	5.78403	-3.2048	"SMAD3;THBS1"
"forebrain development (GO:0030900)"	"2/53"	0.420978	0.594503	6.1743	-3.21082	"SHH;PRKG1"
"lipid phosphorylation (GO:0046834)"	"1/39"	0.652096	0.743787	10.8562	-3.21343	"PIK3CB"
"membrane disassembly (GO:0030397)"	"1/39"	0.652096	0.743787	10.8605	-3.21472	"NEK6"
"nuclear envelope disassembly (GO:0051081)"	"1/39"	0.652096	0.743787	10.8616	-3.21505	"NEK6"
"protein deacylation (GO:0035601)"	"1/39"	0.652096	0.743787	10.8761	-3.21934	"PER2"
"phagosome maturation (GO:0090382)"	"1/39"	0.652096	0.743787	10.915	-3.23086	"SLC11A1"
"basement membrane organization (GO:0071711)"	"3/11"	0.00513652	0.0712774	1.22415	-3.23318	"TFAP2A;NID1;CTSS"
"neurogenesis (GO:0022008)"	"1/39"	0.652096	0.743787	10.9366	-3.23724	"ANXA1"
"anion homeostasis (GO:0055081)"	"1/38"	0.642778	0.739626	10.7768	-3.25041	"TBXAS1"
"regulation of microtubule polymerization or depolymerization (GO:0031110)"	"2/52"	0.41192	0.587094	6.11115	-3.25462	"DST;TRPV4"
"sensory perception of pain (GO:0019233)"	"2/50"	0.393597	0.574602	5.87666	-3.25613	"P2RX4;P2RY1"
"cell differentiation in spinal cord (GO:0021515)"	"1/38"	0.642778	0.739626	10.8174	-3.26264	"SHH"
"phospholipase C-activating G-protein coupled receptor signaling pathway (GO:0007200)"	"2/52"	0.41192	0.587094	6.13486	-3.26725	"P2RY1;PLCE1"
"neuron apoptotic process (GO:0051402)"	"1/38"	0.642778	0.739626	10.8342	-3.26772	"FAS"
"regulation of neurotransmitter secretion (GO:0046928)"	"2/51"	0.402792	0.58378	6.0755	-3.27003	"UNC13B;MEF2C"
"hair follicle development (GO:0001942)"	"1/38"	0.642778	0.739626	10.861	-3.2758	"FZD3"
"negative regulation of protein polymerization (GO:0032272)"	"2/50"	0.393597	0.574602	5.91973	-3.27999	"EPS8;CAPG"
"endothelial cell migration (GO:0043542)"	"2/50"	0.393597	0.574602	5.92546	-3.28317	"FGF2;TGFBR1"
"negative regulation of Ras protein signal transduction (GO:0046580)"	"1/38"	0.642778	0.739626	10.8985	-3.28711	"ARAP3"
"regulation of RNA stability (GO:0043487)"	"2/51"	0.402792	0.58378	6.11105	-3.28916	"SLC11A1;TNFRSF1B"
"porphyrin-containing compound metabolic process (GO:0006778)"	"1/38"	0.642778	0.739626	10.9258	-3.29533	"ALAS2"
"mitotic DNA integrity checkpoint (GO:0044774)"	"1/37"	0.633211	0.734056	10.6879	-3.30436	"IER3"
"nicotinamide nucleotide metabolic process (GO:0046496)"	"2/53"	0.420978	0.594503	6.35644	-3.30554	"GPD1;ME1"
"pyridine nucleotide metabolic process (GO:0019362)"	"2/53"	0.420978	0.594503	6.3608	-3.30781	"GPD1;ME1"
"positive regulation of fibroblast proliferation (GO:0048146)"	"2/49"	0.384339	0.57282	5.94852	-3.31442	"WNT5A;WNT2"
"circadian regulation of gene expression (GO:0032922)"	"2/51"	0.402792	0.58378	6.15949	-3.31523	"PER2;PPARGC1A"
"peptidyl-threonine modification (GO:0018210)"	"2/48"	0.37502	0.564354	5.79577	-3.31561	"TGFBR1;TGFBR2"
"pyrimidine ribonucleoside metabolic process (GO:0046131)"	"1/37"	0.633211	0.734056	10.7331	-3.31835	"CDA"
"developmental cell growth (GO:0048588)"	"2/49"	0.384339	0.57282	5.96479	-3.32349	"SEMA7A;NRP2"
"regulation of response to oxidative stress (GO:1902882)"	"2/49"	0.384339	0.57282	5.98634	-3.3355	"HSPB1;CD36"
"regulation of type I interferon-mediated signaling pathway (GO:0060338)"	"1/38"	0.642778	0.739626	11.1391	-3.35968	"WNT5A"
"cellular response to thyroid hormone stimulus (GO:0097067)"	"3/11"	0.00513652	0.0712774	1.27423	-3.36547	"CTSL;PPARGC1A;CTSS"
"cellular metabolic compound salvage (GO:0043094)"	"1/37"	0.633211	0.734056	10.894	-3.36808	"CDA"
"negative regulation of protein depolymerization (GO:1901880)"	"2/52"	0.41192	0.587094	6.33343	-3.373	"EPS8;CAPG"
"positive regulation of intrinsic apoptotic signaling pathway (GO:2001244)"	"2/48"	0.37502	0.564354	5.90425	-3.37767	"BCL2L11;BMF"
"embryonic hindlimb morphogenesis (GO:0035116)"	"2/30"	0.202028	0.484248	4.66503	-3.38289	"SHH;ZBTB16"
"regulation of cell fate commitment (GO:0010453)"	"2/30"	0.202028	0.484248	4.66937	-3.38603	"IL12RB1;FGF2"
"Rho protein signal transduction (GO:0007266)"	"2/48"	0.37502	0.564354	5.9508	-3.4043	"ARHGEF3;EPS8L2"
"cytokine secretion (GO:0050663)"	"2/30"	0.202028	0.484248	4.69729	-3.40628	"F2RL1;LCP2"
"pigmentation (GO:0043473)"	"1/37"	0.633211	0.734056	11.0217	-3.40758	"BCL2L11"
"positive regulation of Ras protein signal transduction (GO:0046579)"	"2/30"	0.202028	0.484248	4.70868	-3.41454	"F2RL1;ARRB1"
"B cell receptor signaling pathway (GO:0050853)"	"2/33"	0.230871	0.493371	4.84853	-3.42545	"MEF2C;PLCG2"
"leukocyte cell-cell adhesion (GO:0007159)"	"2/46"	0.356215	0.553194	5.79913	-3.43336	"CERCAM;L1CAM"
"formation of primary germ layer (GO:0001704)"	"2/46"	0.356215	0.553194	5.83276	-3.45327	"DUSP5;SMAD3"
"regulation of tyrosine phosphorylation of Stat3 protein (GO:0042516)"	"2/33"	0.230871	0.493371	4.89418	-3.45771	"CLCF1;LIF"
"positive regulation of adenylate cyclase activity (GO:0045762)"	"1/37"	0.633211	0.734056	11.1885	-3.45913	"ADORA2B"
"regulation of phosphatidylinositol 3-kinase activity (GO:0043551)"	"1/36"	0.623388	0.726284	10.8247	-3.4619	"FGF2"
"mitotic nuclear envelope disassembly (GO:0007077)"	"1/37"	0.633211	0.734056	11.2174	-3.46809	"NEK6"
"negative regulation of peptide secretion (GO:0002792)"	"1/36"	0.623388	0.726284	10.853	-3.47093	"PDE8B"
"mesonephric tubule development (GO:0072164)"	"2/44"	0.337212	0.541539	5.69515	-3.49306	"SMAD3;BMPER"
"cardiac muscle cell action potential (GO:0086001)"	"2/30"	0.202028	0.484248	4.85055	-3.51742	"SCN1B;KCNJ2"
"lamellipodium organization (GO:0097581)"	"1/36"	0.623388	0.726284	11.0029	-3.51888	"ARHGEF6"
"positive regulation of tyrosine phosphorylation of STAT protein (GO:0042531)"	"2/46"	0.356215	0.553194	5.95084	-3.52318	"CLCF1;LIF"
"positive regulation of neuron apoptotic process (GO:0043525)"	"2/47"	0.365645	0.558224	6.04623	-3.52491	"TFAP2A;BCL2L11"
"amino acid transmembrane transport (GO:0003333)"	"2/46"	0.356215	0.553194	5.9562	-3.52635	"SLC7A8;SLC43A2"
"activation of JUN kinase activity (GO:0007257)"	"1/36"	0.623388	0.726284	11.0405	-3.53092	"WNT5A"
"positive regulation of receptor activity (GO:2000273)"	"2/30"	0.202028	0.484248	4.87078	-3.53208	"TGFA;ADRA2B"
"central nervous system neuron development (GO:0021954)"	"2/30"	0.202028	0.484248	4.87305	-3.53373	"TFAP2A;WNT5A"
"lymphocyte migration (GO:0072676)"	"2/28"	0.183046	0.47715	4.77587	-3.53379	"CXCL10;CCL2"
"positive regulation of mitosis (GO:0045840)"	"2/42"	0.318044	0.53516	5.66201	-3.53983	"RGCC;TGFA"
"peptidyl-threonine phosphorylation (GO:0018107)"	"2/44"	0.337212	0.541539	5.77787	-3.5438	"TGFBR1;TGFBR2"
"nucleotide-binding domain	leucine rich repeat containing receptor signaling pathway (GO:0035872)"	"2/46"	0.356215	0.553194	5.98898	-3.54576
"respiratory gaseous exchange (GO:0007585)"	"2/46"	0.356215	0.553194	5.99079	-3.54683	"MAFB;MAN2A1"
"cardiac muscle cell differentiation (GO:0055007)"	"2/29"	0.192506	0.484248	4.89222	-3.54764	"MEF2C;SIK1"
"regulation of lipid catabolic process (GO:0050994)"	"2/44"	0.337212	0.541539	5.78744	-3.54967	"ABCD2;PDE3B"
"regulation of erythrocyte differentiation (GO:0045646)"	"1/36"	0.623388	0.726284	11.1117	-3.55369	"MAFB"
"cardiac muscle cell action potential involved in contraction (GO:0086002)"	"2/29"	0.192506	0.484248	4.90421	-3.55633	"KCNJ2;SCN1B"
"negative regulation of muscle tissue development (GO:1901862)"	"2/33"	0.230871	0.493371	5.03701	-3.55862	"SHH;TGFBR2"
"negative regulation of sequestering of calcium ion (GO:0051283)"	"2/30"	0.202028	0.484248	4.91007	-3.56058	"PLCG2;FGF2"
"stem cell development (GO:0048864)"	"2/28"	0.183046	0.47715	4.81226	-3.56071	"TFAP2A;SHH"
"connective tissue development (GO:0061448)"	"2/44"	0.337212	0.541539	5.80881	-3.56278	"SH3PXD2B;THBS1"
"axon extension (GO:0048675)"	"2/30"	0.202028	0.484248	4.91331	-3.56293	"SEMA7A;NRP2"
"positive regulation of ATPase activity (GO:0032781)"	"2/30"	0.202028	0.484248	4.91716	-3.56572	"PLSCR1;ATP1B2"
"vesicle docking involved in exocytosis (GO:0006904)"	"2/29"	0.192506	0.484248	4.92037	-3.56804	"UNC13B;SYTL2"
"response to gamma radiation (GO:0010332)"	"2/44"	0.337212	0.541539	5.81884	-3.56893	"CXCL10;CCL2"
"actin-mediated cell contraction (GO:0070252)"	"2/46"	0.356215	0.553194	6.03793	-3.57474	"TMOD1;MYH7"
"adenylate cyclase-activating G-protein coupled receptor signaling pathway (GO:0007189)"	"2/47"	0.365645	0.558224	6.13253	-3.57523	"ADCY9;ADORA2B"
"release of sequestered calcium ion into cytosol (GO:0051209)"	"2/30"	0.202028	0.484248	4.93135	-3.57601	"PLCG2;FGF2"
"regulation of T cell mediated immunity (GO:0002709)"	"2/46"	0.356215	0.553194	6.04314	-3.57782	"RSAD2;IL12RB1"
"regulation of fatty acid biosynthetic process (GO:0042304)"	"2/29"	0.192506	0.484248	4.94219	-3.58387	"ANXA1;NR1H3"
"cellular response to interleukin-1 (GO:0071347)"	"2/45"	0.346737	0.543348	5.87528	-3.58395	"CCL2;ADAMTS7"
"mesonephric epithelium development (GO:0072163)"	"2/45"	0.346737	0.543348	5.87774	-3.58545	"SMAD3;BMPER"
"response to fluid shear stress (GO:0034405)"	"2/28"	0.183046	0.47715	4.8461	-3.58575	"MEF2C;P2RX4"
"negative regulation of cell-substrate adhesion (GO:0010812)"	"2/42"	0.318044	0.53516	5.73901	-3.58797	"ANGPT2;THBS1"
"negative regulation of smooth muscle cell proliferation (GO:0048662)"	"2/28"	0.183046	0.47715	4.85308	-3.59091	"IGFBP3;PPARG"
"calcium-dependent cell-cell adhesion via plasma membrane cell adhesion molecules (GO:0016339)"	"2/28"	0.183046	0.47715	4.85661	-3.59353	"CDH2;PCDHGC3"
"negative regulation of mitosis (GO:0045839)"	"2/44"	0.337212	0.541539	5.86249	-3.5957	"TOM1L1;RGCC"
"patterning of blood vessels (GO:0001569)"	"2/35"	0.250244	0.49852	5.16596	-3.59609	"SHH;TGFBR2"
"neural crest cell migration (GO:0001755)"	"2/35"	0.250244	0.49852	5.16655	-3.59649	"SHH;NRP2"
"neural precursor cell proliferation (GO:0061351)"	"2/47"	0.365645	0.558224	6.16931	-3.59667	"FZD3;SHH"
"positive regulation of ATP catabolic process (GO:1903291)"	"2/30"	0.202028	0.484248	4.96892	-3.60325	"PLSCR1;ATP1B2"
"regulation of regulated secretory pathway (GO:1903305)"	"2/30"	0.202028	0.484248	4.97183	-3.60536	"ADORA2B;F2RL1"
"positive regulation of stem cell differentiation (GO:2000738)"	"2/39"	0.289066	0.511601	5.38001	-3.60574	"SMAD3;RGCC"
"positive regulation of protein tyrosine kinase activity (GO:0061098)"	"2/32"	0.221219	0.493371	5.10424	-3.60611	"TGFA;ADRA2B"
"dendrite development (GO:0016358)"	"2/35"	0.250244	0.49852	5.18712	-3.61081	"PRKG1;MATN2"
"negative regulation of interleukin-6 production (GO:0032715)"	"2/31"	0.211602	0.484248	4.98621	-3.61579	"ARRB1;TLR4"
"androgen receptor signaling pathway (GO:0030521)"	"2/42"	0.318044	0.53516	5.78543	-3.61699	"PMEPA1;PPARGC1A"
"negative regulation of nucleoside metabolic process (GO:0045978)"	"1/35"	0.613303	0.718384	10.9509	-3.62203	"ARRB1"
"catechol-containing compound metabolic process (GO:0009712)"	"2/43"	0.327646	0.536373	5.81627	-3.62311	"DDC;MAOB"
"catecholamine metabolic process (GO:0006584)"	"2/43"	0.327646	0.536373	5.81982	-3.62532	"DDC;MAOB"
"dopamine metabolic process (GO:0042417)"	"2/28"	0.183046	0.47715	4.90218	-3.62725	"DDC;MAOB"
"negative regulation of stress-activated protein kinase signaling cascade (GO:0070303)"	"1/36"	0.623388	0.726284	11.365	-3.63469	"F2RL1"
"negative regulation of ERBB signaling pathway (GO:1901185)"	"2/44"	0.337212	0.541539	5.92809	-3.63594	"TFAP2A;LGMN"
"artery morphogenesis (GO:0048844)"	"2/46"	0.356215	0.553194	6.14328	-3.63711	"HEY1;TGFBR1"
"regulation of protein autophosphorylation (GO:0031952)"	"2/29"	0.192506	0.484248	5.02105	-3.64106	"TOM1L1;GFRA2"
"gastrulation (GO:0007369)"	"2/44"	0.337212	0.541539	5.93778	-3.64188	"ACVR2B;TGFBR2"
"positive regulation of macrophage activation (GO:0043032)"	"3/10"	0.00411448	0.0631209	1.31935	-3.64498	"WNT5A;LBP;THBS1"
"ureteric bud development (GO:0001657)"	"2/40"	0.298748	0.52153	5.60281	-3.64736	"SMAD3;BMPER"
"regulation of receptor internalization (GO:0002090)"	"2/29"	0.192506	0.484248	5.0299	-3.64747	"LRRTM2;ARRB1"
"negative regulation of stress-activated MAPK cascade (GO:0032873)"	"1/36"	0.623388	0.726284	11.4101	-3.64911	"F2RL1"
"aspartate family amino acid metabolic process (GO:0009066)"	"2/42"	0.318044	0.53516	5.83808	-3.6499	"ADSSL1;ASPA"
"face morphogenesis (GO:0060325)"	"2/34"	0.240548	0.49852	5.24381	-3.65028	"TFAP2A;ASPH"
"regulation of CD4-positive	alpha-beta T cell differentiation (GO:0043370)"	"2/28"	0.183046	0.47715	4.93399	-3.65078
"regulation of leukocyte mediated cytotoxicity (GO:0001910)"	"2/44"	0.337212	0.541539	5.95319	-3.65133	"F2RL1;IL12RB1"
"regulation of skeletal muscle fiber development (GO:0048742)"	"2/35"	0.250244	0.49852	5.24587	-3.65171	"MEF2C;IGFBP3"
"regulation of glycoprotein biosynthetic process (GO:0010559)"	"2/28"	0.183046	0.47715	4.93964	-3.65496	"JAK3;HBEGF"
"hydrogen peroxide metabolic process (GO:0042743)"	"2/33"	0.230871	0.493371	5.17542	-3.6564	"MAOB;PXDN"
"positive regulation of small GTPase mediated signal transduction (GO:0051057)"	"2/35"	0.250244	0.49852	5.25457	-3.65777	"F2RL1;ARRB1"
"regulation of immunoglobulin production (GO:0002637)"	"2/39"	0.289066	0.511601	5.45808	-3.65806	"CLCF1;CD37"
"non-canonical Wnt signaling pathway (GO:0035567)"	"2/29"	0.192506	0.484248	5.04464	-3.65816	"FZD2;WNT5A"
"spleen development (GO:0048536)"	"2/33"	0.230871	0.493371	5.18101	-3.66035	"BCL2L11;FAS"
"tumor necrosis factor-mediated signaling pathway (GO:0033209)"	"2/29"	0.192506	0.484248	5.05257	-3.66391	"TNFRSF14;TNFRSF1B"
"cerebellum development (GO:0021549)"	"2/30"	0.202028	0.484248	5.06596	-3.67362	"FOXP2;MYO16"
"mesoderm formation (GO:0001707)"	"1/35"	0.613303	0.718384	11.1131	-3.67567	"SMAD3"
"regulation of bone resorption (GO:0045124)"	"2/33"	0.230871	0.493371	5.20427	-3.67678	"SPP1;TMEM64"
"hindlimb morphogenesis (GO:0035137)"	"2/38"	0.279368	0.511601	5.48641	-3.67705	"SHH;ZBTB16"
"regulation of cardiac muscle contraction (GO:0055117)"	"2/43"	0.327646	0.536373	5.90394	-3.67772	"P2RX4;ASPH"
"response to antibiotic (GO:0046677)"	"2/45"	0.346737	0.543348	6.03105	-3.67897	"MEF2C;CCL2"
"negative regulation of gliogenesis (GO:0014014)"	"2/32"	0.221219	0.493371	5.21062	-3.68127	"DLX1;DLX2"
"regulation of catecholamine secretion (GO:0050433)"	"2/36"	0.259951	0.504325	5.384	-3.68553	"P2RY1;ADRA2B"
"regulation of sequestering of calcium ion (GO:0051282)"	"2/32"	0.221219	0.493371	5.21924	-3.68736	"PLCG2;FGF2"
"positive regulation of dephosphorylation (GO:0035306)"	"2/37"	0.269661	0.504325	5.38953	-3.68931	"MEF2C;SMAD3"
"regulation of CD4-positive	alpha-beta T cell activation (GO:2000514)"	"2/32"	0.221219	0.493371	5.22282	-3.68989
"regulation of release of cytochrome c from mitochondria (GO:0090199)"	"2/41"	0.308409	0.522705	5.69255	-3.69298	"BCL2L11;BMF"
"glycolytic process (GO:0006096)"	"2/44"	0.337212	0.541539	6.02272	-3.69398	"HK3;PFKFB4"
"regulation of cellular response to oxidative stress (GO:1900407)"	"2/45"	0.346737	0.543348	6.05705	-3.69483	"HSPB1;CD36"
"endocrine pancreas development (GO:0031018)"	"2/39"	0.289066	0.511601	5.51348	-3.69519	"ANXA1;PDE3B"
"placenta development (GO:0001890)"	"1/36"	0.623388	0.726284	11.5674	-3.69942	"PPARG"
"regulation of NF-kappaB import into nucleus (GO:0042345)"	"2/39"	0.289066	0.511601	5.5203	-3.69976	"TLR7;TLR4"
"extrinsic apoptotic signaling pathway via death domain receptors (GO:0008625)"	"2/35"	0.250244	0.49852	5.31854	-3.7023	"DAPK1;FAS"
"negative regulation of peptide hormone secretion (GO:0090278)"	"1/35"	0.613303	0.718384	11.1999	-3.70439	"PDE8B"
"cerebral cortex cell migration (GO:0021795)"	"2/29"	0.192506	0.484248	5.11136	-3.70654	"NRP2;LHX6"
"protein deacetylation (GO:0006476)"	"1/36"	0.623388	0.726284	11.6177	-3.71551	"PER2"
"negative regulation of myeloid leukocyte differentiation (GO:0002762)"	"2/40"	0.298748	0.52153	5.70819	-3.71597	"TLR4;C1QC"
"response to pH (GO:0009268)"	"2/29"	0.192506	0.484248	5.13088	-3.7207	"PAM;LGMN"
"neuron projection extension (GO:1990138)"	"2/35"	0.250244	0.49852	5.34811	-3.72288	"SEMA7A;NRP2"
"negative regulation of DNA binding (GO:0043392)"	"2/42"	0.318044	0.53516	5.95576	-3.72347	"PER2;HEY1"
"anterior/posterior axis specification (GO:0009948)"	"2/37"	0.269661	0.504325	5.44369	-3.72639	"HEY1;WNT5A"
"positive regulation of cell-matrix adhesion (GO:0001954)"	"2/39"	0.289066	0.511601	5.56484	-3.72962	"SMAD3;CD36"
"regulation of adherens junction organization (GO:1903391)"	"2/37"	0.269661	0.504325	5.44871	-3.72982	"SMAD3;THBS1"
"positive regulation of cell-cell adhesion (GO:0022409)"	"2/39"	0.289066	0.511601	5.56567	-3.73017	"WNT5A;L1CAM"
"regulation of humoral immune response (GO:0002920)"	"2/45"	0.346737	0.543348	6.12038	-3.73346	"PROS1;CD37"
"T cell proliferation (GO:0042098)"	"2/41"	0.308409	0.522705	5.75935	-3.73631	"SLC11A1;DOCK2"
"negative regulation of T cell proliferation (GO:0042130)"	"2/42"	0.318044	0.53516	5.97934	-3.73821	"SHH;TNFRSF14"
"regulation of gluconeogenesis (GO:0006111)"	"2/36"	0.259951	0.504325	5.46181	-3.73879	"SIK1;PPARGC1A"
"regulation of focal adhesion assembly (GO:0051893)"	"2/36"	0.259951	0.504325	5.47007	-3.74444	"SMAD3;THBS1"
"maternal process involved in female pregnancy (GO:0060135)"	"2/35"	0.250244	0.49852	5.37998	-3.74507	"ANGPT2;PAM"
"regulated secretory pathway (GO:0045055)"	"2/36"	0.259951	0.504325	5.47128	-3.74528	"MYO1F;STX11"
"hippocampus development (GO:0021766)"	"2/39"	0.289066	0.511601	5.58988	-3.7464	"DLX1;DLX2"
"neutral amino acid transport (GO:0015804)"	"2/28"	0.183046	0.47715	5.06784	-3.74982	"SLC6A19;SLC7A8"
"platelet-derived growth factor receptor signaling pathway (GO:0048008)"	"2/30"	0.202028	0.484248	5.17244	-3.75083	"TXNIP;PLAT"
"glycoprotein biosynthetic process (GO:0009101)"	"1/35"	0.613303	0.718384	11.3454	-3.7525	"NDST3"
"T cell differentiation in thymus (GO:0033077)"	"2/34"	0.240548	0.49852	5.39404	-3.75485	"SHH;MAFB"
"negative regulation of epithelial cell differentiation (GO:0030857)"	"2/34"	0.240548	0.49852	5.39434	-3.75506	"FOXP4;XDH"
"regulation of cell-substrate junction assembly (GO:0090109)"	"2/36"	0.259951	0.504325	5.48596	-3.75532	"SMAD3;THBS1"
"chondrocyte differentiation (GO:0002062)"	"2/41"	0.308409	0.522705	5.79116	-3.75695	"MEF2C;WNT2B"
"positive regulation of neural precursor cell proliferation (GO:2000179)"	"1/35"	0.613303	0.718384	11.3736	-3.76182	"SHH"
"synaptic transmission	glutamatergic (GO:0035249)"	"2/36"	0.259951	0.504325	5.49966	-3.7647
"positive regulation of dendrite development (GO:1900006)"	"2/39"	0.289066	0.511601	5.61953	-3.76627	"CDKL5;IL1RAPL1"
"positive regulation of striated muscle cell differentiation (GO:0051155)"	"2/39"	0.289066	0.511601	5.62944	-3.77291	"SHH;MEF2C"
"cyclic purine nucleotide metabolic process (GO:0052652)"	"2/33"	0.230871	0.493371	5.34167	-3.77385	"ADCY9;UCN2"
"skin development (GO:0043588)"	"1/35"	0.613303	0.718384	11.4156	-3.7757	"ADAMTS2"
"cellular response to alkaloid (GO:0071312)"	"2/31"	0.211602	0.484248	5.20851	-3.777	"DDC;TRPV1"
[truncated: 1,262 more rows]
