# Supplementary material for: The miRNA biogenesis pathway prevents inappropriate expression of injury response genes in developing and adult Schwann cells
Source: Glia. 2018 Oct 8;66(12):2632–44. doi: 10.1002/glia.23516 (PMC6585637; doi:10.1002/glia.23516)
Supplement: Supplementary file 5 — File S4 Transcription factors predicted to target differentially expressed genes in Dgcr8 cKO and Drosha cKO at P1. [file GLIA-66-2632-s005.xls]

## Sheet: Sheet1
Term	Overlap	P-value	Adjusted P-value	Z-score	Combined Score	Genes
"KLF11 (human)"	"82/1388"	8.47523e-14	1.23315e-11	-1.73973	43.6999	"SPON2;CDA;PRR7;CHRM1;TINAGL1;WNT2B;FHL1;LPCAT1;TNFAIP2;ARRB1;METRNL;HDDC3;DOCK11;ADAMTS2;PSTPIP1;UCN2;SLC16A6;PMEPA1;ACP5;TIMP1;SLC12A7;DUSP5;SLC6A19;IGFBP3;ACTN1;PLEKHG5;PCOLCE;SHROOM1;CLDN14;ADORA2B;ADSSL1;KCNQ4;PPARG;KCNQ5;S100A4;ASPHD2;CRYAB;PLEC;IGSF8;MEGF6;FBLIM1;HPCA;ATP1A3;PPAP2C;PLD4;TGFA;FAM129B;IGSF21;ITPRIPL1;CUX1;S100A16;GPC1;FLRT1;EPS8L2;TNFRSF14;KCNN4;WNT2;PLXNA4;TFAP2A;GPR17;LING…
"KLF4 (human)"	"86/1485"	5.56557e-14	1.23315e-11	-1.72252	43.2679	"SPON2;CDA;PRR7;CHRM1;TINAGL1;WNT2B;FHL1;LPCAT1;TNFAIP2;ARRB1;METRNL;HDDC3;DOCK11;ADAMTS2;PSTPIP1;UCN2;SLC16A6;PMEPA1;ACP5;TIMP1;SLC12A7;DUSP5;SLC6A19;IGFBP3;ACTN1;PLEKHG5;PCOLCE;SHROOM1;POU3F2;ACAP1;CLDN14;ADORA2B;ADSSL1;KCNQ4;PPARG;KCNQ5;S100A4;ASPHD2;PLEKHO2;TLR5;CRYAB;PLEC;IGSF8;MEGF6;FBLIM1;HPCA;ATP1A3;PPAP2C;PLD4;TGFA;FAM129B;IGSF21;ITPRIPL1;CUX1;S100A16;GPC1;FLRT1;EPS8L2;TNFRSF14;KCNN4;WNT…
"ZNF148 (human)"	"86/1591"	1.94607e-12	1.88769e-10	-1.71075	38.3046	"ANKRD13B;SPON2;CDA;PRR7;CHRM1;TINAGL1;FHL1;LPCAT1;TNFAIP2;FHL3;ARRB1;METRNL;DUSP16;DOCK11;ADAMTS2;HEY1;SLC16A6;PMEPA1;ACP5;TIMP1;SLC12A7;PRKG1;ABCC3;DUSP5;SLC11A1;PLEKHG5;ITPK1;PCOLCE;HDHD3;POU3F2;CLDN11;CLDN14;ADSSL1;KCNQ4;PPARG;KCNQ5;S100A4;ASPHD2;CRYAB;PLEC;BRSK2;MEGF6;FBLIM1;HPCA;ATP1A3;PPAP2C;PLD4;TGFA;CACNA1D;IGSF21;ITPRIPL1;CUX1;S100A16;GPC1;FLRT1;EPS8L2;TNFRSF14;KCNN4;WNT2;PLXNA4;PACSIN1…
"SP1 (mouse)"	"109/2360"	1.89811e-11	1.38088e-09	-1.60123	32.666	"LPGAT1;RTKN2;NAB2;PLAT;METRNL;BZW2;ZDHHC2;NUDT11;CDH2;SCN9A;PTGFRN;CAR10;SCN1B;TMOD1;MMGT2;AFAP1;POU3F1;FOXP4;POU3F2;FRMD5;STIM1;1110012L19RIK;TYRO3;KCNQ4;SIK1;RAI14;IGSF8;BRSK2;NRN1;IGSF3;KLHL14;FBLIM1;HPCA;TCF7;AGAP2;CACNA1D;IGSF21;MAN2A1;PAG1;PACSIN1;FZD2;FAM78B;AUTS2;LIF;RASSF7;ERLIN2;ABHD15;NR4A2;RNF103;MAFB;LHX6;PLXNB1;RGL3;FGF12;PAM;DDR1;GLT28D2;WNT2B;KCNC3;FHL1;LPCAT1;FHL3;ARRB1;PIK3CB;R…
"HINFP (human)"	"128/3047"	1.06251e-10	6.1838e-09	-1.55718	29.4329	"ANKRD13B;LPGAT1;TFRC;RTKN2;NAB2;HDAC11;ZBTB20;METRNL;TMEM140;SYDE2;EPS8;CDH2;MYC;PTGFRN;MEF2C;CDKL5;GBP7;RSAD2;SEMA6D;PRKCD;CD180;FRMD4A;MYT1;POU3F2;ADAM19;ACAP1;RNF128;DAAM2;RIN2;SEMA7A;MAOB;IGSF3;FBLIM1;PEX11A;ABCB4;TSHZ2;TCF7;CACNA1D;PLAC8;HSD11B1;IGSF21;BCL2L11;ITPRIPL1;CDH20;AGMO;ARSI;KCNN4;SLC19A2;SYT4;FZD2;AUTS2;ZBTB16;RASSF7;PARP14;FAM160A1;EHD4;TBXAS1;UST;TCF4;RGL3;PLXNB1;RGL1;PIWIL1;KC…
"ETV4 (human)"	"71/1403"	2.91659e-09	1.06091e-07	-1.648	26.4651	"DDR1;SH3GL3;ATP8A1;NAB2;ZBTB20;HRCT1;TMEM140;ZDHHC2;RLBP1;ADAMTS5;PSTPIP1;PLAU;PHYHD1;CD37;PDE8B;SYNPO;SLC12A7;ADAMTS7;ARRDC4;UNC13B;SLC6A19;MEF2C;TBC1D9;C1QL3;TGFBR1;TAPBP;FNDC4;ACAP1;ANGPTL2;ASPHD2;FAM72A;MYH7;PLEC;DLX1;GPM6A;C1QA;UNC93B1;ABCB4;HPCA;TGFA;ASAP2;SCUBE3;MAN2A1;PLXNA2;CCL2;FYN;DMD;TNFRSF14;KCNJ2;CDK18;RAB4A;FZD2;SLC37A1;CDSN;AUTS2;PCDH20;FUCA1;LIF;HSPA2;TRPV1;DHRS2;MEIS2;COL7A1;CL…
"NFE2 (human)"	"113/2681"	1.43197e-09	5.9529e-08	-1.56132	25.9753	"ANKRD13B;CDA;HDDC3;FGF5;PLAU;SLC16A7;CPNE2;SLC12A7;MYLIP;SLC6A19;ENTPD1;ANKRD44;ACTN1;PRKCD;PCOLCE;POU3F1;DAAM2;KCNQ4;AMPH;SIK1;RASL12;PFKFB4;ABCB4;STK39;HSD11B1;NKAIN4;SNX1;ADAP2;TNFRSF14;PRODH;EGR2;SMAD3;TMEM132E;NEK6;ZBTB16;LIF;TRPV1;PARP10;SLC2A9;LRCH1;EHD4;TMEM119;COL20A1;RGL1;FGF11;PIWIL1;TINAGL1;TNFAIP2;SLC40A1;ARRB1;HRCT1;SH3RF1;ADAMTS2;PSTPIP1;C1QTNF1;UCN2;STAB1;CD36;LBP;PRKG1;KLF10;ABC…
"ARNT (human)"	"65/1303"	2.40446e-08	6.93279e-07	-1.69389	24.0225	"NRP2;NAB2;FHL1;ARRB1;ZDHHC2;FGF5;UCN2;MYC;LRRFIP1;UNC13B;SLC6A19;PLEKHG5;GFRA1;RGMA;CLDN11;STIM1;ANGPTL6;PXDN;KCNQ5;PPARG;ASPHD2;LCORL;CCDC40;MATN2;PLEC;GRAMD1B;DDC;BRSK2;NRN1;PTAFR;PPAP2C;ATP1A3;ASAP2;CACNA1E;FGD3;ADAMTS16;SCUBE3;CUX1;DMD;FYN;KCNN4;WNT2;PACSIN1;LRRC25;TFAP2A;CMTM3;AUTS2;KCNJ12;ZBTB16;NEK6;NR1H3;SEMA4F;MEIS2;DLK1;NR4A2;REEP1;FAM160A1;MAFB;ST5;COL7A1;KIF26B;TMEM119;SPATS2L;SNTB1;…
"LEF1 (human)"	"171/4658"	1.07549e-09	5.21611e-08	-1.43022	23.9832	"RAB3B;ZBTB20;PLAT;DACH2;FGF2;LGALS3;PPIP5K2;PLAU;PHYHD1;ENPP2;SLC16A7;PLCE1;IER3;MEF2C;ENTPD1;CDKL5;IGFBP3;SEMA6D;TAP2;FNDC3A;FOXP2;MPEG1;SYTL2;TOM1L1;MYCN;FNDC4;RNF128;TXNIP;PEX11G;RIN2;RAI14;PFKFB4;DLX2;SUCNR1;MAOB;ABHD3;TSHZ2;LPL;CACNA1D;LY9;HSD11B1;PLAC8;LOH12CR1;SNX1;MUSTN1;CALD1;PLXNA2;BMF;NTNG1;SYT4;PRELID2;SYT3;RAB4A;SMAD3;FZD2;FAM78B;LRRN2;NEK6;RASSF8;MCC;TMEM196;SLC2A9;ICK;VANGL1;GDF9;…
"TFAP2C (human)"	"71/1485"	2.62064e-08	6.93279e-07	-1.57335	22.3129	"DDR1;SPON2;PIWIL1;PRR7;WNT2B;ATP8A1;FAM69C;FAM69B;HAPLN3;HDDC3;EPS8;HERC3;C1QTNF1;MYC;PHYHD1;STAB1;PMEPA1;ACP5;ITGAV;DLGAP1;TRIM21;IER3;KLF10;SEMA6D;PLEKHG5;POU3F1;MYT1;TGFBR1;ANGPTL6;GPR160;ARHGEF3;ADSSL1;SLC27A6;AHRR;IRF8;KCNQ5;TNFRSF25;TLR5;CCDC40;PLEC;C1QA;DDC;TCF7;TSHZ2;HPCA;PLD4;JAKMIP2;BCL2L11;CDH20;MUSTN1;LRIG1;MICALL2;PLXNA2;TNFRSF14;PCDH1;PDLIM4;SRSF12;TFAP2A;GPR17;NEK6;EYA4;PRSS36;PER…
"TCF4 (human)"	"155/4210"	7.39369e-09	2.39063e-07	-1.41711	21.6061	"CDA;AHCYL2;LPGAT1;TFRC;TMEM200A;PROS1;ZBTB20;TMEM140;DACH2;ZDHHC2;FGF2;EPS8;FGF5;PPIP5K2;MYC;ENPP2;SLC16A7;TMOD1;UNC13B;MYLIP;MEF2C;ENTPD1;CDKL5;SEMA6D;PRLR;GABRG3;FOXP2;TOM1L1;SLC27A6;RAI14;DLX1;GPM6A;BRSK2;MAOB;CTTNBP2;TCF7;TSHZ2;HPCA;STK39;SLAIN1;DTX4;UBE2J1;ADAMTS16;ARHGAP22;HSD11B1;PLAC8;CDH20;CALD1;S100A16;RNF217;PLCG2;ARSI;WNT2;PPARGC1A;TFAP2A;GPR17;SYT4;SYT3;FZD3;SMAD3;FAM78B;RASSF8;MCC;…
"CEBPB (human)"	"67/1420"	1.06888e-07	2.59202e-06	-1.60339	20.6245	"RAB3B;PTPRU;GABRB2;PRR7;TINAGL1;TNFAIP6;RTKN2;HRCT1;LIPA;AKAP12;PSTPIP1;PLAU;MYC;NDST3;SLC16A6;CD36;LBP;SLC12A7;ANKRD44;PLEKHG5;ITPK1;ARAP3;MANEAL;OSMR;HDHD3;PRLR;VAV1;TGFBR2;SETBP1;CLDN14;AMPH;TRIB2;MYH7;PLEC;FIGF;UNC93B1;FGL2;ASAP2;ARHGAP22;SNX1;DMD;PCDH1;XDH;PAG1;SLC19A2;NTNG1;EGR2;RAB4A;SMAD3;AUTS2;FUCA1;LIF;RASSF8;MYO16;PLEKHA7;PARP10;VANGL1;SLC8A3;NCEH1;TMEM54;TRPV4;CLCF1;MFAP2;TMEM119;TCF…
"CACYBP (human)"	"64/1350"	1.79409e-07	3.48755e-06	-1.58913	19.9694	"SPON2;PRR7;WNT2B;FHL1;TNFAIP2;FHL3;ARRB1;METRNL;LAPTM4B;DOCK11;PSTPIP1;STAB1;SCN9A;PHYHD1;TIMP1;SLC12A7;KLF10;CDKL5;ACTN1;PLEKHG5;PCOLCE;ATP1B2;SHROOM1;SYN3;TAPBP;CLDN14;ADSSL1;PPARG;TNFRSF25;ASPHD2;CRYAB;PLEC;UNC93B1;FBLIM1;HPCA;TGFA;CUX1;S100A16;GPC1;FLRT1;TNFRSF14;EPS8L2;IL12RB1;PRODH;PLXNA4;PACSIN1;LRRC25;TFAP2A;TMEM132E;LINGO3;CDSN;NEK6;CRYBB1;NR1H3;PRSS36;PARP10;NR4A2;PNKD;NR6A1;CLCF1;COL2…
"EGR1 (mouse)"	"73/1617"	1.44458e-07	3.23363e-06	-1.55331	19.6368	"ANKRD13B;GABRB2;ZFP521;MCTP1;ATP8A1;TMEM200A;FAM69B;RTKN2;NAB2;FHL1;FHL3;ADRA1D;ARRB1;PIK3CB;METRNL;NUDT11;SOX3;LBH;CDH2;MYC;ME1;SLC16A6;DLGAP1;CPNE2;LRRFIP1;SYNPO;PDE8B;DLGAP3;ZFP365;ADAMTS7;KLF10;MMGT2;SEMA6D;PRKCD;ITPK1;MANEAL;POU3F1;F3;4930506M07RIK;TGFBR2;STIM1;ADORA2B;IRF1;KCNQ4;SIK1;KCTD12;PLEC;VSTM2B;RASL12;IGSF8;BRSK2;NRN1;MAOB;ABCB4;TCF7;CACNA1D;CUX1;SLITRK4;GPC4;SLIT2;WNT2;SLC19A2;PAC…
"SP3 (mouse)"	"56/1129"	2.83067e-07	4.65191e-06	-1.54726	18.9977	"DDR1;H2-T23;AHCYL2;ATP8A1;KCNC3;LPCAT1;LRMP;ADRA1D;SH3RF1;C1QTNF1;ACP5;PHACTR1;BCAS1;PLEKHG5;C1QL3;4930506M07RIK;MRAP;AHRR;ANGPTL2;MET;CRYAB;IGSF3;FGL2;C530008M17RIK;LPL;NID1;ARHGAP22;SCUBE3;SNX1;CUX1;FAM184A;FYN;XDH;2300009A05RIK;CSMD1;KCNJ2;SLC19A2;PACSIN1;LRRC25;CDK18;CDSN;CMTM3;AUTS2;EYA4;CYP4B1;RASSF8;PARP14;SULF1;MERTK;DLK1;CXCL10;MFAP2;FAS;TNRC6A;LGMN;CD320"
"PRDM1 (human)"	"67/1468"	3.38892e-07	5.1904e-06	-1.5098	18.3723	"PTPRU;CDA;TINAGL1;FAM69B;PROS1;NAB2;ZBTB20;DACH2;AKAP12;SGCD;HEY1;LRRTM4;NDST3;ENPP2;ITGAV;CD37;DLGAP1;CD36;TEKT5;EDIL3;PRKG1;CDKL5;RSAD2;DDX58;PRKCD;CD180;ANO4;F3;SYTL2;TMEM134;SETBP1;KIT;TNFRSF25;KCTD12;LCORL;TLR4;KLHL14;FGL2;TYRP1;SLC35D2;ATP1A3;NOD2;SLAIN1;ARHGAP22;MUSTN1;DMD;PDLIM4;TFAP2A;SYT4;SMAD3;FZD2;ANGPT2;PNPT1;NEK6;EYA4;CADPS;FAM189A2;PLEKHA5;MERTK;SLC2A9;NELL1;PEX5L;RIT2;KLHL5;ESYT1…
"SREBF1 (human)"	"102/2587"	2.50351e-07	4.55325e-06	-1.46683	18.0415	"SPON2;NAB2;TMEM140;SYDE2;DOCK11;SLC12A7;PKNOX2;AFAP1;PCOLCE;POU3F2;FOXP2;SYTL2;ADCY9;FNDC1;DLX1;GPM6A;BRSK2;SEMA7A;NRN1;HPCA;LPL;CACNA1D;DTX4;TMEM26;NKAIN4;ITPRIPL1;TNFRSF14;PACSIN1;TFAP2A;GPR17;EGR2;FZD3;SMAD3;AUTS2;FUCA1;NEK6;RASSF8;PARP14;VANGL1;REEP1;MAFB;TRPV4;COL20A1;HOXD4;COL9A2;FGF11;PIWIL1;PRR7;FAM69B;PDE3B;FHL1;RLBP1;ADAMTS2;SHH;MFSD6;STAB1;SH3PXD2B;ACP5;PMEPA1;LRRFIP1;TIMP1;GAL3ST4;DU…
"NFKB1 (human)"	"129/3497"	1.7977e-07	3.48755e-06	-1.41626	17.7971	"NAB2;PLAT;METRNL;HDDC3;SYDE2;LAPTM4B;PLAU;PHYHD1;ENPP2;SYNPO;SLC12A7;PKNOX2;MEF2C;GBP7;RSAD2;DAPK1;IGFBP3;PRKCD;TAP2;AFAP1;PCOLCE;FOXP4;HDHD3;GABRG3;MPEG1;ADAM19;MYCN;FNDC4;ADCY9;RNF128;TXNIP;KCNQ5;RIN2;RAI14;BEX4;DLX2;KLHL14;TCF7;STK39;SLAIN1;IGSF21;TMEM26;ITPRIPL1;MUSTN1;PLXNA2;TNFRSF14;CDK18;EGR2;SYT3;FZD2;AUTS2;NEK6;FUCA1;LIF;HSPA12A;TMEM196;ABHD15;VANGL1;NR4A2;CXCL10;TMEM119;PLXNB1;RGL1;DDR…
"TEAD4 (human)"	"63/1354"	4.17058e-07	5.77923e-06	-1.46961	17.7253	"PIWIL1;KCNC3;FAM69B;NAB2;FHL3;METRNL;LBH;HEY1;SH3PXD2B;PMEPA1;LRRFIP1;SLC12A7;SCN1B;ADAMTS7;KLF10;MEF2C;PLEKHG5;MANEAL;GFRA2;HDHD3;RGMA;ADCY9;IRF1;PXDN;ITGA7;KCNQ4;PPARG;SIK1;PLEKHO2;CCDC40;PLEC;IGSF8;SEMA7A;SLC24A3;FBLIM1;PELI2;TCF7;PPAP2C;CACNA1D;SLAIN1;FAM129B;ARHGAP22;CUX1;SLITRK4;GPC1;MICALL2;CTNNAL1;AUTS2;ZBTB16;EYA4;ACVR2B;MEIS2;PLEKHA7;PDP1;NELL1;FAM160A1;ST5;COL7A1;KIF26B;CLCF1;TBXAS1;R…
"TCFAP2A (human)"	"63/1367"	5.69078e-07	6.90008e-06	-1.46957	17.4643	"DDR1;ANKRD13B;PRR7;FHL1;SLC35F1;METRNL;ADAMTS2;HEY1;CDH2;SLC16A6;LRRFIP1;PDE8B;SCN1B;CGNL1;KLF10;ANKRD44;MANEAL;POU3F1;GFRA2;RGMA;DEPDC7;ADCY9;SETBP1;STIM1;KCNQ4;SIK1;PPARG;MET;CCDC40;PLEC;NRN1;TCF7;CACNA1D;SLAIN1;ACACA;ADAMTS16;BCL2L11;CUX1;GPC1;RHPN1;LRIG1;EPS8L2;SLIT2;PCDH1;PLXNA4;SMAD3;TMEM132E;AUTS2;NEK6;RASSF7;RASSF8;MTSS1L;ACVR2B;ABHD15;PER2;PDP1;TMEM54;SLCO3A1;TRPV4;ASXL3;TBXAS1;FGF12;TN…
"TFAP2A (mouse)"	"73/1663"	4.02396e-07	5.77923e-06	-1.44293	17.4036	"DDR1;KCNC3;H2-K1;FHL1;HAPLN3;ZDHHC2;HDDC3;MYC;LRRFIP1;TEKT5;SYNPO;PDE8B;DLGAP3;SCN1B;MYLIP;PRKCD;PCOLCE;FOXP4;SORCS2;MYT1;GABRG3;ADRA2B;GFRA2;VAV1;TAPBP;CLDN11;ACAP1;KCNQ5;S100A4;PLEC;MATN2;DLX1;SUCNR1;SLC43A2;FBLIM1;HPCA;AGAP2;ATP1A3;CAPG;NOD2;NKD1;ARHGAP22;SCUBE3;ITPRIPL1;BCL2L11;MAN2A1;PRODH;PDLIM4;PAG1;PACSIN1;SYT3;FZD3;LINGO3;LRRN2;PCDHGC5;NEK6;LIF;RASSF8;CYP4B1;TRPV1;ERLIN2;L1CAM;MEIS2;PDP…
"CBEPA (human)"	"63/1366"	5.55744e-07	6.90008e-06	-1.45895	17.3381	"SPON2;ABCD2;TMEM200A;FHL1;ADRA1D;TMEM140;SGCD;PMEPA1;LBP;PDE8B;EDIL3;PRKG1;MYLIP;GBP7;PLEKHG5;PCOLCE;ANO4;ADAM19;AIM1;FNDC4;SLC7A8;CLDN14;IGDCC3;KIT;COL6A6;PPARG;LCORL;VSTM2A;CRYAB;TMEM45A;PLEC;GRAMD1B;PFKFB4;RNASEL;TYRP1;PPAP2C;TMEM71;HSD11B1;CALD1;SLITRK4;CCL2;DMD;PCDH1;PPARGC1A;TFAP2A;SMAD3;TMEM132E;CDSN;AUTS2;CADPS;PCDHGC3;NR1H3;MTSS1L;MEIS2;PLEKHA7;PER2;SLC2A9;VANGL1;PEX5L;TRPV4;CLCF1;PTX3;…
"JUND (human)"	"63/1380"	7.72247e-07	8.64322e-06	-1.44783	16.8799	"MCTP1;TNFAIP6;FHL1;ZBTB20;DACH2;DUSP16;LIPA;FGF5;LGALS3;ADAMTS5;PLCE1;DLGAP1;TIMP1;CD34;TRIM21;RSAD2;DST;CD180;ANO4;PRLR;FOXP2;TGFBR1;MPEG1;TGFBR2;SLC7A8;CLDN14;ITGA7;CD48;TMEM45A;RAI14;DLX1;GPM6A;MAOB;KLHL14;FBLIM1;PELI2;SLAIN1;THBS1;COL19A1;ACACA;TMEM26;ADAP2;CDH20;AGMO;DMD;WASF1;PPARGC1A;CTNNAL1;KCNJ2;BCHE;RAB4A;EYA4;FAM189A2;RASSF8;SULF1;CP;MYO16;CXCL10;CLCN5;RIT2;NCEH1;UST;COL9A2"
"E2F1 (human)"	"148/4207"	2.87747e-07	4.65191e-06	-1.34775	16.548	"ANKRD13B;NAB2;HDAC11;PLAT;METRNL;BZW2;DACH2;NUDT11;FGF5;SYDE2;COMTD1;NDST3;SLC16A6;CPNE2;SLC12A7;MEF2C;SEMA6D;ACTN1;PRKCD;WNT5A;AFAP1;POU3F2;MYCN;STIM1;CERCAM;TXNIP;KCTD12;PEX11G;RAI14;PFKFB4;BRSK2;TCF7;HPCA;ENDOD1;CACNA1D;SLAIN1;DTX4;CACNA1E;ACACA;TMEM26;SCUBE3;SNX1;BCL2L11;RHPN1;BMF;WNT2;TFAP2A;NTNG1;EGR2;NEK6;RASSF7;RASSF8;HSPA2;ABHD15;VANGL1;NR4A2;REEP1;RNF103;LRCH1;MAFB;TRPV4;TBXAS1;UST;SPA…
"CBEPB (human)"	"101/2598"	5.4401e-07	6.90008e-06	-1.37564	16.348	"AHCYL2;TFRC;TMEM200A;PROS1;ZBTB20;TMEM140;FGF2;EPS8;LGALS3;MEF2C;ENTPD1;GBP7;CDKL5;FBXO16;ANKRD44;CD180;FNDC3A;GABRG3;FOXP2;SYTL2;RAB32;KCNQ5;KCTD12;RAI14;GPM6A;SLC35D2;DPT;LY9;ACACA;HSD11B1;PLAC8;CALD1;AGMO;ARSI;KCNN4;PPARGC1A;LONRF2;NTNG1;PNPT1;FZD2;FAM78B;ICK;NET1;PAM;DDR1;DENND1B;PTPRU;FHL1;SLC35F1;SH3RF1;AKAP12;ESM1;SGCD;LRRTM4;CD36;EDIL3;PRKG1;BCAS1;PLEKHG5;ANO4;GPCPD1;F3;RGMA;PLSCR1;DEPDC…
"TFAP2A (human)"	"129/3613"	9.97027e-07	1.00046e-05	-1.41188	16.2542	"SPON2;NAB2;METRNL;EPS8;HERC3;NDST3;SLC16A6;CPNE2;PDE8B;SYNPO;SLC12A7;TMOD1;CDKL5;ANKRD44;WNT5A;AFAP1;PCOLCE;FOXP4;POU3F1;GPR160;CERCAM;KCNQ4;SIK1;PEX11G;SEMA7A;BRSK2;NRN1;IGSF3;FBLIM1;TCF7;TSHZ2;CACNA1D;SCUBE3;NKAIN4;BCL2L11;BMF;PRODH;KCNN4;PLXNA4;TFAP2A;GPR17;SYT3;SMAD3;TMEM132E;SLC37A1;AUTS2;NEK6;ZBTB16;RASSF7;RASSF8;RAB39B;MCC;ABHD15;NR4A2;FAM160A1;MAFB;TBXAS1;PLXNB1;RGL1;FGF12;DDR1;PRR7;FAM6…
"E2F6 (human)"	"62/1358"	9.48038e-07	9.9289e-06	-1.3877	15.9864	"DDR1;GABRB2;PRR7;CHRM1;WNT2B;FAM69B;NAB2;FHL1;LPCAT1;HERC3;HEY1;MYC;NDST3;PMEPA1;ACP5;PLCE1;LRRFIP1;KLF10;TRPC1;SEMA6D;PLEKHG5;PCOLCE;PARP9;POU3F1;ADAM19;RAB32;TMEM37;SETBP1;STIM1;KCNQ4;PPARG;SIK1;ASPHD2;LCORL;CCDC40;PLEC;ABHD3;TCF7;HPCA;ENDOD1;PPAP2C;CACNA1D;SLAIN1;NKD1;BCL2L11;CUX1;GPC1;PLXNA4;NTNG1;SMAD3;CDSN;AUTS2;EYA4;ERLIN2;HSPA12A;MEIS2;PLEKHA7;REEP1;PNKD;P2RX4;TMEM54;GPR146"
"RELA (human)"	"106/2775"	6.06331e-07	7.05769e-06	-1.34199	15.9179	"PLAT;HDDC3;LAPTM4B;PLAU;PHYHD1;NDST3;PLCE1;TEKT5;SYNPO;SLC12A7;MYLIP;MEF2C;ACTN1;PCOLCE;FOXP4;SYTL2;ADAM19;CERCAM;AMPH;RIN2;BEX4;SEMA7A;BRSK2;DLX2;ABHD3;FBLIM1;HPCA;ARHGAP22;PLAC8;S100A16;RNF217;RHPN1;PLCG2;PLXNA2;TNFRSF14;PLXNA4;TFAP2A;EGR2;FZD2;TMEM132E;SLC37A1;AUTS2;NEK6;RASSF7;HSPA12A;PARP10;VANGL1;CXCL10;TMEM119;COL20A1;PLXNB1;DDR1;PRR7;TINAGL1;LPCAT1;FHL3;HAPLN3;ADAMTS5;ADAMTS2;TRIM5;LRRTM…
"SP1 (human)"	"63/1406"	1.39934e-06	1.27252e-05	-1.36814	15.4216	"DDR1;ANKRD13B;PIWIL1;PRR7;KCNC3;NAB2;FHL1;HDAC11;METRNL;HEY1;CDH2;SH3PXD2B;SLC16A6;LRRFIP1;SLC12A7;ADAMTS7;KLF10;PLEKHG5;MANEAL;POU3F1;HDHD3;POU3F2;GFRA2;RGMA;ADCY9;SETBP1;STIM1;IRF1;ADSSL1;KCNQ4;SIK1;PPARG;PLEKHO2;CRYAB;CCDC40;PLEC;IGSF8;BRSK2;MEGF6;NRN1;TCF7;HPCA;PPAP2C;CACNA1D;SLAIN1;NKD1;ACACA;FAM129B;CUX1;GPC1;LRIG1;MICALL2;PLXNA4;AUTS2;RASSF7;ACVR2B;ABHD15;PDP1;FAM160A1;TMEM54;KIF26B;TBXAS…
"TEAD2 (mouse)"	"69/1591"	1.29391e-06	1.21461e-05	-1.35318	15.316	"DDR1;H2-T23;PRR7;CHRM1;TNFAIP6;FAM69C;FAM69B;HDAC11;FHL1;LPCAT1;C1QTNF1;CDH2;PHACTR1;DLGAP3;DDX58;PLEKHG5;TMC7;FRMD4A;GFRA2;FOXP2;RGMA;MRAP;TMEM134;DEPDC7;MYCN;KCNQ4;PLEKHO2;LCORL;PLEC;AU040320;IGSF3;KLHL14;FBLIM1;HPCA;C530008M17RIK;AGAP2;FAM129B;HSD11B1;SCUBE3;IGSF21;RHPN1;CTNNA2;PCDH1;WNT2;CSMD1;PACSIN1;GALNT7;SYT3;EGR2;TMEM132E;FZD2;FAM78B;AUTS2;PCDHGC5;ZBTB16;PCDHGC3;LIF;RASSF7;HSPA2;L1CAM;M…
"JUN (human)"	"111/2976"	9.55358e-07	9.9289e-06	-1.28429	14.7951	"RAB3B;CDA;TMEM41A;RTKN2;HDAC11;ZBTB20;DACH2;LIPA;FGF2;NUDT11;BMPER;PLAU;SLC16A6;PLCE1;PTGFRN;SLC12A7;PKNOX2;CDKL5;ANKRD44;SLC11A1;POU3F1;SYTL2;AMPH;TRIB2;RAI14;RASL12;IGSF3;MAOB;ARHGAP22;ADAP2;S100A16;RNF217;TNFRSF14;KCNN4;PACSIN1;SLC19A2;TFAP2A;NTNG1;PRELID2;SYT3;FUCA1;NEK6;LIF;RASSF8;MCC;PARP10;RAET1E;NCEH1;TRPV4;UST;CD320;DDR1;DENND1B;PTPRU;GABRB2;PRR7;TINAGL1;TNFAIP6;FAM69B;HSPB8;HSPB1;RLBP1…
"GATA2 (human)"	"292/9985"	2.27775e-06	1.95083e-05	-1.35806	14.7277	"SPON2;AHCYL2;LPGAT1;TFRC;LIPA;EPS8;SOX3;MYC;NDST3;PTGFRN;CPNE2;SYNPO;SCN1B;UNC13B;MEF2C;ENTPD1;RSAD2;ACTN1;SLC11A1;PRKCD;AFAP1;FNDC3A;SYTL2;FNDC4;ADCY9;OMP;RNF128;GPR160;TYRO3;SIK1;KCNQ5;KCTD12;PTGFR;GPM6A;IGSF6;TSHZ2;SLC35D2;ENDOD1;AGAP2;SLAIN1;UBE2J1;HSD11B1;PLAC8;ADAMTS16;GJC3;AGMO;FLRT1;PPARGC1A;PAG1;NTNG1;CDK18;FZD3;EGR2;CDSN;FZD2;FAM78B;LRRN2;PCDH20;LIF;RASSF8;PARP14;HSPA12A;TMEM196;VANGL1…
"GATA1 (human)"	"102/2679"	1.18704e-06	1.15143e-05	-1.27679	14.5195	"TMEM41A;PROS1;ZBTB20;DACH2;FGF2;FGF5;LGALS3;NDST3;SYNPO;TRIM21;UNC13B;TMOD1;MEF2C;CDKL5;GBP7;RSAD2;FNDC3A;PRLR;FOXP2;MPEG1;ADAM19;TOM1L1;RNF128;KCNQ4;BEX4;PFKFB4;DLX2;LPL;ACACA;PLAC8;LOH12CR1;SNX1;ITPRIPL1;MUSTN1;CALD1;RNF217;PPARGC1A;FZD2;PNPT1;LIF;RASSF8;RAB39B;HSPA12A;MCC;NET1;RNF103;NCEH1;TBXAS1;TCF4;PAM;FGF12;TINAGL1;WNT2B;FHL1;HK3;SGCD;C1QTNF1;SCRN1;LRRTM4;ITGAV;PHACTR1;CD37;DLGAP1;CD36;ED…
"SND1 (human)"	"64/1473"	3.04091e-06	2.39163e-05	-1.25255	13.3283	"DDR1;PIWIL1;ALAS2;HDDC3;FGF5;PLAU;LRRTM2;PHYHD1;ITGAV;CPNE2;PRKG1;IER3;DUSP5;MEF2C;FBXO16;ACTN1;TNFRSF19;TAP2;GFRA1;MANEAL;FOXP4;PARP9;F3;TAPBP;ADAM19;FNDC4;RNF128;GPD1;AMPH;PLEKHO2;RIN2;C1QA;PELI2;AGAP2;STK39;NOD2;FAM129B;ARHGAP22;CUX1;SPP1;PLCG2;TNFRSF14;PCDH1;RIC3;CDK18;SMAD3;FZD2;FUCA1;PCDHGC3;FAM189A2;NR1H3;CYP4B1;HSPA12A;MCC;PER2;CXCL10;NELL1;RIT2;COL7A1;KIF26B;TMEM119;PTX3;MYO1F;TMEM229B"
"POU2F2 (human)"	"104/2792"	2.38407e-06	1.95083e-05	-1.22656	13.3017	"SPON2;ATP8A1;TFRC;PROS1;HDAC11;ZBTB20;DACH2;ZDHHC2;FGF5;PPIP5K2;PLAU;MYC;NDST3;SLC16A6;SLC16A7;TEKT5;TRIM21;MEF2C;FBXO16;ACTN1;CD180;FNDC3A;FOXP2;MPEG1;SYTL2;RNF128;CHMP4C;KCTD12;PFKFB4;SUCNR1;CTTNBP2;AGAP2;LPL;DTX4;ACACA;ARHGAP22;PLAC8;ADAP2;MUSTN1;ARSI;PPARGC1A;NTNG1;EGR2;FZD3;SMAD3;FZD2;SLC37A1;FAM78B;RASSF8;MCC;VANGL1;NET1;RAET1E;UST;COL9A2;RGL1;CD320;DDR1;DENND1B;PTPRU;ALAS2;WNT2B;TNFAIP6;F…
"MZF1 (human)"	"61/1389"	3.81593e-06	2.84727e-05	-1.25098	13.0935	"DDR1;TINAGL1;WNT2B;FHL1;FHL3;MYC;STAB1;SCN9A;CD37;EDIL3;SLC12A7;GAL3ST4;CGNL1;IER3;KLF10;SEMA6D;PLEKHG5;TNFRSF19;FOXP4;HDHD3;GFRA2;SLC7A8;TNFRSF25;KCTD12;CRYAB;MATN2;RAI14;MYH7;PLEC;HBEGF;BRSK2;HPCA;PPAP2C;NOD2;CACNA1E;ADAMTS16;PLAC8;S100A16;FLRT1;EPS8L2;PCDH1;XDH;PACSIN1;PRELID2;SMAD3;LINGO3;AUTS2;TRPV1;L1CAM;MEIS2;MYO16;ABHD15;NR4A2;PNKD;TRPV4;TBXAS1;RGL3;PLXNB1;PLCD3;CD68;GPR146"
"FOXC1 (human)"	"365/13142"	5.6116e-06	3.79762e-05	-1.28602	13.0898	"SPON2;AHCYL2;TMEM41A;TFRC;TMEM200A;HDAC11;ZDHHC2;LGALS3;SOX3;COMTD1;MYC;NDST3;PLCE1;CPNE2;TRIM21;PKNOX2;ARRDC4;MEF2C;ENTPD1;GBP7;RSAD2;PRKCD;FNDC3A;HDHD3;GABRG3;SYTL2;FNDC4;OMP;RNF128;DAAM2;GPR160;TXNIP;KCNQ4;ASPHD2;PEX11G;RIN2;TRIB2;BEX4;PTGFR;IGSF3;MAOB;TSHZ2;SLC35D2;ENDOD1;AGAP2;TGFA;SLAIN1;LY9;HSD11B1;LOH12CR1;ADAMTS16;GJC3;RNF217;PLCG2;ARSI;PPARGC1A;PAG1;SLC19A2;NTNG1;PRELID2;FZD3;CDSN;FAM7…
"HNF4A (human)"	"84/2127"	3.14873e-06	2.41126e-05	-1.22364	13.0107	"DDR1;PTPRU;GABRB2;ALAS2;PRR7;TINAGL1;FAM69B;KCNC3;RTKN2;ZBTB20;SLC35F1;FGF2;THTPA;HERC3;SCRN1;PHYHD1;DLGAP1;ME3;PAPOLB;TIMP1;PDE8B;TMOD1;ENTPD1;GBP7;SEMA6D;FBXO16;PLEKHG5;GPCPD1;OSMR;SLC7A8;ASPH;ADORA2B;IGDCC3;ADSSL1;MMP19;PIGM;KCTD12;RIN2;ASPA;MEGF6;FIGF;SUCNR1;SLC43A2;PEX11A;TSHZ2;PTAFR;LPL;CAPG;NOD2;COL19A1;ACACA;ARHGAP22;BCL2L11;ITPRIPL1;OLFML3;RHPN1;MICALL2;DMD;PDLIM4;KCNJ2;TFAP2A;NTNG1;SYT…
"ELF3 (human)"	"64/1488"	4.16282e-06	2.95232e-05	-1.21557	12.6788	"DDR1;ANKRD13B;TINAGL1;WNT2B;KCNC3;NAB2;FHL1;TNFAIP2;ARRB1;ADRA1D;ADAMTS2;MFSD6;PLAU;NDST3;ACP5;CPNE2;LBP;KLF10;TAP2;PCOLCE;PRLR;RGMA;AIM1;RNF128;CLDN14;S100A4;ASPHD2;TNFRSF25;RAI14;PLEC;SUCNR1;IGSF6;PLD4;ASAP2;NOD2;LY9;ACACA;TMEM71;ARHGAP22;IGSF21;NWD1;SNX1;GPC1;MICALL2;CCL2;EPS8L2;DMD;TNFRSF14;CTNNAL1;PDLIM4;NTNG1;CMTM3;NEK6;TFPI2;HSPA2;PNKD;SLCO3A1;FABP5;TRPV4;KIF26B;ESYT1;COL9A2;MYO1F;FGF11"
"WT1 (human)"	"101/2689"	2.41339e-06	1.95083e-05	-1.16766	12.6628	"ANKRD13B;SPON2;CHRM1;NAB2;HDAC11;METRNL;SYDE2;LAPTM4B;CDH2;PHYHD1;NDST3;SLC16A6;PLCE1;PDE8B;SCN1B;ENTPD1;POU3F1;HDHD3;POU3F2;SYTL2;TMEM134;ADCY9;STIM1;KCNQ4;SIK1;IGSF8;FBLIM1;TCF7;CACNA1D;SLAIN1;ARHGAP22;ADAMTS16;BCL2L11;S100A16;PLXNA2;BMF;PLXNA4;AUTS2;NEK6;RASSF7;RASSF8;L1CAM;HSPA12A;ABHD15;VANGL1;NR4A2;FAM160A1;TBXAS1;RGL3;DDR1;PRR7;FAM69B;FHL1;TNFAIP2;ARRB1;SLC35F1;MFSD6;HEY1;CGNL1;KLF10;ITPK…
"RUNX1 (human)"	"134/3857"	2.4023e-06	1.95083e-05	-1.14679	12.4365	"SH3GL3;CDA;ANKRD13B;CHRM1;ZBTB20;TMEM140;DACH2;HDDC3;EPS8;FGF5;TEKT5;SLC12A7;MEF2C;CDKL5;DAPK1;FBXO16;ACTN1;FNDC3A;FOXP4;POU3F1;PRLR;SYTL2;ADCY9;STIM1;DAAM2;GPD1;KCNQ4;AMPH;IGSF6;MAOB;PEX11A;DPT;SLAIN1;ACACA;PLAC8;IGSF21;TMEM26;ADAP2;S100A16;MUSTN1;PLCG2;TNFRSF14;PAG1;PACSIN1;TFAP2A;CDK18;SYT4;EGR2;SMAD3;FZD2;RASSF7;TRPV1;PARP14;MCC;SLC2A9;VANGL1;NET1;EHD3;EHD4;TBXAS1;COL20A1;SPATS2L;RGL3;PLXNB1…
"MYB (human)"	"61/1409"	5.83989e-06	3.86229e-05	-1.20984	12.294	"NRP2;SYNM;HSPB8;ZBTB20;TMEM140;DACH2;LIPA;PPIP5K2;ME1;ENPP2;SLC16A7;DLGAP1;CD36;EDIL3;PRKG1;RSAD2;TAP2;ANO4;FOXP2;TOM1L1;PLSCR1;AHRR;PIGM;COL6A6;SLC25A12;TLR4;RAI14;GPM6A;FIGF;SUCNR1;ABHD3;TSHZ2;STK39;JAKMIP2;HSD11B1;SNX1;CALD1;OLFML3;SLITRK4;P2RY1;RNF217;DMD;SYT4;BCHE;SMAD3;SLC37A1;FAM189A2;PLEKHA5;RASSF8;TTC39C;SULF1;MCC;CP;MEIS2;MYO16;ICK;SLC8A3;CXCL10;RIT2;TBXAS1;OSBPL1A"
"TEAD2 (human)"	"63/1486"	7.6708e-06	4.96045e-05	-1.18017	11.6971	"DDR1;ANKRD13B;FHL1;ADRA1D;METRNL;MFSD6;PSTPIP1;C1QTNF1;SCRN1;UCN2;MYC;PHYHD1;SH3PXD2B;CD37;LRRFIP1;KLF10;ENTPD1;CDKL5;SEMA6D;PLEKHG5;ITPK1;ARHGEF19;ARAP3;SYN3;TGFBR1;SETBP1;PXDN;ADSSL1;SIK1;ASPHD2;TNFRSF25;LCORL;TRIB2;RAI14;FAM72A;PLEC;IGSF8;C1QA;NRN1;IGSF3;FBLIM1;TCF7;ASAP2;BCL2L11;CUX1;GPC1;PLCG2;PACSIN1;FZD2;AUTS2;NEK6;RASSF8;PARP10;PDP1;TPPP3;MAFB;ST5;CLCF1;TBXAS1;PNPLA3;COL9A2;GPR146;C1QC"
"SMAD4 (human)"	"64/1542"	1.22479e-05	7.42531e-05	-1.1751	11.1729	"RAB3B;ALAS2;PRR7;FHL1;SH3RF1;SCRN1;MYC;STAB1;DLGAP1;ITGAV;IER3;KLF10;DUSP5;FBXO16;WNT5A;ITPK1;GFRA1;MANEAL;FOXP4;PRLR;SETBP1;TLR7;SLC25A12;MET;ASPA;GPM6A;FIGF;BRSK2;FBLIM1;ABCB4;FGL2;PTAFR;FAM129A;LY9;JAKMIP2;ARHGAP22;IGSF21;SNX1;S100A16;PLCG2;DMD;PPARGC1A;NTNG1;EGR2;AUTS2;CMTM3;FUCA1;NEK6;SUSD1;FAM189A2;RASSF8;TRPV1;MERTK;TTC39C;MEIS2;MYO16;PDP2;NCEH1;PI15;TMEM119;F2RL1;TCF4;TNRC6B;C1QC"
"NFKB1 (mouse)"	"117/3284"	3.98827e-06	2.90147e-05	-1.03954	10.8608	"TMEM200A;HDAC11;H2-K1;FGF2;ZDHHC2;CDH2;PLCE1;CAR8;CPNE2;PTGFRN;CAR10;CDKL5;PRKCD;FRMD4A;GABRG3;FOXP2;ADAM19;GPR160;CERCAM;ZFP454;RASL12;PEX11A;HPCA;SLC35D2;AGAP2;CACNA1E;LY9;LOH12CR1;SNX1;BCL2L11;ITPRIPL1;MUSTN1;CALD1;PAG1;SLC19A2;PACSIN1;FZD3;FZD2;FAM78B;AUTS2;NEK6;RASSF7;6330403K07RIK;MCC;PARP14;NR4A2;ICK;NCEH1;RAET1E;MAFB;UST;COL20A1;PLXNB1;COL9A2;FGF12;PAM;FGF11;LGMN;DDR1;PIWIL1;TINAGL1;HSPB…
"USF2 (human)"	"131/3792"	4.26108e-06	2.95232e-05	-1.03972	10.8447	"AHCYL2;CHRM1;NAB2;ZBTB20;NUDT11;PLAU;PLCE1;CPNE2;SLC12A7;MYLIP;MEF2C;SEMA6D;TAP2;AFAP1;PCOLCE;FNDC3A;HDHD3;SYTL2;FRMD5;FNDC4;RNF128;TYRO3;CERCAM;DLX2;MAOB;FBLIM1;TCF7;ENDOD1;CACNA1D;SLAIN1;ADAMTS16;HSD11B1;IGSF21;ITPRIPL1;FLRT1;TNFRSF14;PRELID2;EGR2;RAB4A;SMAD3;TMEM132E;AUTS2;NEK6;RASSF7;LIF;TRPV1;L1CAM;CP;NET1;PARP10;NCEH1;LRCH1;TRPV4;COL20A1;PLXNB1;LGMN;PIWIL1;PRR7;PDE3B;FHL1;HSPB1;THTPA;C1QTN…
"MIR138 (human)"	"58/1356"	1.40225e-05	7.99604e-05	-1.14393	10.7918	"GABRB2;ABCD2;TMEM41A;TNFAIP2;LPCAT1;TREM2;HRCT1;DACH2;AKAP12;DOCK11;ADAMTS5;SCRN1;STAB1;PMEPA1;LBP;TIMP1;GAL3ST4;IER3;BCAS1;KLF10;MYLIP;KSR1;PLEKHG5;SYTL2;FNDC1;LCP2;DOCK2;CRYAB;PLEC;RASL12;SEMA7A;NRN1;ABHD3;PTAFR;FAM129A;SLAIN1;FAM129B;ARHGAP22;OLFML3;MICALL2;EPS8L2;BMF;KCNN4;PDLIM4;PLXNA4;TFAP2A;FZD2;KCNJ12;NEK6;MTSS1L;ERLIN2;TRPV1;HSPA12A;PEX5L;FABP5;PLXNB1;RGL1;MYO1F"
"RELA (mouse)"	"68/1656"	9.0114e-06	5.70069e-05	-1.09491	10.6998	"ZFP568;MCTP1;CHRM1;H2-K1;LAPTM4B;C1QTNF1;STAB1;PMEPA1;CD37;SYNPO;CAR10;IER3;DUSP5;CDKL5;DST;KSR1;DDX58;IGFBP3;TRPC1;ITPK1;TMC7;GFRA1;FNDC3A;SORCS2;C1QL3;F3;MRAP;PROCR;STIM1;IRF1;SIK1;LCORL;PLEC;DLX1;BRSK2;MEGF6;AU040320;NRN1;IGSF3;SLC43A2;TSHZ2;HPCA;SLAIN1;FAM129B;UBE2J1;TMEM26;ITPRIPL1;RHPN1;BMF;PCDH1;EGR2;AUTS2;RASSF7;ERLIN2;PTPN14;NR4A2;PEX5L;PNKD;NR6A1;ASXL3;TBXAS1;MFAP2;PLXNB1;PLCD3;CD68;FG…
"NFIC (human)"	"145/4403"	1.38002e-05	7.99604e-05	-1.11825	10.5495	"ANKRD13B;SH3GL3;SPON2;CHRM1;TMEM41A;ZBTB20;DACH2;EPS8;PHYHD1;SLC16A7;PLCE1;TEKT5;CPNE2;ARRDC4;ENTPD1;CDKL5;RSAD2;SEMA6D;ACTN1;FOXP4;POU3F1;ADAM19;TOM1L1;DAAM2;TXNIP;SIK1;RAI14;RASL12;IGSF8;TCF7;AGAP2;ACACA;UBE2J1;ADAMTS16;PLAC8;HSD11B1;IGSF21;MAN2A1;S100A16;BMF;PLXNA4;PAG1;PRELID2;CDK18;SYT4;EGR2;SYT3;SMAD3;FZD2;PNPT1;NEK6;RASSF7;ERLIN2;TRPV1;MCC;NET1;CXCL10;EHD3;EHD4;TBXAS1;PLXNB1;RGL1;FGF11;LG…
"IRF8 (human)"	"64/1550"	1.42766e-05	7.99604e-05	-1.09753	10.3541	"PRR7;LPGAT1;WNT2B;FAM69C;FHL1;METRNL;C1QTNF1;LBH;CD37;LBP;CD34;PRKG1;PKNOX2;ABCC3;MEF2C;CDKL5;RSAD2;DST;IGFBP3;PRKCD;TAP2;FOXP2;ASPH;ANGPTL6;TXNIP;MMP19;IRF8;DCTPP1;FAM72A;HBEGF;SEMA7A;FIGF;HLF;FGL2;PTAFR;ADAP2;CUX1;DMD;FYN;PCDH1;PPARGC1A;SRSF12;TFAP2A;NTNG1;EGR2;SYT3;SMAD3;FZD2;TMEM132E;ANGPT2;AUTS2;TRPV1;PARP14;MEIS2;VANGL1;CXCL10;PEX5L;LRCH1;NR6A1;KLHL5;SLCO3A1;PLCD3;OSBPL1A;C1QC"
"KLF13 (human)"	"61/1453"	1.42885e-05	7.99604e-05	-1.07979	10.1867	"DDR1;CDA;CHRM1;TINAGL1;WNT2B;SLC40A1;ARRB1;RND2;HDDC3;NUDT11;PSTPIP1;LBH;MYC;PHYHD1;ACP5;PRKG1;UNC13B;ANKRD44;SHROOM1;FOXP4;TAPBP;SYTL2;TMEM37;TMEM134;ACAP1;CLDN14;KIT;ANGPTL2;MMP19;S100A4;ASPHD2;KCTD12;CRYAB;PLEC;SEMA7A;DDC;ITIH3;SLC43A2;UNC93B1;PTAFR;CACNA1D;S100A16;GPC1;FYN;BMF;IL12RB1;WNT2;LRRC25;TFAP2A;PRELID2;SMAD3;LINGO3;LRRN2;PRSS36;PARP10;SLC8A3;TRPV4;ASXL3;COL20A1;RGL3;C1QC"
"MTF1 (human)"	"60/1440"	2.08176e-05	0.000112184	-1.09951	10.0004	"PRR7;CHRM1;FAM69C;FHL1;ARRB1;BMPER;UCN2;ACP5;DLGAP1;SCN1B;KLF10;ENTPD1;CDKL5;IGFBP3;SEMA6D;TMC7;GFRA1;SHROOM1;MANEAL;OSMR;POU3F2;FRMD5;FNDC4;PXDN;PLIN2;LCORL;TRIB2;BRSK2;DDC;NRN1;UNC93B1;PTAFR;FAM129B;ARHGAP22;FGD3;BCL2L11;ADAP2;CUX1;EPS8L2;CTNNA2;WNT2;TFAP2A;PNPT1;CMTM3;KCNJ12;NEK6;ZBTB16;MTSS1L;L1CAM;ACVR2B;PLEKHA7;PARP10;TPPP3;TRPV4;KIF26B;ASXL3;PLXNB1;RGL1;PIK3AP1;CRLF3"
"TP53 (human)"	"103/2866"	1.19212e-05	7.38101e-05	-1.02876	9.7876	"AHCYL2;TFRC;PROS1;NAB2;FGF2;PHYHD1;DAPK1;ACTN1;PRKCD;ATP1B2;POU3F1;SYTL2;FNDC4;STIM1;DAAM2;GPD1;CHMP4C;CERCAM;ASPHD2;KCTD12;RAI14;IGSF6;AGAP2;TGFA;CACNA1D;ACACA;ARHGAP22;SCUBE3;ITPRIPL1;PLCG2;PPARGC1A;PACSIN1;TFAP2A;EGR2;FZD3;SMAD3;PNPT1;NEK6;TFPI2;L1CAM;CP;REEP1;CXCL10;RNF103;RGL3;COL9A2;DENND1B;PRR7;CDKN1B;KCNC3;SLC35F1;RND2;AKAP12;ADAMTS5;ADAMTS2;SHH;MFSD6;SGCD;C1QTNF1;PMEPA1;ITGAV;DLGAP1;CD3…
"MAPK14 (human)"	"52/1190"	2.30783e-05	0.000117821	-1.06727	9.65492	"ANKRD13B;NRP2;AHCYL2;FHL1;ZBTB20;RND2;DACH2;ESM1;TRIM5;LRRTM2;SLC16A6;PLCE1;CD36;TIMP1;MEF2C;TNFRSF19;ATP1B2;OSMR;GABRG3;PRLR;FOXP2;VAV1;RGMA;TOM1L1;CLDN14;IGDCC3;ADSSL1;ARHGEF3;PPARG;COL6A6;ARHGEF6;RAI14;ASAP2;NID1;FGD2;HSD11B1;CDH20;FAM184A;CCL2;TFAP2A;SYT4;SLC37A1;NEK6;MCC;PER2;CXCL10;PDP2;ST5;TBXAS1;RECK;FGF12;CD320"
"YY1 (human)"	"188/6042"	1.47815e-05	8.11588e-05	-1.01563	9.56635	"RAB3B;SPON2;AHCYL2;TMEM41A;TFRC;ZBTB20;DACH2;METRNL;ZDHHC2;NUDT11;EPS8;FGF5;LAPTM4B;PPIP5K2;ENPP2;SLC16A7;TEKT5;SYNPO;TRIM21;SLC12A7;CCDC160;IER3;MEF2C;CDKL5;GBP7;RSAD2;FBXO16;ACTN1;FNDC3A;HDHD3;FOXP2;MPEG1;SYTL2;TOM1L1;TMEM134;RNF128;TYRO3;AMPH;SIK1;KCTD12;PEX11G;RAI14;BEX4;IGSF8;GPM6A;SEMA7A;DLX2;SUCNR1;ABHD3;STK39;DPT;SLAIN1;HSD11B1;TMEM26;ITPRIPL1;CDH20;CALD1;PLCG2;BMF;PRODH;WNT2;LONRF2;PPAR…
"STAT5B (human)"	"58/1379"	2.22681e-05	0.000115715	-1.05347	9.54902	"ABCD2;TMEM41A;PROS1;SLC35F1;DACH2;FGF2;FGF5;DOCK11;ME1;DLGAP1;PAPOLB;TEKT5;CD36;MEF2C;RSAD2;TNFRSF19;SHROOM1;SYN3;GABRG3;PRLR;MPEG1;SYTL2;DEPDC7;AIM1;SLC7A8;TBC1D4;ASPH;CLDN14;ARHGEF3;ITGA7;IRF8;TRIB2;RAI14;ARHGEF6;BEX4;GRAMD1B;IGSF6;MAOB;SLC35D2;FAM129A;LPL;HSD11B1;PLAC8;ADAP2;DMD;PACSIN1;NTNG1;BCHE;EGR2;PLEKHA5;LIF;RASSF8;SLC2A9;VANGL1;EHD3;ESYT1;RGL1;TMEM229B"
"ETS1 (human)"	"155/4827"	2.3748e-05	0.000119149	-0.997766	9.01495	"CDA;AHCYL2;LPGAT1;TMEM41A;ATP8A1;TFRC;PROS1;ZBTB20;PLAU;NDST3;ENPP2;PAPOLB;CPNE2;PDE8B;SYNPO;SCN1B;MEF2C;RSAD2;DAPK1;SEMA6D;ANKRD44;ACTN1;FNDC3A;POU3F1;SYTL2;SLC27A6;SIK1;S100A4;RASL12;PFKFB4;IGSF6;NRN1;CTTNBP2;TSHZ2;TCF7;PLD4;LPL;CACNA1E;LY9;ACACA;IGSF21;ITPRIPL1;MAN2A1;TNFRSF14;PLXNA4;PAG1;NTNG1;PNPT1;NEK6;ZBTB16;RASSF7;HTR1B;PARP14;NET1;NR4A2;GDF9;PEX5L;NCEH1;TCF4;PLXNB1;COL9A2;FGF12;LGMN;DDR…
"MYOD1 (mouse)"	"67/1672"	2.21029e-05	0.000115715	-0.985483	8.93279	"ANKRD13B;SYNM;RTKN2;NAB2;RLBP1;THTPA;C1QTNF1;CDH2;STAB1;ACP5;PTGFRN;LRRFIP1;SYNPO;CAR10;CGNL1;ABCC3;TNFRSF12A;ANKRD44;LMTK3;ARHGEF19;TMC7;GFRA1;POU3F1;FOXP4;C1QL3;TGFBR1;TOM1L1;CLDN11;AIM1;CLDN14;ANGPTL6;PXDN;CHMP4C;ITGA7;KCNQ4;ANGPTL2;COL6A6;TNFRSF25;LCORL;DCTPP1;HBEGF;FBLIM1;CACNA1D;CAPG;NKD1;ITPRIPL1;P2RY1;FLRT1;PLCG2;LY6G6D;PLXNA4;PACSIN1;FZD3;LINGO3;SLC37A1;FAM78B;SCD4;TRPV1;HSPA2;ABHD15;EH…
"HIF1A (mouse)"	"49/1124"	4.21468e-05	0.000201061	-1.0236	8.71279	"GABRB2;CDA;FAM69C;FAM69B;RTKN2;FHL1;TREM2;DUSP16;CTSS;FCNA;DOCK11;LBH;CDH2;SCRN1;SCN9A;ME1;ACP5;CD37;BCAS1;ABCC3;WNT5A;ATP1B2;POU3F2;4930506M07RIK;COL6A6;ZFP454;VSTM2A;PLEC;ABHD3;TCF7;CAPG;FGD3;ADAP2;P2RY1;SLIT2;KCNN4;PPARGC1A;C1RA;AUTS2;FAM26E;PARP14;MYO16;PDP2;NR6A1;RNF103;NCEH1;TRPV4;LHX6;TMEM229B"
"GLI2 (human)"	"60/1465"	3.35162e-05	0.000165309	-0.979242	8.52694	"DDR1;CDA;NRP2;TINAGL1;WNT2B;KCNC3;FHL1;ZBTB20;ARRB1;DOCK11;ADAMTS2;PHYHD1;NDST3;ACP5;TEKT5;CPNE2;SLC12A7;IER3;TRPC1;ANKRD44;SHROOM1;TNFRSF1B;POU3F1;TGFBR1;TAPBP;CLDN11;TMEM134;SETBP1;ARHGEF3;KCTD12;LCORL;TRIB2;PLEC;UNC93B1;ABCB4;CACNA1D;PLAC8;BCL2L11;CUX1;S100A16;CTNNA2;WNT2;PLXNA4;PACSIN1;SMAD3;FZD2;AUTS2;CRYBB1;ZBTB16;CADPS;TTC39C;NR4A2;NELL1;COL7A1;PI15;COL20A1;HOXD4;RGL3;PTX3;CRLF3"
"UBTF (human)"	"60/1493"	5.59991e-05	0.000262835	-0.973809	8.02807	"DDR1;GABRB2;TINAGL1;TMEM41A;TNFAIP6;FHL1;ADRA1D;PLAT;EPS8;NUDT11;ADAMTS2;C1QTNF1;LRRTM4;PLAU;PMEPA1;DLGAP1;CD36;PKNOX2;TMOD1;DUSP5;RSAD2;PRKCD;WNT5A;PCOLCE;TNFRSF1B;TAPBP;RAB32;TMEM134;AMPH;TNFRSF25;TRIB2;ASPA;MEGF6;ITIH3;SLC43A2;MAOB;ATP1A3;PPAP2C;CAPG;NID1;LOH12CR1;MICALL2;TNFRSF14;SLIT2;GPC4;PACSIN1;FUCA1;NEK6;ZBTB16;CADPS;L1CAM;MEIS2;SLC8A3;REEP1;UST;RGL3;HOXD4;LGR6;GPR146;SLC25A35"
"SP3 (human)"	"55/1332"	5.85007e-05	0.000270217	-0.970495	7.97387	"DDR1;PIWIL1;KCNC3;HDAC11;FHL1;NAB2;METRNL;CDH2;HEY1;SH3PXD2B;LRRFIP1;SLC12A7;SCN1B;ADAMTS7;KLF10;PRKCD;MANEAL;POU3F1;POU3F2;GFRA2;RGMA;ADCY9;SETBP1;ADSSL1;KCNQ4;PPARG;SIK1;ASPHD2;PLEKHO2;CCDC40;PLEC;IGSF8;MEGF6;NRN1;TCF7;PPAP2C;CACNA1D;ACACA;FAM129B;CUX1;GPC1;MICALL2;LRIG1;PLXNA4;AUTS2;RASSF7;ACVR2B;ABHD15;PDP1;FAM160A1;TMEM54;TBXAS1;RGL3;PLXNB1;PLCD3"
"MYOG (mouse)"	"66/1675"	4.17177e-05	0.000201061	-0.933375	7.9448	"RAB3B;DENND1B;NRP2;AHCYL2;PRR7;MCTP1;TINAGL1;ADRA1D;DACH2;SOX3;LAPTM4B;DOCK11;SHH;SCN9A;ITGAV;DLGAP1;LRRFIP1;SYNPO;PDE8B;SLC12A7;ZFP365;CGNL1;KLF10;DST;WNT5A;PCOLCE;MANEAL;SYN3;SORCS2;MRAP;CLDN11;PROCR;AIM1;FNDC4;CLDN14;CD48;SLC25A12;MYH7;PLEC;DLX2;HPCA;PPAP2C;PLD4;THBS1;FGD2;ADAMTS16;ARHGAP22;MUSTN1;CDH20;FLRT1;LRIG1;XDH;2300009A05RIK;SLC19A2;RAB4A;ANGPT2;KCNJ12;CRYBB1;CYP4B1;ICK;REEP1;PARP10;K…
"MIR133B (human)"	"60/1500"	6.34617e-05	0.000288553	-0.945558	7.70689	"DDR1;RAB3B;ANKRD13B;PDE3B;FHL1;COMTD1;DLGAP1;CD36;GAL3ST4;PLEKHG5;AFAP1;SHROOM1;MANEAL;MMP8;SYTL2;RGMA;PLSCR1;FNDC4;ASPH;IRF8;PLEKHO2;KCTD12;CCDC40;PLEC;IGSF3;PPAP2C;CACNA1D;SLAIN1;DTX4;CACNA1E;STX11;FGD2;PLAC8;FGD3;ITPRIPL1;CUX1;MUSTN1;MICALL2;FYN;TNFRSF14;PDLIM4;SYT3;FZD2;NEK6;LIF;MTSS1L;TRPV1;ERLIN2;MERTK;PARP10;KLHDC8A;PNPLA3;TMEM119;COL20A1;F2RL1;PLXNB1;RGL1;CRLF3;TMEM229B;GPR146"
"ZBTB7A (human)"	"56/1373"	6.85881e-05	0.000307063	-0.910521	7.36471	"ANKRD13B;ADRA1D;RND2;SH3RF1;SYDE2;ADAMTS2;NDST3;SLC16A6;PMEPA1;PLCE1;PDE8B;KLF10;CDKL5;SEMA6D;GFRA1;FNDC3A;POU3F1;F3;TMEM134;ADCY9;STIM1;PXDN;SIK1;PPARG;CCDC40;PFKFB4;NRN1;UNC93B1;TCF7;CACNA1D;NID1;ACACA;BCL2L11;CUX1;MICALL2;EPS8L2;SLIT2;FNIP1;PLXNA4;PACSIN1;EGR2;SMAD3;AUTS2;EYA4;RASSF7;RASSF8;HSPA12A;PLEKHA7;ABHD15;VANGL1;SLCO3A1;COL7A1;ASXL3;TBXAS1;PLCD3;MYO1F"
"NFIA (human)"	"57/1416"	8.2714e-05	0.00035925	-0.918276	7.28329	"CDA;ALAS2;TNFAIP2;LRMP;AKAP12;C1QTNF1;ENPP2;PMEPA1;ITGAV;DLGAP1;PTGFRN;SYNPO;DST;ACTN1;PLEKHG5;PRKCD;CD180;F3;SYTL2;DEPDC7;ACAP1;ASPH;DAAM2;GPD1;ADSSL1;ITGA7;PPARG;TLR5;CRYAB;ARHGEF6;C1QA;ITIH3;IGSF6;MAOB;TSHZ2;ENDOD1;FAM129B;FGD5;NWD1;MUSTN1;S100A16;FYN;TNFRSF14;PRODH;IL12RB1;PLXNA4;LRRC25;PRELID2;SMAD3;LRRN2;RASSF8;CYP4B1;TTC39C;PARP10;SLC2A9;PNKD;PLXNB1"
"RUNX2 (human)"	"58/1458"	9.71214e-05	0.000409599	-0.899831	7.01898	"ANKRD13B;CDA;SPON2;SYNM;CDKN1B;ZBTB20;HSPB1;ARRB1;TREM2;AKAP12;C1QTNF1;TRIM5;LRRTM2;NDST3;PLCE1;ACP5;LBP;SYNPO;CD34;TMOD1;CDKL5;GBP7;SEMA6D;SLC11A1;TMC7;GPCPD1;TOM1L1;ANGPTL6;TLR4;ASPA;PTGFR;GPM6A;DDC;SLC43A2;SLC35D2;ATP1A3;DPT;STX11;UBE2J1;FGD3;SERTAD1;MUSTN1;SPP1;RHPN1;KCNN4;XDH;PDLIM4;SMAD3;FAM26E;NEK6;TMEM54;FABP5;TRPV4;CLCF1;COL20A1;OSBPL1A;CRLF3;GPR146"
"SREBF2 (human)"	"55/1361"	0.000100283	0.000416891	-0.875577	6.81434	"SPON2;AHCYL2;TINAGL1;WNT2B;FAM69B;FHL1;TREM2;ARRB1;CTSS;DOCK11;MFSD6;SCRN1;NDST3;PLCE1;CD37;PTGFRN;PDE8B;SCN1B;ACTN1;PCOLCE;POU3F1;C1QL3;VAV1;RGMA;TMEM134;ACAP1;CLDN14;AHRR;TNFRSF25;PIGM;PLEC;FBLIM1;AGAP2;ATP1A3;NOD2;PLAC8;S100A16;GPC1;TNFRSF14;GPR17;SMAD3;CMTM3;LRRN2;KCNJ12;PCDH20;CRYBB1;ZBTB16;LIF;PRSS36;MCC;PTPN14;VANGL1;TRPV4;RGL3;C1QC"
"MAX (human)"	"72/1934"	0.000102879	0.000421658	-0.851848	6.61998	"CDA;PIWIL1;PRR7;CHRM1;PDE3B;NAB2;FHL1;NUDT11;HEY1;UCN2;SH3PXD2B;STAB1;SLC16A6;ACP5;ME3;CD36;SLC12A7;KLF10;ARRDC4;CDKL5;SEMA6D;TNFRSF19;AFAP1;FNDC3A;POU3F2;ADCY9;ASPH;ADORA2B;CERCAM;ANGPTL2;IRF8;LCORL;MET;CCDC40;PLEC;BRSK2;DLX2;NRN1;TCF7;PPAP2C;CACNA1D;NOD2;ARHGAP22;ITPRIPL1;CUX1;S100A16;SLITRK4;RHPN1;TNFRSF14;SLIT2;CTNNA2;FNIP1;KCNJ2;TMEM132E;AUTS2;NEK6;EYA4;MTSS1L;SLC8A3;NELL1;FAM160A1;TPPP3;NR…
"POU1F1 (human)"	"56/1408"	0.000128936	0.000521117	-0.839946	6.3496	"ALAS2;MCTP1;FHL1;ZBTB20;TMEM140;DACH2;ZDHHC2;LRRTM4;PPIP5K2;DLGAP1;CD36;MEF2C;GBP7;TNFRSF19;ARHGEF19;FNDC3A;ANO4;FOXP2;SYTL2;ASPH;ANGPTL6;COL6A6;VSTM2A;DOCK2;TLR4;ASPA;PTGFR;GPM6A;SUCNR1;CTTNBP2;TYRP1;TSHZ2;LPL;COL19A1;GPNMB;CDH20;OLFML3;EPYC;SLITRK4;RNF217;SPP1;DMD;BCHE;PNPT1;FAM26E;EYA4;FAM189A2;RASSF8;RAB39B;TTC39C;ICK;CXCL10;PEX5L;SPATS2L;OSBPL1A;RGL1"
"CACYBP (mouse)"	"64/1656"	9.36131e-05	0.000400609	-0.794556	6.21543	"DDR1;ZFP568;NRP2;SYNM;WNT2B;CHRM1;HRCT1;ARRB1;DACH2;FGF2;MFSD6;PLAU;SCN9A;PMEPA1;SYNPO;PDE8B;H60B;DST;MPEG1;VAV1;TAPBP;GPD1;KCNQ4;TNFRSF25;KCNQ5;ABCG3;CRYAB;HBEGF;PLEC;IGSF8;GRAMD1B;NRN1;KLHL14;UNC93B1;HPCA;PTAFR;PLD4;ATP1A3;CAPG;DTX4;NWD1;BCL2L11;S100A16;NTNG1;LRRC25;FAM78B;NEK6;LIF;RASSF8;PRSS36;SULF1;NR4A2;PDP1;PARP10;LRCH1;FABP5;GM5868;CLCF1;ASXL3;TMEM119;LHX6;RGL3;TMEM229B;C1QC"
"PCBP1 (human)"	"54/1360"	0.000177149	0.000696625	-0.83262	6.05254	"DDR1;PIWIL1;KCNC3;NAB2;METRNL;CDH2;HEY1;SH3PXD2B;LRRFIP1;KLF10;MANEAL;POU3F1;POU3F2;GFRA2;HDHD3;RGMA;ADCY9;SETBP1;STIM1;IRF1;KCNQ4;PPARG;SIK1;PLEKHO2;FAM72A;CCDC40;PLEC;IGSF8;NRN1;TCF7;CACNA1D;NKD1;ACACA;FAM129B;CUX1;GPC1;MICALL2;LRIG1;SLIT2;CTNNAL1;PLXNA4;SMAD3;AUTS2;NEK6;RASSF7;ACVR2B;ABHD15;PDP1;TMEM54;TRPV4;KIF26B;TBXAS1;PLXNB1;PLCD3"
"ZNF281 (human)"	"42/986"	0.000237077	0.000862369	-0.824463	5.81727	"DDR1;IGSF8;MEGF6;SEMA7A;BRSK2;ATP8A1;PPAP2C;CACNA1D;METRNL;DUSP16;CACNA1E;NUDT11;ARHGAP22;SCUBE3;HEY1;GPC1;STAB1;FYN;LRRFIP1;PRKG1;KLF10;CMTM3;AUTS2;ITPK1;EYA4;ACVR2B;HDHD3;PDP1;CLDN11;FAM160A1;TPPP3;ACAP1;TMEM54;COL7A1;TMEM119;KCNQ4;PLEKHO2;COL9A2;CRYAB;TRIB2;TNRC6A;PLEC"
"SMAD4 (mouse)"	"61/1580"	0.000140983	0.000562002	-0.769468	5.75871	"DENND1B;LPGAT1;PDE3B;LPCAT1;PIK3CB;SH3RF1;NUDT11;MFSD6;ME1;PMEPA1;ITGAV;CPNE2;PTGFRN;DLGAP3;CAR10;TMOD1;DUSP5;SEMA6D;ANKRD44;ITPK1;FRMD4A;POU3F1;GPCPD1;POU3F2;TGFBR1;FRMD5;ADCY9;FNDC4;SETBP1;ARHGEF3;FAM72A;BRSK2;PELI2;TYRP1;CACNA1D;UBE2J1;ADAMTS16;SCUBE3;CUX1;GPC1;CTNNA2;PLXNA4;FZD3;AUTS2;FAM46C;EYA4;PLEKHA5;RASSF8;MEIS2;ACVR2B;PTPN14;DLK1;NR4A2;RNF103;NR6A1;RIT2;ASXL3;SPATS2L;PLXNB1;GPR146;HCN1"
"NR5A2 (human)"	"125/3815"	7.93222e-05	0.000349739	-0.720048	5.73038	"RAB3B;ANKRD13B;CDA;AHCYL2;TFRC;HDAC11;FGF2;EPS8;LGALS3;CPNE2;SYNPO;SCN1B;ENTPD1;PRKCD;TAP2;FRMD4A;PCOLCE;POU3F1;MPEG1;SYTL2;MYCN;ACAP1;GPD1;CERCAM;TRIB2;RIN2;MAOB;FBLIM1;TSHZ2;HPCA;NID1;LY9;ACACA;ARHGAP22;PLAC8;LOH12CR1;ITPRIPL1;CALD1;BMF;WNT2;PLXNA4;PACSIN1;NTNG1;GPR17;RAB4A;SMAD3;NEK6;TFPI2;RAB39B;TRPV1;ERLIN2;PARP14;TMEM196;TRPV4;TMEM119;COL20A1;RGL3;PLXNB1;HOXD4;GABRB2;SYNM;CDKN1B;TINAGL1;PD…
"USF1 (human)"	"56/1441"	0.000226739	0.000845909	-0.796283	5.63378	"PIWIL1;PRR7;CHRM1;PDE3B;NAB2;FHL1;METRNL;NUDT11;UCN2;SH3PXD2B;STAB1;ACP5;ME3;CD36;SLC12A7;IGFBP3;SEMA6D;AFAP1;FNDC3A;ASPH;CLDN14;ADORA2B;GPD1;ARHGEF3;CERCAM;ANGPTL2;IRF8;LCORL;PLEC;DLX2;TCF7;PPAP2C;CACNA1D;NOD2;CUX1;DMD;TNFRSF14;FNIP1;PPARGC1A;KCNJ2;SRSF12;TMEM132E;CDSN;AUTS2;EYA4;LIF;MTSS1L;SLC8A3;NR6A1;KLHL5;TRPV4;KIF26B;SNTB1;HCN1;TMEM229B;C1QC"
"EGR1 (human)"	"32/681"	0.000263672	0.000935715	-0.802711	5.59826	"LPGAT1;MAOB;FBLIM1;ABCB4;PELI2;FHL1;PTAFR;CACNA1D;FGF2;DUSP16;CDH2;BMPER;CUX1;FYN;PTGFRN;GPC4;PDLIM4;EGR2;AUTS2;F3;GFRA2;PLEKHA7;PER2;PDP1;FAM160A1;TBXAS1;PXDN;PPARG;PLEKHO2;CCDC40;C1QC;PLEC"
"RELB (human)"	"57/1469"	0.000206976	0.0007925	-0.780225	5.57106	"GABRB2;ADAMTS5;SHH;SGCD;SCRN1;LRRTM4;DLGAP1;ME3;CD36;SYNPO;PRKG1;DAPK1;ACTN1;ITPK1;MANEAL;POU3F1;PARP9;OSMR;HDHD3;GFRA2;RGMA;TMEM134;FNDC4;IRF1;PLIN2;RIN2;BRSK2;AGAP2;ATP1A3;NOD2;ARHGAP22;SNX1;OLFML3;PLCG2;MICALL2;TNFRSF14;CSMD1;PACSIN1;SRSF12;TFAP2A;LRRN2;NEK6;TFPI2;MTSS1L;RAB39B;HSPA2;DLK1;CXCL10;TMEM54;ASXL3;MFAP2;TMEM119;PTX3;OSBPL1A;CD68;SNTB1;GPR146"
"NFAT2 (human)"	"54/1376"	0.000233484	0.000860048	-0.755646	5.33375	"DENND1B;GABRB2;HSPB8;ZBTB20;CTSS;LRRTM4;SCN9A;ENPP2;ITGAV;DLGAP1;CD36;TEKT5;CD34;MEF2C;DST;DDX58;TRPC1;FNDC3A;ANO4;PRLR;FOXP2;SYTL2;PROCR;RNF128;CHMP4C;PIGM;KCNQ5;RIN2;CTTNBP2;FGL2;TYRP1;ENDOD1;FAM129A;STK39;STX11;PLAC8;FGD3;ITPRIPL1;OLFML3;ARSI;DMD;TFAP2A;PCDHGC3;MEIS2;NET1;ICK;SLC8A3;GDF9;NELL1;RAET1E;P2RX4;NR6A1;TBXAS1;ESYT1"
"PRDM1 (mouse)"	"14/196"	0.000369292	0.00126428	-0.797758	5.32364	"GALNT7;FGL2;TAP2;LIF;MANEAL;DUSP16;SYTL2;TAPBP;ST5;MYC;FYN;TNFRSF14;TRIM21;VSTM2B"
"CRTC1 (human)"	"45/1086"	0.000256117	0.000920125	-0.743148	5.19535	"RAB3B;TMEM41A;CTTNBP2;FHL1;ZBTB20;PLAC8;FGD5;ITPRIPL1;EPYC;SPP1;DMD;ME3;CTNNA2;KCNN4;PRKG1;PLXNA4;MYLIP;MEF2C;ANGPT2;SMAD3;DST;TRPC1;TFPI2;PLEKHA5;ATP1B2;PARP9;FOXP4;C1QL3;FOXP2;TGFBR2;MYCN;NCEH1;EHD4;SETBP1;ASPH;SLCO3A1;ADORA2B;CLDN14;GPR160;PPARG;AMPH;TCF4;S100A4;RIN2;LPIN3"
"IKZF1 (mouse)"	"63/1674"	0.000214478	0.00081056	-0.696874	4.9602	"DDR1;PRR7;TNFAIP6;HSPB8;HAPLN3;FGF2;CAR8;CCDC160;ABCC3;TNFRSF12A;TNFRSF19;ARAP3;FNDC3A;FOXP4;GFRA2;SYTL2;TOM1L1;ACAP1;FNDC1;CERCAM;KCNQ4;PPARG;ZFP454;DOCK2;CRYAB;PLEC;CLEC4A3;TSHZ2;FAM129A;AGAP2;TGFA;THBS1;LOH12CR1;GJC3;S100A16;OLFML3;TNFRSF14;EPS8L2;XDH;E330034G19RIK;CRYBB1;EYA4;CADPS;PLEKHA5;NR1H3;CYP4B1;HTR1B;SULF1;MCC;PTPN14;HS3ST1;NELL1;EHD3;PNKD;KLHL5;KLHDC8A;COL7A1;CLCF1;RGL3;CRLF3;TMEM22…
"SRF (human)"	"112/3420"	0.000205512	0.0007925	-0.635697	4.53908	"RAB3B;TMEM41A;ZBTB20;TMEM140;DACH2;LIPA;EPS8;SLC16A7;SYNPO;PKNOX2;CDKL5;FBXO16;ACTN1;FOXP2;FNDC4;GPD1;S100A4;RAI14;PTGFR;KLHL14;NID1;DTX4;PLAC8;IGSF21;ITPRIPL1;CDH20;S100A16;CALD1;FLRT1;PRODH;PPARGC1A;LONRF2;PAG1;PLXNA4;PACSIN1;SYT4;EGR2;SMAD3;FZD2;PCDH20;PARP14;SLC2A9;NET1;EHD3;TBXAS1;FGF12;LGMN;DENND1B;ALAS2;NRP2;PRR7;WNT2B;TNFAIP6;FHL1;LPCAT1;ARRB1;SLC35F1;AKAP12;LBH;SH3PXD2B;CD37;DLGAP1;LBP;…
"TBX5 (mouse)"	"62/1663"	0.000305845	0.0010723	-0.651244	4.45318	"ZFP568;TNFAIP6;PROS1;ARRB1;FGF5;PSTPIP1;C1QTNF1;HEY1;BMPER;PPIP5K2;SH3PXD2B;ME1;ME3;DLGAP1;TRIM21;SCN1B;DAPK1;ITPK1;TBC1D9;PARP9;TOM1L1;ADAM19;SLC7A8;PLIN2;TLR7;PPARG;DOCK2;CRYAB;PLEC;MATN2;CCDC40;FIGF;CLEC4A3;AU040320;SLC35D2;PPAP2C;CAPG;NKD1;ACACA;ADAMTS16;GJC3;CCL9;MUSTN1;PCDH1;XDH;CDK18;FZD2;CMTM3;LIF;TRPV1;ERLIN2;L1CAM;ACVR2B;NR4A2;SLC2A9;PARP10;SLC8A3;TPPP3;MAFB;LGR5;SLC25A35;CD320"
"SPI1 (human)"	"60/1638"	0.000585348	0.00195789	-0.708819	4.42011	"DENND1B;ABCD2;CDKN1B;TINAGL1;FHL3;ADRA1D;AKAP12;COMTD1;PSTPIP1;ENPP2;PAPOLB;JAK3;PRKG1;TNFRSF12A;DST;ACTN1;GFRA2;TOM1L1;TMEM134;MYCN;ADCY9;SLC7A8;ANGPTL6;ADORA2B;IRF1;ARHGEF3;AMPH;TLR7;BRSK2;FIGF;NRN1;KLHL14;PTAFR;STK39;PLD4;ACACA;PLAC8;SPP1;RHPN1;PLCG2;BMF;DMD;IL12RB1;PLXNA4;PACSIN1;SRSF12;NTNG1;SMAD3;NEK6;TFPI2;FAM189A2;CYP4B1;SULF1;NR6A1;TBXAS1;ESYT1;PLCD3;MYO1F;LPIN3;HCN1"
"IRF8 (mouse)"	"65/1770"	0.000323869	0.00112197	-0.613176	4.1651	"ALAS2;SYNM;H2-K1;HAPLN3;MFSD6;BMPER;SCN9A;CD37;DLGAP1;PAPOLB;LRRFIP1;JAK3;CAR10;TRIM21;SYN3;GPCPD1;ACAP1;MYCN;TXNIP;KCNQ5;2010111I01RIK;PLEC;ARHGEF6;FAM72A;IGSF8;RNASEL;DDC;CTTNBP2;TSHZ2;C530008M17RIK;STK39;DTX4;CCL9;BCL2L11;ADAP2;MAN2A1;OLFML3;GPC1;RHPN1;SPP1;TNFRSF14;WNT2;GP49A;SLC19A2;GALNT7;RIC3;C1RA;FZD2;FAM26E;TFPI2;MCC;DLK1;HS3ST1;PARP10;FAM160A1;PNKD;PDP2;RNF103;NR6A1;KLHL5;FABP5;MFAP2;P…
"MIB2 (human)"	"56/1490"	0.000497702	0.00168409	-0.60212	3.84546	"GABRB2;TINAGL1;CDKN1B;ADRA1D;HRCT1;SH3RF1;ADAMTS5;UCN2;SH3PXD2B;STAB1;PMEPA1;ACP5;ACTN1;PLEKHG5;ARHGEF19;MANEAL;OSMR;TMEM37;DAAM2;GPD1;ADSSL1;ASPHD2;TNFRSF25;ASPA;PLEC;PFKFB4;BRSK2;DDC;ITIH3;PTAFR;OLFML3;FAM184A;MICALL2;TNFRSF14;PRODH;KCNN4;WNT2;PDLIM4;SLC19A2;CDK18;SMAD3;NEK6;PLEKHA5;MERTK;SULF1;PLEKHA7;ABHD15;PARP10;SLC8A3;NET1;CLCF1;PNPLA3;COL20A1;RGL1;TNRC6B;GPR146"
"HNF1A (human)"	"66/1855"	0.000655623	0.00214367	-0.583263	3.58429	"DDR1;NRP2;TMEM41A;TINAGL1;ATP8A1;TMEM200A;KCNC3;FHL1;SLC35F1;CTSS;FGF5;SYDE2;HK3;ADAMTS2;SGCD;C1QTNF1;SCRN1;LRRTM4;LRRTM2;SLC16A7;PLCE1;DLGAP1;PRKG1;MYLIP;MEF2C;CDKL5;GFRA1;ANO4;C1QL3;F3;VAV1;TGFBR2;TBC1D4;KCTD12;LCORL;VSTM2A;TMEM45A;TSHZ2;FAM129A;HSD11B1;FGD3;PLAC8;CUX1;PLCG2;ARSI;BMF;TNFRSF14;CTNNA2;PPARGC1A;GALNT7;SYT4;RIC3;BCHE;CMTM3;FAM189A2;SEMA4F;HSPA2;PLEKHA7;SLC2A9;SLC8A3;ASXL3;TBXAS1;S…
"TEAD1 (human)"	"57/1547"	0.000701597	0.00222719	-0.586101	3.57933	"CDA;TFRC;FHL1;PLAT;BZW2;FGF5;NDST3;CD36;PDE8B;MEF2C;ANKRD44;SHROOM1;TNFRSF1B;F3;FOXP2;CLDN11;ASPH;DAAM2;CLDN14;PXDN;ITGA7;KCNQ4;LCP2;RIN2;RAI14;MYH7;BEX4;PFKFB4;MAOB;CTTNBP2;TSHZ2;STX11;JAKMIP2;FGD3;FGD5;MUSTN1;RNF217;PLXNA2;SCN7A;DMD;CTNNA2;IL12RB1;PDLIM4;SYT4;CMTM3;NEK6;LIF;FAM189A2;RASSF8;MCC;PLEKHA7;SLC2A9;FAM160A1;CLCF1;COL20A1;PLXNB1;SNTB1"
"AHR (human)"	"52/1391"	0.000881922	0.00273021	-0.593269	3.50229	"PTPRU;CDKN1B;CHRM1;TINAGL1;ATP8A1;KCNC3;ADRA1D;EPS8;C1QTNF1;MYC;ACP5;ME3;TRIM21;SLC12A7;MEF2C;DDX58;IGFBP3;SEMA6D;AFAP1;MANEAL;SYN3;POU3F2;FNDC4;SETBP1;SLC27A6;ASPHD2;TMEM45A;PLEC;SEMA7A;HLF;NRN1;IGSF3;ATP1A3;BCL2L11;S100A16;SLITRK4;BMF;PCDH1;WASF1;PAG1;EGR2;FZD3;SMAD3;EYA4;RASSF8;ERLIN2;MCC;VANGL1;NELL1;FABP5;COL7A1;CLCF1"
"SPI1 (mouse)"	"61/1680"	0.000650876	0.00214367	-0.568593	3.49414	"DDR1;CDA;ZFP521;CHRM1;TFRC;ADRA1D;LRMP;TREM2;ADAMTS5;SHH;C1QTNF1;PHYHD1;CD37;PHACTR1;DLGAP1;PDE8B;PRKG1;MEF2C;ENTPD1;ANXA1;SEMA6D;FBXO16;ATP1B2;SORCS2;F3;4930506M07RIK;TAPBP;TMEM37;STIM1;IL1RAPL1;COL6A6;RIN2;PLEC;DLX2;FBLIM1;TSHZ2;PTAFR;PPAP2C;ARHGAP22;SCUBE3;FGD5;CCL9;GJC3;SPP1;PPARGC1A;CDK18;RAB4A;AUTS2;CADPS;HTR1B;SULF1;MEIS2;TMEM196;NR4A2;CLCN5;RNF103;CLCF1;TBXAS1;UST;PNPLA3;C1QC"
"REL (mouse)"	"63/1752"	0.000673441	0.00217746	-0.546855	3.352	"HDAC11;TNFAIP2;LRMP;RLBP1;HDDC3;HK3;SGCD;CDH2;CD37;PHACTR1;LRRFIP1;CPNE2;SYNPO;PDE8B;SCN1B;PRKG1;SLC6A19;MMGT2;ANKRD44;CD180;ITPK1;GABRG3;PRLR;VAV1;SYTL2;ASPH;CLDN14;GPD1;IGDCC3;ITGA7;LCP2;PLEC;ARHGEF6;MATN2;RASL12;BRSK2;PEX11A;AGAP2;NOD2;LY9;ADAMTS16;FLRT1;LY6G6F;GP49A;SLC37A1;KCNJ12;PCDH20;RAB39B;TRPV1;MEIS2;PTPN14;PARP10;NCEH1;NR6A1;TMEM54;GM5868;TRPV4;COL20A1;PNPLA3;FAS;COL9A2;PAM;CD320"
"RORB (human)"	"41/1035"	0.00109747	0.00325883	-0.579323	3.31743	"GRAMD1B;PTGFR;ALAS2;FIGF;AHCYL2;TNFAIP6;TYRP1;DPT;TREM2;PLAT;NUDT11;ARHGAP22;ADAMTS2;FGD5;FAM184A;LRRTM2;ARSI;BMF;DLGAP1;LBP;LRRFIP1;UNC13B;BCHE;SLC37A1;PCDH20;NR1H3;ATP1B2;ANO4;PDP1;SLC8A3;RAB32;ICK;CLCN5;IL1RAPL1;ARHGEF3;PI15;OSBPL1A;RECK;TLR4;MET;TMEM229B"
"CRTC3 (human)"	"40/1008"	0.00121862	0.00347664	-0.53952	3.0546	"GPM6A;NRP2;RNASEL;DLX2;NRN1;WNT2B;TSHZ2;PRUNE2;HPCA;ZBTB20;RLBP1;COL19A1;HSD11B1;SNX1;CDH2;CALD1;LRRTM4;DMD;CTNNA2;PKNOX2;BCHE;DUSP5;MEF2C;ANXA1;GBP7;CMTM3;DAPK1;ZBTB16;PLEKHG5;RASSF8;TTC39C;SYN3;SLC8A3;ICK;PROCR;DEPDC7;ST5;CLDN14;TLR5;TLR4"
"LEF1 (mouse)"	"62/1730"	0.000804797	0.00251824	-0.500563	2.99547	"RAB3B;ZFP568;GLT28D2;DENND1B;GABRB2;ABCD2;PRR7;CDKN1B;PROS1;RTKN2;PLAT;RLBP1;EPS8;BMPER;PMEPA1;PLCE1;ACP5;CD36;SLC12A7;SCN1B;IER3;TECTA;TRPC1;WNT5A;TAP2;LMTK3;POU3F2;F3;VAV1;TAPBP;MRAP;CYP2D22;ANGPTL6;AMPH;COL6A6;PLIN2;ASPHD2;LCORL;TRIB2;PLEC;AGAP2;PPAP2C;LPL;FAM129B;SNX1;RNF217;LONRF2;XDH;PRELID2;CDK18;C1RA;TFPI2;LIF;HTR1B;PLEKHA7;CLCN5;LRCH1;PDP2;FABP5;HOXD4;CD68;LGR5"
"MYOG (human)"	"52/1404"	0.00107291	0.00321872	-0.515119	2.95615	"ANKRD13B;TINAGL1;FHL1;AKAP12;ESM1;TRIM21;TMOD1;CD180;PARP9;SYN3;PRLR;HDHD3;F3;RGMA;CLDN11;SETBP1;CLDN14;TXNIP;CD48;PPARG;SIK1;S100A4;DCTPP1;MAOB;TYRP1;PTAFR;SLC35D2;STK39;PPAP2C;JAKMIP2;ARHGAP22;SCUBE3;BCL2L11;ARSI;DMD;TFAP2A;GALNT7;CDK18;SYT4;CMTM3;LRRN2;RASSF8;MEIS2;PLEKHA7;ABHD15;SLC8A3;PDP2;TMEM54;FABP5;TBXAS1;SNTB1;SLC25A35"
"THRB (human)"	"70/2034"	0.00106276	0.00321872	-0.489703	2.81029	"DENND1B;KCNC3;NAB2;FHL1;RND2;METRNL;ITGAV;SLC12A7;PRKG1;KLF10;UNC13B;MYLIP;ACTN1;ITPK1;TNFRSF19;ARAP3;OSMR;TGFBR1;STIM1;DAAM2;ADSSL1;ITGA7;PPARG;TNFRSF25;LCORL;DCTPP1;MET;MATN2;CCDC40;BRSK2;IGSF3;FBLIM1;TCF7;PRUNE2;SLC35D2;STK39;DPT;TGFA;CACNA1D;DTX4;ADAMTS16;ADAP2;GPC1;LRIG1;MICALL2;GPC4;FNIP1;PACSIN1;SRSF12;EGR2;SMAD3;TMEM132E;ZBTB16;SUSD1;RASSF7;NR1H3;SEMA4F;TRPV1;RNF103;PDP2;NR6A1;FABP5;TRPV…
"ETV4 (mouse)"	"63/1773"	0.000897184	0.00274822	-0.472439	2.78588	"DDR1;CDA;PIWIL1;AHCYL2;ZFP521;CHRM1;CDKN1B;PROS1;TREM2;LAPTM4B;SGCD;OLFR920;PLCE1;SLC16A7;PHACTR1;CD36;CD34;TRIM21;CD180;PRLR;FOXP2;TOM1L1;PLSCR1;CYP2D22;IL1RAPL1;KCNQ5;ASPHD2;RIN2;RAI14;CDH19;DDC;HLF;SUCNR1;CTTNBP2;LYZ2;PTAFR;FAM129A;PPAP2C;LY9;COL19A1;ACACA;PLAC8;ARHGAP22;GJC3;S100A16;MAN2A1;P2RY1;CCL2;PPARGC1A;SRSF12;ANGPT2;CMTM3;KCNJ12;PLEKHA5;ERLIN2;CP;TMEM196;HS3ST1;SLC2A9;EHD3;NR6A1;COL7A…
"IRF2 (human)"	"52/1412"	0.00120788	0.00347664	-0.491186	2.78094	"DDR1;SH3GL3;CDA;ABCD2;ALAS2;AHCYL2;PROS1;TRIM5;PMEPA1;DLGAP1;ITGAV;CD36;TEKT5;EDIL3;IER3;UNC13B;ENTPD1;PLEKHG5;TAP2;ARHGEF19;AFAP1;MANEAL;FNDC3A;SYN3;TMEM134;IRF8;TLR7;PLEC;GPM6A;UNC93B1;PRUNE2;AGAP2;LY9;COL19A1;TMEM71;FAM129B;HSD11B1;ITPRIPL1;EPYC;RNF217;PLCG2;DMD;LONRF2;PDLIM4;SYT3;CADPS;SUSD1;PCDHGC3;PLEKHA5;DHRS2;KLHDC8A;TRPV4"
"STAT3 (human)"	"91/2759"	0.000704128	0.00222719	-0.440334	2.68913	"DENND1B;FHL1;LPCAT1;HDDC3;FGF5;DOCK11;SHH;ESM1;LBH;LRRTM4;PLAU;NDST3;ME1;ITGAV;ME3;DLGAP1;CD36;TEKT5;TMOD1;MEF2C;TNFRSF19;ARHGEF19;SHROOM1;SYN3;GABRG3;MPEG1;SYTL2;MRAP;CLDN11;TOM1L1;MYCN;SETBP1;ASPH;DAAM2;IRF1;IL1RAPL1;AHRR;ASPHD2;LCORL;TRIB2;ASPA;RAI14;RASL12;GPM6A;PFKFB4;CTTNBP2;FGL2;CACNA1D;SLAIN1;EPYC;CALD1;AGMO;P2RY1;ARSI;DMD;TNFRSF14;GPC4;PACSIN1;BCHE;EGR2;SMAD3;EYA4;TFPI2;FAM189A2;NR1H3;R…
"PGR (human)"	"53/1447"	0.00121816	0.00347664	-0.461463	2.61266	"RAB3B;PTPRU;MCTP1;WNT2B;PROS1;ZBTB20;HRCT1;LIPA;HDDC3;COMTD1;MFSD6;C1QTNF1;TRIM5;PPIP5K2;PLCE1;PHACTR1;PAPOLB;CD36;TEKT5;BCAS1;ARRDC4;TMOD1;MEF2C;DST;CD180;FRMD4A;SYN3;FRMD5;ARHGEF3;SLC27A6;KCTD12;RIN2;MYH7;C1QA;STK39;DPT;LPL;DTX4;IGSF21;ITPRIPL1;CUX1;CALD1;LONRF2;PPARGC1A;PAG1;PLXNA4;FAM189A2;CYP4B1;MCC;CXCL10;KLHDC8A;PAM;FGF12"
"MZF1_1-4 (human)"	"86/2705"	0.00275849	0.00736441	-0.522759	2.56732	"DDR1;NRP2;TINAGL1;WNT2B;FAM69C;FHL1;SLC40A1;ADRA1D;METRNL;FGF2;EPS8;HK3;MFSD6;PSTPIP1;SCRN1;PMEPA1;CD36;LRRFIP1;TEKT5;PTGFRN;CPNE2;KLF10;ABCC3;DUSP5;DAPK1;PLEKHG5;TNFRSF19;GFRA1;SYN3;ADRA2B;TMEM134;DEPDC7;FNDC4;ACAP1;STIM1;CLDN14;PLIN2;PLEKHO2;RAI14;PLEC;HBEGF;HLF;NRN1;SLC24A3;MAOB;FBLIM1;FGL2;TCF7;HPCA;AGAP2;ATP1A3;BCL2L11;ITPRIPL1;CUX1;FAM184A;S100A16;MICALL2;EPS8L2;XDH;WNT2;LONRF2;PDLIM4;PLXN…
"POU1F1 (mouse)"	"62/1754"	0.00111303	0.00327162	-0.441357	2.52565	"CDA;FAM69C;PROS1;C1QTNF1;HEY1;DLGAP1;SLC12A7;TRIM21;PLEKHG5;TMC7;FNDC3A;FOXP2;TOM1L1;FRMD5;SLC7A8;CLDN14;GPD1;ADSSL1;CHMP4C;CD48;COL6A6;RAI14;TLR13;PLEC;RASL12;IGSF8;DLX1;CLEC4A3;TSHZ2;PRUNE2;ATP1A3;CAPG;CACNA1D;FAM129B;PLAC8;LOH12CR1;NWD1;GJC3;BCL2L11;FAM184A;MAN2A1;PRODH;LONRF2;LY6G6F;PACSIN1;NTNG1;SYT3;TMEM132E;LRRN2;KCNJ12;PCDH20;EYA4;CYP4B1;CP;VANGL1;NR6A1;PDP2;ST5;KLHDC8A;RGL1;MYO1F;HCN1"
"NR2F1 (human)"	"41/1073"	0.00207484	0.0056428	-0.472437	2.44598	"GRAMD1B;PTGFR;ALAS2;FIGF;AHCYL2;TNFAIP6;TYRP1;DPT;TREM2;PLAT;NUDT11;ARHGAP22;ADAMTS2;FGD5;FAM184A;LRRTM2;ARSI;BMF;DLGAP1;LBP;LRRFIP1;UNC13B;BCHE;SLC37A1;PCDH20;NR1H3;ATP1B2;ANO4;PDP1;SLC8A3;RAB32;ICK;CLCN5;IL1RAPL1;ARHGEF3;PI15;OSBPL1A;RECK;TLR4;MET;TMEM229B"
"POU2F1 (human)"	"51/1399"	0.00164984	0.0045724	-0.414771	2.23467	"SH3GL3;TNFAIP6;PROS1;ZBTB20;LRMP;DACH2;CTSS;HERC3;LRRTM4;SLC16A6;PHACTR1;ITGAV;ME3;TRIM21;KLF10;TMOD1;MEF2C;DDX58;FBXO16;ACTN1;CD180;ARHGEF19;GPCPD1;SYTL2;ASPH;CLDN14;KCTD12;DOCK2;PFKFB4;SUCNR1;COL19A1;NKD1;ACACA;IGSF21;FGD5;ADAP2;OLFML3;SLITRK4;DMD;SMAD3;FZD2;SLC37A1;FAM78B;RASSF8;CP;MYO16;DLK1;NET1;ASXL3;TBXAS1;RGL1"
"GATA3 (human)"	"82/2505"	0.00161413	0.0045603	-0.3952	2.13027	"DDR1;DENND1B;TINAGL1;HSPB8;ARRB1;ZDHHC2;NUDT11;HERC3;LBH;SCRN1;LRRTM4;ENPP2;PMEPA1;DLGAP1;CD36;DLGAP3;BCAS1;UNC13B;TMOD1;MEF2C;CDKL5;TNFRSF12A;TNFRSF19;SYTL2;DEPDC7;OMP;SETBP1;GPR160;PXDN;KCTD12;LCORL;SLC25A12;RAI14;VSTM2B;GRAMD1B;C1QA;SEMA7A;SLC24A3;SUCNR1;KLHL14;FAM129A;LPL;LY9;ACACA;FAM129B;PLAC8;LOH12CR1;ADAMTS16;GJC3;ITPRIPL1;GPNMB;CDH20;MUSTN1;FYN;DMD;FNIP1;PACSIN1;SYT4;CDK18;LINGO3;FUCA1;…
"CBFB (human)"	"31/774"	0.00364931	0.0094817	-0.437499	2.03804	"PLAT;NOD2;SLAIN1;FGD2;ADAMTS5;MUSTN1;CALD1;PLAU;MYC;DLGAP1;CD36;WASF1;TRIM21;ADAMTS7;TMOD1;UNC13B;MANEAL;CP;PRLR;VANGL1;TOM1L1;ICK;RIT2;ACAP1;ASPH;IRF1;SLC25A12;CCDC40;CD320;MATN2;RAI14"
"FOXF1 (human)"	"49/1352"	0.00226321	0.00609809	-0.398041	2.02992	"DDR1;PROS1;ZBTB20;HSPB1;TREM2;ARRB1;C1QTNF1;LRRTM4;PPIP5K2;PHYHD1;SLC16A7;TMOD1;MEF2C;ENTPD1;TNFRSF12A;RSAD2;ARHGEF19;GFRA1;FOXP2;MYCN;ANGPTL6;KCTD12;SLC25A12;VSTM2A;CTTNBP2;PELI2;STX11;SERTAD1;SLITRK4;DMD;PPARGC1A;PACSIN1;SYT4;PRELID2;FZD3;FAM26E;NEK6;FAM189A2;RASSF8;MERTK;MYO16;SLC8A3;ST5;FAS;SPATS2L;PTX3;CRLF3;OSBPL1A;RECK"
"Myb (mouse)"	"65/1902"	0.00188554	0.00517634	-0.365368	1.92317	"DENND1B;SYNM;PRR7;PDE3B;NAB2;LPCAT1;HRCT1;FGF2;FGF5;SOX3;COMTD1;LBH;SCRN1;HEY1;PHACTR1;CD36;SYNPO;CAR10;SCN1B;CGNL1;ADAMTS7;MYLIP;PLEKHG5;TRPC1;FBXO16;CD180;TBC1D9;POU3F2;ADRA2B;C1QL3;MRAP;RAI14;PLEC;DLX1;DLX2;SLC43A2;SLC35D2;LPL;NOD2;NKD1;FGD5;GJC3;BCL2L11;MAN2A1;GPC4;PRODH;SLC19A2;NTNG1;GPR17;FUCA1;FAM189A2;RASSF7;HSPA2;PARP14;MYO16;NR4A2;ICK;NR6A1;MAFB;KLHL5;SLCO3A1;MFAP2;PNPLA3;LPIN3;LGMN"
"KLF5 (human)"	"51/1445"	0.0031119	0.00815821	-0.344354	1.6559	"PTPRU;SYNM;NAB2;FHL1;HDAC11;RND2;METRNL;MFSD6;HEY1;ACP5;DLGAP1;LRRFIP1;SLC12A7;ACTN1;ITPK1;GPCPD1;TNFRSF1B;GABRG3;TMEM37;ADCY9;KCNQ4;TNFRSF25;MYH7;PLEC;IGSF8;BRSK2;SLC43A2;FBLIM1;HPCA;PPAP2C;ACACA;FAM129B;NWD1;ITPRIPL1;SLITRK4;GPC1;MICALL2;TNFRSF14;CTNNA2;TMEM132E;CMTM3;ZBTB16;TRPV1;L1CAM;MEIS2;ACVR2B;PDP1;NELL1;CLCF1;COL9A2;PLCD3"
"ZNF354C (human)"	"49/1430"	0.00633736	0.0145256	-0.348484	1.47473	"DDR1;PTPRU;GABRB2;FAM69B;ENPP2;KLF10;GFRA1;SHROOM1;MMP8;SYTL2;TGFBR2;SETBP1;STIM1;GPD1;AHRR;S100A4;ASPHD2;PLEC;CDH19;PFKFB4;HLF;KLHL14;TSHZ2;PTAFR;TCF7;SLC35D2;FAM129A;NOD2;SLAIN1;FAM129B;TMEM26;FAM184A;SLITRK4;SPP1;PACSIN1;GPR17;CMTM3;PCDH20;NEK6;ZBTB16;RASSF8;RAB39B;TRPV1;TMEM196;PDP1;ICK;ST5;COL7A1;CLCF1"
"RBPJ (human)"	"53/1535"	0.00399214	0.0101905	-0.310678	1.42486	"DDR1;PIWIL1;MCTP1;CDKN1B;TINAGL1;LIPA;LGALS3;SCRN1;SCN9A;SLC16A7;ME3;SYNPO;TMOD1;PLEKHG5;PCOLCE;GFRA1;SHROOM1;MANEAL;F3;AHRR;TNFRSF25;LCORL;TLR5;MET;TMEM45A;RAI14;FBLIM1;FAM129A;CACNA1D;FGD3;OLFML3;CALD1;S100A16;SLITRK4;DMD;GPC4;PRODH;WASF1;CSMD1;PLXNA4;RAB4A;TMEM132E;FUCA1;NR1H3;TRPV1;SULF1;HS3ST1;VANGL1;PDP1;PI15;SNTB1;GPR146;LGMN"
"NR5A1 (human)"	"49/1389"	0.00375686	0.00967475	-0.307022	1.42404	"GABRB2;ALAS2;MCTP1;TNFAIP6;TFRC;SGCD;LRRTM4;PLCE1;LRRFIP1;SYNPO;ARRDC4;ABCC3;ENTPD1;RSAD2;DDX58;TMC7;SHROOM1;MANEAL;FNDC3A;RGMA;RNF128;COL6A6;GPM6A;ABHD3;FBLIM1;PTAFR;FAM129A;FAM129B;PLAC8;CALD1;FAM184A;BMF;PLXNA4;SYT3;PNPT1;ANGPT2;FAM78B;NEK6;PCDH20;RASSF8;RAB39B;MEIS2;NET1;ICK;SLC8A3;ST5;PNPLA3;PLXNB1;PIK3AP1"
"Gata1 (mouse)"	"63/1863"	0.00279048	0.00738209	-0.275631	1.35299	"RAB3B;ALAS2;WNT2B;HSPB8;FHL1;TRF;ZFP607;RND2;HDDC3;FGF5;HK3;C1QTNF1;UCN2;PHACTR1;DLGAP1;CD36;TEKT5;PDE8B;PRKG1;IER3;MEF2C;SLC6A19;ARAP3;HDHD3;4930506M07RIK;STIM1;1110012L19RIK;KIT;KCNQ4;PPARG;LCORL;PLEC;HLF;SUCNR1;IGSF3;SLC43A2;AI429214;LPL;DPT;LOH12CR1;SNX1;S100A16;SCN7A;IL12RB1;LY6G6F;SRSF12;GALNT7;NTNG1;CMTM3;LIF;NR1H3;CYP4B1;SULF1;ICK;SLC2A9;P2RX4;GM5868;TRPV4;COL20A1;PLXNB1;CRLF3;LGR5;HCN1"
"GTF2I (human)"	"13/237"	0.00528916	0.0127202	-0.299872	1.30881	"SLC37A1;PCDH20;PLAT;RGMA;KLHL5;RNF128;SETBP1;SLITRK4;COL9A2;ESYT1;TLR5;WASF1;DCTPP1"
"MYC (human)"	"46/1302"	0.00478725	0.0117066	-0.262658	1.1682	"PIWIL1;PRR7;DLX2;LPGAT1;CHRM1;NAB2;PDE3B;FHL1;PPAP2C;NOD2;LY9;NUDT11;CUX1;UCN2;SH3PXD2B;STAB1;ACP5;ME3;FNIP1;SLC12A7;PPARGC1A;KCNJ2;SRSF12;TMEM132E;AUTS2;KCNJ12;SEMA6D;NEK6;AFAP1;MTSS1L;FNDC3A;CLCN5;NR6A1;ASPH;KLHL5;ADORA2B;TRPV4;KIF26B;GPD1;IRF8;ANGPTL2;LCORL;PLEC;C1QC;HCN1;TMEM229B"
"HOXD9 (human)"	"53/1543"	0.00440901	0.0109673	-0.258837	1.16809	"ALAS2;NRP2;TMEM41A;FHL3;HSPB1;CTSS;EPS8;SCRN1;LRRTM4;ME1;ENPP2;ACP5;ITGAV;DLGAP1;CD36;MEF2C;SEMA6D;FBXO16;FNDC3A;PARP9;MYT1;F3;SYTL2;TMEM134;SLC7A8;ASPA;CRYAB;FIGF;HLF;IGSF3;FGL2;TYRP1;COL19A1;JAKMIP2;CUX1;CDH20;DMD;TFAP2A;SMAD3;FUCA1;FAM189A2;TMEM196;NR4A2;NET1;CXCL10;PDP2;NCEH1;EHD4;MFAP2;F2RL1;TCF4;PAM;HCN1"
"ELK1 (human)"	"52/1511"	0.00460937	0.0113672	-0.251727	1.12699	"DDR1;RAB3B;LPGAT1;TNFAIP6;PLAT;RLBP1;DOCK11;MFSD6;SGCD;ENPP2;ITGAV;CPNE2;SLC6A19;ANKRD44;ITPK1;MYT1;SYTL2;CLDN11;TMEM37;SLC7A8;CLDN14;PIGM;ASPHD2;SIK1;PLEKHO2;RIN2;RAI14;BEX4;UNC93B1;SLAIN1;NKD1;ADAMTS16;CUX1;GPNMB;EPYC;DMD;XDH;LRRC25;ZBTB16;RASSF7;TMEM196;MEIS2;HS3ST1;PLEKHA7;PER2;SLC2A9;VANGL1;GDF9;PEX5L;TBXAS1;FAS;LGR5"
"JDP2 (human)"	"51/1488"	0.00538482	0.0127397	-0.194046	0.846631	"CDA;TMEM200A;FHL1;HSPB1;BZW2;MFSD6;SGCD;TRIM5;PLAU;PMEPA1;CD34;SCN1B;ARRDC4;DDX58;SEMA6D;ARHGEF19;TOM1L1;CLDN14;PIGM;AMPH;PPARG;RAI14;CDH19;GPM6A;IGSF8;BRSK2;PELI2;JAKMIP2;FAM129B;SNX1;ITPRIPL1;ADAP2;CDH20;CALD1;GPC1;PLCG2;DMD;LONRF2;LRRC25;AUTS2;PER2;NET1;CXCL10;LRCH1;MAFB;PDP2;PI15;FAS;PLXNB1;PIK3AP1;TNRC6B"
"FOS (human)"	"48/1394"	0.00630489	0.0145256	-0.196881	0.833168	"RAB3B;PTPRU;PRR7;FBLIM1;FAM69B;ZBTB20;LIPA;AKAP12;ESM1;ADAP2;SLC16A6;CD36;KCNN4;IL12RB1;CD34;SLC12A7;SLC19A2;NTNG1;RAB4A;SMAD3;KSR1;FUCA1;ANKRD44;TFPI2;LIF;FAM189A2;RASSF8;TRPV1;PRLR;F3;VAV1;PLEKHA7;TGFBR2;PARP10;PER2;SLC2A9;FAM160A1;TMEM134;CLCN5;NCEH1;TMEM54;MFAP2;MMP19;PPARG;COL9A2;RGL1;CD320;PLEC"
"ETS2 (human)"	"47/1341"	0.00503717	0.0122151	-0.177908	0.783699	"GABRB2;CDKN1B;ABCB4;FHL1;ENDOD1;ZBTB20;TGFA;SLC35F1;HAPLN3;DTX4;ADAMTS5;PHACTR1;DMD;GPC4;PTGFRN;GAL3ST4;ABCC3;TMEM132E;PCDH20;FUCA1;NEK6;TNFRSF19;ERLIN2;SHROOM1;PARP14;PARP9;VAV1;NET1;FAM160A1;ASPH;TBC1D4;TBXAS1;UST;TXNIP;AHRR;FAS;KCNQ5;SIK1;ESYT1;PLEKHO2;LCORL;RGL1;CD68;HCN1;CD320;RAI14;FAM72A"
"STAT1 (human)"	"56/1667"	0.00537114	0.0127397	-0.153269	0.668719	"TINAGL1;FAM69B;NAB2;FHL1;ZBTB20;SLC35F1;SH3RF1;HDDC3;ADAMTS5;SHH;LRRTM4;LRRTM2;PHYHD1;ME1;ACP5;PAPOLB;CD36;SYNPO;UNC13B;RSAD2;SYTL2;PROCR;TBC1D4;CLDN14;GPR160;KIT;ARHGEF3;KCTD12;DCTPP1;RIN2;ASPA;CRYAB;MATN2;FAM72A;PLEC;PTGFR;FIGF;IGSF6;IGSF3;STK39;PLD4;LPL;CCL2;BMF;DMD;WNT2;PDLIM4;SMAD3;RASSF7;MEIS2;HS3ST1;PDP1;TMEM54;TCF4;FGF12;FGF11"
"ARID3A (mouse)"	"61/1893"	0.00865909	0.0189458	-0.135753	0.53842	"DENND1B;GABRB2;AHCYL2;PROS1;ARXES2;PIK3CB;SH3RF1;ADAMTS5;PSTPIP1;CTSL;LRRTM4;SLC16A7;PAPOLB;UNC13B;ENTPD1;TNFRSF19;ASPH;CLDN14;IRF1;KIT;MMP19;ABCG3;MATN2;FIGF;SEMA7A;MAOB;LYZ2;ABCB4;PTAFR;AI429214;DPT;OLFML3;EPYC;SLITRK4;P2RY1;LRIG1;FYN;DMD;CTNNAL1;PPARGC1A;LONRF2;KCNJ2;GPR17;CDSN;CRYBB1;SUSD1;CADPS;LIF;ERLIN2;SULF1;MCC;EHD3;LRCH1;FABP5;MFAP2;ZFP354B;A330023F24RIK;SPATS2L;FGF12;FGF11;SLC25A35"
"NR5A1 (mouse)"	"37/1020"	0.00736966	0.0163708	-0.128663	0.529095	"HSPB8;PDE3B;HPCA;LPCAT1;TRF;FHL3;SLC35F1;DACH2;FGF2;AKAP12;LAPTM4B;DOCK11;LBH;CCL6;PHYHD1;SLC16A7;PHACTR1;SYNPO;CSMD1;ARRDC4;LRRC25;SLC11A1;ZFP459;MCC;RGMA;TMEM37;EHD3;FNDC4;1110012L19RIK;ZFP354B;COL20A1;LHX6;S100A4;COL9A2;GPR146;ARHGEF6;CDH19"
"E2F1 (mouse)"	"94/3056"	0.00440954	0.0109673	-0.101317	0.457226	"NRP2;AHCYL2;TMEM200A;PROS1;TNFAIP2;SLC40A1;RLBP1;EPS8;NUDT11;SOX3;ADAMTS5;COMTD1;MFSD6;SCRN1;CDH2;MYC;CD37;ME3;PHACTR1;LRRFIP1;PAPOLB;LBP;TIMP1;SYNPO;DLGAP3;JAK3;TRIM21;SCN1B;CGNL1;ADAMTS7;MEF2C;ANKRD44;ITPK1;ATP1B2;FNDC3A;MANEAL;GFRA2;F3;FOXP2;PROCR;DEPDC7;PLSCR1;FNDC4;MYCN;SLC7A8;ASPH;CLDN14;ARHGEF3;COL6A6;PLEC;ARHGEF6;FAM72A;IGSF8;GPM6A;BRSK2;DDC;MEGF6;AU040320;KLHL14;UNC93B1;SLC35D2;PRUNE2;L…
"ETS1 (mouse)"	"56/1681"	0.00630568	0.0145256	-0.0951776	0.402776	"RAB3B;AHCYL2;A730017C20RIK;HRCT1;METRNL;STAB1;ITGAV;TIMP1;CD36;CPNE2;ZFP365;PKNOX2;TNFRSF12A;DDX58;DAPK1;ACTN1;GFRA1;FRMD4A;POU3F2;C1QL3;FRMD5;ADCY9;MYCN;GPD1;IL1RAPL1;ASPHD2;MYH7;PLEC;ARHGEF6;GPM6A;ITIH3;CCL9;RNF217;PLCG2;SPP1;SCN7A;EPS8L2;WASF1;FNIP1;PRODH;CSMD1;CDK18;EGR2;SCD4;CRYBB1;PCDHGC3;PLEKHA5;ERLIN2;ACVR2B;GDF9;PEX5L;P2RX4;RNF103;TRPV4;COL9A2;TMEM229B"
"POU2F2 (mouse)"	"58/1754"	0.00633936	0.0145256	-0.0909003	0.384676	"SH3GL3;GLT28D2;LPCAT1;HAPLN3;METRNL;RND2;FCNA;CDH2;CAR13;ENPP2;PHACTR1;DLGAP1;JAK3;H60B;DUSP5;RSAD2;DAPK1;FBXO16;CD180;ATP1B2;RGMA;SYTL2;AIM1;KIT;KCTD12;2010111I01RIK;RASL12;GPM6A;FIGF;SUCNR1;FGL2;DPT;LPL;IGSF21;SPP1;2300009A05RIK;SRSF12;RAB4A;EGR2;FZD2;SCD4;RASSF7;RASSF8;RAB39B;SEMA4F;HSPA2;MCC;DHRS2;SLC2A9;FAM160A1;NR6A1;GM5868;PI15;PNPLA3;F2RL1;LHX6;COL9A2;FGF12"
"HNF4A (mouse)"	"19/461"	0.0155009	0.0322198	-0.107957	0.370851	"CDA;LIF;HTR1B;NR1H3;PLAT;CACNA1D;TMC3;FGF5;RNF103;PXDN;COL20A1;ARHGEF3;ACP5;AHRR;ESYT1;DOCK2;PLEC;TMEM229B;TMEM45A"
"BCL6 (human)"	"48/1399"	0.00670766	0.0152494	-0.0856664	0.358361	"BEX4;IGSF8;HLF;SUCNR1;ABCB4;FGL2;FHL1;SLC35D2;ZBTB20;TMEM26;SHH;ITPRIPL1;CALD1;PPIP5K2;RNF217;ENPP2;PLCE1;SCN7A;DMD;DLGAP1;PDE8B;SYNPO;CDK18;SYT4;EGR2;MEF2C;SMAD3;PNPT1;CDKL5;TNFRSF19;TAP2;FAM189A2;SHROOM1;CP;GFRA2;MYO16;HS3ST1;PDP1;CLDN11;CXCL10;PLSCR1;EHD3;SLC7A8;TBC1D4;CLDN14;SPATS2L;RGL1;RAI14"
"FOXA2 (mouse)"	"49/1441"	0.00724364	0.0162146	-0.080104	0.330176	"ABCD2;AHCYL2;LPCAT1;HBA-A2;METRNL;SYDE2;NUDT11;ADAMTS5;HERC3;CTSL;DLGAP1;LBP;ENTPD1;DDX58;WNT5A;TBC1D9;FRMD4A;MANEAL;GABRG3;ADRA2B;SYTL2;DEPDC7;ACAP1;RNF128;IGDCC3;TLR13;GPM6A;SLC24A3;PLAC8;LOH12CR1;GJC3;S100A16;KCNN4;SRSF12;GPR17;SYT3;ANGPT2;ZBTB16;PCDH20;TMEM196;ICK;NET1;PNKD;NCEH1;PDP2;LHX6;OSBPL1A;FGF12;LGR5"
"THRA (human)"	"13/271"	0.0144247	0.0304174	-0.0758231	0.26483	"BCHE;AHCYL2;ALAS2;TNFAIP6;ATP1B2;ANO4;ADAMTS2;FAM184A;IL1RAPL1;PI15;LRRFIP1;OSBPL1A;MET"
"USF1 (mouse)"	"42/1219"	0.0101415	0.0218607	-0.0423989	0.162094	"RAB3B;ANKRD13B;SEMA7A;UNC93B1;TYRP1;FCNA;SNX1;SHH;COMTD1;C1QTNF1;GPNMB;SPP1;PLXNA4;UNC13B;BCHE;KCNJ12;CRYBB1;TAP2;TMC7;TMEM64;MANEAL;MYT1;TAPBP;RGMA;MRAP;ICK;GDF9;CLCN5;OMP;RNF103;CLDN14;DAAM2;IGDCC3;MMP19;AMPH;PLCD3;RIN2;ASPA;TLR4;LPIN3;MYO1F;PLEC"
"IKZF1 (human)"	"46/1373"	0.0115715	0.0245788	-0.0170953	0.0633531	"AHCYL2;CHRM1;IGSF6;FBLIM1;AGAP2;FHL3;HSPB1;ACACA;LAPTM4B;NWD1;COMTD1;ITPRIPL1;C1QTNF1;SERTAD1;PHYHD1;CD37;PTGFRN;IL12RB1;LINGO3;SLC11A1;PLEKHG5;ITPK1;NR1H3;ARAP3;FRMD4A;SHROOM1;TRPV1;PRSS36;ATP1B2;GPCPD1;L1CAM;HDHD3;VAV1;TMEM134;FNDC4;PDP2;ACAP1;TRPV4;CLCF1;ADSSL1;ITGA7;PLIN2;RGL3;ASPHD2;PLCD3;MYO1F"
"LTF (human)"	"46/1363"	0.0102942	0.0220265	-0.0160682	0.0613083	"RAB3B;BEX4;GRAMD1B;NRP2;PRR7;DLX2;HLF;WNT2B;IGSF3;PTAFR;PLD4;ADRA1D;JAKMIP2;NWD1;SCRN1;AGMO;CD37;LBP;CPNE2;SYNPO;KCNN4;JAK3;KCNJ2;LRRC25;TMEM132E;PLEKHG5;LIF;FAM189A2;MTSS1L;TRPV1;SULF1;VAV1;HS3ST1;FAM160A1;PROCR;ST5;CLDN14;IRF1;MFAP2;TMEM119;TNFRSF25;PIK3AP1;ASPA;RECK;MET;GPR146"
"NRF1 (human)"	"13/1356"	0.999954	0.999954	1.95311	-9.05192e-05	"PFKFB4;LIPA;HDHD3;NUDT11;CLCN5;TPPP3;SETBP1;PXDN;PAPOLB;CTNNA2;PEX11G;RGL1;HCN1"
"RUNX2 (mouse)"	"57/1750"	0.00901477	0.0195769	0.0208789	-0.0821253	"ZFP568;GLT28D2;HAPLN3;FGF2;RLBP1;SYDE2;LGALS3;DLGAP1;LBP;TEKT5;SYNPO;JAK3;CALR4;SCN1B;ABCC3;ANXA1;PLEKHG5;SLC11A1;WNT5A;LMTK3;ATP1B2;GPCPD1;TMC3;TMEM134;CYP2D22;ASPA;PLEC;FBLIM1;UNC93B1;TCF7;DPT;ATP1A3;LY9;NKD1;ACACA;FGD2;PLAC8;LOH12CR1;NKAIN4;CCL9;GPNMB;MUSTN1;CCL6;FLRT1;KCNN4;LRRC25;PRELID2;IFI204;FUCA1;CRYBB1;SLC2A9;FAM160A1;RNF103;COL9A2;MYO1F;TMEM229B;C1QC"
"ATF4 (human)"	"46/1398"	0.0153472	0.0321298	0.0264476	-0.0909262	"DENND1B;PTPRU;IGSF8;TFRC;FBLIM1;NAB2;NID1;UBE2J1;FAM129B;LOH12CR1;NWD1;C1QTNF1;ADAP2;GPC1;LRRTM2;LRIG1;PMEPA1;FYN;DMD;SYNPO;PPARGC1A;MEF2C;SEMA4F;GPCPD1;PER2;PDP1;NR4A2;REEP1;PROCR;FNDC4;NR6A1;DAAM2;ASXL3;PI15;COL20A1;ITGA7;SLC27A6;RGL3;SIK1;ESYT1;COL9A2;PLCD3;PEX11G;LGR5;TNRC6B;GPR146"
"TBP (mouse)"	"62/3182"	0.946702	0.949966	2.07446	-0.10648	"RAB3B;PIWIL1;DENND1B;RTKN2;FHL1;ZBTB20;TMEM140;LIPA;CDH2;PPIP5K2;LRRTM4;LRRTM2;NDST3;ENPP2;PHACTR1;DLGAP1;PTGFRN;CD36;TRIM21;CALR4;ANXA1;FNDC3A;MMP8;SYTL2;SLC7A8;TLR7;ASPA;CDH19;TLR13;GPM6A;FIGF;FGL2;PLD4;CACNA1D;COL19A1;ACACA;LOH12CR1;SNX1;PEO1;CCL9;GJC3;EPYC;SPP1;DMD;SLIT2;PPARGC1A;2300009A05RIK;SRSF12;SYT4;BCHE;RAB39B;SULF1;TMEM196;MYO16;ICK;FAM160A1;CLCN5;KLHL5;SPATS2L;OSBPL1A;RECK;FGF12"
"NKX3-1 (human)"	"12/264"	0.0260016	0.0504432	0.0357718	-0.106847	"SLC37A1;CMTM3;TRIM5;GPR160;SLC35D2;SLC16A6;CYP4B1;PLCE1;SPATS2L;HSPB1;DTX4;FGF12"
"AHR (mouse)"	"7/454"	0.905299	0.917916	1.7211	-0.14741	"PROCR;ACAP1;DDX58;LPCAT1;MMP19;AHRR;TGFBR2"
"Sox2 (mouse)"	"34/1797"	0.915976	0.922315	1.88647	-0.152556	"ZFP568;GLT28D2;DLX1;LYZ2;STK39;PLD4;COL19A1;UBE2J1;FAM129B;GJC3;ITPRIPL1;FAM184A;RNF217;SPP1;SLC16A7;ITGAV;CD36;LONRF2;JAK3;SRSF12;RIC3;BCHE;MMP8;TTC39C;FOXP4;TMC3;SYTL2;ICK;RIT2;KIT;PNPLA3;PPARG;ABCG3;TNRC6A"
"PURA (human)"	"19/492"	0.0273966	0.0521073	0.0526928	-0.155678	"DDR1;TMEM132E;CMTM3;DAPK1;PCDH20;CRYBB1;PARP9;ACVR2B;SYDE2;FRMD5;TPPP3;ESM1;ADCY9;HEY1;MYC;GPR160;ARHGEF3;PAG1;MYH7"
"CEBPD (human)"	"48/1495"	0.0197681	0.0405107	0.0501798	-0.160886	"CDA;TMEM41A;TINAGL1;FAM69B;PEX11A;PROS1;CAPG;THTPA;COMTD1;MFSD6;CALD1;PHYHD1;ACP5;ITGAV;IL12RB1;ARRDC4;TMOD1;SYT3;SMAD3;PNPT1;ANGPT2;LINGO3;ACTN1;TFPI2;NR1H3;TMC7;PCOLCE;L1CAM;PARP9;OSMR;ACVR2B;VAV1;NET1;REEP1;TMEM134;PNKD;FRMD5;TPPP3;P2RX4;GPD1;CERCAM;PLIN2;PPARG;RGL3;OSBPL1A;CRLF3;MYO1F;PLEC"
"SNAI2 (human)"	"46/1428"	0.021148	0.0421512	0.0580038	-0.183669	"PTPRU;PIWIL1;RNASEL;AHCYL2;FBLIM1;UNC93B1;LPCAT1;PLAC8;THTPA;IGSF21;NWD1;STAB1;ACP5;SCN7A;EPS8L2;CD37;DMD;TNFRSF14;LRRFIP1;IL12RB1;FNIP1;JAK3;SLC12A7;LRRC25;MYLIP;RAB4A;SMAD3;LINGO3;DDX58;NEK6;TMC7;PCOLCE;TRPV1;TNFRSF1B;HDHD3;PARP10;PNKD;NCEH1;PNPLA3;ADSSL1;COL20A1;AHRR;PLXNB1;TNFRSF25;MYO1F;PLEC"
"NFYB (mouse)"	"34/1748"	0.88529	0.900767	1.88699	-0.197207	"BRSK2;CHRM1;KCNC3;FHL1;BZW2;MS4A6D;ESM1;OLFR920;C1QTNF1;HEY1;CDH20;CALR4;E330034G19RIK;ARRDC4;MYLIP;FUCA1;PCDH20;RASSF7;AFAP1;SULF1;GABRG3;4930506M07RIK;EHD4;SLCO3A1;1110012L19RIK;IL1RAPL1;COL20A1;COL6A6;DCTPP1;RECK;TMEM229B;TNRC6B;FAM72A;CD320"
"CPEB1 (mouse)"	"34/1748"	0.88529	0.900767	1.90202	-0.198778	"BRSK2;CHRM1;KCNC3;FHL1;BZW2;MS4A6D;ESM1;OLFR920;C1QTNF1;HEY1;CDH20;CALR4;E330034G19RIK;ARRDC4;MYLIP;FUCA1;PCDH20;RASSF7;AFAP1;SULF1;GABRG3;4930506M07RIK;EHD4;SLCO3A1;1110012L19RIK;IL1RAPL1;COL20A1;COL6A6;DCTPP1;RECK;TMEM229B;TNRC6B;FAM72A;CD320"
"E2F4 (human)"	"4/270"	0.875437	0.897014	1.8631	-0.202488	"MYCN;SLC40A1;SLC16A6;CGNL1"
"PITX1 (human)"	"28/1448"	0.870746	0.895361	1.86262	-0.205872	"SYNM;PROS1;TYRP1;HDAC11;ACACA;NWD1;SNX1;SERTAD1;LRRTM4;PLCE1;DLGAP1;TIMP1;MYLIP;ENTPD1;PNPT1;AFAP1;TMC7;GPCPD1;L1CAM;PARP9;HDHD3;PARP10;ANGPTL6;MFAP2;MMP19;SPATS2L;OSBPL1A;MYO1F"
"SNAI1 (human)"	"46/1428"	0.021148	0.0421512	0.0701228	-0.222044	"PTPRU;PIWIL1;RNASEL;AHCYL2;FBLIM1;UNC93B1;LPCAT1;PLAC8;THTPA;IGSF21;NWD1;STAB1;ACP5;SCN7A;EPS8L2;CD37;DMD;TNFRSF14;LRRFIP1;IL12RB1;FNIP1;JAK3;SLC12A7;LRRC25;MYLIP;RAB4A;SMAD3;LINGO3;DDX58;NEK6;TMC7;PCOLCE;TRPV1;TNFRSF1B;HDHD3;PARP10;PNKD;NCEH1;PNPLA3;ADSSL1;COL20A1;AHRR;PLXNB1;TNFRSF25;MYO1F;PLEC"
"Sox17 (mouse)"	"9/500"	0.825962	0.864586	1.61703	-0.235284	"FZD3;CYP2D22;CHRM1;CERCAM;KCNQ4;TNFRSF14;PTGFRN;LCORL;PDLIM4"
"NFYA (mouse)"	"35/1748"	0.849141	0.879359	1.84319	-0.236963	"BRSK2;SEMA7A;CHRM1;KCNC3;FHL1;BZW2;MS4A6D;ESM1;OLFR920;C1QTNF1;HEY1;CDH20;E330034G19RIK;ARRDC4;MYLIP;PCDHGC5;FUCA1;RASSF7;AFAP1;SULF1;GABRG3;4930506M07RIK;EHD4;SLCO3A1;1110012L19RIK;IL1RAPL1;COL20A1;F2RL1;COL6A6;DCTPP1;RECK;TMEM229B;TNRC6B;FAM72A;CD320"
"NR3C1 (human)"	"51/1590"	0.0168778	0.0348329	0.0772865	-0.259466	"CDA;TMEM41A;TINAGL1;HDDC3;FGF5;ADAMTS2;C1QTNF1;UCN2;LRRTM2;PLCE1;PAPOLB;PLEKHG5;AFAP1;TMC7;SHROOM1;CLDN14;GPD1;ADSSL1;ITGA7;COL6A6;TLR5;TLR4;TRIB2;ARHGEF6;MYH7;ITIH3;PTAFR;SLC35D2;NOD2;ACACA;IGSF21;TMEM26;MUSTN1;EPS8L2;KCNN4;XDH;LONRF2;PAG1;PACSIN1;GPR17;SMAD3;SUSD1;MTSS1L;PRSS36;SLC2A9;P2RX4;FAS;RGL3;COL9A2;RGL1;TMEM229B"
"TCF3 (human)"	"46/1428"	0.021148	0.0421512	0.0830416	-0.262951	"PTPRU;PIWIL1;RNASEL;AHCYL2;FBLIM1;UNC93B1;LPCAT1;PLAC8;THTPA;IGSF21;NWD1;STAB1;ACP5;SCN7A;EPS8L2;CD37;DMD;TNFRSF14;LRRFIP1;IL12RB1;FNIP1;JAK3;SLC12A7;LRRC25;MYLIP;RAB4A;SMAD3;LINGO3;DDX58;NEK6;TMC7;PCOLCE;TRPV1;TNFRSF1B;HDHD3;PARP10;PNKD;NCEH1;PNPLA3;ADSSL1;COL20A1;AHRR;PLXNB1;TNFRSF25;MYO1F;PLEC"
"SOX9 (human)"	"1/105"	0.914421	0.922315	3.27429	-0.264786	"SH3GL3"
"CREM (human)"	"13/662"	0.773776	0.830881	1.57188	-0.29122	"DENND1B;AHCYL2;FBLIM1;ZBTB20;UBE2J1;SLC8A3;DEPDC7;CALD1;CLDN14;COL20A1;SLC27A6;RGL1;HBEGF"
"TFAP2D (human)"	"27/1324"	0.792324	0.841044	1.72545	-0.298695	"AHCYL2;FBLIM1;FGL2;FGD2;NWD1;DLGAP1;TIMP1;IL12RB1;PRODH;SYT3;LINGO3;NR1H3;AFAP1;TMC7;TRPV1;SYN3;VAV1;SYTL2;TMEM134;PDP2;KLHL5;TRPV4;GPR160;CD48;PPARG;CD320;PLEC"
"NR3C1 (mouse)"	"37/1775"	0.787566	0.839493	1.7128	-0.299665	"C1QA;DDC;SLC24A3;MAOB;SLC35D2;SLC40A1;TGFA;HBA-A2;LY9;ACACA;FGD3;GPNMB;EPYC;SCN9A;PLXNA2;SPP1;DLGAP1;CD36;ANXA1;AUTS2;DAPK1;PARP14;6330403K07RIK;CP;MYT1;MEIS2;SYTL2;FAM160A1;CYP2D22;SLC7A8;SLCO3A1;ZFP354B;CD48;TLR4;SNTB1;MYO1F;ARHGEF6"
"SRF (mouse)"	"37/1782"	0.794886	0.841044	1.74889	-0.302753	"GPM6A;MAOB;RTKN2;TYRP1;PLD4;HSPB1;SLC35F1;LY9;LIPA;COL19A1;HSD11B1;6430573F11RIK;PLAC8;RNF217;NDST3;ME1;DMD;CD36;2300009A05RIK;GP49A;SRSF12;BCHE;PNPT1;PLEKHG5;NEK6;DHRS2;SYTL2;RAB32;SLC2A9;PROCR;PNKD;GM5868;KIF26B;PPARG;TLR5;ASPA;CDH19"
"RARA (human)"	"28/1379"	0.802934	0.843516	1.78388	-0.303574	"PTPRU;C1QA;AHCYL2;PTAFR;HDAC11;ARRB1;HAPLN3;THTPA;SNX1;ENTPD1;CDKL5;LINGO3;CMTM3;DDX58;NR1H3;AFAP1;TMC7;TRPV1;PARP9;VAV1;SYTL2;PNKD;DEPDC7;NCEH1;ANGPTL6;CD48;PTX3;PAM"
"IRF2 (mouse)"	"36/1706"	0.761182	0.820385	1.6709	-0.330807	"PIWIL1;NRN1;TMEM200A;CACNA1D;ACACA;PEO1;CDH2;GPNMB;PPIP5K2;LRRTM4;MYC;ENPP2;PLCE1;DLGAP1;WASF1;PRKG1;IER3;SRSF12;BCHE;RAB4A;MEF2C;SHROOM1;FNDC3A;MEIS2;VAV1;DLK1;RAB32;TMEM134;CLCN5;SLC7A8;PTX3;HOXD4;PPARG;VSTM2A;FGF12;LPIN3"
"Prrx2 (mouse)"	"66/2205"	0.0268559	0.0517553	0.113046	-0.334756	"TRF;TMEM140;EPS8;OLFR920;SCRN1;NDST3;SLC16A6;ACP5;DLGAP1;DLGAP3;CAR10;TRIM21;CCDC160;MEF2C;ZFP459;TNFRSF19;FOXP4;MMP8;VAV1;SYTL2;DEPDC7;ASPH;IRF1;IGDCC3;GPR160;AMPH;COL6A6;KCNQ5;ZFP454;ABCG3;NAT8L;RIN2;HBEGF;GPM6A;FIGF;ITIH3;ABCB4;HPCA;AI429214;PLD4;CUX1;MAN2A1;CDH20;EPYC;SLITRK4;PLXNA2;LRIG1;CTNNA2;XDH;BCHE;GPR17;SYT3;C1RA;SLC37A1;CDSN;CADPS;LIF;ERLIN2;MCC;DLK1;ICK;CXCL10;ZFP354B;SPATS2L;CD68;F…
"FOXJ1 (human)"	"47/1484"	0.0256484	0.0502823	0.131133	-0.392102	"PTPRU;SPON2;ALAS2;TINAGL1;UNC93B1;HSPB1;CAPG;LRMP;SLAIN1;DACH2;PLAC8;ITPRIPL1;CDH20;SPP1;PLCG2;ACP5;DMD;PTGFRN;SYNPO;ADAMTS7;UNC13B;TMOD1;CDSN;SLC11A1;FUCA1;PLEKHG5;SUSD1;TAP2;SEMA4F;HSPA2;SULF1;SYN3;PRLR;ICK;TMEM134;PDP2;NCEH1;FNDC1;CLDN14;ARHGEF3;CERCAM;ITGA7;AHRR;PLIN2;LCORL;PAM;MATN2"
"Nkx3-2 (mouse)"	"24/1122"	0.701322	0.770131	1.51994	-0.397	"UNC13B;GABRB2;ZFP521;PELI2;TNFAIP2;PARP14;1700020I14RIK;FOXP2;NET1;PEX5L;PNKD;OMP;NR6A1;EPYC;MFAP2;A330023F24RIK;COL6A6;PLXNB1;CD36;CRLF3;LCORL;CD34;TNRC6B;SLC25A35"
"Pax6 (human)"	"3/169"	0.756601	0.81848	2.09042	-0.418724	"PTX3;CD36;PAPOLB"
"SRY (human)"	"10/469"	0.659512	0.735318	1.39429	-0.428677	"SYDE2;CXCL10;SH3GL3;SNX1;MEF2C;SGCD;TFRC;TYRP1;CAPG;RAI14"
"NFE2L2 (human)"	"1/84"	0.86062	0.888087	3.72587	-0.442208	"SYN3"
"CEBPE (human)"	"2/127"	0.797691	0.841044	2.63888	-0.45682	"RGL3;MMP8"
"ESR1 (human)"	"33/1513"	0.685899	0.756048	1.64511	-0.460056	"IGSF8;SYNM;TFRC;TGFA;FGF2;LAPTM4B;TRIM5;FYN;CD36;LRRFIP1;PRODH;IL12RB1;SCN1B;PACSIN1;BCAS1;UNC13B;PRELID2;ENTPD1;PNPT1;KSR1;DAPK1;NEK6;RASSF8;MANEAL;L1CAM;ACVR2B;VAV1;SYTL2;CLDN11;REEP1;MMP19;TNFRSF25;PLEC"
"FOXF1 (mouse)"	"4/206"	0.710747	0.777546	1.85487	-0.466708	"DAAM2;PHACTR1;MCC;ADAMTS7"
"HOXA5 (human)"	"68/3000"	0.629814	0.715921	1.42614	-0.476595	"TMEM200A;FHL1;ZBTB20;SLC35F1;MFSD6;LRRTM4;ME1;ACP5;ITGAV;SYNPO;CGNL1;TMOD1;RSAD2;DAPK1;ANKRD44;TMC7;FRMD4A;GFRA1;GPCPD1;F3;TMC3;MPEG1;VAV1;SYTL2;TGFBR2;SLC7A8;KCNQ4;CD48;PIGM;RAI14;BEX4;PTGFR;DLX2;SEMA7A;ITIH3;SLC43A2;MAOB;FBLIM1;TYRP1;ASAP2;FGD2;HSD11B1;LOH12CR1;NWD1;P2RY1;EPS8L2;DMD;CTNNA2;IL12RB1;XDH;WNT2;LY6G6F;PAG1;EGR2;SMAD3;CDSN;FAM78B;PCDHGC5;NEK6;TMEM64;TMEM196;SLC2A9;EHD4;KLHDC8A;PTX3;…
"JUND (mouse)"	"55/1764"	0.0216313	0.0428211	0.15204	-0.479037	"RAB3B;CDA;ALAS2;ZBTB20;RLBP1;HDDC3;AKAP12;EPS8;HK3;LAPTM4B;PLAU;LRRTM2;TEKT5;ANXA1;MMGT2;SEMA6D;TNFRSF19;MYT1;F3;PRLR;MPEG1;SYTL2;ADAM19;RAB32;PROCR;MMP19;PLIN2;PLEC;RNASEL;ABHD3;C530008M17RIK;ENDOD1;STK39;DPT;LY9;COL19A1;HSD11B1;NKAIN4;CCL9;ADAP2;GPC1;XDH;E330034G19RIK;PLEKHA5;CYP4B1;MCC;TMEM196;CLCN5;PEX5L;RIT2;SLCO3A1;COL20A1;HOXD4;LPIN3;LGMN"
"TP53 (mouse)"	"28/1266"	0.647298	0.724476	1.54798	-0.498925	"FBLIM1;SLC35D2;TNFAIP2;HSPB1;CAPG;PIK3CB;STX11;LOH12CR1;CTSL;MICALL2;IER3;PRELID2;FZD3;IFI204;KSR1;DDX58;LIF;EHD3;ACAP1;P2RX4;STIM1;GPD1;IGDCC3;PIGM;PLEKHO2;DCTPP1;MYH7;TNRC6B"
"NRF1 (mouse)"	"37/1676"	0.666677	0.737654	1.64031	-0.499114	"SEMA7A;FBLIM1;UNC93B1;SLC35D2;PTAFR;ZBTB20;NID1;FGD2;LAPTM4B;UCN2;CCL2;CD37;CTNNA2;TRIM21;IER3;SLC37A1;PNPT1;SMAD3;TNFRSF12A;ANKRD44;TNFRSF19;TBC1D9;MANEAL;6330403K07RIK;MRAP;ADAM19;PROCR;RNF103;PDP2;STIM1;ADORA2B;PNPLA3;MMP19;PIGM;ASPA;MYH7;CD320"
"ESR2 (human)"	"1/80"	0.847057	0.879359	3.90244	-0.501704	"DDR1"
"NCOA1 (human)"	"1/79"	0.843465	0.879359	4.05252	-0.520999	"AKAP12"
"PPARA (human)"	"6/271"	0.610363	0.699274	1.4794	-0.529201	"TMOD1;SGCD;ASPH;EPS8L2;S100A4;TIMP1"
"REL (human)"	"8/353"	0.585829	0.673819	1.39775	-0.551825	"SLC8A3;ABCC3;SYT3;AIM1;FAM26E;TBC1D9;S100A4;CPNE2"
"XBP1 (human)"	"21/605"	0.0536963	0.0919154	0.239967	-0.572775	"CDA;BCHE;MEF2C;DDC;SMAD3;HSPB8;FHL1;NOD2;HDDC3;ADAMTS2;LBH;COL7A1;MICALL2;PI15;PLCE1;ASPHD2;PLXNB1;PAM;PRKG1;TNRC6B;PLEC"
"BRCA1 (human)"	"43/1809"	0.483326	0.590314	1.15328	-0.607895	"PTGFR;DLX1;PTPRU;SPON2;SEMA7A;BRSK2;WNT2B;TFRC;TCF7;PDE3B;ZBTB20;HRCT1;LGALS3;NKAIN4;PMEPA1;SCN7A;DMD;ME3;LRRFIP1;SYNPO;CDK18;SMAD3;PLEKHG5;CADPS;TMC7;FNDC3A;MYT1;MEIS2;RGMA;PDP1;REEP1;MAFB;RAET1E;ACAP1;TRPV4;IGDCC3;TBXAS1;TLR7;PLXNB1;LGR6;SLC25A12;OSBPL1A;TNRC6B"
"NR1I2 (human)"	"32/1387"	0.560094	0.65195	1.42309	-0.60878	"SPON2;C1QA;FBLIM1;ACACA;LAPTM4B;NWD1;SNX1;HERC3;TRIM5;LRIG1;PLCG2;ACP5;DLGAP1;IL12RB1;SLC19A2;BCAS1;ENTPD1;LINGO3;FUCA1;SUSD1;NR1H3;AFAP1;TMC7;TRPV1;HDHD3;VAV1;TMEM134;PNKD;GPR160;MMP19;CD48;CD320"
"NR1H3 (human)"	"32/1385"	0.556814	0.650735	1.42038	-0.610272	"PTPRU;C1QA;ABCD2;AHCYL2;TMEM41A;FBLIM1;FAM69B;KCNC3;ACACA;TRIM5;PLCG2;XDH;BCAS1;ENTPD1;CDKL5;LINGO3;DDX58;SUSD1;NR1H3;AFAP1;TMC7;TRPV1;VAV1;PLEKHA7;SYTL2;TMEM134;PNKD;ACAP1;TRPV4;GPR160;CD48;PLEC"
"SOX10 (mouse)"	"11/451"	0.489487	0.593503	1.17081	-0.610829	"BEX4;ARHGAP22;GDF9;LINGO3;CDSN;MMGT2;ATP1A3;SLC35F1;SCN1B;MYO16;TLR13"
"RXRA (mouse)"	"13/507"	0.412203	0.528838	0.965029	-0.614794	"C1QA;GLT28D2;ENTPD1;NAB2;LPCAT1;TRPV1;LOH12CR1;EPS8;SETBP1;ACP5;COL6A6;XDH;TLR13"
"SPIB (human)"	"19/760"	0.420969	0.534943	0.985895	-0.616771	"EGR2;NRN1;FAM78B;TNFAIP6;ZBTB16;PTAFR;PLEKHA5;TBC1D9;TMEM140;POU3F1;CACNA1E;PRLR;DUSP16;RGMA;AIM1;PEX5L;GPC1;ARHGEF3;CD48"
"FOS (mouse)"	"53/1708"	0.0257459	0.0502823	0.209342	-0.625953	"DDR1;SYNM;A730017C20RIK;H2-K1;UCN2;NDST3;ME1;PLCE1;TIMP1;SYNPO;CCDC160;ZFP459;ARAP3;FRMD4A;4930506M07RIK;TOM1L1;AIM1;ARHGEF3;MET;TLR4;PLEC;IGSF6;FBLIM1;PTAFR;FGL2;AGAP2;ENDOD1;PLD4;CAPG;THBS1;NKD1;ITPRIPL1;ADAP2;GPNMB;CALD1;DMD;KCNN4;CSMD1;PACSIN1;C1RA;LINGO3;ANGPT2;PCDHGC5;LIF;CYP4B1;CXCL10;PEX5L;ST5;ZFP354B;PI15;TCF4;CD68;LPIN3"
"TP63 (human)"	"34/1443"	0.511021	0.612655	1.27962	-0.626953	"RAB3B;CDA;IGSF6;TMEM41A;TFRC;PLD4;HSPB1;RND2;UBE2J1;NWD1;MFSD6;ITPRIPL1;PLCE1;CD36;LRRFIP1;SCN1B;IER3;UNC13B;TMOD1;MYLIP;ENTPD1;PNPT1;CMTM3;ACTN1;ITPK1;SHROOM1;HDHD3;CLDN11;MRAP;PNKD;ADCY9;PPARG;RGL3;COL9A2"
"FOXO3A (mouse)"	"15/597"	0.429976	0.544013	1.0358	-0.630576	"DLX1;SMAD3;ABHD3;ANKRD44;TAP2;CAPG;JAKMIP2;PROCR;BCL2L11;CDH20;ADORA2B;FLRT1;ACP5;SLIT2;PDE8B"
"FOXI1 (human)"	"5/217"	0.576299	0.66814	1.57013	-0.633167	"NTNG1;BMPER;UNC93B1;EPYC;PARP9"
"FOXF2 (human)"	"32/1379"	0.546933	0.641765	1.42934	-0.63396	"FAM69B;HSPB1;CAPG;CTSS;ACACA;LOH12CR1;LAPTM4B;NWD1;COMTD1;ITPRIPL1;PRODH;IL12RB1;JAK3;SYT3;PLEKHG5;SLC11A1;NR1H3;AFAP1;TMC7;TRPV1;GPCPD1;L1CAM;HDHD3;VAV1;PARP10;PDP2;NCEH1;ITGA7;PLIN2;RGL3;PLCD3;SLC25A35"
"REPIN1 (human)"	"46/1466"	0.0308886	0.0576192	0.223588	-0.638097	"DDR1;SPON2;PFKFB4;SEMA7A;PRR7;NRN1;SLC43A2;PRUNE2;PPAP2C;ADRA1D;RND2;FGF2;THBS1;SH3RF1;HDDC3;FAM129B;ARHGAP22;LBH;BMPER;SLITRK4;GPC1;LRIG1;PLXNA2;SLIT2;CPNE2;FNIP1;PRKG1;SCN1B;MYLIP;MEF2C;SYT3;RASSF7;GFRA1;PARP14;FOXP4;TMEM196;ABHD15;PER2;ICK;TMEM37;PNKD;TBXAS1;PPARG;PLEKHO2;RGL1;SNTB1"
"Sox5 (mouse)"	"21/728"	0.199154	0.300278	0.53237	-0.640465	"TMOD1;SYT4;MYLIP;ACTN1;PLD4;HBA-A2;AKAP12;MFSD6;RNF103;EHD4;BMPER;SCRN1;EPYC;P2RY1;SLC16A6;LHX6;ZFP454;IL12RB1;FGF12;RAI14;TNRC6B"
"Pdx1 (mouse)"	"25/907"	0.234643	0.343166	0.600342	-0.64209	"GPM6A;ITIH3;SLC35D2;AI429214;ZBTB20;TRF;FGD3;PLAC8;CUX1;CDH20;MAN2A1;DMD;CTNNA2;CAR10;XDH;PKNOX2;MEF2C;FRMD4A;SYTL2;DEPDC7;IRF1;TRPV4;SPATS2L;KCNQ5;COL6A6"
"FOXA1 (mouse)"	"40/1705"	0.519139	0.61661	1.37385	-0.664282	"ABCD2;ITIH3;SLC24A3;CTTNBP2;ENDOD1;DUSP16;6430573F11RIK;LOH12CR1;SGCD;LBH;SERTAD1;RNF217;FLRT1;PLCG2;SCN7A;DLGAP1;CAR8;PDE8B;SRSF12;LRRC25;PRELID2;BCHE;DUSP5;TNFRSF12A;SEMA6D;ANKRD44;TAP2;NR1H3;6330403K07RIK;MYT1;TGFBR2;AIM1;NR6A1;ADORA2B;KIT;CERCAM;MMP19;RAI14;TMEM229B;SLC25A35"
"CBEPA (mouse)"	"42/1764"	0.479694	0.589335	1.25694	-0.664618	"PFKFB4;CLEC4A3;IGSF6;HSPB8;PRUNE2;HSPB1;LIPA;LOH12CR1;LAPTM4B;HERC3;BMPER;LRRTM2;PHYHD1;NDST3;SPP1;CCL2;CD36;LY6G6D;PDE8B;CD34;TECTA;SRSF12;GALNT7;FZD2;RSAD2;DDX58;ITPK1;SULF1;MYT1;SYTL2;PEX5L;SLC7A8;RNF128;FNDC1;KLHDC8A;KCNQ5;KCTD12;RGL1;RECK;TNRC6B;ARHGEF6;CD320"
"GFI1 (human)"	"34/1427"	0.484828	0.590314	1.2677	-0.668204	"FBLIM1;PROS1;HSPB1;TGFA;CAPG;CTSS;ACACA;LOH12CR1;LAPTM4B;NWD1;COMTD1;MYC;PRODH;MYLIP;SYT3;ENTPD1;PNPT1;SLC11A1;TAP2;NR1H3;AFAP1;TMC7;GPCPD1;L1CAM;VAV1;NET1;PDP2;ITGA7;PLIN2;PLCD3;CRLF3;MYO1F;TNRC6B;SLC25A35"
"RXRA (human)"	"35/1422"	0.407822	0.528838	1.0665	-0.67944	"SYNM;TFRC;FGF2;STX11;LAPTM4B;NWD1;TRIM5;FYN;CD36;IL12RB1;FNIP1;CGNL1;PACSIN1;IER3;ENTPD1;PNPT1;CDKL5;DAPK1;NEK6;TRPC1;RASSF8;ACVR2B;VAV1;SYTL2;CLDN11;MRAP;TMEM37;PNKD;NR6A1;ADCY9;IGDCC3;MMP19;TNFRSF25;RECK;TNRC6B"
"CRX (human)"	"33/1362"	0.447363	0.563561	1.19448	-0.685011	"FAM69B;HDAC11;HSPB1;CAPG;RND2;ACACA;LAPTM4B;COMTD1;NWD1;SERTAD1;DLGAP1;IL12RB1;JAK3;ENTPD1;LINGO3;SLC11A1;FUCA1;AFAP1;NR1H3;TMC7;ATP1B2;TRPV1;GPCPD1;L1CAM;DEPDC7;PNKD;PDP2;MFAP2;IGDCC3;MMP19;PLIN2;CRLF3;MYO1F"
"YY1 (mouse)"	"40/1700"	0.511598	0.612655	1.41921	-0.695346	"RASL12;GRAMD1B;ANKRD13B;AU040320;FHL1;HRCT1;TREM2;ASAP2;HDDC3;NUDT11;CUX1;MAN2A1;MUSTN1;MICALL2;LRIG1;BMF;IL12RB1;LY6G6F;LRRC25;LINGO3;HTR1B;GFRA1;PARP14;ADRA2B;PTPN14;OMP;TMEM54;DAAM2;KIF26B;CERCAM;KCNQ5;ESYT1;COL9A2;LCORL;PIK3AP1;CRYAB;TNRC6B;FAM72A;MATN2;CD320"
"Nkx2-5 (mouse)"	"15/515"	0.235983	0.343355	0.650517	-0.695398	"GABRB2;SLC37A1;CADPS;NET1;NR6A1;OMP;EPYC;SLITRK4;ZFP354B;LRIG1;ME1;A330023F24RIK;ACP5;LCORL;CD34"
"NR5A2 (mouse)"	"42/1748"	0.45591	0.569399	1.24457	-0.700909	"CHRM1;IGSF3;SLC43A2;HPCA;FHL1;FAM129A;ENDOD1;AGAP2;ATP1A3;FHL3;ADAMTS16;FGF5;LOH12CR1;LGALS3;COMTD1;ITPRIPL1;CUX1;PHACTR1;PCDH1;PACSIN1;KCNJ12;PLEKHG5;ITPK1;TBC1D9;HSPA2;RGMA;TAPBP;SLC2A9;EHD3;NR6A1;FNDC4;CLDN14;COL7A1;ASXL3;KIT;COL20A1;TNFRSF25;COL9A2;PLCD3;CD68;PLEC;FAM72A"
"FOXA3 (human)"	"5/207"	0.535347	0.630712	1.54042	-0.709987	"ASXL3;PCDHGC3;ENPP2;FYN;RAI14"
"ELF5 (mouse)"	"18/556"	0.112273	0.175652	0.410146	-0.713347	"BEX4;TFPI2;FGL2;C530008M17RIK;TGFA;MYT1;TMEM71;6430573F11RIK;FABP5;MAN2A1;IRF1;IL1RAPL1;ARHGEF3;PI15;PLIN2;TRIB2;GPR146;SRSF12"
"NR1H2 (human)"	"15/479"	0.164635	0.252152	0.518583	-0.714464	"C1QA;LINGO3;TMC7;SHROOM1;TRPV1;VAV1;ACACA;SYTL2;THTPA;TMEM134;GPR160;PLCG2;CD48;TIMP1;BCAS1"
"Arnt (mouse)"	"3/139"	0.633891	0.717752	2.19096	-0.726589	"AHCYL2;TSHZ2;EYA4"
"Pax2 (mouse)"	"40/1516"	0.244323	0.351971	0.703936	-0.735056	"BRSK2;WNT2B;TMEM41A;SLC43A2;C530008M17RIK;SLC40A1;ZBTB20;MS4A6D;SCUBE3;ADAMTS2;PPIP5K2;GPC1;SH3PXD2B;CCL2;PPARGC1A;WNT2;LY6G6F;PKNOX2;PACSIN1;CDK18;MYLIP;H60B;ACTN1;EYA4;TNFRSF1B;SORCS2;GABRG3;RGMA;REEP1;VANGL1;ASXL3;A330023F24RIK;AMPH;CD48;COL6A6;PLIN2;LGR6;PLCD3;RGL1;C1QC"
"SREBF1 (mouse)"	"43/1735"	0.375269	0.498645	1.05903	-0.736938	"BRSK2;SEMA7A;SYNM;SLC24A3;CHRM1;KCNC3;FHL1;MS4A6D;ARHGAP22;OLFR920;C1QTNF1;HEY1;CDH20;SCN9A;ACP5;LRRFIP1;E330034G19RIK;ARRDC4;MYLIP;CDSN;PLEKHG5;FUCA1;PCDH20;RASSF7;SULF1;4930506M07RIK;CLDN11;EHD4;PDP2;SLCO3A1;1110012L19RIK;TRPV4;IL1RAPL1;ARHGEF3;F2RL1;COL6A6;LCP2;HOXD4;DCTPP1;TMEM229B;TNRC6B;FAM72A;CD320"
"NFATC3 (mouse)"	"44/1801"	0.409973	0.528838	1.15734	-0.737307	"PIWIL1;DENND1B;GPM6A;FIGF;ABCD2;DDC;ZFP521;NRN1;IGSF3;CTTNBP2;AGAP2;FGF5;SOX3;SHH;CDH2;STAB1;SCN9A;NDST3;DMD;DLGAP1;CTNNA2;PDE8B;PDLIM4;PRKG1;GAL3ST4;CGNL1;SRSF12;CCDC160;SCD4;CADPS;ARHGEF19;FRMD4A;DLK1;HS3ST1;NET1;NR6A1;GPD1;KIT;MMP19;ITGA7;CRLF3;TRIB2;RECK;2010111I01RIK"
"HIVEP1 (human)"	"10/218"	0.037914	0.0685278	0.276718	-0.741748	"DDR1;CXCL10;ADAMTS5;ANXA1;SMAD3;COL7A1;AGAP2;STK39;GFRA1;RIN2"
"MZF1_5-13 (human)"	"11/316"	0.13253	0.205139	0.470851	-0.74586	"NRP2;WNT2B;DAPK1;ADSSL1;SLC40A1;ATP1A3;ITGAV;CD36;MCC;THBS1;SRSF12"
"LOC135440 (human)"	"7/247"	0.363046	0.485676	1.04741	-0.756455	"NET1;ADAMTS5;ENTPD1;SLC7A8;NEK6;DMD;ARHGEF6"
"SAMD9L (human)"	"44/1415"	0.0386232	0.0693787	0.283612	-0.756726	"GABRB2;CDA;PROS1;PPAP2C;THBS1;COL19A1;TMEM71;ADAMTS2;COMTD1;LBH;CUX1;MUSTN1;FAM184A;PLAU;MYC;MICALL2;FYN;LBP;GPR17;SMAD3;LINGO3;ACTN1;PLEKHG5;SLC11A1;ITPK1;TRPV1;MYT1;RGMA;ADAM19;REEP1;TMEM134;EHD4;FNDC1;ST5;TRPV4;GPR160;MFAP2;PI15;COL20A1;AHRR;OSBPL1A;TLR5;CRLF3;MATN2"
"En1 (mouse)"	"26/957"	0.251052	0.358118	0.740741	-0.760661	"MEGF6;CLEC4A3;TINAGL1;TSHZ2;ASAP2;THBS1;LOH12CR1;CTNNA2;SYNPO;CALR4;PAG1;FAM78B;TMEM64;PARP14;HDHD3;1700020I14RIK;MEIS2;PEX5L;ADCY9;P2RX4;MAFB;PIGM;PIK3AP1;C1QC;CDH19;LGMN"
"ATF2 (human)"	"47/1517"	0.0351139	0.0645228	0.278189	-0.762442	"CDA;KCNC3;NAB2;FHL1;SLC35F1;LY9;FGF2;FGF5;AKAP12;ADAMTS5;PLAU;PLCE1;ARSI;ITGAV;FYN;TNFRSF14;CD36;PRODH;CSMD1;PRKG1;PKNOX2;MEF2C;ANGPT2;KSR1;RSAD2;SEMA6D;EYA4;PRKCD;ITPK1;MEIS2;C1QL3;RGMA;PER2;CLDN11;TMEM134;ASXL3;AHRR;PLIN2;PPARG;TCF4;PLXNB1;HOXD4;VSTM2A;CD68;PAM;RIN2;SLC25A35"
"Stat3 (mouse)"	"54/1762"	0.0298395	0.056385	0.269702	-0.775543	"NRP2;ALAS2;ABCD2;TNFAIP6;TMEM140;FGF2;CTSS;LAPTM4B;OLFR920;C1QTNF1;MYC;SCN9A;PHYHD1;DLGAP1;CD36;TEKT5;PDE8B;JAK3;CAR10;ARRDC4;MYLIP;MEF2C;DST;FBXO16;TNFRSF19;SYN3;GPCPD1;4930506M07RIK;SYTL2;PLSCR1;FNDC1;GPR160;AHRR;CD48;TLR5;GPM6A;C530008M17RIK;TMEM71;FAM129B;SNX1;E330034G19RIK;PRELID2;RIC3;C1RA;SLC37A1;ANGPT2;FAM26E;CYP4B1;SEMA4F;MYO16;ST5;OSBPL1A;LPIN3;CD320"
"FOXD1 (human)"	"5/192"	0.470824	0.583021	1.43948	-0.776647	"SPON2;TINAGL1;LRCH1;DAAM2;PARP9"
"CREB1 (mouse)"	"23/849"	0.271503	0.381678	0.811637	-0.78175	"AHCYL2;SYNM;ANKRD44;PDE3B;H2-K1;TMEM64;MANEAL;ABHD15;TGFBR2;LOH12CR1;TMEM134;PNKD;PEO1;PLSCR1;BCL2L11;CUX1;FLRT1;CERCAM;SLC27A6;RGL3;COL6A6;ZFP454;TNRC6B"
"ELK1 (mouse)"	"43/1727"	0.36384	0.485676	1.0831	-0.782232	"TINAGL1;IGSF3;THTPA;ARHGAP22;SNX1;ITPRIPL1;SERTAD1;NDST3;MICALL2;PLCE1;PMEPA1;CTNNA2;IL12RB1;PRODH;PDLIM4;TECTA;PKNOX2;TMOD1;MYLIP;PLEKHG5;FBXO16;IGFBP3;TRPC1;TNFRSF19;RASSF7;PCOLCE;GFRA1;FRMD4A;CP;NET1;ADAM19;ICK;CXCL10;TPPP3;NCEH1;ACAP1;FABP5;TXNIP;PLEKHO2;CD68;MYH7;PLEC;LGMN"
"HIF1A (human)"	"42/1586"	0.230718	0.340807	0.736939	-0.79327	"BEX4;SYNM;TFRC;STK39;AKAP12;FGD5;NWD1;SNX1;ADAP2;SERTAD1;ACP5;FYN;DMD;IL12RB1;SCN1B;UNC13B;PRELID2;PNPT1;LINGO3;FUCA1;NEK6;ITPK1;FAM189A2;PCOLCE;SHROOM1;GPCPD1;L1CAM;TNFRSF1B;CLDN11;ADCY9;SLC7A8;IGDCC3;ITGA7;RGL3;PIK3AP1;PEX11G;SLC25A12;CRLF3;DCTPP1;ASPA;CD320;MATN2"
"Arnt::Ahr (mouse)"	"6/207"	0.361575	0.485676	1.10387	-0.797231	"CLDN11;C1QTNF1;LINGO3;FRMD4A;RND2;PLEC"
"HMGA1 (mouse)"	"44/1748"	0.335096	0.455667	1.01578	-0.798398	"DDR1;RASL12;CLEC4A3;ITIH3;SLC24A3;CHRM1;CTTNBP2;ZBTB20;ASAP2;DTX4;RLBP1;6430573F11RIK;LGALS3;LAPTM4B;ESM1;OLFR920;ACP5;DLGAP1;CD36;LONRF2;PRKG1;PLXNA4;GP49A;NTNG1;ACTN1;TNFRSF19;CD180;C1QL3;TMEM196;F3;FOXP2;SYTL2;NR4A2;SLC8A3;FRMD5;LRCH1;SETBP1;ANGPTL6;TRPV4;CERCAM;TCF4;2010111I01RIK;TNRC6A;LPIN3"
"GATA6 (human)"	"39/1447"	0.208791	0.31158	0.707031	-0.824469	"DDR1;BEX4;DENND1B;PTGFR;ALAS2;TNFAIP6;ZBTB20;SLAIN1;LY9;COL19A1;CTSS;ACACA;HSD11B1;LGALS3;SNX1;TRIM5;RNF217;SCN9A;DLGAP1;DMD;TIMP1;TRIM21;PLXNA4;ARRDC4;NTNG1;TMOD1;MEF2C;ANO4;SYTL2;PDP1;NET1;CLDN11;CLCN5;PNKD;RNF128;ASPH;KCTD12;VSTM2A;PAM"
"Klf4 (mouse)"	"4/163"	0.533302	0.630712	1.78985	-0.824953	"MFAP2;EYA4;F2RL1;HCN1"
"ATF1 (human)"	"8/264"	0.285558	0.395702	0.898536	-0.833029	"TRPC1;LRIG1;TTC39C;SYN3;HSPA12A;DTX4;MYO16;ACACA"
"NFE2L1 (human)"	"1/65"	0.783369	0.83809	4.80246	-0.848259	"PNKD"
"PITX2 (human)"	"101/3528"	0.0210512	0.0421512	0.276425	-0.875298	"SPON2;PROS1;ZBTB20;BZW2;LGALS3;LAPTM4B;COMTD1;MYC;SLC16A6;SYNPO;PKNOX2;UNC13B;ENTPD1;CDKL5;DAPK1;SLC11A1;AFAP1;FRMD4A;ATP1B2;FNDC3A;POU3F1;HDHD3;TMEM134;RNF128;GPR160;KCTD12;RIN2;BEX4;IGSF8;CTTNBP2;FBLIM1;AGAP2;ACACA;UBE2J1;HSD11B1;PLAC8;LOH12CR1;PLCG2;SYT3;PNPT1;FZD2;L1CAM;VANGL1;EHD3;TRPV4;OSBPL1A;FGF11;NRP2;TNFAIP6;FAM69B;HSPB8;HSPB1;CTSS;C1QTNF1;LRRTM4;ITGAV;DLGAP1;ME3;CD36;PLEKHG5;ARHGEF19;…
"APEX1 (human)"	"38/1373"	0.16975	0.258624	0.652957	-0.883045	"GPM6A;PRR7;TINAGL1;SLC43A2;FAM69B;PROS1;HSPB8;PTAFR;RND2;CTSS;THTPA;ADAP2;SERTAD1;TRIM5;RHPN1;PLCE1;ITGAV;CD37;PRODH;TMOD1;UNC13B;CDKL5;DDX58;RASSF8;PCOLCE;PRSS36;TNFRSF1B;MRAP;KLHDC8A;ST5;TRPV4;ARHGEF3;MMP19;PLIN2;RGL3;MYO1F;CD320;PLEC"
"PLAU (human)"	"38/1362"	0.158052	0.24335	0.634873	-0.897239	"IGSF8;PTPRU;NRN1;TFRC;NID1;UBE2J1;LOH12CR1;MFSD6;ADAP2;C1QTNF1;LRRTM2;PMEPA1;DMD;KCNN4;SYNPO;PPARGC1A;PRKG1;GPCPD1;TGFBR1;FOXP2;NR4A2;PDP1;SLC8A3;FAM160A1;PROCR;NR6A1;FNDC1;DAAM2;ASXL3;COL20A1;ITGA7;SIK1;ESYT1;PEX11G;PLCD3;LGR5;TNRC6B;GPR146"
"RBPJ (mouse)"	"45/1735"	0.263992	0.374739	0.915683	-0.898766	"PTGFR;PTPRU;DENND1B;GPM6A;SLC43A2;FAM69C;FGL2;PLAT;LIPA;STX11;FGD3;LBH;CUX1;HEY1;MYC;CD36;DLGAP3;WASF1;KCNJ2;E330034G19RIK;UNC13B;BCHE;DST;AUTS2;TNFRSF19;LIF;FRMD4A;F3;NET1;SLC2A9;PROCR;PLSCR1;P2RX4;ADORA2B;CLDN14;CLCF1;GPR160;KIT;AMPH;TCF4;PIK3AP1;RGL1;RAI14;PLEC;LGMN"
"FOXA1 (human)"	"45/1457"	0.0402827	0.071044	0.345979	-0.914926	"GPM6A;TFRC;CTTNBP2;PROS1;KCNC3;PTAFR;HSPB1;ARRB1;FGF2;STX11;PLAC8;NUDT11;C1QTNF1;SERTAD1;LRRTM4;PPIP5K2;PHYHD1;RNF217;PLCG2;ENPP2;SCN7A;DMD;RIC3;ENTPD1;TNFRSF12A;CMTM3;SEMA6D;NEK6;ARHGEF19;NR1H3;MERTK;PARP9;RAB32;RNF128;TBC1D4;ANGPTL6;ST5;TRPV4;SPATS2L;PPARG;KCTD12;VSTM2A;CRLF3;PAM;RECK"
"FOXO3A (human)"	"26/813"	0.0745615	0.120541	0.434449	-0.919191	"BEX4;CDKN1B;CTTNBP2;PROS1;HSPB1;STX11;BCL2L11;C1QTNF1;SERTAD1;PPIP5K2;PHYHD1;TNFRSF12A;NEK6;ARHGEF19;GFRA1;MERTK;TNFRSF1B;RAET1E;MYCN;ANGPTL6;ST5;IGDCC3;SPATS2L;RGL1;CRLF3;RECK"
"SMARCA2 (human)"	"47/1536"	0.0416782	0.0726249	0.35498	-0.930917	"BRSK2;DDC;HSPB8;TCF7;AKAP12;C1QTNF1;HEY1;NDST3;DLGAP1;DMD;CD36;SYNPO;KLF10;EGR2;SMAD3;FZD2;CDKL5;RSAD2;KCNJ12;IGFBP3;FBXO16;CADPS;NR1H3;AFAP1;DHRS2;MEIS2;GFRA2;FOXP2;TGFBR1;SYTL2;TGFBR2;PDP1;ICK;NET1;LRCH1;SLC7A8;SETBP1;ST5;TRPV4;ITGA7;ANGPTL2;PIGM;LGR6;RECK;FAM72A;LGMN;CCDC40"
"ZBTB16 (human)"	"48/1572"	0.0410526	0.0719656	0.358934	-0.944559	"GPM6A;ALAS2;NRP2;TMEM41A;TCF7;ZBTB20;CAPG;ADRA1D;LY9;ARHGAP22;PLAC8;SNX1;EPYC;CALD1;AGMO;PLCE1;ME3;TIMP1;WASF1;CSMD1;XDH;PPARGC1A;ARRDC4;TMOD1;PRELID2;FZD3;ANKRD44;ACTN1;TAP2;FAM189A2;PLEKHA7;SYTL2;SLC2A9;MRAP;RAB32;TMEM134;ASPH;IL1RAPL1;TBXAS1;OSBPL1A;VSTM2A;CRLF3;CD68;PAM;DCTPP1;TLR4;FGF12;TNRC6B"
"HMGA1 (human)"	"42/1379"	0.0550916	0.0937524	0.400758	-0.948633	"PRR7;TNFAIP6;KLHL14;CTTNBP2;TYRP1;ZBTB20;SLAIN1;CTSS;ACACA;HSD11B1;PLAC8;SGCD;ENPP2;DLGAP1;DMD;CD36;PPARGC1A;CTNNAL1;EDIL3;MYLIP;FZD3;FZD2;ANGPT2;FAM26E;FUCA1;PCDHGC3;WNT5A;FAM189A2;FNDC3A;C1QL3;MEIS2;SYTL2;RIT2;TBXAS1;UST;CHMP4C;ARHGEF3;ITGA7;PTX3;LCP2;PLEKHO2;PAM"
"Nobox (mouse)"	"7/201"	0.200926	0.301389	0.797482	-0.956463	"GPM6A;OLFR920;ZFP354B;ACP5;AMPH;CTNNA2;CD68"
"FOXL1 (human)"	"150/5755"	0.0812278	0.130593	0.472592	-0.962042	"AHCYL2;LPGAT1;TMEM41A;TFRC;TMEM200A;PROS1;RTKN2;ZBTB20;ZDHHC2;SYDE2;LGALS3;SOX3;BMPER;SLC16A6;PKNOX2;IER3;UNC13B;MEF2C;CDKL5;GBP7;RSAD2;ANKRD44;CD180;FRMD4A;FNDC3A;FOXP2;SYTL2;RAB32;RNF128;CHMP4C;SIK1;RAI14;GPM6A;SEMA7A;DLX2;KLHL14;FBLIM1;SLC35D2;TSHZ2;STK39;SLAIN1;LY9;PLAC8;LOH12CR1;SCUBE3;TMEM26;CDH20;CALD1;AGMO;PLCG2;BMF;PLXNA4;NTNG1;SMAD3;TMEM132E;FAM26E;NEK6;RASSF8;ERLIN2;PARP10;REEP1;ICK;P…
"EIF4EBP1 (human)"	"7/212"	0.237198	0.343406	0.915945	-0.979	"SYNM;FAM26E;TSHZ2;PLEKHA5;ARRB1;COL9A2;PAM"
"FEV (human)"	"6/172"	0.224196	0.332862	0.914444	-1.00591	"MAN2A1;FAM189A2;FHL3;BMF;ESYT1;JAK3"
"NFYA (human)"	"74/2549"	0.0352547	0.0645228	0.367727	-1.00784	"SH3GL3;ALAS2;TINAGL1;TNFAIP6;FHL1;ZBTB20;SLC35F1;TMEM140;DACH2;EPS8;HK3;ESM1;ACP5;ME3;LBP;IER3;ARRDC4;MEF2C;ANXA1;CDKL5;DST;DAPK1;FBXO16;ACTN1;SHROOM1;GFRA2;IRF8;TLR7;DCTPP1;MATN2;FAM72A;ARHGEF6;DLX1;FIGF;FAM129A;NKD1;PLAC8;IGSF21;OLFML3;S100A16;FYN;DMD;CSMD1;PAG1;CDK18;RIC3;SYT4;EGR2;SMAD3;FZD2;FAM78B;CADPS;PCDHGC3;RASSF7;PLEKHA5;CYP4B1;PTPN14;DHRS2;MYO16;SLC8A3;NET1;REEP1;EHD3;EHD4;KLHL5;FABP5…
"ZFHX3 (human)"	"45/1504"	0.0605965	0.101928	0.446972	-1.02066	"ANKRD13B;CDKN1B;SLC43A2;IGSF3;TSHZ2;ARHGAP22;PLAC8;AKAP12;TMEM26;MFSD6;TRIM5;LRIG1;PLCG2;ACP5;PLCE1;CD37;DLGAP1;TIMP1;PRODH;CD34;TRIM21;EDIL3;JAK3;MYLIP;PRELID2;SMAD3;LINGO3;RSAD2;CADPS;PCOLCE;OSMR;GABRG3;VAV1;SLC2A9;STIM1;TRPV4;ASXL3;TBXAS1;ARHGEF3;MMP19;PLEKHO2;COL9A2;VSTM2A;PEX11G;TNRC6B"
"AP1 (mouse)"	"6/183"	0.265758	0.375415	1.05372	-1.03235	"PEX5L;A730017C20RIK;FBXO16;FLRT1;SH3PXD2B;PLIN2"
"MEF2A (human)"	"81/2800"	0.0303754	0.0570273	0.363746	-1.04185	"DDR1;GABRB2;AHCYL2;TFRC;PROS1;PLAT;HDDC3;CTSS;EPS8;SCRN1;CDH2;CD36;TRIM21;PRKG1;ABCC3;TMOD1;MEF2C;ENTPD1;GBP7;RSAD2;TAP2;TNFRSF1B;SYN3;PRLR;F3;FOXP2;SYTL2;RNF128;SLC7A8;CLDN14;ARHGEF3;SLC27A6;IRF8;AMPH;TLR7;TNFRSF25;PLEKHO2;VSTM2A;FAM72A;ARHGEF6;PTGFR;FIGF;IGSF3;TYRP1;TSHZ2;SLC35D2;LPL;COL19A1;HSD11B1;PLAC8;GPNMB;EPYC;FAM184A;P2RY1;DMD;PRODH;CTNNAL1;RIC3;BCHE;EGR2;TMEM132E;SLC37A1;ANGPT2;PNPT1;F…
"RORB (mouse)"	"31/1020"	0.0910647	0.144808	0.54707	-1.05713	"RASL12;H2-T23;DENND1B;PIWIL1;TINAGL1;TNFAIP6;SLC43A2;CTTNBP2;PPAP2C;ZBTB20;NKD1;6430573F11RIK;LRRFIP1;CD36;WNT2;ADAMTS7;BCHE;MEF2C;RSAD2;FAM189A2;ABHD15;SLC8A3;PNKD;SETBP1;CLDN14;ASXL3;PXDN;IGDCC3;KCNQ4;ASPHD2;CDH19"
"NR2F1 (mouse)"	"31/1021"	0.0918902	0.145326	0.548522	-1.05797	"RASL12;H2-T23;DENND1B;PIWIL1;TINAGL1;TNFAIP6;SLC43A2;CTTNBP2;PPAP2C;ZBTB20;NKD1;6430573F11RIK;LRRFIP1;CD36;WNT2;ADAMTS7;BCHE;MEF2C;RSAD2;FAM189A2;ABHD15;SLC8A3;PNKD;SETBP1;CLDN14;ASXL3;PXDN;IGDCC3;KCNQ4;ASPHD2;CDH19"
"NKX2-8 (human)"	"10/256"	0.086626	0.138506	0.542013	-1.07147	"MRAP;DLX2;ADCY9;FBLIM1;PCDHGC3;CACNA1D;TLR5;PDLIM4;TLR4;LGMN"
"PPARG (human)"	"89/3580"	0.29209	0.400935	1.17255	-1.07166	"PTPRU;PROS1;KCNC3;HDAC11;LPCAT1;ARRB1;HDDC3;FGF5;THTPA;DOCK11;SHH;ESM1;PLAU;NDST3;PLCE1;DLGAP1;ITGAV;ME3;CD36;TMOD1;UNC13B;ENTPD1;DAPK1;ARHGEF19;TMC7;SHROOM1;SYN3;PARP9;MPEG1;CLDN11;TOM1L1;TMEM37;TMEM134;DEPDC7;MYCN;SETBP1;ASPH;DAAM2;IRF1;GPD1;AHRR;ASPHD2;LCORL;PEX11G;TRIB2;ASPA;RAI14;RASL12;PFKFB4;RNASEL;IGSF3;CTTNBP2;FBLIM1;UNC93B1;CAPG;ACACA;NWD1;SNX1;ITPRIPL1;CALD1;DMD;GPC4;FNIP1;XDH;PACSIN1…
"SOX10 (human)"	"4/139"	0.414347	0.528838	1.69754	-1.08146	"DDX58;OSBPL1A;CP;FAM129B"
"CBEPB (mouse)"	"93/3275"	0.0315419	0.0584631	0.388495	-1.10308	"ZFP568;SH3GL3;PTPRU;H2-T23;ALAS2;ZFP607;SYDE2;ADAMTS5;LAPTM4B;CDH2;STAB1;NDST3;ME1;CAR13;PLCE1;PMEPA1;PHACTR1;DLGAP1;CD36;CAR8;JAK3;CD34;PRKG1;TECTA;ANXA1;TNFRSF19;LMTK3;TMC7;FRMD4A;ANO4;MMP8;GFRA2;SYTL2;RAB32;CLDN14;DAAM2;1110012L19RIK;IL1RAPL1;ARHGEF3;SLC27A6;TXNIP;COL6A6;VSTM2A;MET;GPM6A;FIGF;CLEC4A3;HLF;PEX11A;TYRP1;STK39;CACNA1E;UBE2J1;FGD5;NKAIN4;ITPRIPL1;MUSTN1;OLFML3;P2RY1;SCN7A;TNFRSF14…
"ELK4 (human)"	"43/1453"	0.0744785	0.120541	0.522505	-1.1055	"SEMA7A;MAOB;FBLIM1;PEX11A;TCF7;FHL1;LRMP;SLAIN1;JAKMIP2;FAM129B;AKAP12;LAPTM4B;ADAMTS2;PSTPIP1;ITPRIPL1;BMPER;PHYHD1;MICALL2;PMEPA1;SLC16A7;PCDH1;CD34;PACSIN1;ADAMTS7;EGR2;SLC6A19;CDKL5;TRPV1;SYTL2;ABHD15;ADAM19;DEPDC7;RNF103;FNDC4;EHD4;KIF26B;ARHGEF3;TLR7;TRIB2;MET;LPIN3;TNRC6B;MYH7"
"NFATC2 (human)"	"8/117"	0.00817602	0.0180244	0.275542	-1.10659	"LGALS3;WNT2B;SMAD3;CALD1;TBXAS1;TMEM196;RLBP1;CGNL1"
"NFATC3 (human)"	"3/116"	0.514398	0.613483	2.2655	-1.10693	"MEF2C;COL6A6;RGMA"
"FOXO3 (human)"	"4/132"	0.37818	0.500229	1.60621	-1.1126	"SPON2;TINAGL1;LRCH1;DAAM2"
"POU2F1 (mouse)"	"51/1735"	0.0612056	0.102361	0.491065	-1.11926	"SH3GL3;H2-T23;ALAS2;TNFAIP6;LPCAT1;ZBTB20;FCNA;C1QTNF1;CDH2;CAR13;ENPP2;PHACTR1;DLGAP1;H60B;ENTPD1;RSAD2;DAPK1;FBXO16;CD180;SYTL2;AIM1;PPARG;SLC25A12;2010111I01RIK;GPM6A;FIGF;SUCNR1;FGL2;C530008M17RIK;DPT;LPL;COL19A1;FGD3;SPP1;2300009A05RIK;SRSF12;RAB4A;C1RA;FZD2;SCD4;RASSF8;RAB39B;DLK1;SLC2A9;FAM160A1;NR6A1;RIT2;F2RL1;LHX6;COL9A2;PLCD3"
"VDR (human)"	"2/88"	0.613496	0.700108	3.15192	-1.12372	"SLC12A7;XDH"
"CREB1 (human)"	"79/2749"	0.03662	0.0666027	0.4194	-1.13616	"DENND1B;PTPRU;SPON2;CHRM1;TMEM41A;TINAGL1;TFRC;PROS1;FHL1;ZBTB20;PLAT;BZW2;DUSP16;LIPA;NUDT11;NDST3;PMEPA1;PLCE1;IER3;RSAD2;ANKRD44;GPCPD1;MMP8;PARP9;VAV1;TAPBP;SYTL2;TMEM134;PROCR;CLDN14;ADSSL1;SIK1;RIN2;CDH19;PLEC;PTGFR;DDC;SLC35D2;LY9;TMEM71;UBE2J1;ARHGAP22;FGD3;FGD5;NWD1;ITPRIPL1;FAM184A;AGMO;GPC1;TNFRSF14;KCNN4;PPARGC1A;PACSIN1;SLC19A2;NTNG1;FZD3;CMTM3;KCNJ12;FAM189A2;TRPV1;L1CAM;TTC39C;HSP…
"STAT5B (mouse)"	"51/1729"	0.0584356	0.0988649	0.49911	-1.15494	"ZFP568;ANKRD13B;NRP2;TMEM200A;OLFR920;UCN2;MYC;SCN9A;PHYHD1;DLGAP1;TEKT5;IER3;PKNOX2;DUSP5;ANXA1;SEMA6D;TBC1D9;TNFRSF1B;MYT1;4930506M07RIK;ASPH;TYRO3;PLIN2;ASPHD2;PIGM;ZFP454;PLEC;RNASEL;ABHD3;SPP1;CCL2;BMF;CTNNAL1;E330034G19RIK;RIC3;BCHE;EGR2;C1RA;FAM46C;PCDHGC5;SUSD1;PLEKHA7;SLC8A3;EHD3;PNKD;NR6A1;SLCO3A1;COL20A1;RGL3;PLCD3;PAM"
"MYC (mouse)"	"50/1699"	0.0623703	0.103124	0.525415	-1.19365	"PIWIL1;CDKN1B;CHRM1;BZW2;LAPTM4B;PSTPIP1;COMTD1;SGCD;C1QTNF1;PPIP5K2;LRRTM2;CD37;DLGAP1;IER3;ARRDC4;ZFP459;TNFRSF19;LMTK3;FOXP2;FNDC1;GPD1;SLC27A6;IRF8;ASPHD2;DCTPP1;RAI14;PLEC;BEX4;C1QA;DLX2;PRUNE2;FAM129A;CACNA1D;ADAMTS16;CTNNAL1;LY6G6F;SYT3;TMEM132E;FAM78B;FAM26E;NEK6;NET1;SLC2A9;PNKD;NCEH1;PDP2;KIF26B;ASXL3;LGR6;CRLF3"
"Hand1::Tcfe2a (mouse)"	"3/110"	0.479974	0.589335	2.2688	-1.19965	"SCRN1;STK39;CPNE2"
"GABPA (human)"	"3/108"	0.468245	0.582305	2.27231	-1.22878	"AKAP12;CDH2;MICALL2"
"TBP (human)"	"72/2486"	0.0391304	0.0694737	0.475634	-1.26842	"SPON2;ATP8A1;FHL1;PLAT;TMEM140;DACH2;LIPA;CTSS;EPS8;CDH2;LRRTM2;NDST3;DLGAP1;ME3;CD36;MEF2C;ANXA1;RSAD2;DST;PLEKHG5;TNFRSF19;TAP2;PARP9;PRLR;FOXP2;MPEG1;SYTL2;MRAP;RNF128;ASPH;ANGPTL6;SLC27A6;PIGM;TLR7;VSTM2A;DCTPP1;RAI14;CDH19;GPM6A;HLF;IGSF6;PEX11A;FGL2;TSHZ2;STK39;DPT;SLAIN1;DTX4;LOH12CR1;CALD1;SPP1;DMD;PPARGC1A;PAG1;BCHE;FAM26E;PCDH20;PCDHGC3;PLEKHA5;FAM189A2;RASSF8;CYP4B1;MCC;ICK;NET1;SLC8A…
"JUN (mouse)"	"50/1699"	0.0623703	0.103124	0.558386	-1.26856	"PTPRU;HDAC11;ZFP607;ARRB1;RLBP1;SCRN1;LRRTM2;PMEPA1;PLCE1;SYNPO;PRKG1;SCN1B;TNFRSF12A;TNFRSF19;TMC7;FRMD4A;GPCPD1;VAV1;FOXP2;SYTL2;TGFBR2;IL1RAPL1;CRYAB;PLEC;FAM72A;C1QA;HLF;STK39;SLAIN1;DTX4;MS4A6D;FAM129B;JAKMIP2;NWD1;CALD1;CCL2;KCNN4;CTNNAL1;RAB4A;SLC37A1;PNPT1;HSPA12A;PDP1;PARP10;NR6A1;MAFB;ASXL3;PNPLA3;PLCD3;LGR5"
"Nr2e3 (mouse)"	"5/139"	0.234674	0.343166	1.20233	-1.28594	"NR4A2;RTKN2;H2-K1;GPR146;PLEC"
"PDX1 (human)"	"1/55"	0.726807	0.789183	5.51892	-1.30665	"HBEGF"
"FOXA2 (human)"	"2/83"	0.582337	0.672461	3.31788	-1.31657	"TMOD1;TMEM134"
"RUNX1 (mouse)"	"1/53"	0.713836	0.778002	5.66159	-1.42121	"MYT1"
"IRF7 (human)"	"3/99"	0.414127	0.528838	2.35303	-1.49905	"SLC7A8;NEK6;L1CAM"
"POU3F1 (human)"	"8/162"	0.0423989	0.0734409	0.59268	-1.54765	"CLDN11;GPM6A;DST;COL7A1;ACTN1;RASSF8;PHACTR1;COL19A1"
"PBX1 (human)"	"1/46"	0.663402	0.736832	5.89955	-1.8017	"GPC4"
"MIR210 (human)"	"2/70"	0.49292	0.595186	3.74209	-1.9417	"NRN1;MEIS2"
"HNF1B (human)"	"7/90"	0.00693307	0.0156397	0.506865	-2.10751	"RNF128;CALD1;SPP1;RASSF8;PHACTR1;PAPOLB;RGMA"
"Esrrb (mouse)"	"2/65"	0.455444	0.569399	3.74893	-2.1113	"MYCN;RHPN1"
"NR4A2 (human)"	"3/79"	0.289446	0.399189	2.36739	-2.17402	"ENTPD1;MANEAL;NKD1"
"Zfx (mouse)"	"1/43"	0.639156	0.718125	6.71022	-2.22183	"CLDN14"
"STAT1 (mouse)"	"7/68"	0.00164408	0.0045724	0.415294	-2.23748	"CXCL10;2310014L17RIK;IRF8;CCL2;LPL;TRPV1;E330034G19RIK"
"SMAD3 (human)"	"1/43"	0.639156	0.718125	6.7708	-2.24189	"MFSD6"
"Myf (human)"	"2/58"	0.400422	0.522523	3.65249	-2.37078	"DDR1;TNFRSF25"
"MYOD1 (human)"	"6/109"	0.0489597	0.0843034	1.03412	-2.55772	"VANGL1;DEPDC7;GPNMB;DLGAP1;FYN;IL12RB1"
"FOXM1 (human)"	"2/58"	0.400422	0.522523	4.03208	-2.61717	"NET1;MET"
"IRF9 (human)"	"2/57"	0.392344	0.516616	4.0149	-2.65166	"TBC1D9;FGF2"
"SMAD3 (mouse)"	"3/72"	0.246061	0.352728	2.68295	-2.79579	"GALNT7;NKAIN4;PCDH20"
"TBX5 (human)"	"2/51"	0.34293	0.464151	4.30137	-3.3015	"PARP10;TNFRSF19"
"SND1 (mouse)"	"5/90"	0.0671348	0.110374	1.51712	-3.34356	"FZD3;H2-K1;FAS;ARAP3;PAG1"
"MAFB (human)"	"3/63"	0.192129	0.291196	2.83777	-3.50112	"SNX1;TINAGL1;LCP2"
"CPEB1 (human)"	"2/47"	0.309274	0.42253	4.89474	-4.2168	"DLX2;FAM129B"
"HNF1B (mouse)"	"2/44"	0.2838	0.395148	4.89795	-4.54772	"C1RA;PCDHGC3"
"HNRNPK (human)"	"2/43"	0.275285	0.385134	4.93827	-4.71192	"NRP2;PFKFB4"
"ESR2 (mouse)"	"3/51"	0.126184	0.196361	3.59561	-5.85295	"SCUBE3;ITGAV;TRIB2"
"NME2 (human)"	"3/45"	0.0969772	0.152543	4.01305	-7.54578	"MYC;CLCF1;KIF26B"
"MXI1 (human)"	"4/46"	0.0272975	0.0521073	2.6901	-7.94776	"CLDN11;PFKFB4;ITPRIPL1;ARHGEF3"
"SP4 (human)"	"5/42"	0.00428814	0.0108508	1.84334	-8.33837	"NEK6;GPC1;MICALL2;ATP1A3;MYH7"
"NFYB (human)"	"3/30"	0.0391535	0.0694737	5.79972	-15.4667	"CDKN1B;ATP1A3;SLC25A35"
"Tcfcp2l1 (mouse)"	"2/17"	0.0691777	0.113094	9.94611	-21.6779	"LCP2;POU3F1"
