# Supplementary material for: The miRNA biogenesis pathway prevents inappropriate expression of injury response genes in developing and adult Schwann cells
Source: Glia. 2018 Oct 8;66(12):2632–44. doi: 10.1002/glia.23516 (PMC6585637; doi:10.1002/glia.23516)
Supplement: Supplementary file 6 — File S5 GO terms (biological process) for genes upregulated upon SN injury in wild‐type mice. [file GLIA-66-2632-s006.xls]

## Sheet: Sheet1
Term	Overlap	P-value	Adjusted P-value	Z-score	Combined Score	Genes
"mitotic cell cycle (GO:0000278)"	"174/404"	2e-30	7.78e-27	-2.30482	138.562	"NUP107;NUP188;ZWILCH;GMNN;BUB1B;CASC5;SMC4;SMC2;PSMD8;SOX2;CDC20;PPP1CC;PSMD6;CCND1;PSMD2;PSMD1;KNTC1;NEK2;FBXO5;BORA;NUP210;LIG1;USP3;ESCO2;CDC25C;TUBA4A;CDC25A;CDC25B;NUP93;CCNE2;CCNE1;PSME4;DNA2;KIF20A;UBA52;PSMD12;NUP205;PSMD11;SET;PSMD14;PSMD13;CDCA5;CDCA8;NCAPG;AAAS;PKMYT1;SKA1;NCAPH;CCNB2;CCNB1;DSN1;ORC6;ORC1;CEP192;CEP76;PLK4;CDT1;NUP155;UBE2C;RCC2;PLK1;CDC7;CDC6;NDC80;DHFR;POLA1;HIST1H4…
"cell cycle phase transition (GO:0044770)"	"105/280"	1.81172e-15	4.43598e-12	-2.32133	60.6826	"BUB1B;PSMD8;PSMD6;CCND1;PSMD2;CHEK1;PSMD1;RCC1;NEK2;FBXO5;ACVR1;TIPIN;BORA;CDC25C;CDC25A;TUBA4A;CDC25B;MELK;CCNE2;CCNE1;TIMELESS;UBA52;PSMD12;PSMD11;PSMD14;PSMD13;CDCA5;PKMYT1;IQGAP3;CCNB2;CCNB1;ORC6;ORC1;EIF4EBP1;CEP192;CEP76;PLK4;CDT1;PLK2;PLK1;CDC7;INHBA;CDC6;DHFR;POLA1;POLA2;CDK6;PTPRC;CDK4;CDK2;ID4;CDK1;FGFR1OP;NES;MCM7;MCM8;MCM10;FOXM1;CKS1B;GPR132;MYBL2;POLE;YWHAG;HSP90AA1;MASTL;TUBG1;CIT…
"leukocyte activation (GO:0045321)"	"124/373"	7.80371e-15	1.27383e-11	-2.37445	59.5665	"SPI1;CD80;CBLB;IKZF1;RBPJ;ICAM1;MILR1;PYCARD;PREX1;LGALS1;SOX4;MEF2A;MEF2C;CXADR;CD93;PRKCB;SLC11A1;CD180;RPL22;RUNX2;TYROBP;TYRO3;BTK;ADAM9;IFNAR1;SKAP2;BLM;CBFB;TCF7;RASGRP1;ZFP36L2;DPP4;SBNO2;KLRK1;CLEC7A;PLCG2;SLAMF7;CD276;EGR1;JUN;SMAD3;TGFB1;TNFSF14;CADM1;RAB27A;POU2F2;DLG1;CDK6;MAFB;PTPRC;GPR183;ID2;TREML2;BCL3;IL7R;ULBP1;ADA;GAPT;ITGAM;DOCK8;CHD7;PIK3CD;PTPN22;ITGAL;PIK3CG;CX3CL1;LYL1;SH…
"mitotic cell cycle phase transition (GO:0044772)"	"102/277"	1.18607e-14	1.45204e-11	-2.31815	57.8505	"BUB1B;PSMD8;PSMD6;CCND1;PSMD2;CHEK1;PSMD1;RCC1;NEK2;FBXO5;ACVR1;BORA;CDC25C;CDC25A;TUBA4A;CDC25B;MELK;CCNE2;CCNE1;UBA52;PSMD12;PSMD11;PSMD14;PSMD13;CDCA5;PKMYT1;IQGAP3;CCNB2;CCNB1;ORC6;ORC1;EIF4EBP1;CEP192;CEP76;PLK4;CDT1;PLK2;PLK1;CDC7;INHBA;CDC6;DHFR;POLA1;POLA2;CDK6;CDK4;CDK2;ID4;CDK1;FGFR1OP;NES;MCM7;MCM8;MCM10;FOXM1;CKS1B;GPR132;MYBL2;POLE;YWHAG;HSP90AA1;MASTL;TUBG1;CIT;PSMA5;CCNA2;PSMA4;DB…
"cell cycle G1/S phase transition (GO:0044843)"	"69/152"	1.24041e-13	1.01238e-10	-2.22804	51.2752	"MCM7;MCM8;MCM10;CKS1B;PSMD8;PSMD6;GPR132;CCND1;PSMD2;PSMD1;RCC1;FBXO5;POLE;ACVR1;CDC25A;PSMA5;DBF4;PSMA4;CCNE2;PSMA1;CCNE1;MCM3;MCM4;MCM5;MCM6;UBA52;MCM2;PRIM2;CAMK2D;PSMD12;PSMD11;PCNA;PSMD14;PSMD13;PRIM1;CDCA5;PKMYT1;IQGAP3;PSMA7;CCNB1;CDC45;ORC6;ORC1;RBBP8;EIF4EBP1;E2F1;RPS27A;EIF4E;CDT1;CDKN2C;RRM2;CDKN2A;PLK2;RPA2;CDC7;INHBA;CDC6;DHFR;POLA1;POLA2;CDK6;PSMC6;CDK4;POLE2;PSMC1;CDK2;ID4;CDK1;CD…
"G1/S transition of mitotic cell cycle (GO:0000082)"	"69/152"	1.24041e-13	1.01238e-10	-2.22583	51.2243	"MCM7;MCM8;MCM10;CKS1B;PSMD8;PSMD6;GPR132;CCND1;PSMD2;PSMD1;RCC1;FBXO5;POLE;ACVR1;CDC25A;PSMA5;DBF4;PSMA4;CCNE2;PSMA1;CCNE1;MCM3;MCM4;MCM5;MCM6;UBA52;MCM2;PRIM2;CAMK2D;PSMD12;PSMD11;PCNA;PSMD14;PSMD13;PRIM1;CDCA5;PKMYT1;IQGAP3;PSMA7;CCNB1;CDC45;ORC6;ORC1;RBBP8;EIF4EBP1;E2F1;RPS27A;EIF4E;CDT1;CDKN2C;RRM2;CDKN2A;PLK2;RPA2;CDC7;INHBA;CDC6;DHFR;POLA1;POLA2;CDK6;PSMC6;CDK4;POLE2;PSMC1;CDK2;ID4;CDK1;CD…
"cellular response to cytokine stimulus (GO:0071345)"	"134/471"	8.80082e-12	5.3872e-09	-2.44809	46.6097	"EIF4A1;PLVAP;NUP107;PID1;NUP188;IFI30;ICAM1;TXNDC17;IL27RA;PYCARD;DPYSL3;LEPR;KPNA4;KPNA2;CMKLR1;IL13RA1;IFNAR2;NUP210;IL1R1;DAPK1;CYBA;NPNT;TUBA4A;NUP93;SFRP1;IL6ST;UBA52;KPNB1;IFNAR1;CSF1R;NUP205;PDE1B;TCF7;ALOX15;CSF2RB;TNFRSF11A;AAAS;CSF2RA;CORO1A;SOCS3;SOCS1;TNFRSF14;APOE;PPARGC1A;CCR1;EGR1;PNPT1;HSPA5;NUP155;DDIAS;PDE2A;IL7R;EIF4G2;MYD88;CIITA;TRADD;DDX41;BRCA1;YBX3;CX3CL1;EDA2R;GHR;HYAL1;…
"lymphocyte activation (GO:0046649)"	"101/304"	2.68724e-12	1.87991e-09	-2.31394	46.4917	"SPI1;CD80;CBLB;IKZF1;RBPJ;ICAM1;PREX1;LGALS1;SOX4;MEF2A;MEF2C;CXADR;PRKCB;SLC11A1;CD180;RPL22;RUNX2;TYRO3;BTK;IFNAR1;SKAP2;BLM;CBFB;TCF7;ZFP36L2;DPP4;KLRK1;CLEC7A;PLCG2;SLAMF7;CD276;EGR1;SMAD3;TGFB1;TNFSF14;CADM1;RAB27A;POU2F2;DLG1;MAFB;CDK6;PTPRC;GPR183;ID2;TREML2;BCL3;IL7R;ULBP1;ADA;GAPT;ITGAM;DOCK8;CHD7;PIK3CD;PTPN22;ITGAL;PIK3CG;LYL1;SHH;HHEX;CASP8;EXO1;BLNK;AMICA1;ATP7A;JAK3;HELLS;ANXA1;ITG…
"hemostasis (GO:0007599)"	"134/478"	2.06326e-11	1.12264e-08	-2.36024	43.2042	"CD84;PROS1;SERPINE1;F13A1;PLAT;ACTB;SLC8A1;DOCK11;EFEMP2;PLAU;CFL1;SLC16A3;CD177;ENTPD1;CXADR;PRKCH;PRKCB;HGF;ACTN1;ACTN4;DGKZ;TUBA4A;DOK2;PFN1;DGKK;DGKH;PDE1B;RASGRP1;KNG1;PIK3R6;PIK3R5;RAP1B;BLOC1S6;HIST1H3A;RACGAP1;INPP5D;PSAP;PLCG2;LYN;TGFB1;HSPA5;TFPI2;PDE2A;FN1;RAB27A;NBEAL2;IGF1;FLI1;SELP;SELL;MAFG;CDK2;MAFF;CALU;CALM1;ITGAM;WDR1;ITGB3;DOCK8;PLEK;ITGB2;PDE3B;ATP2A3;ATP2A2;KIF11;ARRB2;ITGA…
"coagulation (GO:0050817)"	"132/472"	3.35923e-11	1.49547e-08	-2.35885	42.5024	"CD84;PROS1;SERPINE1;F13A1;PLAT;SLC8A1;ACTB;DOCK11;EFEMP2;PLAU;CFL1;SLC16A3;CD177;ENTPD1;PRKCH;CXADR;PRKCB;HGF;ACTN1;ACTN4;DGKZ;TUBA4A;DOK2;PFN1;DGKK;DGKH;PDE1B;RASGRP1;PIK3R6;KNG1;PIK3R5;RAP1B;BLOC1S6;HIST1H3A;RACGAP1;INPP5D;PSAP;PLCG2;LYN;TGFB1;HSPA5;TFPI2;PDE2A;FN1;RAB27A;NBEAL2;IGF1;SELP;SELL;MAFG;MAFF;CDK2;CALU;CALM1;ITGAM;WDR1;DOCK8;ITGB3;ITGB2;PLEK;PDE3B;ATP2A3;ATP2A2;ARRB2;KIF11;ITGAL;PIK…
"blood coagulation (GO:0007596)"	"132/472"	3.35923e-11	1.49547e-08	-2.35642	42.4586	"CD84;PROS1;SERPINE1;F13A1;PLAT;ACTB;SLC8A1;DOCK11;EFEMP2;PLAU;CFL1;SLC16A3;CD177;ENTPD1;CXADR;PRKCH;PRKCB;HGF;ACTN1;ACTN4;DGKZ;TUBA4A;DOK2;PFN1;DGKK;DGKH;PDE1B;RASGRP1;KNG1;PIK3R6;PIK3R5;RAP1B;BLOC1S6;HIST1H3A;RACGAP1;INPP5D;PSAP;PLCG2;LYN;TGFB1;HSPA5;TFPI2;PDE2A;FN1;RAB27A;NBEAL2;IGF1;SELP;SELL;MAFG;CDK2;MAFF;CALU;CALM1;ITGAM;WDR1;ITGB3;DOCK8;PLEK;ITGB2;PDE3B;ATP2A3;ATP2A2;KIF11;ARRB2;ITGAL;PIK…
"cellular component disassembly (GO:0022411)"	"106/350"	7.45997e-11	2.60939e-08	-2.32428	40.5855	"RPL4;NUP107;NUP188;RPL32;RPL34;RPL8;RPL6;RPL7;RPS17;RPS19;RPS18;CFL1;RPL35;RPL39;RPS13;RPS9;NUP210;RPS7;RPS8;RPS5;RPL23;RPL22;RPSA;NUP93;ADAM15;ADAM9;COL8A1;ADAM8;RPL26;RPL29;UBA52;KPNB1;FBN2;NUP205;SET;AAAS;CCNB2;CCNB1;CLSPN;MCTS1;HSPA8;NUP155;PLK1;FN1;HMGA1;MICAL2;SMARCA4;RPS26;RPS28;RPS27;BMP1;KIF18B;COL5A2;CDK1;RPS20;RPS24;FBN1;COL18A1;ELN;RPLP0;HMGB2;CTSS;LMNB1;ADAMTS4;RPS4X;RPL7A;CASP7;CAS…
"mitotic nuclear division (GO:0007067)"	"83/240"	4.83881e-11	1.82274e-08	-2.24958	40.0882	"ZWILCH;CCNF;NCAPG2;CLTC;BUB1B;CASC5;YEATS4;KIF11;KIF15;CDC20;SGOL1;MIS18BP1;NUF2;PBK;RCC1;OIP5;NEK2;KNTC1;CEP55;HELLS;TIPIN;BORA;HGF;NSUN2;HAUS4;HAUS3;HAUS6;KIF22;MASTL;CDC25C;GEM;CDC25A;CDC25B;CIT;CCNA2;DYNC1LI1;ASPM;INCENP;TIMELESS;BIRC5;FAM64A;KIF2C;ARHGEF2;KIF20B;ANAPC15;CDCA2;RGS14;CDCA3;CDCA5;MIS12;PKMYT1;SKA3;SKA1;AURKB;AURKA;CCNB2;DSN1;RBBP8;SNX9;NUP43;BUB1;CENPT;CENPW;RCC2;PLK1;HMGA2;CD…
"leukocyte migration (GO:0050900)"	"80/226"	4.3308e-11	1.76733e-08	-2.24285	40.0376	"CD84;B4GALT1;ITGAM;ITGB3;PROS1;DOCK8;ITGB2;PTPRO;PIK3CD;ITGAL;PIK3CG;CX3CL1;CXCL16;ICAM1;EPS8;THBD;LGALS3;PREX1;EDNRB;RPS19;DPYSL3;ITGAX;PDE4B;OLR1;ITGB7;LBP;AMICA1;CCR5;SLC16A3;CCR2;CD177;VAV3;CXADR;FCER1G;SYK;ITGA4;PDE4D;MMP9;VAV1;HCK;SLC7A6;DOK2;SLC7A7;SLC7A8;IL1B;MYH9;CD48;ADAM8;ITGA5;CD44;ITGA9;CX3CR1;SELPLG;CCL11;C5AR1;CXCR4;TNFRSF11A;CORO1A;CCL7;INPP5D;SPP1;S1PR1;CCL2;NCKAP1L;CCR1;LYN;CCL…
"positive regulation of defense response (GO:0031349)"	"88/272"	2.11596e-10	6.90791e-08	-2.40221	39.6077	"ITGAM;SERPINE1;ITGB2;PVR;PIK3CG;CTSS;CX3CL1;PYCARD;RPS6KA3;GJA1;CASP8;RPS19;CTSL;HYAL2;RPS6KA1;DHX58;CD36;IKBKG;LBP;IKBKE;CTSB;MB21D1;CCR2;TGM2;MAP2K3;MEF2A;DUSP4;MEF2C;FCER1G;TICAM2;RIPK3;IL15;IRAK3;IRAK4;FOS;TMEM173;OSMR;DUSP6;TNFRSF1A;IL17RA;TLR1;HCK;PLSCR1;AIM2;MAPKAPK3;TRAF3;ADORA2B;IL1B;BTK;TLR9;TLR8;ADAM8;TLR7;IL6ST;TLR5;UBA52;TLR4;TLR2;PTGER4;UNC93B1;NLRC5;ZC3HAV1;TNFRSF11A;HSP90B1;HSPD1…
"regulation of cell activation (GO:0050865)"	"115/420"	1.80357e-09	3.98268e-07	-2.47521	36.4751	"CD83;CD80;LST1;CBLB;IKZF1;IL27RA;MILR1;PYCARD;LGALS3;LGALS1;PNP;UBASH3B;RPS6KA1;MAP3K8;IL13RA1;MEF2A;MEF2C;CD300A;IGFBP2;THOC1;BCR;SFRP1;TYRO3;BTK;ADAM8;IL6ST;CARD11;BLM;THY1;SAMSN1;CORO1A;DPP4;ABR;BLOC1S6;KLRK1;HSPH1;INPP5D;CD300LB;SLAMF7;HMOX1;TNFRSF14;NCKAP1L;APOE;CD276;LYN;PRELID1;TGFB1;EGR3;TNFSF14;INHBA;IGF1;SELP;DLG1;PTPRC;FES;GPR183;ID2;IL7R;NFKBID;MYD88;ADA;TNFRSF13B;PLEK;NRARP;PTPN22;I…
"inflammatory response (GO:0006954)"	"108/376"	6.24672e-10	1.69945e-07	-2.33953	36.468	"IL1RN;NRROS;NCF1;GPR68;HP;RBPJ;LIPA;PYCARD;GJA1;IL18RAP;C3AR1;MAP2K3;ACVR1;TICAM2;IGFBP4;SLC11A1;CD180;CYBB;CYBA;PLAA;ADAM8;CSF1R;SEMA7A;C5AR2;C5AR1;ALOX15;MEFV;RASGRP1;KNG1;CLEC7A;NLRP3;CD14;CCR1;TGFB1;LY86;FN1;CELA1;NMI;SELP;SDC1;NFKBID;MYD88;CIITA;B4GALT1;ITGB2;PIK3CD;CXCL1;ITGAL;PIK3CG;PSTPIP1;MMP25;HYAL1;STAB1;BLNK;OLR1;IKBKG;LBP;CCR5;CCR3;CCR2;CAMK1D;ANXA1;IL15;SPHK1;NFAM1;FOS;TNFRSF1B;NGF…
"regulation of cytokine production (GO:0001817)"	"127/482"	1.87057e-09	3.98268e-07	-2.45324	36.1513	"CD83;CD80;SERPINE1;IL27RA;PYCARD;CLEC5A;DHX58;C3AR1;TRIM25;CYP1B1;MB21D1;CMKLR1;MAP2K3;TICAM2;SLC11A1;RNF125;BTK;ADAM8;TRIM16;IL6ST;UBA52;CARD11;IFNAR1;CSF1R;SEMA7A;DHX9;C5AR2;TWIST1;ZC3HAV1;IQGAP1;MEFV;INPP5D;HMOX1;NLRP3;TNFRSF14;APOD;NCKAP1L;CD14;CD276;ATG5;LYN;SMAD3;TGFB1;CADM1;XRCC5;EIF2AK2;INHBB;INHBA;BCL3;REL;HPSE;MYD88;HILPDA;HTR2B;BRCA1;DDX41;ARRB2;LRRC32;CX3CL1;PANX1;HYAL2;C1QBP;PDE4B;C…
"regulation of response to wounding (GO:1903034)"	"100/347"	2.35557e-09	4.27231e-07	-2.42571	35.5753	"PROS1;SERPINE1;PLAT;EDNRB;RPS19;UBASH3B;PLAU;DUOXA1;IER3;TGM2;IL1R1;BCR;CD109;TYRO3;ADAM8;IL6ST;CFB;SEMA7A;CALCRL;CFH;TNFRSF11A;CFP;MEFV;KNG1;ABR;SBNO2;NLRP3;APOD;APOE;CD276;LYN;SMAD3;PDE2A;SELP;HPSE;MYD88;ADA;PLEK;PIK3CG;CTSS;CX3CL1;THBD;DUSP10;LBH;C1QTNF1;HYAL2;C1QBP;CASP4;CASP1;ACP5;CD36;LBP;TNFAIP8L2;CCR2;GPX1;ANXA1;FCER1G;SYK;TNFRSF12A;ANXA2;IL15;PLAUR;TNFRSF1B;OSMR;TNFRSF1A;IL17RA;F7;HCK;A…
"nuclear division (GO:0000280)"	"92/298"	6.07858e-10	1.69945e-07	-2.27644	35.4846	"SUV39H2;ZWILCH;CCNF;CLTC;NCAPG2;BUB1B;CASC5;YEATS4;KIF11;MKI67;KIF15;LFNG;CDC20;SGOL1;MIS18BP1;NUF2;PBK;RCC1;OIP5;KNTC1;NEK2;CEP55;HELLS;TIPIN;BORA;HGF;NSUN2;HAUS4;HAUS3;HAUS6;KIF22;CDC25C;MASTL;GEM;CDC25A;CIT;CDC25B;CCNA2;ASPM;DYNC1LI1;INCENP;TIMELESS;CKS2;BIRC5;KIF2C;FAM64A;ARHGEF2;KIF20B;CDCA2;ANAPC15;RGS14;CDCA3;PSMD13;CDCA5;MIS12;SKA3;PKMYT1;SKA1;AURKB;AURKA;CCNB2;DSN1;RBBP8;RAD54L;SNX9;NUP…
"regulation of mitotic cell cycle (GO:0007346)"	"109/391"	2.11135e-09	4.13571e-07	-2.40232	35.3104	"PID1;ZWILCH;BUB1B;PSMD8;CDC20;ZC3H12D;MTBP;PSMD6;CCND1;PSMD2;CHEK1;NUSAP1;PSMD1;RCC1;KNTC1;NEK2;FBXO5;GTSE1;SOX4;IER3;GEN1;TIPIN;BORA;CDC25C;DGKZ;CDC25B;BTC;DYNC1LI1;PSME4;SIK1;KIF20B;UBA52;BLM;PSMD12;RNASEH2B;PSMD11;ANAPC15;PSMD14;PSMD13;PKMYT1;CCNB1;EIF4EBP1;CLSPN;SMAD3;TGFB1;UBE2C;PLK2;RCC2;PLK1;ASNS;HMGA2;CDC7;IGF1;CDC6;SMARCA4;TPX2;ANLN;DLG1;CDK4;ID2;CDC16;CDK2;CDK1;EZH2;TOP2A;BTG3;PIDD1;GS…
"protein localization to organelle (GO:0033365)"	"110/396"	2.10185e-09	4.13571e-07	-2.30606	33.8955	"SCARB2;RPL4;RPL32;RPL34;BUB1B;CASC5;CBLB;RPL8;IPO7;RPL6;IPO5;RPL7;MTBP;RPS17;RPS19;RPS18;CFL1;RPL35;KPNA4;KPNA2;RPL39;RPS13;PDIA3;RPS9;RPS7;RPS8;RPS5;RPL23;RPL22;TINF2;RPSA;TRNT1;ESCO2;MID2;ACAP2;RPL26;RPL29;UBA52;KPNB1;RPN1;BAG1;HSPA9;JUN;TGFB1;NUP155;HSPA4;RCC2;PLK1;PDE2A;POU2F2;RPS26;RPS28;RPS27;CDK1;RPS20;CALR;RPS24;EZH2;NRP1;RPLP0;SNX10;HTR2A;RPS4X;RPL7A;SEC61A1;SHH;HHEX;XPO1;GSG2;TRPS1;RPL…
"organelle fission (GO:0048285)"	"95/325"	3.28516e-09	5.54739e-07	-2.27941	32.8344	"SUV39H2;ZWILCH;CCNF;CLTC;NCAPG2;BUB1B;CASC5;YEATS4;KIF11;MKI67;KIF15;LFNG;CDC20;SGOL1;MIS18BP1;NUF2;PBK;RCC1;OIP5;KNTC1;NEK2;CEP55;HELLS;TIPIN;BORA;HGF;NSUN2;HAUS4;HAUS3;HAUS6;KIF22;CDC25C;MASTL;GEM;CDC25A;CIT;CDC25B;CCNA2;ASPM;DYNC1LI1;INCENP;TIMELESS;CKS2;BIRC5;KIF2C;FAM64A;ARHGEF2;MTFR2;KIF20B;CDCA2;ANAPC15;RGS14;CDCA3;PSMD13;CDCA5;MIS12;SKA3;PKMYT1;SKA1;AURKB;AURKA;CCNB2;DSN1;RBBP8;RAD54L;SN…
"SRP-dependent cotranslational protein targeting to membrane (GO:0006614)"	"49/108"	4.41674e-10	1.3518e-07	-2.06886	32.7224	"RPL4;RPL32;RPL34;RPLP0;RPL8;RPL6;RPL7;RPS4X;RPL7A;SEC61A1;RPS17;RPS19;RPS18;RPLP2;RPL35;SEC61B;RPL39;RPS13;RPS9;RPS7;SSR4;RPS8;RPS5;RPL23;RPL22;RPL13A;RPSA;DDOST;RPL26;RPL29;UBA52;RPL10;RPN1;RPL36A;RPS15A;RPS3;RPS2;RPL18;RPS27A;RPL17;SEC11A;RPL19;SEC11C;RPS26;SPCS3;RPS28;RPS27;RPS20;RPS24"
"regulation of cell cycle process (GO:0010564)"	"124/481"	8.6347e-09	1.20743e-06	-2.37123	32.3128	"PID1;ZWILCH;CCNF;BUB1B;NUBP1;ZC3H12D;PSMD8;CDC20;MTBP;PSMD6;RASSF1;CCND1;PSMD2;CHEK1;NUSAP1;PSMD1;RCC1;KNTC1;NEK2;FBXO5;GTSE1;SOX4;IER3;GEN1;TIPIN;BORA;THOC1;CDC25C;DGKZ;CDC25B;BTC;DYNC1LI1;SFRP1;PSME4;PKP4;KIF20B;UBA52;BLM;PSMD12;RNASEH2B;PSMD11;ANAPC15;PSMD14;PSMD13;CDCA5;PKMYT1;CCNB1;RACGAP1;CLSPN;ECT2;CEP76;PLK4;CDT1;TGFB1;UBE2C;PLK2;RCC2;PLK1;HMGA2;CDC7;CDC6;IGF1;SMARCA4;TPX2;ANLN;DLG1;CDK4…
"cotranslational protein targeting to membrane (GO:0006613)"	"49/110"	7.17858e-10	1.85019e-07	-2.06655	32.0373	"RPL4;RPL32;RPL34;RPLP0;RPL8;RPL6;RPL7;RPS4X;RPL7A;SEC61A1;RPS17;RPS19;RPS18;RPLP2;RPL35;SEC61B;RPL39;RPS13;RPS9;RPS7;SSR4;RPS8;RPS5;RPL23;RPL22;RPL13A;RPSA;DDOST;RPL26;RPL29;UBA52;RPL10;RPN1;RPL36A;RPS15A;RPS3;RPS2;RPL18;RPS27A;RPL17;SEC11A;RPL19;SEC11C;RPS26;SPCS3;RPS28;RPS27;RPS20;RPS24"
"protein targeting to ER (GO:0045047)"	"49/111"	9.11361e-10	2.15749e-07	-2.06625	31.7151	"RPL4;RPL32;RPL34;RPLP0;RPL8;RPL6;RPL7;RPS4X;RPL7A;SEC61A1;RPS17;RPS19;RPS18;RPLP2;RPL35;SEC61B;RPL39;RPS13;RPS9;RPS7;SSR4;RPS8;RPS5;RPL23;RPL22;RPL13A;RPSA;DDOST;RPL26;RPL29;UBA52;RPL10;RPN1;RPL36A;RPS15A;RPS3;RPS2;RPL18;RPS27A;RPL17;SEC11A;RPL19;SEC11C;RPS26;SPCS3;RPS28;RPS27;RPS20;RPS24"
"establishment of protein localization to endoplasmic reticulum (GO:0072599)"	"50/115"	9.25204e-10	2.15749e-07	-2.05642	31.5642	"RPL4;RPL32;RPL34;RPLP0;RPL8;RPL6;RPL7;RPS4X;RPL7A;SEC61A1;RPS17;RPS19;RPS18;RPLP2;RPL35;SEC61B;RPL39;RPS13;RPS9;RPS7;SSR4;RPS8;RPS5;RPL23;RPL22;RPL13A;RPSA;DDOST;RPL26;RPL29;UBA52;RPL10;RPN1;RPL36A;RPS15A;RPS3;RPS2;RPL18;RPS27A;RPL17;SEC11A;RPL19;SEC11C;RPS26;SPCS3;RPS28;RPS27;RAB3GAP2;RPS20;RPS24"
"regulation of leukocyte activation (GO:0002694)"	"105/390"	1.93324e-08	2.30904e-06	-2.42552	31.4801	"CD83;CD80;LST1;CBLB;IKZF1;IL27RA;MILR1;PYCARD;LGALS3;LGALS1;PNP;MAP3K8;IL13RA1;MEF2A;MEF2C;CD300A;IGFBP2;THOC1;BCR;SFRP1;TYRO3;BTK;ADAM8;IL6ST;CARD11;BLM;THY1;SAMSN1;CORO1A;DPP4;ABR;BLOC1S6;KLRK1;HSPH1;INPP5D;CD300LB;SLAMF7;HMOX1;TNFRSF14;NCKAP1L;CD276;LYN;PRELID1;TGFB1;EGR3;TNFSF14;INHBA;IGF1;DLG1;PTPRC;FES;GPR183;ID2;IL7R;NFKBID;MYD88;ADA;TNFRSF13B;PTPN22;NRARP;ITGAL;LRRC32;SHH;CASP3;CD38;CD37…
"regulation of mitotic cell cycle phase transition (GO:1901990)"	"78/251"	9.73956e-09	1.28904e-06	-2.30817	31.3025	"TOP2A;PID1;ZWILCH;BUB1B;ZC3H12D;PSMD8;CDC20;PIDD1;MTBP;PSMD6;CCND1;GSG2;PSMD2;PSMD1;KNTC1;FBXO5;GTSE1;DLGAP5;SOX4;IER3;TIPIN;ANXA1;DGKZ;PSMA5;RAD51B;CCNA2;PSMA4;ESPL1;PSMA1;PSME4;UBA52;BLM;PSMD12;RNASEH2B;PSMD11;PSMD14;PSMD13;RPS27L;TTK;AIF1;PSMA7;AURKB;CCNB1;PDPN;E2F1;CLSPN;RPS27A;BID;BUB1;E2F7;RBM38;CDKN2B;TGFB1;UBE2C;CDKN2A;PLK2;RCC2;PLK1;RPA2;HMGA2;CDC7;CDC6;TICRR;SMARCA4;CENPE;DLG1;CENPF;PS…
"establishment of protein localization to organelle (GO:0072594)"	"87/292"	7.22314e-09	1.04034e-06	-2.21073	30.4549	"SCARB2;RPL4;RPL32;RPL34;RPLP0;CBLB;RPL8;IPO7;RPL6;RPL7;IPO5;RPS4X;RPL7A;SEC61A1;RPS17;RPS19;RPS18;TRPS1;CFL1;RPLP2;TSPO;RPL35;KPNA4;SEC61B;KPNA2;JAK3;RPL39;HIST1H1B;RPS13;PDIA3;RPS9;HSP90AA1;RPS7;H2AFY;SSR4;RPS8;RPS5;RPL23;RPL22;RPL13A;TIMM23;RPSA;TRNT1;DDOST;RPL26;RPL29;UBA52;KPNB1;TOMM40;RPL10;RPN1;RPL36A;FYB;RPS15A;LMNA;RPS3;HES1;RPS2;RPL18;RPS27A;BID;RPL17;SEC11A;RPL19;SEC11C;HSPA9;JUN;NOP58…
"cytokine-mediated signaling pathway (GO:0019221)"	"96/342"	1.46736e-08	1.82276e-06	-2.29973	30.3913	"EIF4A1;CIITA;PLVAP;NUP107;NUP188;TRADD;IFI30;CX3CL1;EDA2R;ICAM1;IL27RA;TXNDC17;GHR;PYCARD;NUP62;LEPR;KPNA4;KPNA2;CCR5;JAK3;CCR3;JAK1;IL13RA1;CCR2;CMKLR1;IFNAR2;NUP210;IL1R1;IRAK3;IRAK4;TNFRSF1B;OSMR;TNFRSF1A;IL17RA;NUP93;HCK;AIM2;OAS2;TRAF3;IL1B;NUP50;IL3RA;IRF8;NUP54;IRF5;IL6ST;EIF4E2;UBA52;CD44;KPNB1;IFNAR1;CX3CR1;CSF1R;CEBPA;RNASEL;NUP205;CAMK2D;SP100;PTAFR;CXCR4;CSF2RB;TNFRSF11A;IL2RG;AAAS;C…
"regulation of innate immune response (GO:0045088)"	"78/254"	1.48888e-08	1.82276e-06	-2.28999	30.2626	"ITGAM;ITGB2;PTPN22;ARRB2;PVR;CTSS;PYCARD;RPS6KA3;DUSP10;CASP8;RPS19;CTSL;RPS6KA1;DHX58;CD36;IKBKG;LBP;IKBKE;CTSB;JAK1;MB21D1;IFNAR2;MAP2K3;MEF2A;DUSP4;MEF2C;TICAM2;RIPK3;IRAK3;IRAK4;FOS;TMEM173;DUSP6;FGR;TLR1;HCK;PLSCR1;AIM2;MAPKAPK3;TRAF3;TYRO3;TLR9;BTK;TLR8;PPARG;ADAM8;TLR7;TLR5;UBA52;TLR4;IFNAR1;TLR2;UNC93B1;NLRC5;HSP90B1;HSPD1;SOCS3;KLRK1;SOCS1;CLEC7A;CD14;RPS27A;PTPN1;JUN;CADM1;CARD9;ERAP1;…
"chromatin assembly or disassembly (GO:0006333)"	"33/58"	4.76194e-09	7.06643e-07	-2.12101	30.0393	"SUV39H2;CASC5;CHD3;NOC2L;CENPA;IPO4;CHAF1B;HIRIP3;CHAF1A;HIST1H3A;MIS18BP1;HIST1H1D;HIST1H1E;OIP5;HIST1H1C;HELLS;CENPU;NPM1;CENPW;CDKN2A;HMGA1;HMGA2;HIST1H4A;MIS18A;CENPH;NASP;CENPI;CENPK;HAT1;CENPN;CENPP;CENPQ;ASF1B"
"viral transcription (GO:0019083)"	"41/84"	2.2357e-09	4.21085e-07	-2.03449	29.8673	"RPL4;RPL10;RPL32;RPL34;RPLP0;RPL36A;RPL8;RPL6;RPL7;RPS4X;RPL7A;RPS17;RPS15A;RPS19;RPS18;RPS3;RPLP2;RPL35;RPS2;RPL18;RPS27A;RPL17;RPL39;RPS13;RPL19;RPS9;RPS7;RPS8;RPS5;RPL23;RPL22;RPL13A;RPSA;RPS26;RPS28;RPS27;RPS20;RPL26;RPL29;UBA52;RPS24"
"DNA strand elongation involved in DNA replication (GO:0006271)"	"24/33"	2.05169e-08	2.38505e-06	-2.27158	29.4086	"RFC5;GINS1;PRIM2;GINS2;RFC3;FEN1;RFC4;PCNA;LIG1;MCM7;RFC2;MCM8;PRIM1;RPA2;POLA1;POLD4;POLA2;CDC45;MCM3;MCM4;MCM5;DNA2;MCM6;MCM2"
"translational termination (GO:0006415)"	"42/89"	3.11013e-09	5.43939e-07	-2.03561	29.3625	"RPL4;RPL10;RPL32;RPL34;RPLP0;RPL36A;RPL8;RPL6;RPL7;RPS4X;RPL7A;RPS17;RPS15A;RPS19;RPS18;RPS3;RPLP2;RPL35;RPS2;RPL18;RPS27A;RPL17;RPL39;RPS13;RPL19;RPS9;RPS7;RPS8;RPS5;RPL23;RPL22;RPL13A;RPSA;RPS26;RPS28;RPS27;ETF1;RPS20;RPL26;RPL29;UBA52;RPS24"
"viral life cycle (GO:0019058)"	"49/118"	4.49788e-09	6.93824e-07	-2.06344	29.2617	"RPL4;RPL32;RPL34;RPLP0;RPL8;RPL6;RPL7;RPS4X;RPL7A;RPS17;XPO1;RPS19;RPS18;RPLP2;RPL35;RPL39;RPS13;RPS9;RPS7;RPS8;RPS5;RPL23;RPL22;RPL13A;RPSA;VPS37B;RPL26;RPL29;UBA52;KPNB1;RPL10;RPL36A;NEDD4L;FURIN;RPS15A;RPS3;RPS2;RPL18;RPS27A;RPL17;RPL19;TGFB1;EIF2AK2;RPS26;RPS28;RPS27;RPS20;RAN;RPS24"
"translational elongation (GO:0006414)"	"48/114"	4.53387e-09	6.93824e-07	-2.05002	29.0715	"RPL4;GFM1;RPL10;RPL32;RPL34;RPLP0;RPL36A;RPL8;RPL6;RPL7;RPS4X;EEF1B2;RPL7A;RPS17;RPS15A;RPS19;RPS18;RPS3;RPLP2;RPL35;RPS2;RPL18;RPS27A;RPL17;RPL39;RPS13;RPL19;EIF5A;RPS9;RPS7;RPS8;RPS5;RPL23;RPL22;DIO2;RPL13A;RPSA;TUFM;EEF1G;EEF1A1;RPS26;RPS28;RPS27;RPS20;RPL26;RPL29;UBA52;RPS24"
"protein localization to endoplasmic reticulum (GO:0070972)"	"49/118"	4.49788e-09	6.93824e-07	-2.03943	28.9213	"RPL4;RPL32;RPL34;RPLP0;RPL8;RPL6;RPL7;RPS4X;RPL7A;SEC61A1;RPS17;RPS19;RPS18;RPLP2;RPL35;SEC61B;RPL39;RPS13;RPS9;RPS7;SSR4;RPS8;RPS5;RPL23;RPL22;RPL13A;RPSA;DDOST;RPL26;RPL29;UBA52;RPL10;RPN1;RPL36A;RPS15A;RPS3;RPS2;RPL18;RPS27A;RPL17;SEC11A;RPL19;SEC11C;RPS26;SPCS3;RPS28;RPS27;RPS20;RPS24"
"regulation of cell cycle phase transition (GO:1901987)"	"79/264"	3.03521e-08	3.09655e-06	-2.26771	28.7664	"TOP2A;PID1;ZWILCH;BUB1B;PSMD8;CDC20;ZC3H12D;PIDD1;MTBP;PSMD6;CCND1;GSG2;PSMD2;PSMD1;KNTC1;FBXO5;GTSE1;DLGAP5;SOX4;IER3;TIPIN;ANXA1;H2AFY;DGKZ;PSMA5;RAD51B;CCNA2;PSMA4;ESPL1;PSMA1;PSME4;UBA52;BLM;PSMD12;RNASEH2B;PSMD11;PSMD14;PSMD13;RPS27L;TTK;AIF1;PSMA7;AURKB;CCNB1;PDPN;E2F1;CLSPN;RPS27A;BID;BUB1;E2F7;RBM38;CDKN2B;TGFB1;UBE2C;CDKN2A;PLK2;RCC2;PLK1;RPA2;HMGA2;CDC7;CDC6;TICRR;SMARCA4;CENPE;DLG1;CE…
"regulation of inflammatory response (GO:0050727)"	"75/247"	4.12901e-08	3.96466e-06	-2.30263	28.6404	"PROS1;SERPINE1;PIK3CG;CTSS;CX3CL1;EDNRB;DUSP10;RPS19;DUOXA1;HYAL2;C1QBP;CASP4;CASP1;ACP5;LBP;TNFAIP8L2;CCR2;IER3;TGM2;GPX1;ANXA1;FCER1G;IL15;IL1R1;TNFRSF1B;OSMR;TNFRSF1A;IL17RA;BCR;HCK;ADORA2B;IL1B;TYRO3;TLR9;PPARG;ADAM8;TLR7;IL6ST;TLR4;CFB;TLR2;PTGER4;SEMA7A;CALCRL;CFH;GSTP1;GBA;AOAH;TNFRSF11A;CFP;MEFV;ABR;NT5E;IL1RL2;SBNO2;NLRP3;APOD;APOE;CD276;LYN;CCL24;IL33;SMAD3;PDE2A;FABP4;ALOX5AP;OTULIN;Z…
"positive regulation of cytokine production (GO:0001819)"	"91/327"	4.87202e-08	4.33787e-06	-2.31458	28.5807	"CD83;CD80;SERPINE1;HILPDA;HTR2B;BRCA1;DDX41;CX3CL1;IL27RA;PYCARD;PANX1;HYAL2;CLEC5A;DHX58;PDE4B;CASP1;C3AR1;CYP1B1;CD36;IKBKG;LBP;LRRFIP1;MB21D1;CCR2;TICAM2;FCER1G;SYK;RIPK3;IL15;PDE4D;NFAM1;SLC11A1;TMEM173;TNFRSF1A;IL17RA;FGR;TLR1;AIM2;ADORA2B;IL1B;TLR9;TLR8;IRF8;ADAM8;TLR7;IRF5;TRIM16;ARHGEF2;IL6ST;TLR5;UBA52;TLR4;CARD11;IFNAR1;TRIM56;TLR2;PTGER4;SASH3;CSF1R;SEMA7A;DHX9;TWIST1;ZC3HAV1;THBS1;HS…
"translational initiation (GO:0006413)"	"53/139"	1.11771e-08	1.44038e-06	-2.09285	28.1501	"RPL4;EIF4A1;RPL32;RPL34;RPLP0;RPL8;RPL6;RPL7;RPS4X;RPL7A;RPS17;RPS19;RPS18;RPLP2;RPL35;RPL39;RPS13;RPS9;RPS7;RPS8;RPS5;RPL23;RPL22;RPL13A;RPSA;PABPC1;RPL26;RPL29;EIF4E2;UBA52;RPL10;RPL36A;EIF1AD;RPS15A;EIF4EBP1;RPS3;RPS2;RPL18;RPS27A;RPL17;EIF4E;RPL19;MCTS1;EIF2S2;EIF2S1;RPS26;RPS28;RPS27;EIF3I;RPS20;EIF3A;EIF4G2;RPS24"
"cellular protein complex disassembly (GO:0043624)"	"47/113"	8.87634e-09	1.20743e-06	-2.05953	28.0653	"RPL4;RPL10;RPL32;RPL34;RPLP0;RPL36A;RPL8;RPL6;RPL7;RPS4X;RPL7A;RPS17;RPS15A;RPS19;RPS18;CFL1;RPS3;RPLP2;RPL35;RPS2;RPL18;RPS27A;RPL17;RPL39;RPS13;RPL19;HSPA8;RPS9;RPS7;RPS8;RPS5;RPL23;RPL22;MICAL2;RPL13A;RPSA;RPS26;RPS28;RPS27;KIF18B;KIF2C;ETF1;RPS20;RPL26;RPL29;UBA52;RPS24"
"RNA catabolic process (GO:0006401)"	"70/220"	2.57472e-08	2.68264e-06	-2.15351	27.6268	"RPL4;EIF4A1;FEN1;RNH1;RPL32;RPL34;RPLP0;RPL8;RPL6;RPL7;RPS4X;RPL7A;RPS17;RPS19;RPS18;MAGOH;RPLP2;RPL35;RPL39;RPS13;RPS9;NCBP1;RPS7;RPS8;DIS3;RPS5;RPL23;PABPC4;RPL22;RNASE6;PAPD4;RPL13A;RPSA;OAS2;XRN2;ETF1;DNA2;RPL26;PABPC1;RPL29;UBA52;WIBG;RNASEH2B;RPL10;RPL36A;ZFP36L2;RPS15A;ERI1;EXOSC9;EXOSC8;RPS3;RPS2;RPL18;RPS27A;RPL17;EIF4E;RPL19;PNPT1;LSM5;LSM4;LSM2;RPS26;RPS28;RPS27;LSM6;RQCD1;RNPS1;RPS20…
"response to molecule of bacterial origin (GO:0002237)"	"73/243"	8.87935e-08	7.36986e-06	-2.2918	27.0847	"IL1RN;SERPINE1;HMGB2;ICAM1;PYCARD;THBD;RPS6KA3;EDNRB;DUSP10;CASP8;DPYSL3;PDE4B;CASP1;ACP5;TSPO;CD36;LBP;CCR5;MEF2A;MEF2C;TICAM2;ARG1;PDE4D;SLC11A1;CD180;IRAK3;FOS;TNFRSF1B;NGF;TNFRSF1A;BCR;TLR1;HCK;MAPKAPK3;IL1B;TLR9;ADAM9;IRF8;IRF5;TLR5;TRIB1;TLR4;TLR2;PTGER4;CX3CR1;CEBPB;PTGER2;GSTP1;C5AR1;PTAFR;MGST1;CSF2RB;TNFRSF11A;ABR;PLCG2;CD300LB;CCL2;NLRP3;CD14;LYN;ABCA1;JUN;TGFB1;GCH1;NOS3;IL10RA;CARD9…
"protein-DNA complex assembly (GO:0065004)"	"46/113"	2.1433e-08	2.38539e-06	-2.08668	27.0144	"HIST1H2BN;HIST1H2BM;GTF2A2;SET;HIST1H2BJ;HIST1H2BL;HIST1H1T;HMGB2;CASC5;CENPA;IPO4;CHAF1B;CHAF1A;HIST1H3A;MIS18BP1;HIST1H1D;HIST1H1E;OIP5;HIST1H1A;HIST1H1B;HIST1H1C;CENPU;NPM1;CENPW;H2AFY;H2AFX;RPA2;NAP1L1;HIST1H4A;MIS18A;RAD51;CENPH;NASP;CENPI;CENPK;HAT1;POLR1E;CENPN;HIST1H2BH;ANP32B;PADI4;CENPP;HIST1H2BB;CENPQ;ASF1B;MCM2"
"nucleosome assembly (GO:0006334)"	"42/97"	2.19923e-08	2.39325e-06	-2.08324	26.9631	"HIST1H2BN;HIST1H2BM;SET;HIST1H2BJ;HIST1H2BL;HIST1H1T;HMGB2;CASC5;CENPA;IPO4;CHAF1B;CHAF1A;HIST1H3A;MIS18BP1;HIST1H1D;HIST1H1E;OIP5;HIST1H1A;HIST1H1B;HIST1H1C;CENPU;NPM1;CENPW;H2AFY;H2AFX;NAP1L1;HIST1H4A;MIS18A;CENPH;NASP;CENPI;CENPK;HAT1;CENPN;HIST1H2BH;ANP32B;PADI4;CENPP;HIST1H2BB;CENPQ;ASF1B;MCM2"
"protein targeting to membrane (GO:0006612)"	"56/156"	2.38545e-08	2.53947e-06	-2.09036	26.9313	"RPL4;NCF1;RPL32;RPL34;RPLP0;RPL8;RPL6;RPL7;RPS4X;RPL7A;SEC61A1;RPS17;RPS19;RPS18;RPLP2;TMED2;RPL35;SEC61B;RPL39;RPS13;RPS9;RPS7;ANXA2;SSR4;RPS8;RPS5;RPL23;RPL22;RPL13A;RPSA;DDOST;RPL26;RPL29;UBA52;RPL10;RPN1;RPL36A;MYL12A;NKD2;SDCBP;RPS15A;MICALL1;RPS3;RPS2;RPL18;RPS27A;RPL17;SEC11A;RPL19;SEC11C;RPS26;SPCS3;RPS28;RPS27;RPS20;RPS24"
"negative regulation of protein modification process (GO:0031400)"	"105/407"	1.17963e-07	9.16928e-06	-2.31417	26.8435	"PID1;SPI1;GMFG;BUB1B;NOC2L;PSMD8;PYCARD;CDC20;PSMD6;RGS2;UBASH3B;PSMD2;PSMD1;FBXO5;SOX4;CD300A;IGFBP3;TINF2;GTPBP4;SFRP1;TRIB1;UBA52;DNMT1;PSMD12;PSMD11;SET;PSMD14;PSMD13;TWIST1;THY1;SAMSN1;SOCS3;CCNB1;SOCS1;STK38;BAG1;INPP5J;SFN;APOE;ATG5;LYN;JUN;TGFB1;SMAD3;GADD45B;GADD45A;UBE2C;PLK1;GNB2L1;SMAD7;GADD45G;ACER2;IBTK;PTPRC;CDC16;DNAJC10;FGFR1OP;CALM1;PTPRJ;BRCA1;ARRB2;SPRED3;SPRED2;SPRED1;HHEX;D…
"DNA strand elongation (GO:0022616)"	"24/35"	4.59453e-08	4.24023e-06	-2.1677	26.8164	"RFC5;GINS1;PRIM2;GINS2;RFC3;FEN1;RFC4;PCNA;LIG1;MCM7;RFC2;MCM8;PRIM1;RPA2;POLA1;POLD4;POLA2;CDC45;MCM3;MCM4;MCM5;DNA2;MCM6;MCM2"
"DNA replication (GO:0006260)"	"62/186"	4.06643e-08	3.96466e-06	-2.14403	26.6677	"FEN1;MCM7;MCM8;DSCC1;PINX1;MCM10;BRCA1;CHTF18;HELB;CHAF1B;CHAF1A;CHEK1;POLE;POLH;RFC5;RFC3;RFC4;LIG1;RFC2;BAZ1A;CDC25C;CDC25A;DNAJC2;DBF4;MCM3;RBMS1;MCM4;MCM5;DNA2;MCM6;DTL;MCM2;SLBP;BLM;SET;POLD4;CDC45;ORC6;ORC1;CLSPN;GINS2;POLQ;CDT1;DUT;RRM1;RRM2;GINS3;RPA2;CDC7;NAP1L1;IGF1;CDC6;SSRP1;TICRR;CCDC88A;FAM111A;POLA1;POLA2;NASP;POLE2;CDK2;CDK1"
"leukocyte differentiation (GO:0002521)"	"75/251"	7.10231e-08	6.10176e-06	-2.20987	26.5337	"SPI1;CITED2;CHD7;PIK3CD;SNX10;PTPN22;TREM2;IKZF1;RBPJ;PREX1;LYL1;SHH;HHEX;LGALS1;CASP8;BLNK;ATP7A;JAK3;JUNB;SOX4;MEF2A;MEF2C;ANXA1;ITGA4;RIPK3;IL15;NFAM1;RPL22;RHOH;GAB3;GAB2;MMP9;RUNX2;TAL1;TYRO3;MYH9;PRTN3;PPARG;PTGER4;CSF1R;CEBPA;BLM;CBFB;PDE1B;TCF7;TNFRSF11A;EFNA4;HDAC9;ZFP36L2;PLCG2;PTK2B;FNIP1;LYN;SEMA4A;EGR1;JUN;TGFB1;PLCL2;PDE2A;POU2F2;BATF;EFNA2;MAFB;CDK6;PTPRC;OSTM1;AXL;GPR183;CLCF1;ID…
"activation of innate immune response (GO:0002218)"	"54/151"	4.67577e-08	4.24023e-06	-2.13118	26.3646	"ITGAM;ITGB2;CTSS;PYCARD;RPS6KA3;CASP8;CTSL;RPS6KA1;CD36;IKBKG;LBP;IKBKE;CTSB;MB21D1;DUSP4;MAP2K3;MEF2A;MEF2C;TICAM2;RIPK3;IRAK3;IRAK4;FOS;TMEM173;DUSP6;TLR1;HCK;AIM2;MAPKAPK3;TRAF3;TLR9;BTK;TLR8;ADAM8;TLR7;TLR5;UBA52;TLR4;TLR2;UNC93B1;HSP90B1;HSPD1;CLEC7A;CD14;RPS27A;JUN;CARD9;RFTN1;MAPK11;OTULIN;CDK1;PIK3AP1;MYD88;LGMN"
"nuclear-transcribed mRNA catabolic process	nonsense-mediated decay (GO:0000184)"	"47/117"	2.09428e-08	2.38505e-06	-2.03246	26.3129
"protein complex disassembly (GO:0043241)"	"50/132"	3.41217e-08	3.41008e-06	-2.08564	26.2557	"RPL4;RPL32;RPL34;RPLP0;RPL8;RPL6;RPL7;RPS4X;RPL7A;RPS17;RPS19;RPS18;CFL1;RPLP2;RPL35;RPL39;RPS13;RPS9;RPS7;RPS8;RPS5;RPL23;RPL22;RPL13A;RPSA;KIF2C;ETF1;RPL26;RPL29;UBA52;SET;RPL10;RPL36A;RPS15A;RPS3;RPS2;RPL18;RPS27A;RPL17;RPL19;HSPA8;HMGA1;MICAL2;SMARCA4;RPS26;RPS28;RPS27;KIF18B;RPS20;RPS24"
"macromolecular complex disassembly (GO:0032984)"	"52/142"	4.44981e-08	4.19052e-06	-2.08728	25.8461	"RPL4;RPL32;RPL34;RPLP0;RPL8;RPL6;RPL7;RPS4X;RPL7A;RPS17;RPS19;RPS18;CFL1;RPLP2;RPL35;RPL39;RPS13;RPS9;RPS7;RPS8;RPS5;RPL23;RPL22;RPL13A;RPSA;KIF2C;ETF1;RPL26;RPL29;MRRF;UBA52;SET;RPL10;RPL36A;RPS15A;RPS3;RPS2;RPL18;RPS27A;RPL17;RPL19;MCTS1;HSPA8;HMGA1;MICAL2;SMARCA4;RPS26;RPS28;RPS27;KIF18B;RPS20;RPS24"
"chromosome organization (GO:0051276)"	"65/204"	7.70962e-08	6.50932e-06	-2.15496	25.7351	"TOP2A;FEN1;PINX1;NCAPG2;SMC4;SMC2;GSG2;MYC;NUSAP1;NEK2;POLE;NDC1;RFC5;RFC3;RFC4;LIG1;RFC2;DDX11;TINF2;KNSTRN;GEM;CIT;ESPL1;KIFC1;FANCD2;DNA2;PRIM2;PIF1;BLM;SP100;PCNA;PRIM1;CDCA5;MIS12;NCAPG;CDCA8;CENPA;NCAPH;SYCE2;POLD4;RAD54L;NAA50;CENPT;CENPW;SPAG5;XRCC5;PLK1;RPA2;HMGA2;NDC80;CENPE;POLA1;HIST1H4A;CENPF;POLA2;KIF18B;CENPH;CENPI;POLE2;CDK1;NCAPD2;CENPN;TRIP13;ITPA;MAD2L1"
"response to lipopolysaccharide (GO:0032496)"	"69/228"	1.58268e-07	1.15677e-05	-2.23623	25.4199	"IL1RN;SERPINE1;HMGB2;ICAM1;PYCARD;THBD;RPS6KA3;EDNRB;DUSP10;CASP8;DPYSL3;PDE4B;CASP1;ACP5;TSPO;CD36;LBP;CCR5;MEF2A;MEF2C;TICAM2;ARG1;SLC11A1;PDE4D;CD180;IRAK3;FOS;NGF;TNFRSF1B;TNFRSF1A;BCR;HCK;MAPKAPK3;IL1B;IRF8;ADAM9;TLR5;TRIB1;TLR4;TLR2;PTGER4;CX3CR1;CEBPB;PTGER2;GSTP1;C5AR1;PTAFR;MGST1;CSF2RB;TNFRSF11A;ABR;CD300LB;PLCG2;NLRP3;CCL2;CD14;LYN;ABCA1;JUN;TGFB1;GCH1;NOS3;IL10RA;NR1H4;ASS1;SELP;AXL;…
"negative regulation of cell cycle (GO:0045786)"	"108/430"	2.40362e-07	1.55812e-05	-2.2883	25.3302	"ZWILCH;GMNN;CCNF;BUB1B;ETS1;NUBP1;PSMD8;SOX2;CDC20;ZC3H12D;MTBP;PSMD6;RASSF1;CCND1;PSMD2;MYC;CHEK1;PSMD1;KNTC1;FBXO5;GTSE1;SOX4;IER3;TIPIN;THOC1;RUNX3;DGKZ;ERN1;PSME4;KIF20B;UBA52;MACF1;BLM;PSMD12;PSMD11;PSMD14;PSMD13;AK1;CCNB1;CLSPN;SKIL;BARD1;NGFR;SMAD3;TGFB1;PNPT1;GADD45A;UBE2C;DDIAS;PLK2;PLK1;HMGA2;INHBA;PA2G4;SMARCA4;DLG1;CDK6;CDK4;CDK2;CDC16;CDK1;CALR;EIF4G2;EZH2;TOP2A;BTG3;BRCA1;PIDD1;HHE…
"taxis (GO:0042330)"	"76/263"	1.79087e-07	1.21661e-05	-2.22443	25.1736	"NRP1;DOCK4;ITGAM;ITGB3;ITGB2;PTPRO;HMGB2;PIK3CD;CXCL1;PTPRJ;LSP1;ARRB2;CXCL14;PIK3CG;CX3CL1;CXCL5;CXCL16;ROBO1;LGALS3;PREX1;EDNRB;RPS19;PLAU;DPYSL3;PDE4B;C3AR1;RAC2;LBP;AMICA1;CCR5;CCR3;CCR2;CMKLR1;VAV3;FCER1G;CXADR;SYK;PDE4D;HGF;PLAUR;RHOG;VAV1;BIN2;IL1B;ADAM8;DOCK2;MET;ITGA9;CX3CR1;CCL11;C5AR2;C5AR1;PTAFR;CXCR4;TNFRSF11A;CORO1A;CCL8;CCL7;FLRT3;SPP1;S1PR1;CCL2;NCKAP1L;PLXNA4;CCR1;CMTM7;CCL24;EG…
"chemotaxis (GO:0006935)"	"76/263"	1.79087e-07	1.21661e-05	-2.22179	25.1437	"NRP1;DOCK4;ITGAM;ITGB3;ITGB2;PTPRO;HMGB2;PIK3CD;CXCL1;PTPRJ;LSP1;ARRB2;CXCL14;PIK3CG;CX3CL1;CXCL5;CXCL16;ROBO1;LGALS3;PREX1;EDNRB;RPS19;PLAU;DPYSL3;PDE4B;C3AR1;RAC2;LBP;AMICA1;CCR5;CCR3;CCR2;CMKLR1;VAV3;FCER1G;CXADR;SYK;PDE4D;HGF;PLAUR;RHOG;VAV1;BIN2;IL1B;ADAM8;DOCK2;MET;ITGA9;CX3CR1;CCL11;C5AR2;C5AR1;PTAFR;CXCR4;TNFRSF11A;CORO1A;CCL8;CCL7;FLRT3;SPP1;S1PR1;CCL2;NCKAP1L;PLXNA4;CCR1;CMTM7;CCL24;EG…
"regulation of cell adhesion (GO:0030155)"	"90/336"	2.41816e-07	1.55812e-05	-2.2677	25.1021	"IL1RN;CITED2;SERPINE1;PDE3B;PTPRO;KIF14;ARHGDIG;TNC;NRARP;PTPRJ;ITGAL;ARHGAP6;PIK3CG;CX3CL1;ICAM1;PREX1;LGALS1;C1QTNF1;UBASH3B;HYAL1;PLAU;C1QBP;ARHGDIB;RAC2;PIEZO1;CYP1B1;EMILIN1;CD36;CYTIP;TGM2;VAV3;SYK;TPM1;NPNT;GTPBP4;VAV1;SFRP1;MMP14;CCDC80;ADAM15;IL1B;NINJ1;ADAM9;COL8A1;PKP4;ADAM8;ITGA5;ARHGEF7;CD44;FOXC2;MACF1;ALOX15;FBLN2;THBS1;KNG1;DPP4;CYTH4;SPP1;S1PR1;PTK2B;ABL2;LPXN;APOD;NCKAP1L;S100A…
"positive regulation of innate immune response (GO:0045089)"	"61/190"	1.54744e-07	1.14816e-05	-2.18263	24.8269	"ITGAM;ITGB2;PVR;CTSS;PYCARD;RPS6KA3;CASP8;RPS19;CTSL;RPS6KA1;CD36;IKBKG;LBP;IKBKE;CTSB;MB21D1;MAP2K3;MEF2A;DUSP4;MEF2C;TICAM2;RIPK3;IRAK3;IRAK4;FOS;TMEM173;DUSP6;TLR1;HCK;PLSCR1;AIM2;MAPKAPK3;TRAF3;TLR9;BTK;TLR8;ADAM8;TLR7;TLR5;UBA52;TLR4;TLR2;UNC93B1;NLRC5;HSP90B1;HSPD1;KLRK1;CLEC7A;CD14;RPS27A;JUN;CADM1;CARD9;RFTN1;MAPK11;POLR3C;OTULIN;CDK1;PIK3AP1;MYD88;LGMN"
"cell chemotaxis (GO:0060326)"	"54/155"	9.39647e-08	7.66909e-06	-2.10607	24.8059	"NRP1;DOCK4;ITGAM;ITGB2;PTPRO;HMGB2;PIK3CD;CXCL1;ARRB2;CXCL14;PIK3CG;CXCL5;CX3CL1;CXCL16;LGALS3;PREX1;EDNRB;RPS19;DPYSL3;PDE4B;LBP;AMICA1;CCR5;CCR2;VAV3;FCER1G;CXADR;SYK;PDE4D;HGF;RHOG;VAV1;BIN2;IL1B;ADAM8;ITGA9;CX3CR1;CCL11;C5AR1;CXCR4;TNFRSF11A;CORO1A;CCL8;CCL7;SPP1;CCL2;NCKAP1L;CCR1;CCL24;EGR3;RAB13;SAA1;CKLF;PF4"
"chromosome segregation (GO:0007059)"	"39/89"	5.39468e-08	4.71746e-06	-2.02163	24.7938	"TOP2A;RGS14;MIS12;KIF11;BRCA1;SKA3;SMC4;SKA1;SMC2;DSN1;SGOL1;NUF2;NUSAP1;RCC1;NEK2;NUP43;BUB1;CENPT;CENPW;SPAG5;PLK1;ESCO2;KNSTRN;NDC80;CIT;CENPF;MIS18A;KIF18B;ESPL1;KIFC1;INCENP;FAM96A;BIRC5;KIF2C;CENPN;SLC25A5;SPC25;MAD2L1;NUP37"
"T cell activation (GO:0042110)"	"63/198"	1.26846e-07	9.55638e-06	-2.12929	24.611	"ITGAM;DOCK8;CD80;CHD7;PIK3CD;CBLB;PTPN22;IKZF1;ITGAL;PIK3CG;ICAM1;PREX1;SHH;CASP8;AMICA1;ATP7A;SOX4;ANXA1;CXADR;RIPK3;IL15;SLC11A1;RPL22;RHOH;RUNX2;VAV1;DDOST;ELF4;CD48;LCP1;DOCK2;IFNAR1;PTGER4;BLM;TCF7;WAS;CXCR4;STX11;ZFP36L2;HSPD1;DPP4;CLEC7A;CD276;SEMA4A;EGR1;SMAD3;TGFB1;TNFSF14;CADM1;RAB27A;BATF;DLG1;MAFB;CDK6;PTPRC;NEDD4;TREML2;BCL3;BAX;F2RL1;IL7R;PTPN2;ADA"
"single-organism cellular localization (GO:1902580)"	"121/496"	1.70908e-07	1.21295e-05	-2.15784	24.4265	"SCARB2;RPL4;NCF1;RPL32;RPL34;CBLB;RPL8;FNBP1L;IPO7;RPL6;RPL7;IPO5;MILR1;RPS17;RPS19;RPS18;CFL1;RPL35;KPNA4;KPNA2;RPL39;RPS13;MEF2A;PDIA3;RPS9;MEF2C;RPS7;RPS8;RPS5;RPL23;RPL22;RPSA;TRNT1;RAB31;MAP1B;RPL26;RPL29;UBA52;KPNB1;MACF1;RPN1;RASGRP1;MYL12A;SDCBP;BLOC1S6;APOE;HSPA9;JUN;TGFB1;NUP155;HSPA4;PDE2A;MYO5A;RAB27A;POU2F2;RPS26;DLG1;RPS28;RPS27;RPS20;RPS24;ITGB2;RPLP0;PIK3CD;ITGAL;PIK3CG;RPS4X;SEC…
"mRNA catabolic process (GO:0006402)"	"62/193"	1.20618e-07	9.22919e-06	-2.09039	24.2341	"RPL4;EIF4A1;RNH1;RPL32;RPL34;RPLP0;RPL8;RPL6;RPL7;RPS4X;RPL7A;RPS17;RPS19;RPS18;MAGOH;RPLP2;RPL35;RPL39;RPS13;RPS9;NCBP1;RPS7;RPS8;DIS3;RPS5;RPL23;RPL22;PAPD4;RPL13A;RPSA;ETF1;RPL26;PABPC1;RPL29;UBA52;WIBG;RPL10;RPL36A;ZFP36L2;RPS15A;ERI1;EXOSC9;EXOSC8;RPS3;RPS2;RPL18;RPS27A;RPL17;EIF4E;RPL19;PNPT1;LSM5;LSM4;LSM2;RPS26;RPS28;RPS27;LSM6;RQCD1;RNPS1;RPS20;RPS24"
"nuclear-transcribed mRNA catabolic process (GO:0000956)"	"60/183"	1.07563e-07	8.49576e-06	-2.06457	24.1058	"RPL4;EIF4A1;RPL32;RPL34;RPLP0;RPL8;RPL6;RPL7;RPS4X;RPL7A;RPS17;RPS19;RPS18;MAGOH;RPLP2;RPL35;RPL39;RPS13;RPS9;NCBP1;RPS7;RPS8;DIS3;RPS5;RPL23;RPL22;PAPD4;RPL13A;RPSA;ETF1;RPL26;PABPC1;RPL29;UBA52;WIBG;RPL10;RPL36A;ZFP36L2;RPS15A;ERI1;EXOSC9;EXOSC8;RPS3;RPS2;RPL18;RPS27A;RPL17;EIF4E;RPL19;LSM5;LSM4;LSM2;RPS26;RPS28;RPS27;LSM6;RQCD1;RNPS1;RPS20;RPS24"
"regulation of protein serine/threonine kinase activity (GO:0071900)"	"105/416"	2.89491e-07	1.81748e-05	-2.20546	24.0736	"IL1RN;BCCIP;PYCARD;RGS2;CCND2;CCND1;SESN2;PIM1;MAP2K3;MEF2C;CD300A;HGF;CDC25C;GTPBP4;CDC25A;SFRP1;CCNE2;MAPKAPK3;CCNE1;MADD;ADAM8;TRIB1;UBA52;CSF1R;BLM;C5AR1;IQGAP1;TNFRSF11A;PKMYT1;IQGAP3;PIK3R6;PIK3R5;CCNB2;CCNB1;STK38;SFN;APOE;LYN;TGFB1;GADD45B;GADD45A;PLK1;CDC6;GADD45G;DAB2;PTPRC;CDK1;CALM1;EZH2;DIRAS1;HTR2B;PTPRJ;HTR2A;PIK3CG;CKS1B;SPRED3;GHR;SPRED2;SPRED1;HHEX;DUSP10;CASP3;HYAL2;NUP62;IKBK…
"leukocyte chemotaxis (GO:0030595)"	"41/100"	1.05618e-07	8.47886e-06	-2.02868	23.6908	"CX3CR1;ITGAM;CCL11;C5AR1;ITGB2;PTPRO;PIK3CD;CXCR4;TNFRSF11A;CORO1A;PIK3CG;CX3CL1;CXCL16;PREX1;LGALS3;EDNRB;CCL7;RPS19;DPYSL3;SPP1;PDE4B;CCL2;NCKAP1L;LBP;AMICA1;CCR5;CCR2;VAV3;CCR1;CCL24;CXADR;FCER1G;SYK;PDE4D;VAV1;IL1B;SAA1;ADAM8;CKLF;ITGA9;PF4"
"platelet activation (GO:0030168)"	"64/205"	1.77581e-07	1.21661e-05	-2.08357	23.5794	"WDR1;PROS1;ITGB3;SERPINE1;PLEK;F13A1;ARRB2;PIK3CG;CFL1;RAC2;TIMP1;CD36;SRGN;VAV3;ENTPD1;PRKCH;FCER1G;SYK;PRKCB;HGF;ACTN1;RHOG;PLA2G4A;ACTN4;DGKZ;VAV1;TUBA4A;F5;APBB1IP;PLSCR1;RAP2B;TYRO3;LCP2;PFN1;DGKK;DGKH;CD63;GNAI3;RASGRP1;THBS1;PIK3R6;KNG1;PIK3R5;RAP1B;GNA13;GNA15;PSAP;PLCG2;FLNA;LYN;P2RY12;PTPN1;TGFB1;HSPA5;FZD6;FN1;IGF1;SELP;AXL;P2RX1;SAA1;CALU;CALM1;PF4"
"protein-DNA complex subunit organization (GO:0071824)"	"49/136"	1.60931e-07	1.15894e-05	-2.03754	23.1575	"HIST1H1T;HMGB2;CASC5;IPO4;CHAF1B;CHAF1A;MIS18BP1;HIST1H1D;HIST1H1E;OIP5;HIST1H1A;HIST1H1B;HIST1H1C;H2AFY;H2AFX;HAT1;PSME4;POLR1E;HIST1H2BH;PADI4;HIST1H2BB;ASF1B;MCM2;HIST1H2BN;HIST1H2BM;GTF2A2;SET;HIST1H2BJ;HIST1H2BL;CENPA;HIST1H3A;CENPU;NPM1;CENPW;HMGA1;RPA2;NAP1L1;SMARCA4;HIST1H4A;MIS18A;RAD51;CENPH;NASP;CENPI;CENPK;CENPN;ANP32B;CENPP;CENPQ"
"establishment of protein localization to membrane (GO:0090150)"	"69/229"	1.81361e-07	1.21661e-05	-2.04518	23.145	"RPL4;NCF1;RPL32;RPL34;RPLP0;RPL8;RPL6;RPL7;RPS4X;RPL7A;SEC61A1;RPS17;RPS19;RPS18;RPLP2;TMED2;RPL35;SEC61B;RPL39;RPS13;RPS9;HSP90AA1;RPS7;ANXA2;SSR4;RPS8;RPS5;RPL23;RPL22;RPL13A;RPSA;DDOST;RAB31;RPL26;RPL29;UBA52;VAMP5;MACF1;RPL10;RPN1;RPL36A;MYL12A;NKD2;SDCBP;RPS15A;ASNA1;MICALL1;RPS3;RPS2;RPL18;BID;RPS27A;RPL17;SEC11A;S100A10;RPL19;SEC11C;HSPA4;RFTN1;RPS26;SPCS3;TSPAN14;RPS28;RPS27;RAB13;RAB3GA…
"gene expression (GO:0010467)"	"151/672"	3.95107e-07	2.38869e-05	-2.14324	22.8087	"CARS;RPL4;EIF4A1;VARS;RPL32;RPL34;SERPINE1;RBPJ;RPL8;RPL6;CCAR1;RPL7;PSMD8;NARS;EFTUD2;EEF1B2;PSMD6;RPS17;RPS19;SNRPD1;RPS18;PSMD2;MYC;MAGOH;PAPOLA;RPL35;PSMD1;JUNB;RPL39;RPS13;RPS9;RPS7;RPS8;RPS5;RPL23;RPL22;RPSA;GTF2F1;GTF2F2;RUNX2;EEF1A1;PPA1;PSME4;GEMIN6;SNRPE;RPL26;SNRPF;RPL29;UBA52;SLBP;PSMD12;PSMD11;SET;ANP32A;PSMD14;DHX9;PSMD13;RPN1;NEDD4L;EIF4EBP1;SKIL;NR2C2AP;HSPA8;SMAD3;VDR;ALYREF;CPS…
"innate immune response-activating signal transduction (GO:0002758)"	"50/144"	3.01382e-07	1.84483e-05	-2.07736	22.6443	"ITGAM;ITGB2;CTSS;RPS6KA3;CASP8;CTSL;RPS6KA1;CD36;IKBKG;LBP;IKBKE;CTSB;DUSP4;MAP2K3;MEF2A;MEF2C;TICAM2;RIPK3;IRAK3;IRAK4;FOS;DUSP6;TLR1;HCK;MAPKAPK3;TRAF3;TLR9;BTK;TLR8;ADAM8;TLR7;TLR5;UBA52;TLR4;TLR2;UNC93B1;HSP90B1;HSPD1;CLEC7A;CD14;RPS27A;JUN;CARD9;RFTN1;MAPK11;OTULIN;CDK1;PIK3AP1;MYD88;LGMN"
"nucleosome organization (GO:0034728)"	"45/120"	2.05022e-07	1.35675e-05	-2.0149	22.5827	"HIST1H2BN;HIST1H2BM;SET;HIST1H2BJ;HIST1H2BL;HIST1H1T;HMGB2;CASC5;CENPA;IPO4;CHAF1B;CHAF1A;HIST1H3A;MIS18BP1;HIST1H1D;HIST1H1E;OIP5;HIST1H1A;HIST1H1B;HIST1H1C;CENPU;NPM1;CENPW;H2AFY;H2AFX;HMGA1;NAP1L1;SMARCA4;HIST1H4A;MIS18A;CENPH;NASP;CENPI;CENPK;HAT1;PSME4;CENPN;HIST1H2BH;ANP32B;PADI4;CENPP;HIST1H2BB;CENPQ;ASF1B;MCM2"
"negative regulation of mitotic cell cycle phase transition (GO:1901991)"	"60/192"	4.14886e-07	2.46375e-05	-2.12373	22.5354	"TOP2A;ZWILCH;BUB1B;ZC3H12D;PSMD8;CDC20;PIDD1;MTBP;PSMD6;CCND1;GSG2;PSMD2;PSMD1;KNTC1;FBXO5;GTSE1;SOX4;IER3;TIPIN;DGKZ;PSMA5;CCNA2;PSMA4;PSMA1;PSME4;UBA52;BLM;PSMD12;PSMD11;PSMD14;PSMD13;RPS27L;TTK;PSMA7;AURKB;CCNB1;CLSPN;RPS27A;BUB1;E2F7;RBM38;CDKN2B;TGFB1;UBE2C;PLK2;PLK1;HMGA2;RPA2;TICRR;SMARCA4;DLG1;CENPF;PSMC6;PSMC1;CDC16;CCNG1;CDK2;CDK1;MAD2L1;EZH2"
"negative regulation of immune system process (GO:0002683)"	"83/311"	7.99606e-07	4.35074e-05	-2.23058	22.4008	"TNFRSF13B;GPR68;LST1;CBLB;PTPN22;NRARP;PTPRJ;ARRB2;LRRC32;IL27RA;MILR1;LGALS3;SHH;DUSP10;RPS19;MYC;CASP3;C1QBP;DHX58;CD37;TNFAIP8L2;JAK3;CCR2;GPX1;TICAM2;FCER1G;CD300A;LMO2;THOC1;IRAK3;NME1;RUNX1;BCR;SFRP1;TYRO3;TLR9;PPARG;TLR4;TNFRSF21;PTGER4;C5AR2;ALOX15;NLRC5;THY1;SAMSN1;THBS1;ABR;HLX;INPP5D;PTK2B;CCL2;HMOX1;LPXN;TNFRSF14;APOD;HES1;CD276;LYN;IL33;CD74;TGFB1;CDKN2A;PLCL2;EIF2AK2;INHBA;LILRB4;H…
"integrin-mediated signaling pathway (GO:0007229)"	"36/84"	2.66108e-07	1.69238e-05	-2.02172	22.2122	"SEMA7A;ITGAM;ITGB3;PLEK;ITGB2;ITGAL;PRAM1;ADAMTS1;ITGAX;ITGB8;PTK2B;ITGB7;VAV3;FCER1G;ITGA4;DST;SYK;RCC2;NME2;GAB2;VAV1;FGR;HCK;CEACAM1;DAB2;TEC;TYROBP;ADAM15;ZYX;ITGA7;MYH9;ADAM9;CCM2;ITGA5;ITGA9;FERMT3"
"negative regulation of cell cycle process (GO:0010948)"	"72/254"	6.83645e-07	3.85871e-05	-2.18019	22.1564	"TOP2A;ZWILCH;CCNF;BUB1B;BRCA1;NUBP1;ZC3H12D;PSMD8;CDC20;MTBP;PIDD1;RASSF1;PSMD6;CCND1;GSG2;PSMD2;CHEK1;PSMD1;KNTC1;FBXO5;GTSE1;SOX4;IER3;TIPIN;H2AFY;THOC1;DGKZ;PSMA5;CCNA2;PSMA4;ESPL1;PSMA1;PSME4;UBA52;BLM;PSMD12;PSMD11;PSMD14;PSMD13;RPS27L;TTK;PSMA7;AURKB;AURKA;CCNB1;CLSPN;RPS27A;BUB1;E2F7;E2F8;RBM38;CDKN2B;NPM1;TGFB1;UBE2C;PLK2;PLK1;HMGA2;RPA2;TICRR;SMARCA4;DLG1;CENPF;PSMC6;CDK4;PSMC1;CCNG1;CD…
"toll-like receptor signaling pathway (GO:0002224)"	"45/122"	2.98884e-07	1.84483e-05	-2.02534	22.0773	"ITGAM;UNC93B1;ITGB2;CTSS;HSP90B1;HSPD1;RPS6KA3;CASP8;CTSL;RPS6KA1;CD36;IKBKG;LBP;CD14;RPS27A;IKBKE;CTSB;MEF2A;DUSP4;MAP2K3;JUN;MEF2C;TICAM2;RIPK3;RFTN1;IRAK3;IRAK4;FOS;DUSP6;TLR1;MAPK11;MAPKAPK3;TRAF3;TLR9;BTK;CDK1;TLR8;TLR7;TLR5;PIK3AP1;UBA52;TLR4;MYD88;TLR2;LGMN"
"translation (GO:0006412)"	"74/264"	6.85537e-07	3.85871e-05	-2.15015	21.8511	"RPL4;EIF4A1;RPL32;RPL34;RPLP0;RPL8;MRPL32;RPL6;MRPL33;RPL7;RBM3;RPS4X;EEF1B2;RPL7A;RPS17;RPS19;RPL36AL;RPS18;RPLP2;RPL35;SEC61B;RPL39;RPS13;RPS9;RPS7;SSR4;RPS8;PABPC4;RPS5;RPL23;RPL22;DHPS;MRPS18B;RPL13A;RPSA;DDOST;EEF1G;EEF1A1;ETF1;PABPC1;RPL26;RPL29;MRRF;UBA52;RPL10;RPN1;MRPL16;RPL36A;RPS27L;MRPL12;RPS15A;EIF4EBP1;RPS3;RPS2;HARS;RPL18;RPS27A;RPL17;EIF4E;SEC11A;RPL19;SEC11C;EIF2AK2;MRPL23;EIF2S…
"negative regulation of cell cycle phase transition (GO:1901988)"	"61/200"	6.56901e-07	3.78452e-05	-2.1076	21.4596	"TOP2A;ZWILCH;BUB1B;PSMD8;CDC20;ZC3H12D;MTBP;PIDD1;PSMD6;CCND1;GSG2;PSMD2;PSMD1;KNTC1;FBXO5;GTSE1;SOX4;IER3;TIPIN;H2AFY;DGKZ;PSMA5;CCNA2;PSMA4;PSMA1;PSME4;UBA52;BLM;PSMD12;PSMD11;PSMD14;PSMD13;RPS27L;TTK;PSMA7;AURKB;CCNB1;CLSPN;RPS27A;BUB1;E2F7;RBM38;CDKN2B;TGFB1;UBE2C;PLK2;PLK1;HMGA2;RPA2;TICRR;SMARCA4;DLG1;CENPF;PSMC6;PSMC1;CDC16;CCNG1;CDK2;CDK1;MAD2L1;EZH2"
"positive regulation of cellular component movement (GO:0051272)"	"79/296"	1.46344e-06	7.38812e-05	-2.25519	21.4538	"COL18A1;NRP1;PLVAP;ITGB3;SERPINE1;ETS1;AQP1;CXCL16;ICAM1;PYCARD;LGALS3;RPS19;HYAL1;GLIPR2;C1QBP;C3AR1;RAC2;CTSH;LBP;CCR2;CMKLR1;CAMK1D;SPHK1;HGF;ACTN4;MMP9;FGR;F7;MMP14;ADAM9;ADAM8;ROR2;ITGA5;ARHGEF7;PFN1;MET;TLR2;FOXC2;CSF1R;CCL11;TWIST1;CORO1A;THBS1;AIF1;HDAC9;THBS4;P2RY6;SRPX2;CCL7;PDPN;S1PR1;PTK2B;CCL2;TNFRSF14;NCKAP1L;CCR1;TFAP2A;LYN;CCL24;CD74;SMAD3;TGFB1;HSPA5;TNFSF14;ANGPT1;F10;ARHGEF39;…
"positive regulation of cell migration (GO:0030335)"	"76/280"	1.36001e-06	7.01051e-05	-2.24159	21.442	"COL18A1;NRP1;PLVAP;ITGB3;SERPINE1;ETS1;AQP1;CXCL16;ICAM1;PYCARD;LGALS3;HYAL1;GLIPR2;C1QBP;C3AR1;RAC2;CTSH;LBP;CCR2;CMKLR1;CAMK1D;SPHK1;HGF;MMP9;FGR;F7;MMP14;ADAM9;ADAM8;ROR2;ITGA5;ARHGEF7;PFN1;MET;TLR2;FOXC2;CSF1R;CCL11;CORO1A;THBS1;AIF1;HDAC9;THBS4;P2RY6;SRPX2;CCL7;PDPN;S1PR1;PTK2B;CCL2;TNFRSF14;NCKAP1L;CCR1;TFAP2A;LYN;CCL24;CD74;SMAD3;TGFB1;HSPA5;TNFSF14;F10;ANGPT1;ARHGEF39;IGF1;GNB2L1;SELP;DA…
"myeloid leukocyte activation (GO:0002274)"	"36/86"	4.17584e-07	2.46375e-05	-2.00584	21.2845	"CX3CR1;SPI1;PIK3CD;CXCR4;RASGRP1;AIF1;PIK3CG;STX11;PYCARD;MILR1;PREX1;SBNO2;HYAL2;LBP;JUN;FCER1G;TGFB1;SYK;CD93;CEP152;SLC11A1;RHOH;BATF;LAT2;TLR1;TYROBP;ADAM9;F2RL1;TLR8;TLR7;CD48;LCP2;DOCK2;TLR4;MYO1F;TLR2"
"regulation of lymphocyte activation (GO:0051249)"	"88/344"	1.66463e-06	8.2242e-05	-2.24849	21.149	"CD83;TNFRSF13B;CD80;LST1;CBLB;NRARP;PTPN22;IKZF1;ITGAL;LRRC32;IL27RA;PYCARD;LGALS3;SHH;PNP;LGALS1;CASP3;CD38;MAP3K8;TNFAIP8L2;JAK3;IL13RA1;CCR2;MEF2A;VAV3;MEF2C;SYK;RIPK3;CD300A;IL15;NFAM1;DHPS;IGFBP2;THOC1;VAV1;SFRP1;ZEB1;IL1B;BTK;TYRO3;ADAM8;IL6ST;TLR4;TNFRSF21;CARD11;SASH3;BLM;THY1;SAMSN1;CORO1A;AIF1;HSPD1;DPP4;BLOC1S6;IL1RL2;KLRK1;HSPH1;HLX;PPP2R3C;INPP5D;CCL2;SLAMF7;HES1;NCKAP1L;TNFRSF14;CD…
"positive regulation of cell motility (GO:2000147)"	"77/287"	1.67944e-06	8.2242e-05	-2.23036	20.9784	"COL18A1;NRP1;PLVAP;ITGB3;SERPINE1;ETS1;AQP1;CXCL16;ICAM1;PYCARD;LGALS3;HYAL1;GLIPR2;C1QBP;C3AR1;RAC2;CTSH;LBP;CCR2;CMKLR1;CAMK1D;SPHK1;HGF;MMP9;FGR;F7;MMP14;ADAM9;ADAM8;ROR2;ITGA5;ARHGEF7;PFN1;MET;TLR2;FOXC2;CSF1R;CCL11;TWIST1;CORO1A;THBS1;AIF1;HDAC9;THBS4;P2RY6;SRPX2;CCL7;PDPN;S1PR1;PTK2B;CCL2;TNFRSF14;NCKAP1L;CCR1;TFAP2A;LYN;CCL24;CD74;SMAD3;TGFB1;HSPA5;TNFSF14;F10;ANGPT1;ARHGEF39;IGF1;GNB2L1;…
"positive regulation of cell cycle (GO:0045787)"	"75/278"	1.92363e-06	9.23529e-05	-2.25646	20.9623	"CITED2;BRCA1;PSMD8;PIDD1;MTBP;PSMD6;CCND2;CCND1;PSMD2;NUSAP1;PIM1;PSMD1;GTSE1;DLGAP5;SOX4;GEN1;ANXA1;SPHK1;KIF23;CDC25B;PSMA5;RAD51B;BTC;DYNC1LI1;PSRC1;PSMA4;ESPL1;PSMA1;TAL1;IL1B;PSME4;BIRC5;PKP4;UBA52;PSMD12;PSMD11;PSMD14;PSMD13;AIF1;PSMA7;AURKB;AURKA;CCNB1;RPS15A;RACGAP1;EIF4EBP1;HES1;RPS27A;ECT2;EIF4E;E2F7;E2F8;RBM38;PLK4;RANBP1;TGFB1;UBE2C;CDKN2A;RCC2;PLK1;ASNS;HMGA2;CDC7;CDC6;IGF1;FOSL1;PS…
"regulation of leukocyte migration (GO:0002685)"	"41/110"	7.96758e-07	4.35074e-05	-2.0845	20.9338	"PTGER4;PLVAP;C5AR2;SERPINE1;THBS1;AIF1;THBS4;ICAM1;PYCARD;LGALS3;CCL7;C1QBP;RAC2;C3AR1;PTK2B;CCL2;HMOX1;TNFRSF14;APOD;NCKAP1L;LBP;CCR2;CMKLR1;MPP1;LYN;CCR1;CCL24;IL33;CD74;CAMK1D;TNFSF14;RIPK3;CD300A;MSN;SELP;F7;F2RL1;ADAM8;CALR;ADA;TLR2"
"angiogenesis (GO:0001525)"	"68/236"	8.54948e-07	4.60075e-05	-2.08727	20.845	"COL18A1;NRP1;B4GALT1;ITGB3;SERPINE1;PDE3B;TNFAIP2;RBPJ;SHB;ETS1;CX3CL1;PIK3CG;ELK3;LOXL2;CASP8;GJA5;ANPEP;CYP1B1;NRCAM;HTATIP2;VAV3;GPX1;SYK;ANXA2;TNFRSF12A;CEACAM1;MMP14;ADAM15;TAL1;NCL;MYH9;MMP19;COL8A1;ADAM8;ANG;ANGPTL4;ITGA5;ENPEP;CALCRL;PRCP;THY1;THBS1;PIK3R6;ARHGAP22;SRPX2;S1PR1;PTK2B;CCL2;HMOX1;APOD;E2F7;E2F8;SEMA4A;NUS1;JUN;JAG1;ANGPT1;NOS3;TIE1;MCAM;ERAP1;FZD6;C1GALT1;FN1;OTULIN;HPSE;TE…
"activation of immune response (GO:0002253)"	"108/487"	2.92446e-05	0.000900698	-2.9719	20.84	"WIPF1;ACTB;ACTG1;PYCARD;RPS6KA3;RPS6KA1;CFL1;C3AR1;MB21D1;MAP2K3;MEF2A;MEF2C;TICAM2;PRKCB;MAPKAPK3;BTK;ADAM8;UBA52;CFB;CARD11;CFH;C5AR1;THY1;CFP;HSP90B1;CLEC7A;INPP5D;PLCG2;NCKAP1L;CD14;LYN;VASP;JUN;ARPC4;PTPRC;ARPC2;ARPC3;CDK1;MYD88;LGMN;ITGAM;ITGB2;PIK3CD;PTPN22;CTSS;CASP8;CTSL;C1QBP;PDE4B;CD38;CD36;IKBKG;LBP;IKBKE;CTSB;VAV3;DUSP4;ACTR2;HSP90AA1;FCER1G;SYK;RIPK3;PDE4D;NFAM1;IRAK3;FOS;IRAK4;TME…
"pattern recognition receptor signaling pathway (GO:0002221)"	"48/142"	9.67623e-07	5.15049e-05	-2.05105	20.2517	"ITGAM;UNC93B1;ITGB2;CTSS;HSP90B1;HSPD1;RPS6KA3;CASP8;CTSL;CLEC7A;RPS6KA1;CD36;IKBKG;LBP;CD14;RPS27A;IKBKE;CTSB;DUSP4;MAP2K3;MEF2A;JUN;MEF2C;TICAM2;RIPK3;CARD9;RFTN1;IRAK3;IRAK4;FOS;DUSP6;TLR1;MAPK11;MAPKAPK3;TRAF3;OTULIN;TLR9;BTK;CDK1;TLR8;TLR7;TLR5;PIK3AP1;UBA52;TLR4;MYD88;TLR2;LGMN"
"negative regulation of transferase activity (GO:0051348)"	"76/284"	2.12081e-06	9.98616e-05	-2.17756	20.0591	"GMFG;PINX1;BUB1B;PTPRJ;PSMD8;SPRED3;CDC20;PYCARD;SPRED2;PSMD6;RGS2;SPRED1;HHEX;DUSP10;UBASH3B;PSMD2;CASP3;HYAL2;NUP62;PSMD1;FBXO5;YWHAG;DUSP4;DUSP5;H2AFY;CD300A;IRAK3;DUSP6;PSMA5;SFRP1;PSMA4;PSMA1;IL1B;PPARG;TRIB1;UBA52;PIF1;PSMD12;PSMD11;PSMD14;RGS14;PSMD13;GSTP1;GBA;THY1;PSMA7;SOCS3;SOCS1;STK38;SFN;APOE;RPS27A;LYN;CDKN2B;NPM1;CDKN2C;GADD45B;GADD45A;UBE2C;CDKN2A;PLK1;SORL1;GNB2L1;GADD45G;SMAD7;…
"regulation of cytoskeleton organization (GO:0051493)"	"88/350"	3.00561e-06	0.000133804	-2.22034	19.8035	"ARF1;GPR65;ARPC1B;ELN;CCNF;PLEK;FMN1;BRCA1;ARHGAP6;NUBP1;ICAM1;EPS8;PYCARD;PREX1;RGS2;XPO1;CAPZB;CHEK1;CFL1;NEK2;SYNPO;GEN1;MEF2A;EPHA5;ACTR2;MEF2C;BORA;DST;TPM1;ARHGEF19;CKAP2;KNSTRN;CIT;HCK;SFRP1;PSRC1;HCLS1;ARHGEF2;PFN1;ARF6;PTGER4;CSF1R;CCL11;ALOX15;WAS;TWF1;SKA3;CORO1A;SKA1;AURKB;AURKA;ADD2;CCNB1;RACGAP1;S1PR1;INPP5J;PTK2B;ABL2;NCKAP1L;ECT2;PAK3;CEP76;S100A10;VASP;PLK4;CCL24;RANBP1;NPM1;SMA…
"B cell receptor signaling pathway (GO:0050853)"	"21/33"	7.7491e-07	4.3122e-05	-1.9488	19.5883	"LYN;VAV3;MEF2A;MEF2C;SYK;PLEKHA1;PRKCB;NFAM1;RFTN1;PIK3CD;LAT2;TEC;PTPRC;KLHL6;PLCG2;BTK;CD38;BAX;NCKAP1L;MNDA;PTPN6"
"regulation of extrinsic apoptotic signaling pathway (GO:2001236)"	"51/161"	2.16582e-06	0.00010101	-2.1233	19.535	"NRP1;TRADD;SERPINE1;HMGB2;BRCA1;CX3CL1;ICAM1;PYCARD;PIDD1;LGALS3;CASP8;PPP2R1B;HYAL2;TRPS1;JAK3;ACVR1;PDIA3;GPX1;TNFRSF12A;DAPK1;HGF;ACSL5;TMC8;RUNX3;SFRP1;COL2A1;CTTN;IL1B;MADD;ARHGEF2;CX3CR1;SP100;GSTP1;THBS1;LMNA;PMAIP1;HMOX1;BID;SKIL;MCL1;FEM1B;NOS3;INHBA;IGF1;CFLAR;DAB2;PTPRC;GDNF;BAX;SIGLEC1;PF4"
"granulocyte chemotaxis (GO:0071621)"	"27/53"	6.26447e-07	3.65203e-05	-1.90612	19.4761	"CCL11;ITGAM;C5AR1;ITGB2;PIK3CD;PIK3CG;CX3CL1;LGALS3;PREX1;CCL7;DPYSL3;SPP1;PDE4B;CCL2;NCKAP1L;AMICA1;VAV3;CCL24;FCER1G;CXADR;SYK;PDE4D;VAV1;IL1B;SAA1;CKLF;ITGA9"
"cellular response to biotic stimulus (GO:0071216)"	"45/132"	1.73467e-06	8.41057e-05	-2.05308	19.2649	"CX3CR1;GSTP1;SERPINE1;PTAFR;HMGB2;ICAM1;PYCARD;EDNRB;EME1;DPYSL3;CD300LB;PDE4B;CCL2;NLRP3;TSPO;CD36;LBP;CD14;CCR5;LYN;ABCA1;MEF2A;MEF2C;TICAM2;TGFB1;HSPA5;SYK;APAF1;WFS1;ARG1;NOS3;PDE4D;CD180;TNFRSF1B;ASS1;TLR1;HCK;AXL;IL1B;ADAM9;IRF8;TLR5;TLR4;MYD88;TLR2"
"protein targeting (GO:0006605)"	"74/273"	1.945e-06	9.24726e-05	-2.05873	19.1227	"SCARB2;RPL4;NCF1;RPL32;RPL34;RPLP0;RPL8;RPL6;RPL7;RPS4X;RPL7A;SEC61A1;RPS17;RPS19;RPS18;RPL35;RPLP2;TMED2;TSPO;SEC61B;RPL39;RPS13;YWHAG;RPS9;RPS7;ANXA2;SSR4;RPS8;RPS5;RPL23;RPL22;RPL13A;TIMM23;RPSA;TRNT1;DDOST;NUP54;RPL26;RPL29;UBA52;TOMM40;RPL10;RPN1;RPL36A;AKAP6;MYL12A;NKD2;SDCBP;RPS15A;MICALL1;RPS3;RPS2;RPL18;RPS27A;BID;RPL17;SEC11A;RPL19;SEC11C;HSPA9;MTX2;PDE2A;RAB27A;SORL1;RPS26;SPCS3;RPS28…
"negative regulation of mitotic cell cycle (GO:0045930)"	"63/219"	2.23363e-06	0.00010319	-2.08191	19.1097	"TOP2A;BTG3;ZWILCH;BUB1B;PSMD8;ZC3H12D;CDC20;MTBP;PIDD1;PSMD6;CCND1;GSG2;PSMD2;CHEK1;PSMD1;KNTC1;FBXO5;GTSE1;SOX4;IER3;TIPIN;DGKZ;PSMA5;CCNA2;PSMA4;PSMA1;PSME4;UBA52;BLM;PSMD12;PSMD11;PSMD14;PSMD13;RPS27L;TTK;PSMA7;AURKB;CCNB1;CLSPN;RPS27A;BUB1;E2F7;RBM38;CDKN2B;SMAD3;TGFB1;UBE2C;PLK2;PLK1;HMGA2;RPA2;TICRR;SMARCA4;DLG1;CENPF;PSMC6;PSMC1;CDC16;CCNG1;CDK2;CDK1;MAD2L1;EZH2"
"regulation of immune effector process (GO:0002697)"	"71/264"	3.92942e-06	0.000170287	-2.17817	18.9023	"ARF1;CD80;PROS1;ARRB2;PVR;ICAM1;IL27RA;LGALS3;DUSP10;RPS19;C1QBP;DHX58;AP1S2;AP1S1;CD37;CD36;LBP;JAK3;MB21D1;IL13RA1;CCR2;FCER1G;SYK;RIPK3;IL15;CD300A;THOC1;AP1B1;IRAK3;GAB2;TMEM173;BCR;FGR;HCK;AIM2;TRAF3;ADORA2B;IL1B;BTK;DOCK2;TLR4;CFB;TLR2;SASH3;SEMA7A;CFH;ZC3HAV1;CFP;PRAM1;HSPD1;ABR;KLRK1;HLX;ATP6V1H;CCL2;HMOX1;TNFRSF14;AP1M1;ATG5;LYN;IL33;CD74;TGFB1;CADM1;EIF2AK2;PTPRC;FES;CLCF1;F2RL1;PTPN6;…
"neutrophil chemotaxis (GO:0030593)"	"24/44"	1.0383e-06	5.46726e-05	-1.89907	18.6378	"VAV3;FCER1G;CXADR;ITGAM;SYK;PDE4D;C5AR1;ITGB2;PIK3CD;PIK3CG;CX3CL1;VAV1;LGALS3;PREX1;IL1B;DPYSL3;SAA1;SPP1;PDE4B;CCL2;NCKAP1L;AMICA1;CKLF;ITGA9"
"negative regulation of protein phosphorylation (GO:0001933)"	"70/260"	4.44409e-06	0.000190901	-2.16133	18.5091	"PID1;GMFG;PTPRJ;SPRED3;PYCARD;SPRED2;RGS2;SPRED1;HHEX;DUSP10;UBASH3B;CASP3;HYAL2;NUP62;PMEPA1;YWHAG;DUSP4;DUSP5;H2AFY;CD300A;PDE4D;IGFBP3;IRAK3;DUSP6;SFRP1;IL1B;CNKSR3;TRIB1;RGS14;GSTP1;GBA;TWIST1;THY1;SAMSN1;SOCS3;CCNB1;SOCS1;STK38;BAG1;INPP5J;SFN;BAK1;APOE;XDH;LYN;JUN;CDKN2B;NPM1;CDKN2C;SMAD3;TGFB1;GADD45B;GADD45A;CDKN2A;PLK1;SORL1;GNB2L1;GADD45G;SMAD7;DBNDD2;IBTK;FABP4;PTPRC;DNAJC10;BAX;SPRY2…
"immune response-activating signal transduction (GO:0002757)"	"97/440"	8.88e-05	0.00232542	-3.00573	18.2263	"WIPF1;ACTB;ACTG1;RPS6KA3;RPS6KA1;CFL1;C3AR1;MAP2K3;MEF2A;MEF2C;TICAM2;PRKCB;MAPKAPK3;BTK;ADAM8;UBA52;CARD11;C5AR1;THY1;HSP90B1;CLEC7A;INPP5D;PLCG2;NCKAP1L;CD14;LYN;VASP;JUN;ARPC4;PTPRC;ARPC2;ARPC3;CDK1;MYD88;LGMN;ITGAM;ITGB2;PIK3CD;PTPN22;CTSS;CASP8;CTSL;PDE4B;CD38;CD36;IKBKG;LBP;IKBKE;CTSB;VAV3;DUSP4;ACTR2;HSP90AA1;FCER1G;SYK;RIPK3;PDE4D;NFAM1;IRAK3;FOS;IRAK4;VAV1;DUSP6;LAT2;FGR;TLR1;HCK;TRAF3;…
"protein localization to membrane (GO:0072657)"	"74/276"	2.71483e-06	0.000121968	-2.02111	18.2138	"RPL4;NCF1;RPL32;RPL34;ITGB2;RPLP0;ITGAL;RPL8;RPL6;RPL7;RPS4X;RPL7A;SEC61A1;RPS17;RPS19;RPS18;SH3PXD2B;TMED2;RPLP2;RPL35;ITGB7;SEC61B;RPL39;RPS13;RPS9;HSP90AA1;FCER1G;ITGA4;ANXA2;RPS7;SSR4;RPS8;RPS5;RPL23;RPL22;RPL13A;RPSA;ETV5;DDOST;RAB31;RPL26;RPL29;UBA52;VAMP5;MACF1;RPL10;RPN1;RPL36A;LRP4;MYL12A;NKD2;SDCBP;RPS15A;MICALL1;RPS3;FLNA;APOE;RPS2;RPL18;RPS27A;RPL17;SEC11A;RPL19;SEC11C;HSPA4;RFTN1;MY…
"myeloid leukocyte migration (GO:0097529)"	"32/76"	1.63182e-06	8.1541e-05	-1.9294	18.1641	"CX3CR1;CCL11;ITGAM;C5AR1;ITGB2;PTPRO;PIK3CD;TNFRSF11A;PIK3CG;CX3CL1;LGALS3;PREX1;EDNRB;RPS19;CCL7;DPYSL3;SPP1;PDE4B;CCL2;NCKAP1L;AMICA1;VAV3;CCL24;FCER1G;CXADR;SYK;PDE4D;VAV1;IL1B;SAA1;CKLF;ITGA9"
"granulocyte migration (GO:0097530)"	"27/55"	1.09072e-06	5.68219e-05	-1.8524	18.1083	"CCL11;ITGAM;C5AR1;ITGB2;PIK3CD;PIK3CG;CX3CL1;PREX1;LGALS3;CCL7;DPYSL3;SPP1;PDE4B;CCL2;NCKAP1L;AMICA1;VAV3;CCL24;FCER1G;CXADR;SYK;PDE4D;VAV1;IL1B;SAA1;CKLF;ITGA9"
"positive regulation of cell activation (GO:0050867)"	"72/272"	5.37057e-06	0.000222879	-2.14303	18.0205	"CD83;CD80;PLEK;IKZF1;ITGAL;PYCARD;SHH;LGALS1;PNP;RPS6KA1;CD38;MAP3K8;LBP;IL13RA1;CCR2;VAV3;MEF2A;MEF2C;FCER1G;SYK;IL15;DHPS;IGFBP2;GAB2;VAV1;FGR;ADORA2B;IL1B;BTK;ADAM8;IL6ST;TLR4;CARD11;SASH3;BLM;THY1;CORO1A;THBS1;AIF1;HSPD1;DPP4;BLOC1S6;IL1RL2;KLRK1;HSPH1;PPP2R3C;HLX;INPP5D;PDPN;CD300LB;CCL2;TNFRSF14;HES1;NCKAP1L;CD276;LYN;IL33;CD74;EGR3;TGFB1;TNFSF14;IGF1;SELP;PTPRC;AXL;GPR183;CLCF1;F2RL1;PTPN…
"neutrophil migration (GO:1990266)"	"24/45"	1.40545e-06	7.16928e-05	-1.87166	17.8615	"VAV3;FCER1G;CXADR;ITGAM;SYK;PDE4D;C5AR1;ITGB2;PIK3CD;PIK3CG;CX3CL1;VAV1;LGALS3;PREX1;IL1B;DPYSL3;SPP1;PDE4B;SAA1;CCL2;NCKAP1L;AMICA1;CKLF;ITGA9"
"positive regulation of response to external stimulus (GO:0032103)"	"58/201"	5.14586e-06	0.000215379	-2.09403	17.6801	"NRP1;SERPINE1;PIK3CG;CTSS;CX3CL1;RPS19;HYAL2;C1QBP;DHX58;RAC2;C3AR1;LBP;TGM2;CCR2;CMKLR1;FCER1G;CAMK1D;IL15;CD180;OSMR;TNFRSF1A;IL17RA;F7;ADORA2B;IL1B;TLR9;ADAM8;TLR7;IL6ST;TLR4;SQSTM1;MET;TLR2;PTGER4;ZC3HAV1;TNFRSF11A;THBS1;AIF1;THBS4;CCL7;S1PR1;PTK2B;CCL2;NCKAP1L;CCR1;CCL24;CD74;IL33;SMAD3;TGFB1;TNFSF14;PDE2A;LY86;FABP4;ALOX5AP;F2RL1;CALR;IL17B"
"cell activation involved in immune response (GO:0002263)"	"40/112"	2.55307e-06	0.000115763	-1.94001	17.5842	"PTGER4;CX3CR1;PIK3CD;ITGAL;RASGRP1;PIK3CG;STX11;ICAM1;HSPD1;MILR1;PYCARD;SBNO2;LGALS1;EXO1;PLCG2;PTK2B;LBP;ATP7A;SEMA4A;FCER1G;SYK;CEP152;SLC11A1;PLCL2;CD180;RAB27A;BATF;LAT2;TYROBP;GPR183;BCL3;TLR8;F2RL1;TLR7;LCP1;DOCK2;TLR4;MYO1F;ADA;TLR2"
"leukocyte activation involved in immune response (GO:0002366)"	"40/112"	2.55307e-06	0.000115763	-1.93688	17.5558	"PTGER4;CX3CR1;PIK3CD;ITGAL;RASGRP1;PIK3CG;STX11;ICAM1;HSPD1;MILR1;PYCARD;SBNO2;LGALS1;EXO1;PLCG2;PTK2B;LBP;ATP7A;SEMA4A;FCER1G;SYK;SLC11A1;CEP152;PLCL2;CD180;RAB27A;BATF;LAT2;TYROBP;GPR183;BCL3;TLR8;F2RL1;TLR7;LCP1;DOCK2;TLR4;MYO1F;ADA;TLR2"
"cellular response to lipopolysaccharide (GO:0071222)"	"39/110"	3.9068e-06	0.000170287	-1.99391	17.3032	"CX3CR1;GSTP1;PTAFR;SERPINE1;HMGB2;ICAM1;PYCARD;EDNRB;DPYSL3;PDE4B;CD300LB;NLRP3;TSPO;CCL2;CD36;LBP;CD14;CCR5;LYN;ABCA1;MEF2A;MEF2C;TGFB1;TICAM2;NOS3;ARG1;PDE4D;CD180;TNFRSF1B;ASS1;HCK;AXL;IL1B;ADAM9;IRF8;TLR5;TLR4;MYD88;TLR2"
"negative regulation of phosphorylation (GO:0042326)"	"81/325"	9.66927e-06	0.000369925	-2.14974	16.9877	"PID1;GMFG;PTPRJ;FOXM1;SPRED3;PYCARD;SPRED2;RGS2;SPRED1;HHEX;DUSP10;UBASH3B;CASP3;MYC;HYAL2;NUP62;PMEPA1;YWHAG;DUSP4;DUSP5;H2AFY;CD300A;IGFBP3;PDE4D;RHOH;IRAK3;DUSP6;SFRP4;SFRP1;IL1B;CNKSR3;TRIB1;TLR4;RGS14;GSTP1;GBA;TWIST1;THY1;SAMSN1;SOCS3;CCNB1;SOCS1;STK38;BAG1;INPP5J;SFN;BAK1;APOE;XDH;LYN;PTPN1;JUN;CDKN2B;NPM1;TGFB1;CDKN2C;SMAD3;GADD45B;GADD45A;CDKN2A;PLK1;INHBA;IGF1;DNAJC15;SORL1;GNB2L1;GADD…
"cellular response to molecule of bacterial origin (GO:0071219)"	"40/116"	5.11012e-06	0.000215379	-2.01142	16.9826	"CX3CR1;GSTP1;SERPINE1;PTAFR;HMGB2;ICAM1;PYCARD;EDNRB;DPYSL3;CD300LB;PDE4B;CCL2;NLRP3;TSPO;CD36;LBP;CD14;CCR5;LYN;ABCA1;MEF2A;MEF2C;TICAM2;TGFB1;ARG1;NOS3;PDE4D;CD180;TNFRSF1B;ASS1;TLR1;HCK;AXL;IL1B;ADAM9;IRF8;TLR5;TLR4;MYD88;TLR2"
"positive regulation of locomotion (GO:0040017)"	"77/304"	9.85873e-06	0.000372099	-2.14923	16.9711	"COL18A1;NRP1;PLVAP;ITGB3;SERPINE1;ETS1;AQP1;CXCL16;ICAM1;PYCARD;LGALS3;HYAL1;GLIPR2;C1QBP;C3AR1;RAC2;CTSH;LBP;CCR2;CMKLR1;CAMK1D;SPHK1;HGF;MMP9;FGR;F7;MMP14;ADAM9;ADAM8;ROR2;ITGA5;ARHGEF7;PFN1;MET;TLR2;FOXC2;CSF1R;CCL11;TWIST1;CORO1A;THBS1;AIF1;HDAC9;THBS4;P2RY6;SRPX2;CCL7;PDPN;S1PR1;PTK2B;CCL2;TNFRSF14;NCKAP1L;CCR1;TFAP2A;LYN;CCL24;CD74;SMAD3;TGFB1;HSPA5;TNFSF14;F10;ANGPT1;ARHGEF39;IGF1;GNB2L1;…
"negative regulation of cell activation (GO:0050866)"	"44/135"	5.82847e-06	0.000239849	-2.03029	16.9235	"TNFRSF13B;LST1;CBLB;NRARP;PTPN22;LRRC32;SAMSN1;MILR1;THBD;LGALS3;ABR;SHH;C1QTNF1;UBASH3B;HLX;INPP5D;CASP3;HMOX1;CD37;TNFRSF14;TNFAIP8L2;APOE;JAK3;CD276;CCR2;LYN;CD74;TGFB1;CDKN2A;CD300A;NOS3;THOC1;INHBA;BCR;DLG1;SFRP1;AXL;ID2;TYRO3;PTPN6;MNDA;NFKBID;TNFRSF21;PTPN2"
"regulation of lymphocyte proliferation (GO:0050670)"	"51/170"	7.72634e-06	0.00031013	-2.08822	16.8697	"TNFRSF13B;CD80;LST1;PTPN22;CBLB;ITGAL;LRRC32;PYCARD;LGALS3;SHH;PNP;CASP3;CD38;IL13RA1;CCR2;VAV3;MEF2A;MEF2C;SYK;RIPK3;CD300A;IL15;DHPS;IGFBP2;IL1B;IL6ST;TLR4;TNFRSF21;CARD11;SASH3;BLM;CORO1A;AIF1;INPP5D;TNFRSF14;HES1;NCKAP1L;CD276;LYN;CD74;TGFB1;CDKN2A;IGF1;DLG1;PTPRC;GPR183;CLCF1;PTPN6;MNDA;MYD88;ADA"
"regulation of mononuclear cell proliferation (GO:0032944)"	"51/171"	8.838e-06	0.000346238	-2.08207	16.5908	"TNFRSF13B;CD80;LST1;PTPN22;CBLB;ITGAL;LRRC32;PYCARD;LGALS3;SHH;PNP;CASP3;CD38;IL13RA1;CCR2;VAV3;MEF2A;MEF2C;SYK;RIPK3;CD300A;IL15;DHPS;IGFBP2;IL1B;IL6ST;TLR4;CARD11;TNFRSF21;SASH3;BLM;AIF1;CORO1A;INPP5D;TNFRSF14;HES1;NCKAP1L;CD276;LYN;CD74;TGFB1;CDKN2A;IGF1;DLG1;PTPRC;GPR183;CLCF1;PTPN6;MNDA;MYD88;ADA"
"regulation of leukocyte proliferation (GO:0070663)"	"52/176"	9.01714e-06	0.000350452	-2.08178	16.5632	"TNFRSF13B;CD80;LST1;PTPN22;CBLB;ITGAL;LRRC32;PYCARD;LGALS3;SHH;PNP;CASP3;CD38;IL13RA1;CCR2;VAV3;MEF2A;MEF2C;SYK;RIPK3;CD300A;IL15;DHPS;IGFBP2;IL1B;IL6ST;TLR4;TNFRSF21;CARD11;SASH3;BLM;GSTP1;AIF1;CORO1A;INPP5D;TNFRSF14;HES1;NCKAP1L;CD276;LYN;CD74;TGFB1;CDKN2A;IGF1;DLG1;PTPRC;GPR183;CLCF1;PTPN6;MNDA;MYD88;ADA"
"mitotic recombination (GO:0006312)"	"19/31"	3.88453e-06	0.000170287	-1.85151	16.0675	"RFC5;TOP2A;PRIM2;RFC3;FEN1;RFC4;PCNA;LIG1;RFC2;PRIM1;RPA2;RAD54B;POLA1;POLD4;POLA2;RAD51;POLE2;DNA2;POLE"
"regulation of G1/S transition of mitotic cell cycle (GO:2000045)"	"42/129"	9.60864e-06	0.000369925	-1.99428	15.7593	"PSMD12;PID1;PSMD11;PSMD14;PSMD13;RPS27L;AIF1;PSMA7;PSMD8;ZC3H12D;MTBP;PIDD1;PSMD6;CCND1;GSG2;PSMD2;PDPN;E2F1;PSMD1;RPS27A;BID;GTSE1;SOX4;E2F7;RBM38;CDKN2B;ANXA1;RPA2;CDC6;DGKZ;SMARCA4;PSMA5;PSMA4;PSMC6;PSMA1;ID2;PSMC1;CDK2;PSME4;PTPN6;UBA52;EZH2"
"positive regulation of cell cycle process (GO:0090068)"	"60/220"	1.5139e-05	0.000529542	-2.08563	15.733	"BRCA1;PSMD8;PIDD1;MTBP;PSMD6;CCND1;PSMD2;NUSAP1;PSMD1;GTSE1;DLGAP5;SOX4;GEN1;ANXA1;KIF23;CDC25B;PSMA5;RAD51B;BTC;DYNC1LI1;PSMA4;ESPL1;PSMA1;IL1B;PSME4;BIRC5;PKP4;UBA52;PSMD12;PSMD11;PSMD14;PSMD13;AIF1;PSMA7;AURKB;AURKA;RACGAP1;RPS27A;ECT2;E2F7;E2F8;RBM38;PLK4;RANBP1;TGFB1;UBE2C;CDKN2A;RCC2;PLK1;HMGA2;CDC7;CDC6;IGF1;PSMC6;CDK4;PSMC1;GIPC1;ID2;CDK2;MAD2L1"
"positive regulation of leukocyte activation (GO:0002696)"	"68/262"	1.66289e-05	0.000569454	-2.08015	15.5404	"CD83;CD80;IKZF1;ITGAL;PYCARD;SHH;LGALS1;PNP;CD38;MAP3K8;LBP;IL13RA1;CCR2;VAV3;MEF2A;MEF2C;FCER1G;SYK;IL15;DHPS;IGFBP2;GAB2;VAV1;FGR;ADORA2B;IL1B;BTK;ADAM8;IL6ST;TLR4;CARD11;SASH3;BLM;THY1;CORO1A;THBS1;AIF1;HSPD1;DPP4;BLOC1S6;IL1RL2;KLRK1;HSPH1;PPP2R3C;HLX;INPP5D;CD300LB;CCL2;TNFRSF14;HES1;NCKAP1L;CD276;LYN;IL33;CD74;EGR3;TGFB1;TNFSF14;IGF1;PTPRC;AXL;GPR183;CLCF1;F2RL1;PTPN6;IL7R;MYD88;ADA"
"DNA replication-independent nucleosome organization (GO:0034724)"	"19/33"	7.62243e-06	0.000308488	-1.91546	15.4842	"CENPU;NPM1;CENPW;CASC5;CENPA;IPO4;HIST1H4A;MIS18A;CENPH;NASP;CENPI;MIS18BP1;CENPK;HAT1;CENPN;OIP5;CENPP;CENPQ;ASF1B"
"regulation of apoptotic signaling pathway (GO:2001233)"	"85/356"	2.2825e-05	0.00074516	-2.14997	15.4839	"NRP1;SLC35F6;STEAP3;TRADD;SERPINE1;HMGB2;BRCA1;ARRB2;NOC2L;YBX3;CX3CL1;ICAM1;PYCARD;LGALS3;PIDD1;CASP8;PPP2R1B;HYAL2;TRPS1;CTSH;JAK3;CTSC;YWHAG;IER3;YWHAH;ACVR1;PDIA3;HELLS;GPX1;TNFRSF12A;APAF1;RIPK3;DAPK1;HGF;TMC8;ACSL5;RUNX3;SFRP1;COL2A1;CTTN;IL1B;MADD;G2E3;ARHGEF2;SLC25A5;CD44;CX3CR1;SP100;GSTP1;THBS1;FIGNL1;LMNA;E2F1;RPS3;PMAIP1;HMOX1;SFN;BAK1;BID;BUB1;SKIL;MCL1;NGFR;CD74;PRELID1;SMAD3;NOS3;…
"DNA replication-independent nucleosome assembly (GO:0006336)"	"19/33"	7.62243e-06	0.000308488	-1.90992	15.4395	"CENPU;NPM1;CENPW;CASC5;CENPA;IPO4;HIST1H4A;MIS18A;CENPH;NASP;CENPI;MIS18BP1;CENPK;HAT1;CENPN;OIP5;CENPP;CENPQ;ASF1B"
"response to other organism (GO:0051707)"	"105/462"	1.59052e-05	0.000548507	-2.05559	15.434	"NCF1;WIPF1;SERPINE1;HP;RBPJ;ICAM1;IL27RA;PYCARD;ANPEP;DHX58;CLEC5A;CFL1;COTL1;AP1S1;TRIM25;RPL39;IER3;MB21D1;IFNAR2;MEF2C;CXADR;SLC11A1;GTF2F1;IFNAR1;C5AR1;ZC3HAV1;CFP;ADH7;PLAC8;CLEC7A;NLRP3;PMAIP1;TNFRSF14;ATG5;SMAD3;TGFB1;HMGA1;EIF2AK2;HMGA2;DCLK1;FOSL1;SELP;FAM111A;CDK6;PTPRC;BCL3;MYD88;TNFAIP8;DDX41;ADAMTS4;HYAL1;HYAL2;STAB1;ITGAX;ACP5;ITGB7;CD37;IKBKG;CD36;LBP;APOBEC1;GPX1;FCER1G;SYK;IRAK3…
"regulation of B cell activation (GO:0050864)"	"34/92"	7.82041e-06	0.00031133	-1.87885	15.1711	"SASH3;TNFRSF13B;SAMSN1;IL27RA;PPP2R3C;INPP5D;CASP3;CD38;NCKAP1L;IL13RA1;LYN;VAV3;MEF2A;CD74;MEF2C;TGFB1;SYK;CD300A;CDKN2A;NFAM1;THOC1;INHBA;SFRP1;PTPRC;GPR183;CLCF1;ID2;BTK;PTPN6;MNDA;TLR4;ADA;CARD11;TNFRSF21"
"regulation of cell cycle G1/S phase transition (GO:1902806)"	"42/131"	1.3045e-05	0.000473197	-1.9784	15.1467	"PSMD12;PID1;PSMD11;PSMD14;PSMD13;RPS27L;AIF1;PSMA7;PSMD8;ZC3H12D;MTBP;PIDD1;PSMD6;CCND1;GSG2;PSMD2;PDPN;E2F1;PSMD1;RPS27A;BID;GTSE1;SOX4;E2F7;RBM38;CDKN2B;ANXA1;RPA2;CDC6;DGKZ;SMARCA4;PSMA5;PSMA4;PSMC6;PSMA1;ID2;PSMC1;CDK2;PSME4;PTPN6;UBA52;EZH2"
"negative regulation of cellular component organization (GO:0051129)"	"106/474"	2.58082e-05	0.000804987	-2.09872	14.9527	"PID1;SPI1;CCNF;BUB1B;NOC2L;NUBP1;EPS8;CDC20;LGALS3;LGALS1;CHEK1;DPYSL3;SACS;NEK2;FBXO5;IER3;EPHA5;CD300A;HGF;TINF2;SFRP1;PRTN3;PFN1;NGEF;PIF1;DNMT1;SET;TWIST1;TWF1;THY1;CORO1A;DPP4;CCNB1;INPP5J;EIF4EBP1;APOD;APOE;RAP1GAP2;VAT1;HSPA8;NGFR;SYT4;PRELID1;TGFB1;UBE2C;RCC2;PLK1;IGF1;DNAJC15;GNB2L1;VASN;SMAD7;GFAP;DAB2;CDC16;NRP1;SLC35F6;CLTC;PTPRO;KIF14;BRCA1;ARHGAP6;ARHGAP4;CAPZB;LRRTM2;PMEPA1;JARID2…
"rRNA processing (GO:0006364)"	"40/120"	9.87806e-06	0.000372099	-1.86394	14.7183	"RNASEL;NOP2;CHD7;HEATR1;NOC4L;RRP9;RPL7;FBL;RPS17;EMG1;RPS19;ERI1;PES1;EXOSC9;EXOSC8;UTP20;UTP14A;DCAF13;NOP56;WDR36;NOP58;RPS7;CDKN2A;RPS8;DIS3;RPSA;PA2G4;NPM3;UTP18;BYSL;WDR55;FTSJ3;BOP1;NSA2;RPS28;TBL3;LSM6;NHP2;RPL26;RPS24"
"regulation of extrinsic apoptotic signaling pathway via death domain receptors (GO:1902041)"	"22/45"	1.11241e-05	0.000412686	-1.88554	14.6936	"SP100;GPX1;FEM1B;NOS3;DAPK1;HGF;SERPINE1;HMGB2;TMC8;CFLAR;BRCA1;THBS1;ICAM1;LGALS3;PIDD1;SFRP1;TRPS1;MADD;PMAIP1;HMOX1;ARHGEF2;SKIL"
"tissue remodeling (GO:0048771)"	"29/71"	7.88338e-06	0.00031133	-1.79408	14.4866	"FOXC2;ELN;LTBP3;RBPJ;LIPA;EFNA4;THBS4;GJA1;BAK1;ATP7A;TGM2;CCR2;ATG5;MEF2A;MEF2C;TGFB1;JAG1;ANXA1;IGFBP5;ITGA4;NOS3;ARG1;BGN;IGF1;SFRP4;MMP14;EFNA2;AXL;BAX"
"cell cycle checkpoint (GO:0000075)"	"47/156"	1.578e-05	0.000548047	-1.92231	14.4349	"TOP2A;BLM;ZWILCH;BUB1B;RPS27L;CASC5;TTK;BRCA1;AURKB;CDC20;MTBP;CCNB1;CDC45;CCND1;CHEK1;RBBP8;E2F1;KNTC1;CLSPN;SPDL1;BUB1;IER3;CDT1;CDKN2B;TIPIN;TGFB1;UBE2C;PLK2;PLK1;H2AFX;HMGA2;RPA2;CDC6;DGKZ;TICRR;CCNA2;DLG1;CENPF;CCNE2;CCNG1;CDC16;CDK2;CDK1;BIRC5;DNA2;DTL;MAD2L1"
"negative regulation of response to wounding (GO:1903035)"	"43/138"	1.83448e-05	0.000619548	-1.95371	14.4311	"PTGER4;CALCRL;PROS1;GSTP1;GBA;SERPINE1;PLAT;AOAH;MEFV;KNG1;THBD;ABR;NT5E;DUSP10;C1QTNF1;RPS19;UBASH3B;PLAU;SPP1;ACP5;NLRP3;APOD;TNFAIP8L2;APOE;CD276;IER3;GPX1;SMAD3;ANXA1;ANXA2;NOS3;PLAUR;TNFRSF1B;TNFRSF1A;BCR;CD109;OTULIN;SAA1;TYRO3;PPARG;TEK;ADA;PTPN2"
"regulation of cell shape (GO:0008360)"	"38/112"	1.17683e-05	0.000433304	-1.85409	14.3582	"CSF1R;CCL11;FBLIM1;SH3KBP1;PALM2;HEXB;LST1;ITGB2;ARHGAP15;CORO1A;MYL12A;ICAM1;FGD2;FGD3;EPS8;GNA13;FGD6;CCL7;PDPN;PTK2B;CCL2;ANXA7;SEMA4A;CCL24;MYO10;FN1;ARAP3;PARVB;FGR;HCK;FMNL1;CFDP1;FES;ITGA7;PLXNB2;MYH9;EZR;GAS7"
"positive regulation of Ras GTPase activity (GO:0032320)"	"73/292"	2.40216e-05	0.000773908	-1.9978	14.3124	"DENND1C;DOCK4;TRIO;GPR65;GDI2;HTR2B;ARHGAP6;ARHGAP4;ICAM1;DOCK11;PREX1;TBC1D31;RASGEF1B;TBC1D10C;RCC1;DENND2D;VAV3;PLEKHG1;DENND2A;ARHGEF19;RHOG;TBC1D8;TBC1D9;ARAP3;OCRL;RAB3IL1;TBC1D2B;GMIP;RANGAP1;VAV1;TIAM2;BCR;TBC1D1;SFRP1;RASA4;MADD;TBC1D24;ARHGEF3;PKP4;RIN3;ARHGEF2;DOCK2;ARHGEF7;NGEF;ARHGEF6;CCL11;DENND3;THY1;IQGAP1;ARHGAP15;RASAL3;RASGRP1;IQGAP3;RASGRP4;FGD2;RAP1B;FGD3;ABR;FGD6;S1PR1;PTK2…
"telomere maintenance via semi-conservative replication (GO:0032201)"	"16/22"	4.70545e-06	0.00020037	-1.67974	14.3035	"RFC5;PRIM2;RFC3;FEN1;RFC4;PCNA;LIG1;RFC2;PRIM1;RPA2;POLA1;POLD4;POLA2;POLE2;DNA2;POLE"
"DNA conformation change (GO:0071103)"	"35/99"	1.26092e-05	0.0004608	-1.85183	14.2267	"TOP2A;PIF1;BLM;MCM7;DHX9;CDCA5;NCAPG2;HMGB2;NCAPG;CHD3;SMC4;NCAPH;SMC2;RAD54B;HELB;HHEX;G3BP1;NUSAP1;ASCC3;ZRANB3;NAA10;XRCC5;DDX11;HMGA1;HMGA2;RAD51;HAT1;CDK1;MCM3;MCM4;NCAPD2;MCM5;DNA2;MCM6;MCM2"
"positive regulation of leukocyte migration (GO:0002687)"	"30/78"	1.418e-05	0.000506857	-1.86001	14.1124	"PLVAP;SERPINE1;THBS1;AIF1;THBS4;ICAM1;PYCARD;LGALS3;CCL7;C1QBP;C3AR1;RAC2;PTK2B;CCL2;NCKAP1L;TNFRSF14;LBP;CCR2;CMKLR1;CCR1;CD74;CCL24;CAMK1D;TNFSF14;SELP;F7;F2RL1;ADAM8;CALR;TLR2"
"negative regulation of leukocyte activation (GO:0002695)"	"39/120"	2.03558e-05	0.000673529	-1.9146	13.9823	"TNFRSF13B;LST1;CBLB;NRARP;PTPN22;LRRC32;SAMSN1;MILR1;LGALS3;ABR;SHH;HLX;INPP5D;CASP3;HMOX1;CD37;TNFRSF14;TNFAIP8L2;JAK3;CD276;CCR2;LYN;CD74;TGFB1;CDKN2A;CD300A;THOC1;INHBA;BCR;DLG1;SFRP1;AXL;ID2;TYRO3;PTPN6;MNDA;NFKBID;TNFRSF21;PTPN2"
"lymphocyte differentiation (GO:0030098)"	"50/172"	1.90557e-05	0.00063915	-1.89237	13.9191	"SPI1;CHD7;PIK3CD;PTPN22;IKZF1;RBPJ;PREX1;LYL1;SHH;HHEX;LGALS1;BLNK;ATP7A;JAK3;SOX4;ANXA1;ITGA4;RIPK3;IL15;NFAM1;RPL22;RHOH;RUNX2;TYRO3;PTGER4;BLM;CBFB;TCF7;HDAC9;ZFP36L2;PLCG2;PTK2B;FNIP1;SEMA4A;EGR1;TGFB1;PLCL2;POU2F2;BATF;MAFB;CDK6;PTPRC;AXL;GPR183;CLCF1;ID2;BCL3;IL7R;PTPN2;ADA"
"myeloid cell activation involved in immune response (GO:0002275)"	"19/35"	1.43272e-05	0.000508409	-1.82306	13.8265	"CX3CR1;FCER1G;SYK;CEP152;PIK3CD;RASGRP1;STX11;PIK3CG;LAT2;PYCARD;MILR1;SBNO2;TYROBP;TLR8;TLR7;LBP;DOCK2;MYO1F;TLR2"
"anaphase-promoting complex-dependent proteasomal ubiquitin-dependent protein catabolic process (GO:0031145)"	"31/82"	1.35135e-05	0.000486585	-1.80401	13.7612	"PSMD12;PSMD11;PSMD14;PSMD13;BUB1B;PSMA7;AURKB;AURKA;PSMD8;CDC20;PSMD6;CCNB1;PSMD2;PSMD1;FBXO5;RPS27A;UBE2C;PLK1;CIT;PSMA5;PSMA4;PSMC6;PSMA1;UBE2S;PSMC1;CDC16;CDK2;PSME4;CDK1;UBA52;MAD2L1"
"regeneration (GO:0031099)"	"34/97"	1.92744e-05	0.000642087	-1.84558	13.5665	"CEBPA;EIF4A1;NNMT;C5AR1;TNC;MKI67;GJA1;CCNB1;CCND1;CHL1;TSPO;CCL2;APOD;BAK1;APOE;JUN;TGFB1;GPX1;HGF;CFLAR;IGF2R;GFAP;CCNA2;F7;GAP43;TEC;ADAM15;AXL;CDK4;NINJ1;CDK1;PPARG;LCP1;TEK"
"regulation of DNA metabolic process (GO:0051052)"	"67/265"	3.8154e-05	0.00113927	-1.99966	13.5524	"TOP2A;PID1;SPI1;DSCC1;PINX1;GMNN;BRCA1;ARRB2;FOXM1;IL27RA;CASP3;MYC;CHEK1;KPNA2;POLH;IER3;TIPIN;APAF1;HGF;H2AFX;TINF2;THOC1;ESCO2;GTPBP4;DNAJC2;PPARG;DNA2;PIF1;BLM;PARM1;PCNA;PARPBP;TWIST1;NPAS2;RAD51AP1;CCNB1;PPP4C;FIGNL1;RPS3;PPARGC1A;E2F7;E2F8;ZRANB3;CDT1;JUN;NPM1;TGFB1;CDKN2A;ALYREF;RPA2;HMGA2;CDC7;CDC6;IGF1;DEK;TICRR;CCDC88A;MIS18A;RAD51;PTPRC;CLCF1;CDK2;CDK1;BAX;CALR;IL7R;RAD18"
"nuclear transport (GO:0051169)"	"57/209"	2.44696e-05	0.000783186	-1.89306	13.5394	"NUP107;NXT1;CSE1L;CBLB;NOC2L;IPO7;IPO5;HHEX;XPO1;TRPS1;MAGOH;NUP62;CFL1;MLX;KPNA4;KPNA2;JAK3;HTATIP2;EIF5A;PDIA3;NCBP1;RPL23;THOC1;RPSA;THOC7;THOC6;DDX19B;SARNP;NUP54;KPNB1;SLBP;NUP205;SET;ANP32A;RGS14;U2AF1;AAAS;SDAD1;FYB;LMNA;HES1;HNRNPA1;SRSF10;EIF4E;HSPA9;JUN;NOP58;NPM1;TGFB1;NUP155;ALYREF;CPSF2;POU2F2;RNPS1;CALR;NUPL1;RAN"
"nucleocytoplasmic transport (GO:0006913)"	"56/204"	2.4646e-05	0.00078371	-1.87994	13.4443	"NUP107;NXT1;CSE1L;CBLB;IPO7;IPO5;HHEX;XPO1;TRPS1;MAGOH;NUP62;CFL1;MLX;KPNA4;KPNA2;JAK3;HTATIP2;EIF5A;PDIA3;NCBP1;RPL23;THOC1;RPSA;THOC7;THOC6;DDX19B;SARNP;NUP54;KPNB1;SLBP;NUP205;SET;ANP32A;RGS14;U2AF1;AAAS;SDAD1;FYB;LMNA;HES1;HNRNPA1;SRSF10;EIF4E;HSPA9;JUN;NOP58;NPM1;TGFB1;NUP155;ALYREF;CPSF2;POU2F2;RNPS1;CALR;NUPL1;RAN"
"antigen processing and presentation of peptide antigen (GO:0048002)"	"52/185"	2.80308e-05	0.000868776	-1.90089	13.3983	"ARF1;NCF1;CLTC;NCF4;KIF11;IFI30;CTSS;KIF15;PSMD8;SEC61A1;PSMD6;CTSL;PSMD2;AP1S2;PSMD1;AP1S1;CD36;SEC61B;CTSE;CTSD;PDIA3;FCER1G;SLC11A1;AP1B1;TAP1;CYBB;KIF23;CYBA;KIF22;PSMA5;PSMA4;PSMA1;PSME4;KIF2C;UBA52;PSMD12;PSMD11;PSMD14;UNC93B1;PSMD13;PSMA7;RACGAP1;RPS27A;AP1M1;CD74;ERAP1;CENPE;PSMC6;PSMC1;TPP2;CALR;LGMN"
"antigen processing and presentation of exogenous peptide antigen via MHC class I (GO:0042590)"	"30/79"	1.72634e-05	0.000587076	-1.77812	13.2298	"PSMD12;PSMD11;PSMD14;NCF1;PSMD13;NCF4;IFI30;CTSS;PSMA7;PSMD8;SEC61A1;PSMD6;PSMD2;PSMD1;CD36;SEC61B;RPS27A;PDIA3;FCER1G;TAP1;CYBB;CYBA;PSMA5;PSMA4;PSMC6;PSMA1;PSMC1;PSME4;CALR;UBA52"
"antigen processing and presentation of exogenous peptide antigen (GO:0002478)"	"49/171"	3.12927e-05	0.000957752	-1.89163	13.1486	"ARF1;NCF1;NCF4;CLTC;KIF11;IFI30;CTSS;KIF15;PSMD8;SEC61A1;PSMD6;CTSL;PSMD2;AP1S2;AP1S1;PSMD1;CD36;SEC61B;CTSE;CTSD;PDIA3;FCER1G;AP1B1;TAP1;CYBB;KIF23;CYBA;KIF22;PSMA5;PSMA4;PSMA1;PSME4;KIF2C;UBA52;PSMD12;PSMD11;PSMD14;UNC93B1;PSMD13;PSMA7;RACGAP1;RPS27A;AP1M1;CD74;CENPE;PSMC6;PSMC1;CALR;LGMN"
"regulation of cell morphogenesis (GO:0022604)"	"93/408"	4.3669e-05	0.00125792	-1.96702	13.1364	"NRP1;SH3KBP1;HEXB;LST1;ITGB2;PTPRO;ARHGAP4;ROBO1;ICAM1;EPS8;PREX1;CAPZB;GLIPR2;C1QBP;CFL1;TBC1D10C;ANXA7;NRCAM;YWHAH;WDR36;TNFRSF12A;TBC1D8;ARAP3;TBC1D2B;NGF;CIT;FGR;HCK;TBC1D1;SFRP1;ARC;CFDP1;MAP1B;TBC1D24;ITGA7;MYH9;TNIK;ARHGEF7;EZR;NGEF;GAS7;CSF1R;SEMA7A;CCL11;FBLIM1;PALM2;TWIST1;LRP4;THY1;ARHGAP15;NTN1;LRP8;CORO1A;MYL12A;FGD2;FGD3;GNA13;FGD6;CCL7;PDPN;SPP1;PTK2B;CCL2;APOE;SKIL;PLXNA4;ATG5;S1…
"positive regulation of GTP catabolic process (GO:0033126)"	"106/483"	4.96175e-05	0.00142092	-1.98764	13.0319	"TRIO;GPR65;ARHGDIG;ICAM1;DOCK11;PREX1;RGS2;TBC1D31;ARHGDIB;TBC1D10C;RCC1;HMHA1;TBC1D2B;OCRL;IPCEF1;BCR;TIAM2;DEPDC1B;SFRP1;ACAP2;MADD;TBC1D24;PKP4;RIN3;RIN1;NGEF;ARHGAP18;THY1;IQGAP1;ARHGAP15;RASAL3;RASGRP1;IQGAP3;RASGRP4;RAP1B;ARHGAP22;ABR;ADAP2;RACGAP1;NCKAP1L;SNX9;ECT2;SRGAP1;S100A10;RAP1GAP2;JUN;ARHGEF39;ARHGAP25;GNB2L1;ARHGAP30;PLXNB2;EZH2;ARHGAP9;DENND1C;ARHGAP11A;DOCK5;DOCK4;DOCK8;GDI2;HT…
"rRNA metabolic process (GO:0016072)"	"40/126"	2.49789e-05	0.000789172	-1.81052	12.9353	"RNASEL;CHD7;NOP2;HEATR1;NOC4L;RPL7;RRP9;FBL;RPS17;EMG1;RPS19;ERI1;PES1;EXOSC9;EXOSC8;UTP20;UTP14A;DCAF13;NOP56;WDR36;NOP58;RPS7;CDKN2A;RPS8;DIS3;RPSA;PA2G4;NPM3;UTP18;BYSL;WDR55;FTSJ3;BOP1;TBL3;NSA2;RPS28;LSM6;NHP2;RPL26;RPS24"
"regulation of microtubule cytoskeleton organization (GO:0070507)"	"34/100"	3.20751e-05	0.000975602	-1.84116	12.7638	"CCNF;BRCA1;SKA3;SKA1;NUBP1;AURKB;AURKA;CCNB1;RGS2;XPO1;CAPZB;RACGAP1;CHEK1;INPP5J;NEK2;ECT2;CEP76;PLK4;GEN1;RANBP1;NPM1;BORA;SPAG5;DST;PLK2;RCC2;CKAP2;KNSTRN;TPX2;PSRC1;FES;CENPJ;ARHGEF2;CDK5R1"
"antigen processing and presentation of exogenous antigen (GO:0019884)"	"49/173"	4.00735e-05	0.00118217	-1.88121	12.6802	"ARF1;NCF1;NCF4;CLTC;KIF11;IFI30;CTSS;KIF15;PSMD8;SEC61A1;PSMD6;CTSL;PSMD2;AP1S2;AP1S1;PSMD1;CD36;SEC61B;CTSE;CTSD;PDIA3;FCER1G;AP1B1;TAP1;CYBB;KIF23;CYBA;KIF22;PSMA5;PSMA4;PSMA1;PSME4;KIF2C;UBA52;PSMD12;PSMD11;PSMD14;UNC93B1;PSMD13;PSMA7;RACGAP1;RPS27A;AP1M1;CD74;CENPE;PSMC6;PSMC1;CALR;LGMN"
"regulation of cytokine secretion (GO:0050707)"	"35/106"	4.05953e-05	0.00119039	-1.87501	12.6253	"PTGER4;CSF1R;C5AR2;HTR2B;TWIST1;LRRC32;PANX1;PYCARD;HYAL2;CLEC5A;CASP1;NLRP3;TNFRSF14;CD14;CD276;ATG5;LYN;SRGN;IL33;ANXA1;SYK;CADM1;FGR;TLR1;AIM2;TLR9;SAA1;TLR8;F2RL1;TRIM16;TLR5;TLR4;TNFRSF21;IFNAR1;TLR2"
"response to tumor necrosis factor (GO:0034612)"	"36/111"	4.31808e-05	0.00125122	-1.86502	12.4651	"PLVAP;PID1;TRADD;GBA;BRCA1;TNFRSF11A;AFF3;YBX3;THBS1;EDA2R;ICAM1;CXCL16;TXNDC17;PYCARD;CASP8;HYAL1;HYAL2;CASP3;PTK2B;CCL2;TNFRSF14;CD14;PPARGC1A;MAP4K3;GCH1;CYBA;NPNT;TNFRSF1B;ASS1;TNFRSF1A;SFRP1;AIM2;TRAF3;ADAM9;ARHGEF2;TNFRSF21"
"positive regulation of GTPase activity (GO:0043547)"	"105/482"	6.90519e-05	0.00188909	-1.96614	12.3309	"TRIO;GPR65;ARHGDIG;ICAM1;DOCK11;PREX1;RGS2;TBC1D31;ARHGDIB;TBC1D10C;RCC1;HMHA1;TBC1D2B;OCRL;BCR;TIAM2;DEPDC1B;SFRP1;ACAP2;MADD;TBC1D24;PKP4;RIN3;RIN1;NGEF;ARHGAP18;THY1;IQGAP1;ARHGAP15;RASAL3;RASGRP1;IQGAP3;RASGRP4;RAP1B;ARHGAP22;ABR;ADAP2;RACGAP1;NCKAP1L;SNX9;ECT2;SRGAP1;S100A10;RAP1GAP2;JUN;ARHGEF39;ARHGAP25;GNB2L1;ARHGAP30;PLXNB2;EZH2;ARHGAP9;DENND1C;ARHGAP11A;DOCK5;DOCK4;DOCK8;GDI2;HTR2B;ARH…
"DNA replication initiation (GO:0006270)"	"16/24"	1.04116e-05	0.000389204	-1.56618	12.2967	"PRIM2;MCM7;PRIM1;POLA1;POLA2;CDC45;CCNE2;ORC1;CCNE1;POLE2;MCM3;MCM4;MCM5;MCM6;POLE;MCM2"
"platelet degranulation (GO:0002576)"	"30/81"	2.53285e-05	0.000795089	-1.71176	12.2169	"CD63;WDR1;PROS1;ITGB3;SERPINE1;PLEK;F13A1;THBS1;KNG1;PSAP;CFL1;FLNA;TIMP1;CD36;SRGN;LYN;TGFB1;HSPA5;HGF;ACTN1;FN1;IGF1;ACTN4;TUBA4A;F5;SELP;CALU;CALM1;PFN1;PF4"
"positive regulation of protein kinase activity (GO:0045860)"	"100/456"	8.23829e-05	0.00219255	-1.99226	12.198	"IL1RN;CCND2;CCND1;PIM1;MAP3K8;MAP2K3;MEF2C;DDX11;HGF;SLC11A1;PDIA6;PDIA5;CDC25B;ERN1;MAPKAPK3;DNAJB11;MADD;ADAM9;ADAM8;TNIK;UBA52;ATF3;CSF1R;C5AR1;IQGAP1;TNFRSF11A;IQGAP3;PIK3R6;PIK3R5;HSP90B1;RAP1B;NCKAP1L;CLSPN;ECT2;XBP1;TGFB1;HSPA5;GADD45B;GADD45A;WFS1;EDEM1;EIF2AK2;ASNS;EIF2S1;GADD45G;TPX2;CCDC88A;DLG1;MAP3K15;DAB2;PTPRC;CDK1;HYOU1;CALR;CALM1;EZH2;DIRAS1;ITGB3;HTR2B;HTR2A;PIK3CG;GHR;SERP1;IK…
"positive regulation of proteolysis (GO:0045862)"	"59/228"	6.29134e-05	0.00175049	-1.90111	12.068	"TRADD;ROBO1;PYCARD;PIDD1;CASP7;CASP8;MYC;CASP3;CASP1;CTSH;DLGAP5;CTSC;APAF1;TNFRSF1B;MMP14;AIM2;ESPL1;IL1B;PSME4;ADAM9;PPARG;ADAM8;TRIB1;VCP;PSMD14;PCOLCE2;RPS27L;FURIN;FBLN1;MEFV;CLN6;NKD2;HSPD1;AURKA;PMAIP1;NLRP3;SNX9;BAK1;APOE;BID;XDH;IL33;PRELID1;XBP1;SMAD3;CDKN2A;WFS1;PLK2;PLK1;FN1;HSPE1;GNB2L1;SMAD7;ACER2;DAB2;P2RX1;BAX;CYCS;ANP32B"
"positive regulation of kinase activity (GO:0033674)"	"104/480"	8.93132e-05	0.00232642	-1.9856	12.0395	"IL1RN;CCND2;CCND1;PIM1;MAP3K8;MAP2K3;MEF2C;DDX11;HGF;SLC11A1;PDIA6;PDIA5;CDC25B;ERN1;MAPKAPK3;DNAJB11;MADD;ADAM9;ADAM8;TNIK;UBA52;ATF3;CSF1R;C5AR1;IQGAP1;TNFRSF11A;IQGAP3;PIK3R6;PIK3R5;HSP90B1;RAP1B;NCKAP1L;CLSPN;ECT2;LYN;XBP1;TGFB1;HSPA5;GADD45B;GADD45A;WFS1;EDEM1;EIF2AK2;ASNS;EIF2S1;GADD45G;TPX2;CCDC88A;DLG1;MAP3K15;DAB2;PTPRC;CDK1;HYOU1;CALR;CALM1;EZH2;DIRAS1;ITGB3;HTR2B;HTR2A;PIK3CG;GHR;SERP…
"chromatin remodeling at centromere (GO:0031055)"	"16/25"	1.51104e-05	0.000529542	-1.56308	11.7911	"HELLS;CENPU;NPM1;CENPW;CASC5;CENPA;HIST1H4A;MIS18A;CENPH;CENPI;MIS18BP1;CENPK;CENPN;OIP5;CENPP;CENPQ"
"antigen processing and presentation (GO:0019882)"	"58/225"	7.90071e-05	0.00213236	-1.87691	11.544	"ARF1;NCF1;CLTC;NCF4;KIF11;IFI30;CTSS;KIF15;ICAM1;PSMD8;SEC61A1;PSMD6;CTSL;PSMD2;AP1S2;CTSH;PSMD1;AP1S1;CD36;SEC61B;CTSE;CTSD;PDIA3;FCER1G;SLC11A1;AP1B1;TAP1;CYBB;KIF23;CYBA;KIF22;PSMA5;RAB32;PSMA4;PSMA1;PSME4;KIF2C;UBA52;PSMD12;PSMD11;PSMD14;UNC93B1;PSMD13;PSMA7;RACGAP1;RPS27A;AP1M1;CD74;ERAP1;RFTN1;RAB27A;CENPE;PSMC6;PSMC1;TPP2;CALR;ULBP1;LGMN"
"telomere maintenance via recombination (GO:0000722)"	"16/26"	2.16023e-05	0.000709977	-1.58849	11.517	"RFC5;PRIM2;RFC3;FEN1;RFC4;PCNA;LIG1;RFC2;PRIM1;RPA2;POLA1;POLD4;POLA2;POLE2;DNA2;POLE"
"spindle organization (GO:0007051)"	"28/74"	3.42551e-05	0.00103548	-1.66504	11.4436	"RGS14;TTK;KIF11;CHD3;AURKA;RCC1;FLNA;CEP192;MYBL2;NEK2;FBXO5;RANBP1;SPAG5;PLK2;HAUS4;HAUS3;HAUS6;TUBG1;EML1;KNSTRN;NDC80;ESPL1;KIFC1;TACC3;MYH9;AUNIP;RAN;SPC25"
"negative regulation of cytokine production (GO:0001818)"	"50/185"	9.07307e-05	0.00235084	-1.88897	11.4339	"CD83;ARRB2;LRRC32;PYCARD;C1QBP;DHX58;TRIM25;ACP5;TSPO;LBP;JAK3;IKBKE;CMKLR1;SRGN;ANXA1;TICAM2;SLC11A1;IRAK3;TNFRSF1A;RNF125;TRAF3;TLR9;TLR4;UBA52;TNFRSF21;TLR2;PTGER4;C5AR2;GSTP1;GBA;NLRC5;TWIST1;FURIN;MEFV;THBS1;INPP5D;NLRP3;HMOX1;APOD;NCKAP1L;RPS27A;CD276;ATG5;IL33;TGFB1;INHBB;INHBA;AXL;BCL3;F2RL1"
"positive regulation of cell adhesion (GO:0045785)"	"47/171"	0.000104265	0.00260503	-1.88614	11.2231	"FOXC2;CITED2;ALOX15;PTPRJ;ITGAL;FBLN2;THBS1;CX3CL1;PREX1;LGALS1;HYAL1;C1QBP;SPP1;PTK2B;PIEZO1;EMILIN1;NCKAP1L;CD36;TGM2;S100A10;VAV3;SMAD3;SYK;ANGPT1;MYO10;TPM1;NPNT;VAV1;TBX18;SMAD7;SFRP1;DAB2;CCDC80;CDK6;ARPC2;IL1B;NINJ1;SAA1;ADAM9;COL8A1;ADAM8;PTPN6;ITGA5;TEK;CALR;ARHGEF7;CD44"
"extracellular matrix organization (GO:0030198)"	"82/359"	0.000114249	0.00276968	-1.87641	11.0502	"COL18A1;B4GALT1;ITGAM;ITGB3;ELN;SERPINE1;ITGB2;POMT1;ICAM2;TNC;PLOD3;ITGAL;CTSS;LOXL1;ICAM1;LOXL2;ADAMTS4;LGALS3;EFEMP2;EFEMP1;CTSL;CASP3;SH3PXD2B;ITGAX;ITGB8;CYP1B1;ITGB7;EMILIN1;TIMP1;ATP7A;CTSD;COLGALT1;CTSB;POSTN;ITGA4;DST;ANXA2;ACTN1;BGN;NPNT;MMP9;MMP14;VCAN;COL2A1;CCDC80;ADAM15;PXDN;ITGA7;COL6A3;ADAM9;COL8A1;MMP19;ADAM8;ITGA5;PPIB;CD44;ITGA9;FBN2;FOXC2;COL11A1;LRP4;FURIN;FBLN1;LTBP3;FBLN2;…
"negative regulation of phosphate metabolic process (GO:0045936)"	"99/458"	0.00014088	0.00324073	-1.9236	11.026	"PID1;GMFG;CASC5;PYCARD;RGS2;EDNRB;UBASH3B;MYC;CD300A;IGFBP3;SFRP4;SFRP1;WDR81;TRIB1;TWIST1;THY1;IQGAP1;PKMYT1;SAMSN1;SOCS3;CCNB1;SOCS1;STK38;BAG1;INPP5J;NCKAP1L;CEP192;SFN;APOE;LYN;JUN;TGFB1;SMAD3;GADD45B;GADD45A;RCC2;PLK1;PDE2A;INHBA;IGF1;DNAJC15;GNB2L1;GADD45G;SMAD7;IBTK;PTPRC;DNAJC10;FGFR1OP;CALM1;PLEK;PTPRJ;ARRB2;FOXM1;SPRED3;SPRED2;SPRED1;HHEX;DUSP10;HYAL2;CASP3;NUP62;PMEPA1;TMED2;YWHAG;CCR…
"'de novo' protein folding (GO:0006458)"	"23/54"	3.97836e-05	0.00118073	-1.63377	11.0143	"TOR4A;CCT3;CD74;HSPA8;CCT2;SPHK1;ACTB;TUBA4A;HSPD1;SEP15;CCT6A;DNAJC2;TUBA1C;TUBB6;TUBB2B;HSPH1;TUBB2A;TUBB3;TCP1;CCT8;CCT7;UGGT1;CCT4"
"negative regulation of phosphorus metabolic process (GO:0010563)"	"99/458"	0.00014088	0.00324073	-1.92103	11.0112	"PID1;GMFG;CASC5;PYCARD;RGS2;EDNRB;UBASH3B;MYC;CD300A;IGFBP3;SFRP4;SFRP1;WDR81;TRIB1;TWIST1;THY1;IQGAP1;PKMYT1;SAMSN1;SOCS3;CCNB1;SOCS1;STK38;BAG1;INPP5J;NCKAP1L;CEP192;SFN;APOE;LYN;JUN;TGFB1;SMAD3;GADD45B;GADD45A;RCC2;PLK1;PDE2A;INHBA;IGF1;DNAJC15;GNB2L1;GADD45G;SMAD7;IBTK;PTPRC;DNAJC10;FGFR1OP;CALM1;PLEK;PTPRJ;ARRB2;FOXM1;SPRED3;SPRED2;SPRED1;HHEX;DUSP10;HYAL2;CASP3;NUP62;PMEPA1;TMED2;YWHAG;CCR…
"positive regulation of response to wounding (GO:1903036)"	"39/130"	8.67146e-05	0.00229536	-1.7942	10.9031	"PTGER4;FOXC2;SERPINE1;PLEK;TNFRSF11A;THBS1;PIK3CG;CTSS;CX3CL1;THBD;RPS19;HYAL2;PDPN;CD36;LBP;TGM2;CCR2;CCL24;IL33;FCER1G;IL15;PDE2A;OSMR;TNFRSF1A;IL17RA;SELP;F7;FABP4;ADORA2B;IL1B;ALOX5AP;TLR9;ADAM8;TLR7;HPSE;IL6ST;TLR4;IL17B;TLR2"
"extracellular structure organization (GO:0043062)"	"82/360"	0.000123536	0.0029225	-1.86595	10.8884	"COL18A1;ITGAM;B4GALT1;ITGB3;ELN;SERPINE1;ITGB2;POMT1;ICAM2;TNC;PLOD3;ITGAL;LOXL1;CTSS;LOXL2;ICAM1;ADAMTS4;LGALS3;EFEMP2;EFEMP1;CTSL;CASP3;SH3PXD2B;ITGAX;ITGB8;CYP1B1;ITGB7;EMILIN1;TIMP1;ATP7A;CTSD;COLGALT1;CTSB;POSTN;ITGA4;DST;ANXA2;ACTN1;BGN;NPNT;MMP9;MMP14;VCAN;COL2A1;CCDC80;ADAM15;PXDN;ITGA7;MMP19;COL6A3;ADAM9;COL8A1;ADAM8;ITGA5;PPIB;CD44;ITGA9;FBN2;FOXC2;COL11A1;LRP4;FBLN1;FURIN;LTBP3;FBLN2;…
"MyD88-dependent toll-like receptor signaling pathway (GO:0002755)"	"29/82"	6.74019e-05	0.00185692	-1.71602	10.7918	"HSPD1;RPS6KA3;RPS6KA1;CD36;IKBKG;CD14;RPS27A;MEF2A;MAP2K3;DUSP4;MEF2C;JUN;IRAK3;FOS;IRAK4;DUSP6;TLR1;MAPK11;MAPKAPK3;CDK1;TLR9;BTK;TLR8;TLR7;TLR5;UBA52;TLR4;MYD88;TLR2"
"positive regulation of Rho GTPase activity (GO:0032321)"	"43/149"	8.12961e-05	0.00217545	-1.75479	10.7578	"DOCK4;TRIO;CCL11;GPR65;THY1;ARHGAP15;ARHGAP6;RASGRP1;ARHGAP4;ICAM1;FGD2;FGD3;PREX1;DOCK11;ABR;FGD6;PTK2B;NCKAP1L;ECT2;SRGAP1;S100A10;VAV3;CCL24;JUN;PLEKHG1;ARHGEF39;CEP152;ARHGEF19;RHOG;ARAP3;OCRL;GMIP;VAV1;TIAM2;BCR;SFRP1;ARHGEF3;PKP4;ARHGEF2;ARHGEF7;DOCK2;NGEF;ARHGEF6"
"regulation of MAP kinase activity (GO:0043405)"	"66/273"	0.000133234	0.00310688	-1.85967	10.738	"IL1RN;DIRAS1;HTR2B;PTPRJ;HTR2A;PIK3CG;GHR;SPRED3;SPRED2;RGS2;SPRED1;DUSP10;HYAL2;NUP62;IKBKG;MAP4K1;MAP2K3;DUSP4;DUSP5;MEF2C;SYK;CD300A;HGF;IRAK3;DUSP6;SFRP1;MDFIC;MAPKAPK3;ADORA2B;IL1B;MADD;TLR9;ADAM8;TRIB1;MET;UBA52;TLR4;PRKAA1;RGS14;GSTP1;GBA;C5AR1;CXCR4;TNFRSF11A;THBS1;IQGAP3;PIK3R6;PIK3R5;STK38;PTK2B;APOE;S1PR2;PAK3;RPS27A;LYN;CD74;TGFB1;WNT7B;SORL1;MAPK11;DAB2;PTPRC;CDK1;SPRY2;PTPN6;EZH2"
"leukocyte homeostasis (GO:0001776)"	"22/51"	5.00226e-05	0.00142419	-1.63599	10.7225	"LYN;MEF2A;MEF2C;TGFB1;ANXA1;TNFRSF13B;TNFSF14;RIPK3;PIK3CD;CORO1A;CCNB2;PPP2R3C;CASP3;PDE4B;PMAIP1;BAX;NCKAP1L;IKBKG;BAK1;JAK3;SKIL;SH2B2"
"regulation of antigen receptor-mediated signaling pathway (GO:0050854)"	"18/35"	4.13794e-05	0.00120616	-1.59195	10.6984	"LYN;PRKCH;CMTM3;PRKCB;CD300A;NFAM1;PLCL2;PTPN22;CBLB;PTPRJ;THY1;LGALS3;PTPRC;LPXN;PTPN6;KCNN4;ADA;PTPN2"
"negative regulation of lymphocyte activation (GO:0051250)"	"33/102"	9.17617e-05	0.00236504	-1.76266	10.6587	"TNFRSF13B;LST1;CBLB;NRARP;PTPN22;LRRC32;SAMSN1;LGALS3;SHH;HLX;INPP5D;CASP3;TNFRSF14;TNFAIP8L2;JAK3;CD276;LYN;CD74;TGFB1;CDKN2A;CD300A;THOC1;INHBA;DLG1;SFRP1;AXL;ID2;TYRO3;PTPN6;MNDA;NFKBID;TNFRSF21;PTPN2"
"positive regulation of inflammatory response (GO:0050729)"	"30/88"	8.77178e-05	0.00230943	-1.74103	10.5694	"PTGER4;SERPINE1;TNFRSF11A;PIK3CG;CTSS;CX3CL1;RPS19;HYAL2;LBP;TGM2;CCR2;CCL24;IL33;FCER1G;IL15;PDE2A;OSMR;TNFRSF1A;IL17RA;FABP4;ADORA2B;IL1B;ALOX5AP;TLR9;ADAM8;TLR7;IL6ST;TLR4;IL17B;TLR2"
"negative regulation of protein kinase activity (GO:0006469)"	"50/189"	0.000140959	0.00324073	-1.81665	10.413	"GMFG;PTPRJ;SPRED3;PYCARD;SPRED2;SPRED1;HHEX;RGS2;DUSP10;UBASH3B;HYAL2;CASP3;NUP62;YWHAG;DUSP4;DUSP5;H2AFY;CD300A;IRAK3;DUSP6;SFRP1;IL1B;TRIB1;RGS14;GSTP1;GBA;THY1;SOCS3;SOCS1;STK38;SFN;APOE;LYN;CDKN2B;NPM1;CDKN2C;GADD45B;GADD45A;CDKN2A;PLK1;SORL1;GNB2L1;GADD45G;IBTK;DBNDD2;FABP4;PTPRC;SPRY2;FGFR1OP;PTPN6"
"histone exchange (GO:0043486)"	"17/31"	3.64344e-05	0.0010946	-1.52526	10.3983	"CENPU;NPM1;CENPW;CASC5;CENPA;HIST1H4A;MIS18A;CENPH;NASP;CENPI;MIS18BP1;CENPK;PSME4;CENPN;OIP5;CENPP;CENPQ"
"CENP-A containing nucleosome assembly (GO:0034080)"	"15/23"	2.37068e-05	0.000768824	-1.44589	10.3679	"CENPU;NPM1;CENPW;CASC5;CENPA;HIST1H4A;MIS18A;CENPH;CENPI;MIS18BP1;CENPK;CENPN;OIP5;CENPP;CENPQ"
"negative regulation of inflammatory response (GO:0050728)"	"30/89"	0.000103523	0.00259976	-1.73514	10.3281	"PTGER4;CALCRL;GSTP1;GBA;AOAH;MEFV;ABR;NT5E;DUSP10;RPS19;ACP5;NLRP3;APOD;TNFAIP8L2;APOE;CD276;IER3;SMAD3;ANXA1;GPX1;TNFRSF1B;TNFRSF1A;BCR;OTULIN;SAA1;TYRO3;PPARG;TEK;ADA;PTPN2"
"antigen receptor-mediated signaling pathway (GO:0050851)"	"38/127"	0.000111061	0.00271718	-1.73826	10.2699	"WAS;PIK3CD;PTPN22;THY1;FYB;INPP5D;PDE4B;PLCG2;CD38;NCKAP1L;IKBKG;RPS27A;SH2B2;VAV3;MEF2A;LYN;VASP;MEF2C;SYK;PLEKHA1;PRKCB;PDE4D;NFAM1;RFTN1;LAT2;TEC;PTPRC;THEMIS2;KLHL6;BTK;BAX;PTPN6;MNDA;LCP2;UBA52;SPG21;TNFRSF21;CARD11"
"lymphocyte homeostasis (GO:0002260)"	"20/44"	6.14909e-05	0.00172069	-1.60534	10.218	"MEF2A;LYN;MEF2C;TGFB1;TNFSF14;RIPK3;TNFRSF13B;PIK3CD;CORO1A;CCNB2;PPP2R3C;CASP3;PMAIP1;BAX;NCKAP1L;IKBKG;BAK1;JAK3;SKIL;SH2B2"
"negative regulation of G1/S transition of mitotic cell cycle (GO:2000134)"	"32/99"	0.000118031	0.00283332	-1.74091	10.2127	"PSMD12;PSMD11;PSMD14;PSMD13;RPS27L;PSMA7;ZC3H12D;PSMD8;PIDD1;PSMD6;CCND1;GSG2;PSMD2;PSMD1;RPS27A;GTSE1;SOX4;E2F7;RBM38;CDKN2B;RPA2;DGKZ;SMARCA4;PSMA5;PSMA4;PSMC6;PSMA1;PSMC1;CDK2;PSME4;UBA52;EZH2"
"mitotic nuclear envelope disassembly (GO:0007077)"	"18/37"	7.22017e-05	0.00196429	-1.63587	10.1958	"NUP205;NUP107;NUP188;NUP210;NUP155;PLK1;AAAS;NUP93;CCNB2;CCNB1;NUP50;NUP62;LMNA;CDK1;NUP43;NUP54;NUPL1;NUP37"
"negative regulation of cell cycle G1/S phase transition (GO:1902807)"	"32/99"	0.000118031	0.00283332	-1.73798	10.1955	"PSMD12;PSMD11;PSMD14;PSMD13;RPS27L;PSMA7;PSMD8;ZC3H12D;PIDD1;PSMD6;CCND1;GSG2;PSMD2;PSMD1;RPS27A;GTSE1;SOX4;E2F7;RBM38;CDKN2B;RPA2;DGKZ;SMARCA4;PSMA5;PSMA4;PSMC6;PSMA1;PSMC1;CDK2;PSME4;UBA52;EZH2"
"positive regulation of mitotic cell cycle (GO:0045931)"	"33/103"	0.000106909	0.00264412	-1.71534	10.1812	"AIF1;AURKA;MTBP;CCNB1;CCND1;NUSAP1;EIF4EBP1;HES1;EIF4E;DLGAP5;GEN1;RANBP1;TGFB1;ANXA1;UBE2C;SPHK1;RCC2;PLK1;ASNS;CDC7;IGF1;CDC6;CDC25B;BTC;RAD51B;DYNC1LI1;ESPL1;TAL1;CDK4;IL1B;CDK1;BIRC5;MAD2L1"
"regulation of interleukin-6 production (GO:0032675)"	"29/84"	9.53401e-05	0.00243167	-1.68953	10.1696	"CEBPB;C5AR2;GBA;TWIST1;ARRB2;HSPD1;PYCARD;IL1RL2;INPP5D;HYAL2;NCKAP1L;CD36;LBP;IL33;FCER1G;TICAM2;CARD9;IRAK3;TNFRSF1A;TLR1;ADORA2B;IL1B;TLR9;F2RL1;TLR7;ARHGEF2;TLR4;MYD88;TLR2"
"cellular response to external stimulus (GO:0071496)"	"49/185"	0.000159629	0.00344715	-1.77528	10.0662	"TNC;AQP1;ICAM1;GJA1;CASP8;CHEK1;CASP1;UPP1;KLF10;IL15;SPHK1;RNASE4;CYBA;FOS;TNFRSF1A;SFRP1;ADORA2B;IL1B;TLR8;TLR7;TLR5;TLR4;SQSTM1;PTGER4;PRKAA1;LDHA;NUAK2;BAG3;PMAIP1;HMOX1;BAK1;FNIP1;LYN;GSDMD;EGR1;CDKN2B;JUN;HSPA5;TNFSF14;GADD45A;VDR;PDE2A;NR1H4;ASNS;INHBB;DNAJC15;FOSL1;AXL;MYD88"
"mitotic cell cycle checkpoint (GO:0007093)"	"33/103"	0.000106909	0.00264412	-1.66501	9.88253	"TOP2A;BLM;ZWILCH;BUB1B;RPS27L;TTK;AURKB;CDC20;MTBP;CCNB1;CCND1;KNTC1;CLSPN;BUB1;IER3;CDKN2B;TIPIN;TGFB1;UBE2C;PLK2;PLK1;HMGA2;RPA2;DGKZ;TICRR;CCNA2;DLG1;CENPF;CCNG1;CDC16;CDK2;CDK1;MAD2L1"
"osteoblast differentiation (GO:0001649)"	"32/98"	0.000101077	0.00255142	-1.65015	9.85324	"SEMA7A;CBFB;DHX9;CLTC;FHL2;TNC;TWIST1;DDX21;SOX2;FBL;GJA1;GPNMB;FIGNL1;SPP1;JUNB;MEF2A;MEF2C;IGFBP5;TPM4;ALYREF;IGFBP3;DNAJC13;HSPE1;RUNX2;SND1;GTPBP4;RSL1D1;SFRP1;VCAN;SNAI1;ALPL;ERH"
"antigen processing and presentation of exogenous peptide antigen via MHC class I	TAP-dependent (GO:0002479)"	"27/75"	9.30621e-05	0.002386	-1.63182	9.85317
"telomere maintenance via telomere lengthening (GO:0010833)"	"18/36"	5.49056e-05	0.00155418	-1.52242	9.84519	"RFC5;PRIM2;FEN1;RFC3;RFC4;PCNA;LIG1;RFC2;PRIM1;PINX1;TINF2;RPA2;POLA1;POLD4;POLA2;POLE2;DNA2;POLE"
"myeloid cell differentiation (GO:0030099)"	"43/154"	0.00015055	0.00335125	-1.72396	9.82385	"CSF1R;CEBPA;SPI1;CBFB;CITED2;PDE1B;PIK3CD;SNX10;TNFRSF11A;EFNA4;RASGRP4;HHEX;CASP8;RPS19;CASP3;JUNB;LYN;MEF2A;CDKN2B;JUN;MEF2C;TGFB1;PDE2A;GAB3;NBEAL2;INHBA;GAB2;MMP9;RUNX1;BATF;SMARCA4;DAB2;EFNA2;OSTM1;TAL1;ID2;IRF8;MYH9;HCLS1;PPARG;PTPN6;SFXN1;PTPN2"
"regulation of microtubule-based process (GO:0032886)"	"37/124"	0.000142246	0.00325505	-1.71016	9.79501	"MACF1;CCNF;BRCA1;SKA3;SKA1;AURKB;NUBP1;AURKA;RGS2;CCNB1;XPO1;RACGAP1;CAPZB;CHEK1;INPP5J;NEK2;ECT2;CEP76;PLK4;GEN1;RANBP1;NPM1;BORA;SPAG5;DST;PLK2;RCC2;CKAP2;MEMO1;KNSTRN;TPX2;PSRC1;FES;CENPJ;TACC3;ARHGEF2;CDK5R1"
"positive regulation of protein maturation (GO:1903319)"	"59/240"	0.000203639	0.00420768	-1.77239	9.69645	"TRADD;ROBO1;PYCARD;PIDD1;CASP7;CASP8;MYC;CASP3;CASP1;CTSH;DLGAP5;CTSC;APAF1;TNFRSF1B;MMP14;AIM2;ESPL1;IL1B;PSME4;ADAM9;ADAM8;PPARG;TRIB1;VCP;PSMD14;PCOLCE2;RPS27L;FBLN1;FURIN;MEFV;CLN6;HSPD1;NKD2;AURKA;PMAIP1;NLRP3;SNX9;BAK1;APOE;BID;XDH;IL33;PRELID1;XBP1;SMAD3;WFS1;CDKN2A;PLK2;PLK1;FN1;HSPE1;GNB2L1;SMAD7;ACER2;DAB2;P2RX1;CYCS;BAX;ANP32B"
"positive regulation of protein processing (GO:0010954)"	"59/240"	0.000203639	0.00420768	-1.76988	9.68273	"TRADD;ROBO1;PYCARD;PIDD1;CASP7;CASP8;MYC;CASP3;CASP1;CTSH;DLGAP5;CTSC;APAF1;TNFRSF1B;MMP14;AIM2;ESPL1;IL1B;PSME4;ADAM9;PPARG;ADAM8;TRIB1;VCP;PSMD14;PCOLCE2;RPS27L;FURIN;FBLN1;MEFV;CLN6;NKD2;HSPD1;AURKA;PMAIP1;NLRP3;SNX9;BAK1;APOE;BID;XDH;IL33;PRELID1;XBP1;SMAD3;CDKN2A;WFS1;PLK2;PLK1;FN1;HSPE1;GNB2L1;SMAD7;ACER2;DAB2;P2RX1;BAX;CYCS;ANP32B"
"'de novo' posttranslational protein folding (GO:0051084)"	"21/49"	7.92505e-05	0.00213236	-1.57076	9.66101	"CCT3;TOR4A;CD74;HSPA8;CCT2;SPHK1;TUBA4A;ACTB;CCT6A;SEP15;TUBA1C;TUBB6;TUBB2B;HSPH1;TUBB2A;TUBB3;TCP1;CCT8;CCT7;UGGT1;CCT4"
"exocytosis (GO:0006887)"	"58/233"	0.000174144	0.00372394	-1.72412	9.64294	"STEAP3;WDR1;EXOC3L4;ITGB3;PROS1;SNAP23;SERPINE1;PLEK;TNFAIP2;PIK3CD;F13A1;PIK3CG;MILR1;CFL1;TIMP1;CD36;SRGN;NSF;HGF;ACTN1;ACTN4;TUBA4A;F5;LAT2;HCK;RAB31;PFN1;STEAP2;EXOC2;EXOC1;CD63;RASGRP1;THBS1;STX11;KNG1;NKD2;CPLX3;CCL8;PSAP;FLNA;STX3;CCR1;LYN;SYT4;TGFB1;HSPA5;CEP152;LGI3;FN1;MYO5A;RAB27A;IGF1;SYT6;SELP;CALU;CALM1;MYO1F;PF4"
"response to wounding (GO:0009611)"	"45/167"	0.000210336	0.00431217	-1.75462	9.55622	"CX3CR1;MACF1;ARF4;NRP1;ITGB3;ALOX15;TNC;PLAT;AQP1;ELK3;SOX2;HHEX;LGALS1;CHL1;CASP3;DPYSL3;CCL2;HMOX1;TSPO;APOD;TIMP1;APOE;CCR2;LYN;CCR1;JUN;SMAD3;TGFB1;DST;ARG1;SLC11A1;TPM1;ARHGEF19;FN1;LYVE1;TNFRSF1A;GFAP;GAP43;FABP5;PTK7;CDK1;SDC1;BAX;CD44;ITGA9"
"regulation of chromosome segregation (GO:0051983)"	"24/63"	0.000111528	0.00271718	-1.6145	9.53875	"SPAG5;UBE2C;CDCA5;RCC2;PLK1;BUB1B;TTK;CDC6;KNSTRN;AURKB;CIT;CDC20;CENPF;CCNB1;RACGAP1;ESPL1;CDC16;KIF2C;NEK2;FBXO5;ECT2;BUB1;DLGAP5;MAD2L1"
"B cell activation (GO:0042113)"	"38/128"	0.000127038	0.00297659	-1.63928	9.53566	"PIK3CD;IKZF1;RBPJ;HDAC9;HSPD1;LYL1;HHEX;LGALS1;CASP8;EXO1;BLNK;PLCG2;PTK2B;FNIP1;JAK3;MEF2A;MEF2C;ITGA4;PRKCB;NFAM1;PLCL2;CD180;POU2F2;BATF;LAT2;PTPRC;BANK1;GPR183;CLCF1;BCL3;BTK;BAX;IL7R;TLR4;PTPN2;ADA;GAPT;SKAP2"
"regulation of T cell activation (GO:0050863)"	"62/259"	0.000262675	0.0050444	-1.79915	9.51655	"CD83;CD80;CBLB;PTPN22;NRARP;IKZF1;ITGAL;LRRC32;PYCARD;LGALS3;SHH;LGALS1;PNP;CASP3;MAP3K8;TNFAIP8L2;JAK3;CCR2;SYK;RIPK3;IL15;CD300A;DHPS;IGFBP2;VAV1;ZEB1;IL1B;ADAM8;IL6ST;TNFRSF21;CARD11;SASH3;BLM;THY1;CORO1A;AIF1;HSPD1;DPP4;IL1RL2;KLRK1;HSPH1;HLX;CCL2;TNFRSF14;HES1;NCKAP1L;CD276;LYN;CD74;PRELID1;EGR3;TGFB1;TNFSF14;CDKN2A;IGF1;DLG1;PTPRC;PTPN6;IL7R;NFKBID;PTPN2;ADA"
"regulation of I-kappaB kinase/NF-kappaB signaling (GO:0043122)"	"54/213"	0.000195298	0.00408708	-1.71467	9.43055	"GOLT1B;TRADD;HTR2B;TRIM8;PYCARD;GJA1;LGALS1;CASP8;NUP62;CASP1;TRIM25;CD36;LGALS9;IKBKG;IKBKE;WLS;TGM2;TICAM2;PRKCB;SPHK1;SHISA5;RHOH;IRAK4;RHOC;MID2;TNFRSF1A;IL1B;TLR9;TRIM59;S100A4;TLR7;SQSTM1;UBA52;TLR4;CARD11;TLR2;GSTP1;ZC3HAV1;PRDX1;FLNA;HMOX1;NLRP3;RPS27A;ECT2;MAP3K3;TNFSF14;PLK2;CARD9;CFLAR;BCL3;REL;F2RL1;NFKBID;MYD88"
"negative regulation of defense response (GO:0031348)"	"36/120"	0.000159163	0.00344715	-1.66132	9.42002	"PTGER4;CALCRL;GSTP1;GBA;NLRC5;ARRB2;AOAH;MEFV;ABR;NT5E;DUSP10;RPS19;C1QBP;DHX58;ACP5;NLRP3;APOD;TNFAIP8L2;APOE;CD276;IER3;SMAD3;ANXA1;GPX1;EIF2AK2;IRAK3;TNFRSF1B;TNFRSF1A;BCR;OTULIN;SAA1;TYRO3;PPARG;TEK;ADA;PTPN2"
"homeostasis of number of cells (GO:0048872)"	"31/96"	0.000151863	0.00336504	-1.65167	9.40513	"SASH3;TNFRSF13B;PIK3CD;LIPA;CORO1A;CCNB2;RPS17;PPP2R3C;PRDX1;CASP3;PDE4B;PMAIP1;HMOX1;GCNT4;NCKAP1L;IKBKG;BAK1;JAK3;SKIL;SH2B2;LYN;MEF2A;MEF2C;TGFB1;ANXA1;TNFSF14;RIPK3;AXL;BAX;IL7R;RPS24"
"positive regulation of lymphocyte activation (GO:0051251)"	"59/243"	0.000268114	0.00512873	-1.77768	9.37351	"CD83;CD80;IKZF1;ITGAL;PYCARD;SHH;LGALS1;PNP;CD38;MAP3K8;IL13RA1;CCR2;VAV3;MEF2A;MEF2C;SYK;IL15;DHPS;IGFBP2;VAV1;IL1B;BTK;ADAM8;IL6ST;TLR4;CARD11;SASH3;BLM;THY1;CORO1A;AIF1;HSPD1;DPP4;IL1RL2;BLOC1S6;HSPH1;KLRK1;PPP2R3C;HLX;INPP5D;CCL2;TNFRSF14;HES1;NCKAP1L;CD276;LYN;CD74;EGR3;TGFB1;TNFSF14;IGF1;PTPRC;AXL;GPR183;CLCF1;PTPN6;IL7R;MYD88;ADA"
"regulation of B cell proliferation (GO:0030888)"	"22/54"	9.78549e-05	0.00248288	-1.54122	9.24475	"LYN;SASH3;VAV3;MEF2A;CD74;MEF2C;TNFRSF13B;CDKN2A;CD300A;PTPRC;GPR183;CLCF1;INPP5D;CASP3;CD38;MNDA;NCKAP1L;TLR4;ADA;CARD11;TNFRSF21;IL13RA1"
"positive regulation of organelle organization (GO:0010638)"	"76/340"	0.000348936	0.00624498	-1.80546	9.16445	"GPR65;ARPC1B;PLEK;FMN1;ARRB2;BRCA1;ICAM1;PYCARD;RGS2;CASP8;C1QBP;CFL1;NUSAP1;SYNPO;JARID2;DLGAP5;HIST1H1B;YWHAG;YWHAH;ACTR2;TMED9;ANXA1;ANXA2;TPM1;TINF2;BTC;HCK;SFRP1;PSRC1;ESPL1;TAL1;IL1B;BIRC5;HCLS1;PFN1;ARF6;DNMT1;CCL11;ALOX15;WAS;AURKA;LMAN1;CCNB1;E2F1;PMAIP1;PTK2B;NCKAP1L;SFN;BAK1;BID;PPARGC1A;S100A10;PLK4;VASP;CCL24;RANBP1;SMAD3;TGFB1;UBE2C;RCC2;SURF4;PLK1;GZMB;ARPC4;GCG;IGF1;DLG1;ARPC2;AR…
"positive regulation of MAPK cascade (GO:0043410)"	"86/395"	0.000308769	0.00567022	-1.7707	9.15901	"NRP1;IL1RN;DIRAS1;WWC1;HTR2B;TREM2;ARRB2;HTR2A;PIK3CG;EDA2R;ICAM1;GHR;SOX2;PYCARD;C1QTNF1;GLIPR2;MAP3K8;IKBKG;CD36;MAP4K1;MAP2K3;MEF2C;SYK;IGFBP4;HGF;IGFBP3;NPNT;NGF;MDFIC;MAPKAPK3;TRAF4;ADORA2B;IL1B;MADD;TLR9;ADAM9;ADAM8;TNIK;TLR4;UBA52;MET;CD44;CSF1R;PRKAA1;SEMA7A;C5AR2;C5AR1;ALOX15;CXCR4;TNFRSF11A;IQGAP3;THBS1;PIK3R6;PIK3R5;RAP1B;SDCBP;PSAP;PTK2B;S1PR2;RPS27A;PAK3;XDH;CCR1;MAP3K3;CD74;TGFB1;A…
"nuclear envelope disassembly (GO:0051081)"	"18/39"	0.000121729	0.00289372	-1.55323	9.07894	"NUP205;NUP107;NUP188;NUP210;NUP155;PLK1;AAAS;NUP93;CCNB2;CCNB1;NUP50;NUP62;LMNA;CDK1;NUP43;NUP54;NUPL1;NUP37"
"regulation of Ras GTPase activity (GO:0032318)"	"78/349"	0.000294841	0.00546908	-1.73859	9.05568	"DENND1C;DOCK4;TRIO;GPR65;GDI2;HTR2B;ARHGAP6;ARHGAP4;ICAM1;DOCK11;PREX1;TBC1D31;RASGEF1B;TBC1D10C;RCC1;DENND2D;VAV3;EPHA5;PLEKHG1;DENND2A;ARHGEF19;RHOG;TBC1D8;ARAP3;TBC1D9;TBC1D2B;OCRL;RAB3IL1;GMIP;RANGAP1;VAV1;TIAM2;BCR;TBC1D1;SFRP1;ACAP2;RASA4;MADD;TBC1D24;ARHGEF3;PKP4;RIN3;ARHGEF2;ARHGEF7;DOCK2;NGEF;ARHGEF6;CCL11;DENND3;THY1;IQGAP1;ARHGAP15;RASAL3;RASGRP1;IQGAP3;RASGRP4;FGD2;RAP1B;FGD3;ABR;ADA…
"regulation of transcription involved in G1/S transition of mitotic cell cycle (GO:0000083)"	"15/26"	6.74968e-05	0.00185692	-1.4389	9.04899	"CDT1;PCNA;RRM2;CDC6;BACH1;DHFR;POLA1;CDC45;ORC1;CCNE1;ID2;CDK1;E2F1;FBXO5;E2F7"
"membrane disassembly (GO:0030397)"	"18/39"	0.000121729	0.00289372	-1.54788	9.04767	"NUP205;NUP107;NUP188;NUP210;NUP155;PLK1;AAAS;NUP93;CCNB2;CCNB1;NUP50;NUP62;LMNA;CDK1;NUP43;NUP54;NUPL1;NUP37"
"positive regulation of angiogenesis (GO:0045766)"	"32/101"	0.000159792	0.00344715	-1.58692	8.99818	"CX3CR1;FOXC2;BTG1;CCL11;SERPINE1;TWIST1;BRCA1;THBS1;HDAC9;ETS1;PIK3R6;CX3CL1;AQP1;SRPX2;HYAL1;C3AR1;CTSH;HMOX1;CYP1B1;CCR3;CCL24;NOS3;PRKCB;SPHK1;ERAP1;VASH2;RUNX1;TNFRSF1A;LRG1;IL1B;ANGPTL4;TEK"
"adaptive immune response (GO:0002250)"	"30/91"	0.000143006	0.00325721	-1.56248	8.94815	"PIK3CD;TNFRSF11A;PIK3CG;CTSS;HSPD1;CTSL;EXO1;INPP5D;CTSH;CTSC;MEF2A;CD74;MEF2C;TGFB1;JAG1;FCER1G;SYK;CADM1;SLC11A1;DLG1;KLHL6;NEDD4;BCL3;BTK;TLR8;TLR4;MYD88;TNFRSF21;MYO1G;CRLF2"
"regulation of cellular response to stress (GO:0080135)"	"87/404"	0.000386762	0.00683745	-1.78659	8.90675	"STEAP3;IL1RN;HP;BRCA1;FOXM1;YBX3;EDA2R;PYCARD;SPRED2;SPRED1;DUSP10;MYC;CHEK1;CD36;POLH;IER3;MAP4K1;GPX1;SYK;HGF;H2AFX;THOC1;ERN1;SFRP4;SFRP1;MDFIC;TRAF4;IL1B;TLR9;TNIK;ARHGEF2;EEF1E1;PLA2R1;SQSTM1;TLR4;MET;CD44;RNASEH2B;PARPBP;GSTP1;TWIST1;TNFRSF11A;NPAS2;ARNTL;RAD51AP1;SDCBP;PPP4C;PRDX1;FIGNL1;PSAP;SPP1;RPS3;PMAIP1;PTK2B;BAK1;XDH;SKIL;MAP4K4;MCL1;LYN;CD74;XBP1;NPM1;PNPT1;GADD45B;GADD45A;CDKN2A;…
"positive regulation of I-kappaB kinase/NF-kappaB signaling (GO:0043123)"	"45/168"	0.000235131	0.00468064	-1.64964	8.84919	"GOLT1B;TRADD;HTR2B;ZC3HAV1;TRIM8;GJA1;LGALS1;CASP8;NUP62;CASP1;TRIM25;HMOX1;FLNA;CD36;IKBKG;LGALS9;RPS27A;ECT2;IKBKE;TGM2;WLS;MAP3K3;TICAM2;TNFSF14;PRKCB;PLK2;SPHK1;CARD9;SHISA5;IRAK4;CFLAR;RHOC;MID2;TNFRSF1A;IL1B;TLR9;REL;F2RL1;TLR7;S100A4;UBA52;TLR4;MYD88;CARD11;TLR2"
"response to virus (GO:0009615)"	"60/250"	0.000309159	0.00567022	-1.69943	8.79034	"DDX41;ICAM1;PYCARD;HYAL1;ANPEP;HYAL2;CLEC5A;DHX58;CFL1;ITGAX;TRIM25;AP1S1;ITGB7;IKBKG;MB21D1;IFNAR2;APOBEC1;MEF2C;CXADR;IRAK3;GTF2F1;TMEM173;ACTA2;FGR;EEF1G;PLSCR1;OAS2;TLR8;TLR7;IRF5;IFNAR1;TRIM56;RNASEL;CCL11;UNC93B1;NLRC5;CXCR4;DDX21;ZC3HAV1;RPS15A;CCL8;PMAIP1;NLRP3;TNFRSF14;MX1;CARD9;HMGA1;EIF2AK2;HMGA2;DCLK1;FOSL1;FAM111A;CDK6;PTPRC;POLR3C;BCL3;F2RL1;POLR3H;ABCE1;MYD88"
"regulation of angiogenesis (GO:0045765)"	"47/179"	0.000253934	0.00489573	-1.64847	8.76888	"CX3CR1;FOXC2;SP100;RNH1;CCL11;BTG1;SERPINE1;PDE3B;TWIST1;BRCA1;THBS2;THBS1;HDAC9;ETS1;CX3CL1;THBS4;PIK3R6;AQP1;HHEX;SRPX2;HYAL1;STAB1;C3AR1;CCL2;CTSH;HMOX1;CYP1B1;CCR3;HTATIP2;CCR2;SEMA4A;CCL24;TNFRSF12A;NOS3;PRKCB;TIE1;SPHK1;ERAP1;VASH2;RUNX1;TNFRSF1A;SFRP1;LRG1;IL1B;ANGPTL4;TEK;PF4"
"positive regulation of interleukin-6 production (GO:0032755)"	"21/51"	0.000124159	0.00292312	-1.49253	8.70906	"IL33;FCER1G;TICAM2;CARD9;TWIST1;HSPD1;PYCARD;TLR1;IL1RL2;ADORA2B;IL1B;HYAL2;TLR9;F2RL1;TLR7;CD36;LBP;ARHGEF2;TLR4;MYD88;TLR2"
"regulation of ubiquitin-protein transferase activity (GO:0051438)"	"32/103"	0.000214324	0.0043731	-1.59485	8.66367	"PSMD12;PSMD11;PSMD14;PSMD13;BUB1B;PSMA7;PSMD8;CDC20;PSMD6;CCNB1;PSMD2;PSMD1;FBXO5;RPS27A;ARRDC4;CDKN2A;FEM1B;UBE2C;PLK1;SMAD7;PSMA5;PSMA4;PSMC6;PSMA1;UBE2S;PSMC1;CDC16;CDK2;PSME4;CDK1;UBA52;MAD2L1"
"toll-like receptor 4 signaling pathway (GO:0034142)"	"31/97"	0.000176882	0.00376606	-1.55029	8.65331	"ITGAM;ITGB2;RPS6KA3;CASP8;RPS6KA1;CD36;IKBKG;LBP;CD14;RPS27A;IKBKE;MEF2A;DUSP4;MAP2K3;JUN;MEF2C;TICAM2;RIPK3;IRAK4;FOS;DUSP6;MAPK11;MAPKAPK3;TRAF3;BTK;CDK1;PIK3AP1;UBA52;TLR4;MYD88;TLR2"
"activation of cysteine-type endopeptidase activity involved in apoptotic process (GO:0006919)"	"28/83"	0.00017159	0.00368542	-1.541	8.63478	"VCP;TRADD;RPS27L;ROBO1;HSPD1;PYCARD;PIDD1;CASP7;CASP8;CASP3;CASP1;PMAIP1;NLRP3;CTSH;BAK1;BID;XDH;SMAD3;APAF1;CDKN2A;HSPE1;GNB2L1;ACER2;P2RX1;CYCS;BAX;PPARG;ANP32B"
"regulation of ligase activity (GO:0051340)"	"33/108"	0.000221875	0.00445296	-1.58982	8.60756	"PSMD12;PSMD11;PSMD14;PSMD13;BUB1B;PSMA7;PSMD8;CDC20;PSMD6;CCNB1;PSMD2;PSMD1;FBXO5;RPS27A;ARRDC4;RIPK3;CDKN2A;FEM1B;UBE2C;PLK1;SMAD7;PSMA5;PSMA4;PSMC6;PSMA1;UBE2S;PSMC1;CDC16;CDK2;PSME4;CDK1;UBA52;MAD2L1"
"regulation of ubiquitin-protein ligase activity involved in mitotic cell cycle (GO:0051439)"	"27/78"	0.000157911	0.00344715	-1.49327	8.46718	"PSMD12;PSMD11;PSMD14;PSMD13;BUB1B;PSMA7;CDC20;PSMD8;PSMD6;CCNB1;PSMD2;PSMD1;FBXO5;RPS27A;UBE2C;PLK1;PSMA5;PSMA4;PSMC6;PSMA1;PSMC1;CDC16;CDK2;PSME4;CDK1;UBA52;MAD2L1"
"regulation of vasculature development (GO:1901342)"	"50/197"	0.000323167	0.00590503	-1.6327	8.37895	"RNH1;BTG1;SERPINE1;PDE3B;BRCA1;ETS1;CX3CL1;AQP1;HHEX;HYAL1;STAB1;C3AR1;CTSH;CYP1B1;CCR3;HTATIP2;CCR2;TNFRSF12A;PRKCB;SPHK1;VASH2;RUNX1;TNFRSF1A;SFRP1;IL1B;ANGPTL4;CX3CR1;FOXC2;SP100;CCL11;TWIST1;THBS2;THBS1;HDAC9;THBS4;PIK3R6;RAP1B;SRPX2;CCL2;HMOX1;XDH;SEMA4A;EGR1;CCL24;NOS3;TIE1;ERAP1;LRG1;TEK;PF4"
"regulation of chemotaxis (GO:0050920)"	"35/120"	0.000303733	0.00561276	-1.61666	8.3787	"NRP1;C5AR2;SERPINE1;PTPRO;CXCR4;THBS1;AIF1;THBS4;ROBO1;EFNB2;CCL7;C1QBP;S1PR1;RAC2;C3AR1;PTK2B;CCL2;NCKAP1L;LBP;PLXNA4;CCR2;CMKLR1;MPP1;LYN;CCR1;CD74;SMAD3;TGFB1;CAMK1D;TNFSF14;F7;F2RL1;CALR;MET;PTPN2"
"regulation of cell adhesion mediated by integrin (GO:0033628)"	"17/36"	0.000150556	0.00335125	-1.46771	8.36365	"LYN;FOXC2;SYK;SERPINE1;PDE3B;PIK3CG;ACER2;DPP4;PLAU;LPXN;ADAM9;CYP1B1;PIEZO1;NCKAP1L;PTPN6;ADA;FERMT3"
"single organismal cell-cell adhesion (GO:0016337)"	"57/235"	0.000344816	0.00623087	-1.64183	8.3376	"ITGAM;MEGF10;ITGB3;ITGB2;PLEK;ICAM2;ITGAL;PIK3CG;ACTB;ACTG1;ICAM1;ITGAX;RAC2;OLR1;CYP1B1;ITGB7;NRCAM;CLIC1;CXADR;SYK;ITGA4;CD93;NPNT;RAP2B;IL1B;TYRO3;ITGA7;ADAM9;MYH9;PKP4;ADAM8;ITGA5;EZR;CD44;SELPLG;FBLIM1;GCNT1;THY1;NTN1;MYL12A;THBS4;SRPX2;PDPN;FLNA;P2RY12;CDSN;WNT7B;MSN;VMP1;SELP;DLG1;PTPRC;PTPN6;TEK;SIGLEC1;CDK5R1;FERMT3"
"negative regulation of response to external stimulus (GO:0032102)"	"53/215"	0.00039508	0.0069148	-1.66724	8.29303	"NRP1;PROS1;SERPINE1;PTPRO;PLAT;ROBO1;THBD;DUSP10;C1QTNF1;RPS19;UBASH3B;PLAU;C1QBP;DHX58;ACP5;TNFAIP8L2;IER3;GPX1;ANXA1;ANXA2;PLAUR;TNFRSF1B;TNFRSF1A;BCR;CD109;TYRO3;PPARG;TRIB1;PTGER4;CALCRL;C5AR2;GSTP1;GBA;AOAH;MEFV;AIF1;KNG1;ABR;NT5E;SPP1;CCL2;NLRP3;APOD;APOE;CD276;SMAD3;NOS3;EIF2AK2;OTULIN;SAA1;TEK;ADA;PTPN2"
"regulation of blood coagulation (GO:0030193)"	"27/79"	0.00018712	0.00394968	-1.49134	8.25323	"PROS1;SERPINE1;PLEK;PLAT;THBS1;KNG1;THBD;LBH;C1QTNF1;UBASH3B;PLAU;PDPN;CD36;APOE;LYN;FCER1G;SYK;ANXA2;NOS3;FAM46A;PLAUR;SELP;F7;TEC;F2RL1;HPSE;TLR4"
"regulation of hemostasis (GO:1900046)"	"27/79"	0.00018712	0.00394968	-1.48845	8.23728	"PROS1;SERPINE1;PLEK;PLAT;THBS1;KNG1;THBD;LBH;C1QTNF1;UBASH3B;PLAU;PDPN;CD36;APOE;LYN;FCER1G;SYK;ANXA2;NOS3;FAM46A;PLAUR;SELP;F7;TEC;F2RL1;HPSE;TLR4"
"antigen processing and presentation of peptide antigen via MHC class I (GO:0002474)"	"32/104"	0.000247374	0.00483619	-1.5201	8.1046	"PSMD12;PSMD11;PSMD14;NCF1;PSMD13;NCF4;IFI30;CTSS;PSMA7;PSMD8;SEC61A1;PSMD6;PSMD2;PSMD1;CD36;SEC61B;RPS27A;PDIA3;FCER1G;ERAP1;TAP1;CYBB;CYBA;PSMA5;PSMA4;PSMC6;PSMA1;PSMC1;PSME4;TPP2;CALR;UBA52"
"regulation of phagocytosis (GO:0050764)"	"21/52"	0.000154099	0.00338396	-1.42225	8.09074	"FCER1G;TGFB1;CAMK1D;SYK;CD300A;SLC11A1;ALOX15;GNB2L1;FGR;BCR;PYCARD;ABR;HCK;CCL2;F2RL1;PTX3;PRTN3;NCKAP1L;CD36;CALR;DOCK2"
"mucopolysaccharide metabolic process (GO:1903510)"	"36/124"	0.000270292	0.00515027	-1.52876	8.05461	"B4GALT1;HEXB;SLC35D2;HEXA;GXYLT1;XYLT1;HMMR;MKI67;CHSY1;CHST11;HYAL1;HYAL2;GPC1;DSE;PIM1;CHST15;GUSB;ST3GAL1;ST3GAL2;TGFB1;ANGPT1;IL15;CHPF2;HGF;GLCE;BGN;LYVE1;GALNS;VCAN;B3GNT7;IL1B;B3GNT3;B3GNT2;SDC1;CD44;B4GALT5"
"regulation of tumor necrosis factor superfamily cytokine production (GO:1903555)"	"27/80"	0.000221035	0.00445296	-1.48648	8.04808	"SASH3;C5AR2;GSTP1;TWIST1;ARRB2;THBS1;PYCARD;ACP5;TSPO;CD36;LBP;CD14;CCR2;FCER1G;CARD9;IRAK3;TNFRSF1A;TLR1;AXL;BCL3;TLR9;ADAM8;ARHGEF2;TLR4;MYD88;TLR2;PF4"
"response to reactive oxygen species (GO:0000302)"	"39/141"	0.000349423	0.00624498	-1.58376	8.03915	"PRKAA1;GSTP1;HP;ETS1;SLC8A1;AQP1;HYAL1;HYAL2;PRDX1;PTK2B;HMOX1;CYP1B1;OLR1;APOD;BAK1;APOE;ATP7A;ECT2;JUN;GPX1;ANXA1;LIG1;PLEKHA1;ARG1;GPX3;SPHK1;TPM1;FOS;NGF;FOSL1;AXL;PXDN;CDK2;BTK;CDK1;ADAM9;SDC1;ADA;EZH2"
"liver development (GO:0001889)"	"28/86"	0.000277634	0.00520909	-1.52879	8.03739	"CEBPA;CITED2;AK2;FOXM1;CCND1;MAN2A1;HLX;GNPNAT1;HES1;TK1;JARID2;CDKN2B;DUT;JUN;SMAD3;CADM1;ARG1;HGF;ASNS;IGF2R;ASS1;RUNX1;SMARCA4;BDH1;ALDH1A2;MET;ADA;ARF6"
"cell cycle G2/M phase transition (GO:0044839)"	"39/139"	0.000275117	0.00518173	-1.52723	8.03722	"LIN9;PKMYT1;FOXM1;AURKA;CCNB2;CCNB1;CHEK1;CEP192;NEK2;MYBL2;RPS27A;CEP76;YWHAG;PLK4;CDKN2B;HSP90AA1;BORA;CEP152;PLK1;CDC25C;MASTL;TUBG1;CDC25A;TUBA4A;CDC25B;CIT;CCNA2;NEDD1;CENPF;MELK;CENPJ;CDK2;CDK1;BIRC5;FGFR1OP;CEP41;UBA52;NES;TAF2"
"G2/M transition of mitotic cell cycle (GO:0000086)"	"39/139"	0.000275117	0.00518173	-1.52469	8.02385	"LIN9;PKMYT1;FOXM1;AURKA;CCNB2;CCNB1;CHEK1;CEP192;NEK2;MYBL2;RPS27A;CEP76;YWHAG;PLK4;CDKN2B;HSP90AA1;BORA;CEP152;PLK1;CDC25C;MASTL;TUBG1;CDC25A;TUBA4A;CDC25B;CIT;CCNA2;NEDD1;CENPF;MELK;CENPJ;CDK2;CDK1;BIRC5;FGFR1OP;CEP41;UBA52;NES;TAF2"
"single organism cell adhesion (GO:0098602)"	"61/259"	0.00042022	0.00727144	-1.62854	8.01859	"ITGAM;MEGF10;ITGB3;ITGB2;PLEK;KIF14;ICAM2;ITGAL;PIK3CG;ACTB;ACTG1;ICAM1;ITGAX;RAC2;OLR1;CYP1B1;ITGB7;NRCAM;CLIC1;CXADR;SYK;ITGA4;CD93;NPNT;RAP2B;PEAK1;IL1B;TYRO3;ITGA7;ADAM9;MYH9;PKP4;ADAM8;ITGA5;EZR;CD44;SELPLG;FBLIM1;GCNT1;THY1;NTN1;MYL12A;THBS4;SRPX2;PDPN;FLNA;P2RY12;CDSN;WNT7B;FN1;MSN;VMP1;SELP;DLG1;PTPRC;AXL;PTPN6;TEK;SIGLEC1;CDK5R1;FERMT3"
"regulation of coagulation (GO:0050818)"	"28/85"	0.000237168	0.00470207	-1.48685	7.96913	"PROS1;SERPINE1;PLEK;PLAT;THBS1;KNG1;THBD;LBH;C1QTNF1;UBASH3B;PLAU;PDPN;CD36;APOE;LYN;FCER1G;SYK;ANXA2;NOS3;FAM46A;ANXA5;PLAUR;SELP;F7;TEC;F2RL1;HPSE;TLR4"
"regulation of leukocyte apoptotic process (GO:2000106)"	"25/71"	0.000220054	0.00445292	-1.46575	7.93588	"BLM;DOCK8;NOC2L;AURKB;LGALS3;CASP8;FNIP1;JAK3;LYN;MEF2A;CD74;PRELID1;MEF2C;FCER1G;ANXA1;RIPK3;CDKN2A;AXL;BTK;HCLS1;BAX;ADAM8;SIGLEC1;NFKBID;ADA"
"regulation of establishment of protein localization (GO:0070201)"	"92/442"	0.000694504	0.0111694	-1.76513	7.93351	"PID1;FAM89B;HTR2B;LRRC32;IPO5;PANX1;PYCARD;SHH;XPO1;CASP8;HYAL2;CLEC5A;CASP1;CD36;SOX4;YWHAG;YWHAH;SRGN;LYPLA1;ANXA1;SYK;SPHK1;RHOG;TMEM173;RANGAP1;TNFRSF1A;FGR;TLR1;AIM2;MDFIC;IL1B;TLR9;ADAM9;TLR8;HCLS1;ANG;TLR7;ADAM8;LCP1;TRIM16;TLR5;KIF20B;TLR4;TNFRSF21;IFNAR1;ARF6;TLR2;PTGER4;CSF1R;SP100;C5AR2;TWIST1;AKAP6;CABP1;NKD2;PRDX1;E2F1;PMAIP1;FLNA;NLRP3;TNFRSF14;APOD;SFN;CD14;ECT2;KCNN4;BID;CD276;AT…
"blood vessel remodeling (GO:0001974)"	"17/36"	0.000150556	0.00335125	-1.3827	7.8792	"MEF2A;FOXC2;MEF2C;JAG1;ITGA4;NOS3;ELN;BGN;IGF1;RBPJ;AXL;BAX;BAK1;ATP7A;TGM2;CCR2;ATG5"
"signal transduction by p53 class mediator (GO:0072331)"	"37/132"	0.000395373	0.0069148	-1.58142	7.8661	"PSMD12;SP100;PSMD11;PSMD14;PSMD13;RPS27L;BRCA1;FOXM1;EDA2R;PSMA7;PYCARD;PSMD8;PIDD1;PSMD6;PSMD2;E2F1;PMAIP1;PSMD1;E2F2;RPS27A;GTSE1;SOX4;E2F7;RBM38;SHISA5;AEN;BATF;PSMA5;PSMA4;PSMC6;PSMA1;PSMC1;CDK2;PSME4;BCL3;BAX;UBA52"
"cellular response to lipid (GO:0071396)"	"70/315"	0.000671211	0.0108479	-1.7383	7.86371	"PID1;SERPINE1;HMGB2;TNC;AQP1;ICAM1;PYCARD;EDNRB;UCN2;DPYSL3;PDE4B;TSPO;CD36;LBP;CCR5;MEF2A;ACVR1;MEF2C;ANXA1;TICAM2;IL15;H2AFZ;ARG1;PDE4D;CD180;TNFRSF1B;NME1;TNFRSF1A;HCK;SFRP1;IL1B;ALDH1A2;ADAM9;IRF8;PPARG;TLR5;TLR4;TLR2;CX3CR1;PTGER2;GSTP1;PTAFR;ATP1A3;LRP8;CCNB1;E2F1;CD300LB;PTK2B;CCL2;ABL2;NLRP3;APOE;CD14;PPARGC1A;ABCA1;LYN;EGR1;TGFB1;XRCC5;NOS3;VDR;WNT7B;NR1H4;INHBA;ASS1;CYP26A1;NR4A3;AXL;P…
"lymphocyte mediated immunity (GO:0002449)"	"21/53"	0.000190232	0.00399814	-1.40031	7.73239	"CD74;FCER1G;JAG1;CADM1;SLC11A1;RNF19B;HSPD1;DLG1;EXO1;PRDX1;INPP5D;BCL3;CTSH;SLAMF7;TLR8;PTPN6;ULBP1;MYD88;CTSC;MYO1G;CRLF2"
"negative regulation of kinase activity (GO:0033673)"	"50/202"	0.000525185	0.00880764	-1.63108	7.7185	"GMFG;PTPRJ;SPRED3;PYCARD;SPRED2;RGS2;SPRED1;HHEX;DUSP10;UBASH3B;CASP3;HYAL2;NUP62;YWHAG;DUSP4;DUSP5;H2AFY;CD300A;IRAK3;DUSP6;SFRP1;IL1B;TRIB1;RGS14;GSTP1;GBA;THY1;SOCS3;SOCS1;STK38;SFN;APOE;LYN;CDKN2B;NPM1;CDKN2C;GADD45B;GADD45A;CDKN2A;PLK1;SORL1;GNB2L1;GADD45G;DBNDD2;IBTK;FABP4;PTPRC;SPRY2;FGFR1OP;PTPN6"
"regulation of cyclin-dependent protein serine/threonine kinase activity (GO:0000079)"	"29/89"	0.000215545	0.00437977	-1.41921	7.70741	"BLM;BCCIP;PKMYT1;CKS1B;CCNB2;HHEX;CCNB1;CCND2;CCND1;CASP3;PIM1;SFN;CDKN2B;CDKN2C;GADD45A;CDKN2A;PLK1;CDC6;CDC25C;CDC25A;GTPBP4;CCNA2;PSRC1;CCNE2;CCNE1;CCNG1;CKS2;CDK5R1;CDKN3"
"response to organophosphorus (GO:0046683)"	"34/118"	0.000441744	0.00756371	-1.52006	7.42456	"AQP9;AKAP6;PLAT;AQP1;HSP90B1;PANX1;RAP1B;THBD;CASP1;PTK2B;JUNB;EGR1;RFC3;JUN;EGR3;IGFBP5;PDE4D;SPHK1;PDE2A;FOS;ASS1;FOSL2;NME1;FOSL1;ALDH3A1;VGF;SELL;IL1B;P2RX1;MMP19;SDC1;TRIM16;TEK;HCN1"
"regulation of cellular response to growth factor stimulus (GO:0090287)"	"45/176"	0.00054919	0.00917373	-1.57786	7.4024	"FBN2;CD63;FAM89B;CITED2;ITGB3;NEDD4L;THBS1;PPP1CC;HHEX;XPO1;CHST11;PEG10;GPC1;PMEPA1;FGFBP3;RPS27A;XDH;SKIL;PTPN1;NGFR;CDKN2B;SMAD3;TGFB1;HSPA5;PRKCB;MYOF;NPNT;NGF;RUNX2;DUSP6;VASN;SMAD7;SULF2;DAB2;ZEB1;LRG1;IL1B;NEDD4;GIPC1;CD109;FAM20C;SPRY2;ITGA5;UBA52;FBN1"
"regulation of Rho GTPase activity (GO:0032319)"	"45/174"	0.00044737	0.00763336	-1.5167	7.39424	"DOCK4;TRIO;CCL11;GPR65;THY1;ARHGAP15;ARHGAP6;RASGRP1;ARHGAP4;ICAM1;FGD2;FGD3;PREX1;DOCK11;ABR;FGD6;PTK2B;NCKAP1L;ECT2;SRGAP1;S100A10;VAV3;EPHA5;CCL24;JUN;PLEKHG1;ARHGEF39;CEP152;ARHGEF19;RHOG;ARAP3;OCRL;GMIP;VAV1;TIAM2;BCR;SFRP1;ARHGEF3;PLXNB2;PKP4;ARHGEF2;ARHGEF7;DOCK2;NGEF;ARHGEF6"
"regulation of leukocyte degranulation (GO:0043300)"	"14/25"	0.000148815	0.00335125	-1.28858	7.34287	"LYN;FCER1G;SYK;CD300A;GAB2;PRAM1;BCR;FGR;ABR;FES;ADORA2B;F2RL1;HMOX1;CCR2"
"ATP-dependent chromatin remodeling (GO:0043044)"	"21/52"	0.000154099	0.00338396	-1.27903	7.27604	"CENPU;NPM1;CENPW;ACTL6A;CASC5;SMARCA1;CENPA;ACTB;SMARCA4;HIST1H4A;MIS18A;CENPH;NASP;CENPI;MIS18BP1;CENPK;PSME4;CENPN;OIP5;CENPP;CENPQ"
"positive regulation of peptidase activity (GO:0010952)"	"38/139"	0.000499013	0.0084556	-1.52083	7.2588	"VCP;PSMD14;PCOLCE2;TRADD;RPS27L;FBLN1;MEFV;ROBO1;HSPD1;PYCARD;PIDD1;CASP7;CASP8;MYC;CASP3;CASP1;PMAIP1;CTSH;NLRP3;BAK1;BID;XDH;PRELID1;SMAD3;APAF1;CDKN2A;FN1;HSPE1;GNB2L1;ACER2;MMP14;AIM2;P2RX1;PSME4;BAX;CYCS;PPARG;ANP32B"
"cellular response to tumor necrosis factor (GO:0071356)"	"28/89"	0.000438088	0.00755394	-1.48357	7.24827	"PLVAP;PID1;TRADD;GBA;BRCA1;TNFRSF11A;YBX3;THBS1;EDA2R;ICAM1;TXNDC17;PYCARD;HYAL1;HYAL2;PTK2B;CCL2;TNFRSF14;PPARGC1A;CYBA;NPNT;TNFRSF1B;ASS1;TNFRSF1A;SFRP1;AIM2;TRAF3;ARHGEF2;TNFRSF21"
"apoptotic signaling pathway (GO:0097190)"	"72/327"	0.000705518	0.0112277	-1.60846	7.22097	"TRIO;TRADD;BRCA1;EDA2R;ARHGAP4;PYCARD;SHH;CASP7;CASP8;CASP3;CD38;CYP1B1;IKBKE;YWHAG;IER3;YWHAH;SRGN;VAV3;GPX1;TNFRSF12A;APAF1;RIPK3;DAPK1;SHISA5;UBE4B;AEN;TNFRSF1B;NGF;VAV1;TNFRSF1A;TIAM2;ERN1;MELK;IL1B;ARHGEF3;BTK;ARHGEF2;ARHGEF7;SQSTM1;UBA52;NGEF;ARHGEF6;RPS27L;FGD2;FGD3;ABR;SGPL1;BAG3;BLOC1S2;E2F1;PMAIP1;HMOX1;E2F2;SFN;BAK1;RPS27A;ECT2;BID;FNIP2;MCL1;NGFR;IL33;SMAD3;TGFB1;GZMB;INHBA;IGF1;CFLA…
"regulation of leukocyte chemotaxis (GO:0002688)"	"24/68"	0.000283388	0.00527662	-1.36932	7.18134	"CCR1;MPP1;LYN;CD74;CAMK1D;TNFSF14;C5AR2;SERPINE1;THBS1;AIF1;THBS4;F7;CCL7;C1QBP;RAC2;C3AR1;PTK2B;F2RL1;CCL2;NCKAP1L;LBP;CALR;CCR2;CMKLR1"
"regulation of leukocyte differentiation (GO:1902105)"	"51/210"	0.000670882	0.0108479	-1.58471	7.16888	"CD83;GPR68;CD80;NRARP;IKZF1;SHH;PNP;CASP8;MYC;JAK3;KLF10;SYK;IL15;NFAM1;FOS;NME1;RUNX1;SFRP1;ZEB1;TYROBP;TAL1;BTK;HCLS1;ADAM8;TLR4;CARD11;SASH3;IL1RL2;PPP2R3C;HLX;INPP5D;NCKAP1L;LYN;CCR1;CD74;JUN;PRELID1;EGR3;CDKN2A;INHBA;LILRB4;PTPRC;AXL;ID2;PTPN6;IL7R;NFKBID;ADA;PTPN2;C1QC;PF4"
"negative regulation of protein serine/threonine kinase activity (GO:0071901)"	"34/118"	0.000441744	0.00756371	-1.465	7.15563	"RGS14;GSTP1;GBA;PTPRJ;SPRED3;PYCARD;SPRED2;SPRED1;HHEX;RGS2;DUSP10;HYAL2;CASP3;STK38;NUP62;SFN;APOE;YWHAG;LYN;DUSP4;DUSP5;CDKN2B;CDKN2C;H2AFY;CDKN2A;CD300A;PLK1;IRAK3;SORL1;DUSP6;SFRP1;IL1B;SPRY2;PTPN6"
"activation of cysteine-type endopeptidase activity (GO:0097202)"	"28/88"	0.000377312	0.0067189	-1.42596	7.13383	"VCP;TRADD;RPS27L;ROBO1;HSPD1;PYCARD;PIDD1;CASP7;CASP8;CASP3;CASP1;PMAIP1;CTSH;NLRP3;BAK1;BID;XDH;SMAD3;APAF1;CDKN2A;HSPE1;GNB2L1;ACER2;P2RX1;CYCS;BAX;PPARG;ANP32B"
"regulation of tumor necrosis factor production (GO:0032680)"	"26/78"	0.00033552	0.00608535	-1.38874	7.08516	"SASH3;C5AR2;GSTP1;TWIST1;ARRB2;THBS1;PYCARD;ACP5;TSPO;CD36;LBP;CD14;CCR2;FCER1G;CARD9;IRAK3;TNFRSF1A;TLR1;AXL;BCL3;TLR9;ARHGEF2;TLR4;MYD88;TLR2;PF4"
"secretion by cell (GO:0032940)"	"87/415"	0.000794634	0.0120474	-1.60141	7.07647	"IL1RN;STEAP3;WDR1;EXOC3L4;ITGB3;PROS1;SNAP23;SERPINE1;PLEK;TNFAIP2;PIK3CD;RNF19B;F13A1;RBPJ;PIK3CG;AQP1;MILR1;PNP;CFL1;CD36;TIMP1;SRGN;NSF;ANXA1;FCER1G;SYK;HGF;ACTN1;ACTN4;TUBA4A;F5;PDIA4;LAT2;HCK;AIM2;RAB31;VGF;TYRO3;BTK;LCP2;PFN1;STEAP2;EXOC2;EXOC1;LY6E;CD63;FURIN;RASGRP1;THBS1;KNG1;STX11;CPLX3;NKD2;BLOC1S6;CCL8;PSAP;NLRP3;FLNA;STX3;ABCA1;CCR1;LYN;HSPA8;SYT4;XBP1;TGFB1;HSPA5;LGI3;CEP152;FN1;RA…
"cytokine production (GO:0001816)"	"24/68"	0.000283388	0.00527662	-1.34652	7.0618	"TNFAIP8;CEP152;SLC11A1;PTAFR;RFTN1;PIK3CD;IRAK4;TMEM173;LIPA;RUNX3;RASGRP1;PIK3CG;BATF;HSPD1;DLG1;FABP4;IL1B;REL;CASP1;NLRP3;PLA2R1;TLR4;CRLF2;TRIM56"
"positive regulation of leukocyte proliferation (GO:0070665)"	"34/119"	0.00050128	0.00846471	-1.4719	7.02371	"SASH3;BLM;CD80;ITGAL;CORO1A;AIF1;PYCARD;SHH;PNP;CD38;NCKAP1L;HES1;CCR2;IL13RA1;CD276;LYN;VAV3;MEF2A;CD74;MEF2C;SYK;IL15;IGFBP2;DHPS;IGF1;PTPRC;IL1B;GPR183;CLCF1;IL6ST;TLR4;ADA;MYD88;CARD11"
"regulation of myeloid leukocyte mediated immunity (GO:0002886)"	"14/25"	0.000148815	0.00335125	-1.2289	7.00281	"LYN;FCER1G;SYK;CD300A;GAB2;PRAM1;BCR;FGR;ABR;ADORA2B;FES;F2RL1;HMOX1;CCR2"
"regulation of cell cycle arrest (GO:0071156)"	"31/105"	0.000550761	0.00917373	-1.48421	6.96303	"PSMD12;PSMD11;PSMD14;PSMD13;BRCA1;FOXM1;PSMA7;PSMD8;PIDD1;PSMD6;RASSF1;CCND1;PSMD2;PSMD1;RPS27A;GTSE1;SOX4;RBM38;TGFB1;CDKN2A;HMGA2;PSMA5;PSMA4;PSMC6;PSMA1;CDK4;ID2;PSMC1;CDK2;PSME4;UBA52"
"telomere maintenance (GO:0000723)"	"23/62"	0.000210457	0.00431217	-1.27411	6.93922	"RFC5;PRIM2;PIF1;RFC3;FEN1;BLM;SP100;RFC4;PCNA;LIG1;RFC2;XRCC5;PRIM1;PINX1;TINF2;RPA2;POLD4;POLA1;HIST1H4A;POLA2;POLE2;DNA2;POLE"
"positive regulation of cell cycle arrest (GO:0071158)"	"27/85"	0.000486066	0.00826482	-1.4441	6.92554	"PSMD12;PSMD11;PSMD14;PSMD13;BRCA1;PSMA7;PSMD8;PIDD1;PSMD6;PSMD2;PSMD1;RPS27A;GTSE1;SOX4;RBM38;TGFB1;CDKN2A;HMGA2;PSMA5;PSMA4;PSMC6;PSMA1;ID2;PSMC1;CDK2;PSME4;UBA52"
"regulation of centrosome cycle (GO:0046605)"	"14/24"	0.000107639	0.0026488	-1.16385	6.90586	"PLK4;GEN1;RANBP1;NPM1;PLK2;CCNF;BRCA1;NUBP1;AURKA;XPO1;CENPJ;CHEK1;NEK2;CEP76"
"positive regulation of tumor necrosis factor superfamily cytokine production (GO:1903557)"	"19/46"	0.000248871	0.00483619	-1.28774	6.86577	"SASH3;FCER1G;CARD9;TWIST1;THBS1;TNFRSF1A;PYCARD;TLR1;TLR9;ADAM8;CD36;LBP;ARHGEF2;CD14;TLR4;MYD88;CCR2;PF4;TLR2"
"regulation of actin cytoskeleton organization (GO:0032956)"	"56/240"	0.00085346	0.0126648	-1.56321	6.82956	"ARF1;GPR65;ARPC1B;ELN;PLEK;FMN1;ARHGAP6;ICAM1;EPS8;PYCARD;PREX1;CAPZB;CFL1;SYNPO;MEF2A;EPHA5;ACTR2;MEF2C;TPM1;ARHGEF19;CIT;HCK;SFRP1;HCLS1;PFN1;ARF6;PTGER4;CSF1R;CCL11;ALOX15;WAS;TWF1;CORO1A;ADD2;S1PR1;PTK2B;ABL2;NCKAP1L;PAK3;S100A10;VASP;CCL24;SMAD3;TGFB1;NEB;ARPC4;CCDC88A;DLG1;ARPC2;FES;ARPC3;CAPZA1;F2RL1;TEK;MYO1F;CDK5R1"
"macrophage activation (GO:0042116)"	"14/26"	0.000202922	0.00420768	-1.24697	6.82198	"CX3CR1;JUN;SYK;CD93;SLC11A1;AIF1;TLR1;SBNO2;TYROBP;TLR8;TLR7;LBP;TLR4;TLR2"
"positive regulation of Rac GTPase activity (GO:0032855)"	"19/46"	0.000248871	0.00483619	-1.27782	6.81288	"VAV3;CCL24;DOCK4;CCL11;RHOG;OCRL;ARHGAP15;VAV1;BCR;PREX1;ABR;SFRP1;PTK2B;NCKAP1L;ARHGEF2;DOCK2;ECT2;ARHGEF7;S100A10"
"positive regulation of lymphocyte proliferation (GO:0050671)"	"33/115"	0.000564689	0.00934217	-1.45116	6.7816	"SASH3;BLM;CD80;ITGAL;CORO1A;AIF1;PYCARD;SHH;PNP;CD38;HES1;NCKAP1L;IL13RA1;CD276;CCR2;VAV3;MEF2A;CD74;MEF2C;SYK;IL15;DHPS;IGFBP2;IGF1;PTPRC;GPR183;CLCF1;IL1B;IL6ST;TLR4;MYD88;ADA;CARD11"
"response to purine-containing compound (GO:0014074)"	"36/132"	0.00071705	0.0112907	-1.51097	6.77486	"PRKAA1;AQP9;AKAP6;PLAT;SLC8A1;AQP1;HSP90B1;RAP1B;PANX1;THBD;CHEK1;CASP1;PTK2B;JUNB;EGR1;JUN;EGR3;IGFBP5;PDE4D;SPHK1;PDE2A;FOS;ASS1;NME1;FOSL2;FOSL1;ALDH3A1;VGF;SELL;IL1B;P2RX1;SDC1;MMP19;PPARG;TEK;HCN1"
"regulation of small GTPase mediated signal transduction (GO:0051056)"	"59/256"	0.000815243	0.0122286	-1.52587	6.71991	"ARHGAP9;ARHGAP11A;TRIO;GDI2;KIF14;ARHGDIG;FOXM1;ARHGAP6;ARHGAP4;RASGEF1B;PSD4;TAGAP;NUP62;ARHGDIB;RAC2;VAV3;RHOG;RHOH;HMHA1;ARAP3;OCRL;GMIP;RHOC;DGKZ;VAV1;TIAM2;BCR;DEPDC1B;RASA4;MADD;ARHGEF3;ARHGEF2;ARHGEF7;SQSTM1;NGEF;ARF6;ARHGEF6;ARHGAP18;ARHGAP15;RASAL3;RASGRP4;FGD2;ARHGAP22;FGD3;ABR;CYTH4;RACGAP1;APOE;ECT2;SRGAP1;SH2B2;ABCA1;CEP152;IGF1;ARHGAP25;ARHGAP30;SGSM3;SPRY2;F2RL1"
"regulation of regulated secretory pathway (GO:1903305)"	"15/30"	0.000225945	0.00451613	-1.244	6.71774	"LYN;FCER1G;SYK;CD300A;RAB27A;GAB2;PRAM1;BCR;FGR;ABR;ADORA2B;FES;HMOX1;F2RL1;CCR2"
"leukocyte cell-cell adhesion (GO:0007159)"	"19/46"	0.000248871	0.00483619	-1.25984	6.71702	"SELPLG;ITGAM;ITGA4;SYK;GCNT1;ITGB2;MSN;ITGAL;ICAM1;SELP;PTPRC;IL1B;RAC2;OLR1;ITGB7;ITGA5;EZR;CD44;FERMT3"
"positive regulation of cytoskeleton organization (GO:0051495)"	"38/142"	0.000701313	0.0112233	-1.49371	6.7064	"CCL11;ARPC1B;GPR65;PLEK;ALOX15;WAS;FMN1;ICAM1;PYCARD;CCNB1;RGS2;CFL1;PTK2B;NCKAP1L;SYNPO;S100A10;PLK4;VASP;CCL24;ACTR2;RANBP1;SMAD3;RCC2;TPM1;ARPC4;HCK;DLG1;SFRP1;PSRC1;ARPC2;ARPC3;FES;F2RL1;HCLS1;TEK;PFN1;NES;ARF6"
"telomere organization (GO:0032200)"	"23/63"	0.000253917	0.00489573	-1.24251	6.60938	"RFC5;PRIM2;PIF1;BLM;RFC3;SP100;FEN1;RFC4;PCNA;LIG1;XRCC5;RFC2;PRIM1;PINX1;TINF2;RPA2;POLA1;POLD4;POLA2;HIST1H4A;POLE2;DNA2;POLE"
"positive regulation of mononuclear cell proliferation (GO:0032946)"	"33/116"	0.000640291	0.0104517	-1.4416	6.57515	"SASH3;BLM;CD80;ITGAL;AIF1;CORO1A;PYCARD;SHH;PNP;CD38;HES1;NCKAP1L;IL13RA1;CD276;CCR2;VAV3;MEF2A;CD74;MEF2C;SYK;IL15;DHPS;IGFBP2;IGF1;PTPRC;GPR183;CLCF1;IL1B;IL6ST;TLR4;MYD88;ADA;CARD11"
"DNA damage response	signal transduction by p53 class mediator (GO:0030330)"	"28/91"	0.000585996	0.00962961	-1.41386	6.56444
"positive regulation of immune effector process (GO:0002699)"	"36/133"	0.00080412	0.0121162	-1.46851	6.48086	"SASH3;SEMA7A;CD80;ZC3HAV1;PVR;HSPD1;KLRK1;RPS19;HLX;DHX58;CCL2;HMOX1;CD37;TNFRSF14;CD36;LBP;IL13RA1;CCR2;LYN;CD74;IL33;FCER1G;TGFB1;SYK;CADM1;CD300A;GAB2;FGR;PTPRC;ADORA2B;FES;CLCF1;IL1B;F2RL1;TLR4;TLR2"
"regulation of behavior (GO:0050795)"	"42/166"	0.000981656	0.0143498	-1.51385	6.42481	"NRP1;C5AR2;SERPINE1;PTPRO;HTR2B;CXCR4;HTR2A;THBS1;AIF1;THBS4;ROBO1;EFNB2;GJA1;CCL7;C1QBP;S1PR1;RAC2;C3AR1;PTK2B;CCL2;NCKAP1L;LBP;PLXNA4;STRA6;CCR2;CMKLR1;MPP1;LYN;MEF2A;CCR1;CD74;MEF2C;SMAD3;TGFB1;CAMK1D;TNFSF14;F7;F2RL1;CALR;MET;PTPN2;ADA"
"nucleobase-containing compound transport (GO:0015931)"	"45/180"	0.000816573	0.0122286	-1.45366	6.40189	"SLBP;NUP205;SLC35B4;NUP107;NXT1;NUP188;SLC35B1;SLC35D2;U2AF1;AAAS;GJA1;HHEX;XPO1;MAGOH;NUP62;NUP43;IGF2BP2;HNRNPA1;SRSF10;EIF4E;SLC25A24;NDC1;EIF5A;PNPT1;NCBP1;NUP210;NUP155;ALYREF;CPSF2;RFTN1;THOC1;RPSA;THOC7;THOC6;NUP93;DDX19B;GJB1;SARNP;NUP50;HNRNPA2B1;RNPS1;NUP54;SLC28A2;NUPL1;NUP37"
"positive regulation of leukocyte chemotaxis (GO:0002690)"	"21/56"	0.000347092	0.00624498	-1.25846	6.38793	"CCR1;CD74;CAMK1D;TNFSF14;SERPINE1;THBS1;AIF1;THBS4;F7;CCL7;C1QBP;RAC2;C3AR1;PTK2B;F2RL1;CCL2;NCKAP1L;LBP;CALR;CCR2;CMKLR1"
"hematopoietic progenitor cell differentiation (GO:0002244)"	"31/106"	0.000628515	0.0102938	-1.38593	6.34231	"TOP2A;RBM47;SPI1;TNFRSF13B;CITED2;PLEK;PLD4;GPATCH4;MEOX1;SHH;HYAL2;RRS1;SOX4;ARL11;CDKN2B;TGFB1;XRCC5;PAPD4;INHBA;ESCO2;EML1;MLF1;BATF;RUNX1;ANLN;SFRP1;CDK6;PTPRC;TAL1;ARMC6;ARHGEF7"
"regulation of mitosis (GO:0007088)"	"32/112"	0.000721816	0.0112931	-1.3986	6.27071	"BUB1B;TTK;PKMYT1;AURKA;CDC20;CHEK1;NUSAP1;RCC1;NEK2;KNTC1;FBXO5;BUB1;DLGAP5;RANBP1;BORA;TGFB1;UBE2C;PLK1;IGF1;CDC6;CDC25C;CIT;BTC;CENPE;ANLN;CENPF;ESPL1;IL1B;CDC16;BIRC5;KIF20B;MAD2L1"
"zymogen activation (GO:0031638)"	"30/102"	0.000706175	0.0112277	-1.38214	6.20495	"VCP;TRADD;RPS27L;PLAT;ROBO1;HSPD1;PYCARD;PIDD1;CASP7;CASP8;CASP3;CASP1;PMAIP1;CTSH;NLRP3;BAK1;BID;XDH;SMAD3;APAF1;CDKN2A;HSPE1;GNB2L1;ACER2;MMP14;P2RX1;BAX;CYCS;PPARG;ANP32B"
"regulation of wound healing (GO:0061041)"	"31/107"	0.000715758	0.0112907	-1.37791	6.17826	"FOXC2;PROS1;SERPINE1;PLEK;PLAT;THBS1;KNG1;THBD;LBH;C1QTNF1;UBASH3B;PLAU;PDPN;CD36;APOE;LYN;FCER1G;SMAD3;SYK;TNFRSF12A;ANXA2;NOS3;FAM46A;PLAUR;SELP;F7;TEC;CD109;F2RL1;HPSE;TLR4"
"MAPK cascade (GO:0000165)"	"43/170"	0.000864691	0.0127542	-1.4114	6.1564	"PTGER4;PLVAP;CCL11;HTR2B;IQGAP3;RPS6KA3;DUSP10;MYC;RPS6KA1;PTK2B;CTSH;CCL2;MAP3K8;IKBKG;CCR5;PAK3;MAPK6;RPS27A;MAP4K3;MEF2A;DUSP4;MAP2K3;MAP3K3;JUN;MEF2C;TGFB1;IRAK4;FOS;DUSP6;MAPK11;MAP3K15;MAPKAPK3;DOK4;ADORA2B;DOK5;IL1B;CDK1;CCM2;ROR2;TRIB1;UBA52;MYD88;ARHGEF6"
"response to extracellular stimulus (GO:0009991)"	"68/313"	0.00131366	0.01782	-1.52545	6.14366	"TNC;ICAM1;GHR;CCND1;RPS19;TRIM25;TSPO;UPP1;TK1;KLF10;MEF2A;MEF2C;GPX1;IL15;ARG1;SPHK1;IGFBP2;CYBB;RNASE4;ACSL4;CYBA;FOS;ALDH3A1;F7;SFRP1;ZEB1;VGF;BDH1;ADORA2B;ALDH1A2;HAT1;ADSSL1;PPARG;SQSTM1;CEBPA;PRKAA1;TULP4;FSTL1;RASGRP4;LDHA;NUAK2;CHSY1;SPP1;PMAIP1;CCL2;HMOX1;APOE;FNIP1;PPARGC1A;GSDMD;ABCA1;LYN;EGR1;JUN;CDKN2B;TGFB1;HSPA5;VDR;NR1H4;ASNS;INHBB;GCG;DNAJC15;ASS1;FOSL1;AXL;ALPL;ADA"
"regulation of nucleocytoplasmic transport (GO:0046822)"	"44/178"	0.00112314	0.0158502	-1.47517	6.11393	"SP100;FAM89B;AKAP6;CABP1;AAAS;NUDT4;IPO5;SHH;XPO1;HYAL2;PRDX1;FLNA;NLRP3;APOD;SFN;CD36;ECT2;SOX4;IER3;BARD1;FZD1;SMAD3;TGFB1;TNFSF14;CDKN2A;SPHK1;PDE2A;IGF1;TMEM173;RANGAP1;TNFRSF1A;DAB2;MDFIC;IL1B;NEDD4;BCL3;TLR9;TACC3;CDK1;HCLS1;TLR7;ANP32B;TLR4;TLR2"
"DNA geometric change (GO:0032392)"	"21/57"	0.000420048	0.00727144	-1.2257	6.03511	"ZRANB3;TOP2A;PIF1;BLM;MCM7;DHX9;XRCC5;DDX11;HMGA1;CHD3;RAD54B;HELB;RAD51;G3BP1;MCM3;MCM4;MCM5;MCM6;DNA2;ASCC3;MCM2"
"protein folding (GO:0006457)"	"52/221"	0.00109445	0.0156254	-1.44876	6.02517	"FKBP11;FKBP10;ITGB3;ACTB;TUBA1C;TUBB6;TUBB3;SACS;CCT3;PDIA3;CCT2;HSP90AA1;SPHK1;PDIA6;PDIA5;TUBA4A;PDIA4;DNAJC2;TUBB2B;TUBB2A;DNAJB11;TCP1;PPIH;PPIB;PPIC;TOR4A;HSPD1;HSP90B1;SEP15;LMAN1;HSPH1;BAG3;DNAJB4;BAG1;CCT8;CCT7;UGGT1;CCT4;HSPA9;CD74;HSPA8;PPIL1;WFS1;EDEM1;HSPE1;CCT6A;ERP44;DNAJC10;DNAJA2;P4HB;CALR;AARS"
"response to alcohol (GO:0097305)"	"61/274"	0.0013838	0.0185149	-1.50928	6.02078	"TNC;BRCA1;ATP5G2;ETS1;AQP1;ICAM1;EPS8;GHR;CASP8;CCND1;CD38;TRIM25;TSPO;TK1;CCR5;JUNB;APOBEC1;GPX1;ANXA1;IL15;H2AFZ;ARG1;IGFBP2;FOS;NME1;TNFRSF1A;CCNA2;SFRP1;BDH1;ALDH1A2;PRKAA1;H6PD;GBA;ADH7;ADCY7;CSF2RA;LRP8;THBS1;CCL7;EIF4EBP1;SPP1;PTK2B;CCL2;IGFBP7;BAK1;APOE;CD14;BID;ABCA1;EGR1;TGFB1;VDR;INHBA;ASS1;FOSL2;FOSL1;CDK4;CDK1;ALPL;CALR;CALM1"
"regulation of actin filament-based process (GO:0032970)"	"58/257"	0.0013685	0.0183857	-1.49185	5.96169	"ARF1;GPR65;ARPC1B;ELN;PLEK;FMN1;ARHGAP6;ICAM1;EPS8;PYCARD;PREX1;CAPZB;CFL1;PDE4B;SYNPO;MEF2A;EPHA5;ACTR2;MEF2C;PDE4D;TPM1;ARHGEF19;CIT;HCK;SFRP1;HCLS1;PFN1;ARF6;PTGER4;CSF1R;CCL11;ALOX15;WAS;TWF1;CORO1A;ADD2;S1PR1;PTK2B;ABL2;NCKAP1L;PAK3;S100A10;VASP;CCL24;SMAD3;TGFB1;ARPC4;NEB;CCDC88A;DLG1;ARPC2;ARPC3;FES;CAPZA1;F2RL1;TEK;MYO1F;CDK5R1"
"adaptive immune response based on somatic recombination of immune receptors built from immunoglobulin superfamily domains (GO:0002460)"	"21/57"	0.000420048	0.00727144	-1.21034	5.95949	"MEF2A;CD74;MEF2C;TGFB1;JAG1;FCER1G;CADM1;SLC11A1;HSPD1;DLG1;KLHL6;EXO1;INPP5D;BCL3;CTSH;TLR8;TLR4;MYD88;CTSC;MYO1G;CRLF2"
"regulation of cell division (GO:0051302)"	"54/234"	0.00129108	0.0176604	-1.46998	5.93346	"HTR2B;BUB1B;CDC20;FGF5;SHH;MYC;CHEK1;NUSAP1;RCC1;KNTC1;NEK2;FBXO5;DLGAP5;BORA;KIF23;CDC25C;CDC25B;CIT;BTC;ASPM;ESPL1;TAL1;IL1B;BIRC5;PKP4;KIF20B;BLM;TTK;PKMYT1;THBS4;AURKB;AURKA;RACGAP1;SFN;ECT2;BUB1;E2F7;E2F8;RANBP1;TGFB1;UBE2C;PLK1;IGF1;CDC6;GNB2L1;CENPE;ANLN;CENPF;KIF18B;GIPC1;CDC16;CALR;CALM1;MAD2L1"
"regulation of lymphocyte differentiation (GO:0045619)"	"34/124"	0.000918349	0.013505	-1.37078	5.90077	"SASH3;CD83;CD80;NRARP;IKZF1;IL1RL2;SHH;PNP;PPP2R3C;HLX;INPP5D;NCKAP1L;JAK3;CD74;PRELID1;EGR3;SYK;CDKN2A;IL15;NFAM1;INHBA;SFRP1;ZEB1;PTPRC;AXL;ID2;BTK;ADAM8;PTPN6;IL7R;NFKBID;PTPN2;ADA;CARD11"
"positive regulation of ubiquitin-protein ligase activity involved in mitotic cell cycle (GO:0051437)"	"24/72"	0.000558307	0.00926789	-1.25692	5.88388	"PSMD12;PSMD11;PSMD14;UBE2C;PSMD13;PLK1;PSMA7;PSMD8;CDC20;PSMA5;PSMD6;CCNB1;PSMA4;PSMC6;PSMA1;PSMC1;PSMD2;CDC16;PSME4;CDK1;PSMD1;FBXO5;RPS27A;UBA52"
"positive regulation of tumor necrosis factor production (GO:0032760)"	"18/44"	0.000393702	0.0069148	-1.16657	5.80262	"SASH3;FCER1G;CARD9;TWIST1;THBS1;TNFRSF1A;PYCARD;TLR1;TLR9;CD36;LBP;ARHGEF2;CD14;TLR4;MYD88;CCR2;PF4;TLR2"
"positive regulation of protein ubiquitination (GO:0031398)"	"38/146"	0.00108197	0.0156186	-1.3702	5.69907	"PSMD12;PSMD11;PSMD14;PSMD13;BRCA1;ARRB2;PSMA7;CDC20;PSMD8;RASSF1;PSMD6;CCNB1;RASSF5;PSMD2;PSMD1;FBXO5;RPS27A;ARRDC4;FANCI;HSPA5;ANGPT1;WFS1;UBE2C;SPHK1;PLK1;COMMD1;SMAD7;PSMA5;PSMC6;APITD1;PSMA4;PSMA1;UBE2S;PSMC1;CDC16;PSME4;CDK1;UBA52"
"negative regulation of intracellular signal transduction (GO:1902532)"	"73/345"	0.00163557	0.021245	-1.47786	5.69219	"WWC1;PDE3B;PLEK;PTPRJ;FOXM1;NOC2L;YBX3;SPRED3;PYCARD;SPRED2;SPRED1;RGS2;DUSP10;CASP8;C1QBP;MYC;HYAL2;NUP62;DHX58;DUSP4;DUSP5;HELLS;GPX1;CD300A;ARAP3;RHOH;IRAK3;DGKZ;DUSP6;SFRP4;SFRP1;RASA4;IL1B;CNKSR3;G2E3;TRIM59;ARHGEF2;TLR4;CD44;PRKAA1;RGS14;GSTP1;GBA;TWIST1;RASAL3;THBS1;ARNTL;SOCS1;FIGNL1;STK38;NLRP3;APOE;FNIP1;XDH;MCL1;LYN;CD74;PTPN1;PLEKHA1;WFS1;HMGA2;GCG;IGF1;SORL1;GNB2L1;DLG1;RNF149;SNAI1…
"response to toxic substance (GO:0009636)"	"37/142"	0.00122797	0.0171321	-1.38671	5.63947	"CIITA;ETS1;CCNB1;CASP8;HYAL1;HYAL2;CCL2;CYP1B1;BAK1;TK1;ATP7A;TRPM6;SKIL;JAK1;LYN;MEF2A;EGR1;XBP1;MEF2C;GPX1;HSPA5;ARG1;PLK1;SLC30A4;ASNS;PLA2G4A;FOS;PTGR1;ASS1;SLC7A8;BDH1;CDK4;CDK1;ALPL;SDC1;BAX;TLR2"
"glycosaminoglycan metabolic process (GO:0030203)"	"41/162"	0.00111459	0.0158502	-1.35722	5.62509	"B4GALT1;HEXB;SLC35D2;HEXA;GXYLT1;XYLT1;HMMR;MKI67;CLN6;CHSY1;NAGLU;CHST11;HYAL1;HYAL2;GPC1;DSE;PIM1;CHST15;GUSB;ST3GAL1;ST3GAL2;TGFB1;ANGPT1;IL15;CHPF2;GLCE;HGF;BGN;IGF1;LYVE1;GALNS;UGDH;VCAN;B3GNT7;IL1B;B3GNT3;B3GNT2;SDC1;HPSE;CD44;B4GALT5"
"myeloid leukocyte differentiation (GO:0002573)"	"26/83"	0.000726939	0.011337	-1.25056	5.6021	"CSF1R;CEBPA;SPI1;CITED2;PDE1B;PIK3CD;SNX10;TNFRSF11A;EFNA4;HHEX;CASP8;JUNB;MEF2A;JUN;MEF2C;TGFB1;PDE2A;GAB3;GAB2;MMP9;BATF;EFNA2;OSTM1;TAL1;MYH9;PPARG"
"positive regulation of cytokine secretion (GO:0050715)"	"23/69"	0.000720806	0.0112931	-1.24302	5.57316	"PTGER4;CSF1R;IL33;CADM1;SYK;HTR2B;TWIST1;FGR;PYCARD;PANX1;AIM2;HYAL2;CLEC5A;SAA1;CASP1;NLRP3;F2RL1;TNFRSF14;TRIM16;CD14;IFNAR1;TLR2;CD276"
"regulation of anatomical structure size (GO:0090066)"	"53/232"	0.00171706	0.0219542	-1.45692	5.5637	"ARPC1B;ELN;PLEK;HTR2B;PLOD3;FMN1;HTR2A;SLC8A1;ICAM1;PYCARD;EPS8;PREX1;EDNRB;CAPZB;CFL1;ACTR2;GPX1;CIT;ACTA2;HCK;HCLS1;PFN1;ARF6;FOXC2;CCL11;ALOX15;TWF1;CORO1A;IQGAP3;KNG1;ADD2;TMEM123;PTK2B;NCKAP1L;APOE;PAK3;ATG5;VASP;CCL24;GCH1;NOS3;WNT7B;ARPC4;NEB;MANF;DLG1;ARPC2;ARPC3;CDK4;CAPZA1;P2RX1;F2RL1;IL7R"
"positive regulation of protein modification by small protein conjugation or removal (GO:1903322)"	"40/158"	0.0012657	0.0175585	-1.36569	5.52044	"PSMD12;VCP;PSMD11;PSMD14;PSMD13;BRCA1;ARRB2;PSMA7;CDC20;PSMD8;RASSF1;PSMD6;CCNB1;RASSF5;PSMD2;PSMD1;FBXO5;RPS27A;ARRDC4;FANCI;HSPA5;ANGPT1;CDKN2A;WFS1;UBE2C;SPHK1;PLK1;COMMD1;SMAD7;PSMA5;PSMA4;APITD1;PSMC6;PSMA1;UBE2S;PSMC1;CDC16;PSME4;CDK1;UBA52"
"positive regulation of protein complex assembly (GO:0031334)"	"33/122"	0.00130999	0.0178195	-1.36675	5.50452	"VCP;CCL11;ARPC1B;PLEK;ALOX15;FMN1;ICAM1;PYCARD;RGS2;PMAIP1;PTK2B;PIEZO1;SNX9;NCKAP1L;BID;VASP;CCL24;ACTR2;TGFB1;ARPC4;GNB2L1;HCK;DLG1;PSRC1;AIM2;ARPC2;ARPC3;TAL1;FES;IRF8;BAX;PFN1;ARF6"
"negative regulation of ligase activity (GO:0051352)"	"24/74"	0.00076766	0.0118056	-1.22795	5.45109	"PSMD12;PSMD11;PSMD14;CDKN2A;UBE2C;PSMD13;BUB1B;PSMA7;SMAD7;PSMA5;PSMD8;CDC20;PSMD6;PSMA4;PSMC6;PSMA1;PSMD2;PSMC1;CDC16;PSMD1;FBXO5;RPS27A;UBA52;MAD2L1"
"defense response to other organism (GO:0098542)"	"70/328"	0.00167118	0.0215363	-1.41853	5.44435	"TNFAIP8;NCF1;SERPINE1;HP;DDX41;RBPJ;IL27RA;ADAMTS4;PYCARD;HYAL2;DHX58;STAB1;ITGAX;COTL1;TRIM25;ACP5;CD37;CD36;LBP;RPL39;MB21D1;APOBEC1;FCER1G;CXADR;SYK;SLC11A1;TMEM173;TNFRSF1A;FGR;HCK;PLSCR1;VGF;OAS2;TLR9;TLR8;IRF8;TLR7;IRF5;TLR5;TLR4;IFNAR1;TRIM56;TLR2;RNASEL;HIST1H2BJ;UNC93B1;C5AR1;HIST1H2BK;NLRC5;ZC3HAV1;CFP;PLAC8;CLEC7A;PMAIP1;NLRP3;TNFRSF14;TGFB1;MX1;CARD9;EIF2AK2;BATF;SELP;FAM111A;PTPRC;P…
"negative regulation of ubiquitin-protein transferase activity (GO:0051444)"	"24/74"	0.00076766	0.0118056	-1.22482	5.43721	"PSMD12;PSMD11;PSMD14;CDKN2A;UBE2C;PSMD13;BUB1B;PSMA7;SMAD7;PSMA5;PSMD8;CDC20;PSMD6;PSMA4;PSMC6;PSMA1;PSMD2;PSMC1;CDC16;PSMD1;FBXO5;RPS27A;UBA52;MAD2L1"
"negative regulation of MAP kinase activity (GO:0043407)"	"24/74"	0.00076766	0.0118056	-1.21316	5.38545	"LYN;DUSP4;DUSP5;RGS14;CD300A;GSTP1;GBA;IRAK3;PTPRJ;SORL1;DUSP6;SPRED3;SPRED2;SPRED1;RGS2;SFRP1;DUSP10;IL1B;HYAL2;NUP62;STK38;SPRY2;PTPN6;APOE"
"signal transduction in response to DNA damage (GO:0042770)"	"30/106"	0.00117921	0.0165937	-1.30988	5.36884	"PSMD12;SP100;PSMD11;PSMD14;PSMD13;BRCA1;FOXM1;PSMA7;PSMD8;PIDD1;PSMD6;PSMD2;PSMD1;RPS27A;BID;GTSE1;SOX4;E2F7;RBM38;GADD45A;BATF;PSMA5;PSMA4;PSMC6;PSMA1;PSMC1;CDK2;PSME4;BCL3;UBA52"
"positive regulation of behavior (GO:0048520)"	"30/107"	0.00133361	0.0180406	-1.33359	5.35452	"NRP1;SERPINE1;THBS1;AIF1;THBS4;GJA1;CCL7;C1QBP;S1PR1;RAC2;C3AR1;PTK2B;CCL2;NCKAP1L;LBP;STRA6;CCR2;CMKLR1;MEF2A;CCR1;CD74;MEF2C;SMAD3;TGFB1;CAMK1D;TNFSF14;F7;F2RL1;CALR;MET"
"regulation of protein transport (GO:0051223)"	"78/379"	0.00221569	0.0259938	-1.46032	5.33003	"FAM89B;HTR2B;LRRC32;IPO5;PANX1;PYCARD;SHH;XPO1;HYAL2;CLEC5A;CASP1;CD36;SOX4;SRGN;LYPLA1;ANXA1;SYK;SPHK1;TMEM173;RANGAP1;TNFRSF1A;FGR;TLR1;AIM2;MDFIC;IL1B;TLR9;HCLS1;ADAM9;TLR8;ANG;ADAM8;TLR7;LCP1;TRIM16;TLR5;TLR4;TNFRSF21;IFNAR1;TLR2;PTGER4;CSF1R;SP100;C5AR2;TWIST1;AKAP6;CABP1;PRDX1;FLNA;NLRP3;APOD;SFN;TNFRSF14;CD14;ECT2;KCNN4;CD276;ATG5;BARD1;LYN;FZD1;IL33;SMAD3;TGFB1;TNFSF14;CADM1;CDKN2A;PDE2A…
"response to drug (GO:0042493)"	"74/354"	0.0020069	0.0242693	-1.41568	5.26428	"COL18A1;IL1RN;MCM7;HTR2B;HTR2A;ICAM1;AQP1;XPO1;LGALS1;PNP;CCND1;MYC;PDE4B;CD38;TSPO;JUNB;APOBEC1;VAV3;MEF2A;TGIF1;MEF2C;ANXA1;ARG1;IGFBP2;CYBB;CYBA;FOS;NGF;DUSP6;NME1;ALDH3A1;SFRP1;AIM2;BDH1;IL1B;ADSSL1;PPARG;PLIN2;CD63;NNMT;MGST1;ATP1A3;LRP8;THBS1;CCNB1;PTK2B;CCL2;RAD54L;APOD;NCKAP1L;BAK1;PPARGC1A;ATG5;ABCA1;LYN;FZD1;EGR1;JUN;XBP1;TGFB1;XRCC5;CARD9;PDE2A;INHBA;ASS1;FOSL2;FOSL1;ACER2;CENPF;CDK4;…
"regulation of protein secretion (GO:0050708)"	"40/161"	0.00169855	0.0217744	-1.36697	5.23142	"PTGER4;CSF1R;C5AR2;HTR2B;TWIST1;LRRC32;PANX1;PYCARD;HYAL2;CLEC5A;CASP1;NLRP3;TNFRSF14;CD14;KCNN4;CD276;ATG5;LYN;SRGN;IL33;TGFB1;ANXA1;SYK;CADM1;FGR;TLR1;AIM2;TLR9;SAA1;ADAM9;TLR8;F2RL1;ADAM8;ANG;TRIM16;TLR5;TLR4;TNFRSF21;IFNAR1;TLR2"
"response to mechanical stimulus (GO:0009612)"	"43/176"	0.00153856	0.0201453	-1.33723	5.22159	"PTGER4;BTG2;CITED2;COL11A1;TNC;HTR2A;THBS1;ETS1;AQP1;SOX2;GJA1;CCNB1;CASP8;BAG3;CHEK1;CASP1;PTK2B;CCL2;PIEZO1;BAK1;JUNB;STRA6;EGR1;JUN;TNFSF14;GADD45A;IGFBP2;PDE2A;ASNS;INHBB;CYBA;FOS;NGF;TNFRSF1A;FOSL2;FOSL1;MMP14;IL1B;TLR8;TLR7;TLR5;TLR4;MYD88"
"regulation of actin filament length (GO:0030832)"	"33/123"	0.00146704	0.0195752	-1.321	5.19612	"CCL11;ARPC1B;ELN;PLEK;ALOX15;TWF1;FMN1;CORO1A;ADD2;ICAM1;EPS8;PYCARD;PREX1;CAPZB;CFL1;PTK2B;NCKAP1L;PAK3;VASP;CCL24;ACTR2;ARPC4;NEB;CIT;HCK;DLG1;ARPC2;ARPC3;CAPZA1;F2RL1;HCLS1;PFN1;ARF6"
"negative regulation of locomotion (GO:0040013)"	"48/204"	0.00166207	0.0214753	-1.34601	5.16982	"PTGER4;CX3CR1;NRP1;SP100;IL1RN;CITED2;C5AR2;SERPINE1;PTPRO;PTPRJ;THY1;THBS1;AIF1;ARHGAP4;ROBO1;TRIM8;ABR;SHH;HYAL2;DPYSL3;TRIM25;CCL2;HMOX1;CYP1B1;APOD;APOE;TIMP1;IL33;TGFB1;IGFBP5;CD300A;TIE1;IGFBP3;TPM1;ARAP3;MID2;GTPBP4;SMAD7;BCR;SFRP1;RAP2B;ADAM15;TRIM59;PTX3;TRIB1;PTPN2;ADA;TRIM56"
"regulation of homeostatic process (GO:0032844)"	"67/314"	0.00208115	0.0247966	-1.39784	5.16788	"SPI1;GPR68;ITGB3;HMGB2;HTR2B;HTR2A;ETS1;SLC8A1;GJA1;EDNRB;UBASH3B;MYC;GJA5;CD38;TSPO;CCR5;EPHA5;ANXA1;FCER1G;SYK;RIPK3;GSTO1;PDE4D;SLC30A4;LMO2;TINF2;PASK;TAL1;IL1B;BIRC5;ADAM8;CSF1R;PIF1;CAMK2D;PRKAA1;NEDD4L;AKAP6;THY1;LTBP3;TNFRSF11A;KNG1;PPP2R3C;INPP5D;SPP1;PLCG2;S1PR1;PTK2B;NCKAP1L;BAK1;PPARGC1A;LYN;CD74;TGFB1;GCG;INHBA;TPCN2;GNB2L1;SMAD7;IBTK;MAFB;CDK6;PTPRC;ID2;BAX;PTPN6;CALM1;ADA"
"organ regeneration (GO:0031100)"	"19/51"	0.000695664	0.0111694	-1.1427	5.13595	"CEBPA;EIF4A1;TGFB1;NNMT;HGF;C5AR1;MKI67;IGF2R;CCNA2;F7;CCND1;AXL;CDK4;CDK1;CCL2;PPARG;TEK;LCP1;BAK1"
"DNA duplex unwinding (GO:0032508)"	"20/55"	0.000652075	0.0106087	-1.12888	5.13199	"TOP2A;PIF1;BLM;MCM7;DHX9;XRCC5;DDX11;HMGA1;CHD3;RAD54B;HELB;RAD51;G3BP1;MCM3;MCM4;MCM5;DNA2;MCM6;ASCC3;MCM2"
"regulation of epithelial cell proliferation (GO:0050678)"	"57/258"	0.00225194	0.0261941	-1.36492	4.97135	"NRP1;B4GALT1;ITGB3;HMGB2;HTR2B;NRARP;ROBO1;SOX2;SHH;EDNRB;CCND1;HYAL1;MYC;AMICA1;CCR3;MEF2A;MEF2C;GPX1;ARG1;TINF2;NME2;VASH2;CYBA;RUNX3;ETV4;NME1;SFRP1;ALDH1A2;ANG;GRN;CCL11;C5AR2;C5AR1;TWIST1;THBS1;IQGAP3;THBS4;EFNB2;CCL2;SFN;APOE;XDH;CCL24;JUN;CDKN2B;SMAD3;TGFB1;EGR3;ANGPT1;VDR;IGF1;TBX18;DLG1;CDK6;LRG1;BAX;TEK"
"protein maturation (GO:0051604)"	"51/222"	0.00187636	0.0233211	-1.32089	4.96441	"TRADD;CTSZ;ECE1;PLAT;ROBO1;PYCARD;PIDD1;CASP7;SHH;CASP8;ANPEP;CASP3;CASP1;CTSH;CTSE;SRGN;APAF1;VPS37B;NGF;MMP14;PPARG;UBA52;ENPEP;VCP;RPS27L;FURIN;HSPD1;CLN5;PMAIP1;NLRP3;BAK1;RPS27A;BID;XDH;SEC11A;SEC11C;SMAD3;CDKN2A;WFS1;HSPE1;SORL1;GNB2L1;ACER2;SPCS3;TSPAN14;P2RX1;CYCS;BAX;ANP32B;CALR;METAP2"
"response to endoplasmic reticulum stress (GO:0034976)"	"37/145"	0.00167681	0.0215521	-1.2825	4.9213	"CEBPB;VCP;ALOX15;THBS1;THBS4;HSP90B1;SERP1;CCND1;LMNA;CCL2;BAK1;EXTL3;PDIA3;PTPN1;JUN;XBP1;HSPA5;WFS1;EDEM1;DDX11;ASNS;EIF2AK2;EIF2S1;PDIA6;PDIA5;PDIA4;ERN1;ERP44;UFM1;DNAJB11;DNAJC10;BAX;HYOU1;P4HB;CALR;ATF3;AARS"
"leukocyte mediated immunity (GO:0002443)"	"23/70"	0.000846733	0.0126032	-1.12325	4.91288	"CD74;FCER1G;JAG1;NCF1;CADM1;SLC11A1;RNF19B;HSPD1;DLG1;EXO1;INPP5D;PRDX1;BCL3;CD300LB;CTSH;SLAMF7;TLR8;PTPN6;ULBP1;MYD88;CTSC;MYO1G;CRLF2"
"regulation of response to DNA damage stimulus (GO:2001020)"	"33/124"	0.00164018	0.0212486	-1.2718	4.89831	"RNASEH2B;STEAP3;PARPBP;TWIST1;BRCA1;FOXM1;NPAS2;RAD51AP1;SPRED2;SPRED1;PPP4C;MYC;FIGNL1;CHEK1;RPS3;PMAIP1;SKIL;POLH;IER3;MCL1;CD74;CDKN2A;FEM1B;H2AFX;THOC1;HMGA2;RPA2;DEK;RAD51;SNAI1;EEF1E1;PLA2R1;CD44"
"regulation of type I interferon production (GO:0032479)"	"30/108"	0.00150524	0.0198393	-1.24415	4.8772	"DHX9;NLRC5;ZC3HAV1;DDX41;HSPD1;PYCARD;DHX58;TRIM25;LRRFIP1;IKBKG;RPS27A;IKBKE;ATG5;MB21D1;RIPK3;XRCC5;TMEM173;RNF125;POLR3C;TRAF3;TLR9;TLR8;POLR3H;TLR7;IRF5;UBA52;TLR4;MYD88;TRIM56;TLR2"
"positive regulation of ligase activity (GO:0051351)"	"27/92"	0.0013064	0.0178195	-1.20881	4.86845	"PSMD12;PSMD11;PSMD14;PSMD13;PSMA7;CDC20;PSMD8;PSMD6;CCNB1;PSMD2;PSMD1;FBXO5;RPS27A;ARRDC4;RIPK3;UBE2C;PLK1;PSMA5;PSMA4;PSMC6;PSMA1;UBE2S;PSMC1;CDC16;PSME4;CDK1;UBA52"
"nucleoside monophosphate metabolic process (GO:0009123)"	"86/427"	0.00231509	0.0266247	-1.34228	4.867	"TOP2A;EIF4A1;ABCD2;KIF14;OLA1;TTF2;CHD3;KIF11;ATP5G2;DNPH1;KIF15;PSMD6;KIF21B;UPP1;TK1;ATP7A;ABCC3;NSF;ENTPD1;RFC3;HSP90AA1;DDX11;TAP1;DDX54;KIF23;AMPD2;KIF22;AMPD3;DCK;GTF2F2;APRT;RAD51B;KATNAL2;KIF16B;KIFC1;ATP6V1B2;UQCRC1;ADSSL1;MYH9;KIF2C;DNA2;KIF20A;KIF20B;ATP6V1A;MACF1;PIF1;BLM;VCP;DDX27;DHX9;AK1;AK2;ATP1A3;DDX21;AK6;RAD54B;HSPD1;NT5E;ASNA1;FIGNL1;G3BP1;ATP6V1H;LONRF3;CCT8;ABCA1;HSPA8;POLQ…
"protein catabolic process (GO:0030163)"	"59/269"	0.00219703	0.0259052	-1.32682	4.8473	"CCNF;BUB1B;ARRB2;PSMD8;CDC20;PSMD6;PSMD2;ENC1;PSMD1;FBXO5;SEC61B;ADAMTS9;LYPLA1;MANBA;UBE4B;UCHL3;CIT;PSMA5;PSMA4;PSMA1;PSME4;SPATA18;UBA52;PSMD12;ENPEP;VCP;PSMD11;PSMD14;PSMD13;NEDD4L;DENND3;CLN6;PSMA7;AURKB;CLN5;HSP90B1;ARNTL;AURKA;ZNRF1;CCNB1;GPC1;PMAIP1;APOE;RPS27A;HSPA5;UBE2C;WFS1;EDEM1;PLK1;ERLIN1;PSMC6;UBE2S;PSMC1;CDK2;DNAJC10;CDC16;CDK1;HPSE;MAD2L1"
"positive regulation of ubiquitin-protein transferase activity (GO:0051443)"	"26/87"	0.00128263	0.0176183	-1.19935	4.84394	"PSMD12;PSMD11;PSMD14;PSMD13;PSMA7;PSMD8;CDC20;PSMD6;CCNB1;PSMD2;PSMD1;FBXO5;RPS27A;ARRDC4;UBE2C;PLK1;PSMA5;PSMA4;PSMC6;PSMA1;UBE2S;PSMC1;CDC16;PSME4;CDK1;UBA52"
"regulation of sequence-specific DNA binding transcription factor activity (GO:0051090)"	"71/338"	0.00220064	0.0259052	-1.32372	4.83596	"TRADD;ARRB2;EDA2R;ICAM1;TRIM8;PYCARD;PIDD1;SHH;PIM1;TRIM25;CYP1B1;IKBKG;CMKLR1;EPHA5;CAMK1D;PRKCH;RIPK3;PRKCB;SPHK1;NFAM1;IRAK3;COMMD1;FOS;NGF;MID2;SFRP4;HCK;AIM2;TRAF3;IL1B;BTK;TLR9;PPARG;ADAM8;SIK1;ARHGEF2;TRIB1;UBA52;TLR4;CARD11;TLR2;SP100;GTF2A2;NLRC5;TWIST1;TNFRSF11A;LRP8;RPS3;FLNA;HMOX1;NLRP3;RPS27A;PPARGC1A;FZD1;JUN;NPM1;TGFB1;CDKN2A;WFS1;FZD6;EIF2AK2;HMGA2;CFLAR;SMAD7;SMARCA4;FOSL1;MAPK1…
"negative regulation of MAPK cascade (GO:0043409)"	"34/130"	0.00179658	0.0227924	-1.27536	4.82254	"RGS14;GSTP1;GBA;PTPRJ;FOXM1;SPRED3;SPRED2;SPRED1;RGS2;DUSP10;MYC;HYAL2;STK38;NUP62;APOE;DUSP4;LYN;PTPN1;DUSP5;CD300A;IRAK3;IGF1;SORL1;DUSP6;SFRP4;SFRP1;RNF149;IL1B;CNKSR3;SPRY2;F2RL1;PTPN6;TLR4;PTPN2"
"DNA integrity checkpoint (GO:0031570)"	"26/86"	0.00111733	0.0158502	-1.14873	4.76098	"TOP2A;BLM;RPS27L;BRCA1;CDC45;CCND1;CHEK1;RBBP8;E2F1;CLSPN;IER3;CDT1;TIPIN;PLK1;H2AFX;HMGA2;RPA2;CDC6;DGKZ;TICRR;CCNA2;CCNG1;CDK2;CDK1;DNA2;DTL"
"DNA damage response	signal transduction by p53 class mediator resulting in cell cycle arrest (GO:0006977)"	"22/67"	0.00109406	0.0156254	-1.144	4.75772
"regulation of leukocyte mediated immunity (GO:0002703)"	"32/120"	0.00186097	0.0232466	-1.26263	4.74949	"SASH3;ARRB2;PVR;PRAM1;ICAM1;HSPD1;IL27RA;ABR;KLRK1;HMOX1;JAK3;CCR2;LYN;FCER1G;TGFB1;CADM1;SYK;RIPK3;CD300A;THOC1;GAB2;BCR;FGR;PTPRC;FES;ADORA2B;IL1B;CLCF1;BTK;F2RL1;PTPN6;IL7R"
"post-translational protein modification (GO:0043687)"	"49/211"	0.00188577	0.0233318	-1.26171	4.74143	"GALNT12;B4GALT1;PIGT;PROS1;DSCC1;PIGW;GMPPB;PGM3;GNPNAT1;EIF5A;PDIA3;ALG8;ALG5;DHPS;PLAUR;ALG3;ESCO2;DDOST;F7;B3GNT7;PIGA;B3GNT3;B3GNT2;ALG10B;ST6GALNAC4;B4GALT5;RPN1;GCNT1;FURIN;LMAN1;MAN2A1;GCNT4;MGAT2;ARSG;UGGT1;ST3GAL1;ST3GAL2;ATG5;GALNT7;GALNT6;GALNT4;F10;GALNT2;EDEM1;ST8SIA2;GFPT2;PMM2;C1GALT1;CALR"
"negative regulation of immune response (GO:0050777)"	"29/103"	0.00150709	0.0198393	-1.20587	4.72711	"ALOX15;NLRC5;ARRB2;SAMSN1;IL27RA;LGALS3;ABR;DUSP10;RPS19;HLX;INPP5D;DHX58;HMOX1;JAK3;CCR2;LYN;IL33;GPX1;TGFB1;CD300A;THOC1;IRAK3;BCR;PTPRC;TYRO3;PPARG;PTPN6;IL7R;PTPN2"
"regulation of T cell proliferation (GO:0042129)"	"33/125"	0.00183075	0.0231061	-1.25356	4.72299	"SASH3;BLM;CD80;CBLB;ITGAL;LRRC32;AIF1;CORO1A;PYCARD;LGALS3;SHH;PNP;CASP3;TNFRSF14;HES1;NCKAP1L;CD276;CCR2;TGFB1;SYK;RIPK3;CDKN2A;IL15;DHPS;IGFBP2;IGF1;DLG1;PTPRC;IL1B;PTPN6;IL6ST;TNFRSF21;CARD11"
"response to unfolded protein (GO:0006986)"	"35/135"	0.00175914	0.0224337	-1.2433	4.72107	"VCP;THBS1;THBS4;HSP90B1;HSPD1;SERP1;HSPH1;CCND1;DNAJB4;LMNA;CCL2;EXTL3;HSPA8;PTPN1;HSP90AA1;XBP1;HSPA5;HSPA4;WFS1;EDEM1;DDX11;ASNS;EIF2AK2;HSPE1;PDIA6;EIF2S1;PDIA5;MANF;ERN1;ERP44;DNAJB11;HYOU1;CALR;ATF3;AARS"
"regulation of chemokine production (GO:0032642)"	"20/56"	0.000783011	0.0119213	-1.05656	4.67997	"CD74;CSF1R;IL33;TICAM2;GSTP1;TWIST1;EIF2AK2;MEFV;PYCARD;ADORA2B;IL1B;TLR9;HMOX1;F2RL1;APOD;TLR7;LBP;TLR4;MYD88;TLR2"
"negative regulation of organelle organization (GO:0010639)"	"53/237"	0.00253066	0.0281651	-1.29783	4.63284	"SLC35F6;PID1;SPI1;CCNF;BUB1B;BRCA1;NOC2L;ARHGAP6;NUBP1;CDC20;EPS8;CAPZB;CHEK1;NEK2;FBXO5;JARID2;IER3;APOBEC1;GPX1;H2AFY;HGF;TINF2;CKAP2;ESPL1;ARHGEF2;SLC25A5;PFN1;PIF1;DNMT1;SET;TWF1;TWIST1;TTK;CORO1A;AURKB;ADD2;AURKA;CCNB1;LMNA;INPP5J;S1PR1;BUB1;VAT1;SYT4;NPM1;PRELID1;UBE2C;PLK1;IGF1;CENPF;CAPZA1;CDC16;MAD2L1"
"protein processing (GO:0016485)"	"47/201"	0.00205171	0.0245654	-1.23807	4.58882	"ENPEP;VCP;TRADD;CTSZ;RPS27L;FURIN;ECE1;PLAT;CLN5;ROBO1;HSPD1;PYCARD;PIDD1;SHH;CASP7;CASP8;ANPEP;CASP3;CASP1;PMAIP1;CTSH;NLRP3;BAK1;CTSE;RPS27A;BID;XDH;SEC11A;SEC11C;SRGN;SMAD3;APAF1;CDKN2A;VPS37B;HSPE1;NGF;GNB2L1;ACER2;SPCS3;MMP14;P2RX1;CYCS;BAX;PPARG;ANP32B;UBA52;METAP2"
"ribonucleoprotein complex biogenesis (GO:0022613)"	"21/61"	0.000861729	0.0127489	-1.05179	4.58823	"RPS7;RPLP0;NOC4L;MINA;SDAD1;GTPBP4;RPL7;GNL3;RPL7A;BOP1;RPS17;RPS28;EMG1;RPS19;RPS18;PES1;MRTO4;RRS1;TSR1;RPL26;RPS24"
"regulation of cysteine-type endopeptidase activity involved in apoptotic process (GO:0043281)"	"44/186"	0.00231964	0.0266247	-1.25638	4.55553	"VCP;TNFAIP8;TRADD;RPS27L;THBS1;AQP1;ROBO1;HSPD1;SOX2;PYCARD;PIDD1;RPS6KA3;CASP7;CASP8;CASP3;MYC;RPS6KA1;CASP1;PMAIP1;CTSH;NLRP3;SFN;BAK1;FNIP1;BID;XDH;NGFR;GPX1;SMAD3;TNFSF14;APAF1;CDKN2A;HGF;HSPE1;NGF;GNB2L1;ACER2;P2RX1;CYCS;BIRC5;BAX;PPARG;ANP32B;CD44"
"regulation of cysteine-type endopeptidase activity (GO:2000116)"	"46/197"	0.00232701	0.0266247	-1.25538	4.55191	"VCP;TNFAIP8;TRADD;RPS27L;MEFV;THBS1;AQP1;ROBO1;HSPD1;SOX2;PYCARD;RPS6KA3;PIDD1;CASP7;CASP8;CASP3;MYC;RPS6KA1;CASP1;PMAIP1;CTSH;NLRP3;SFN;BAK1;FNIP1;BID;XDH;NGFR;GPX1;SMAD3;TNFSF14;APAF1;CDKN2A;HGF;HSPE1;NGF;GNB2L1;ACER2;AIM2;P2RX1;CYCS;BIRC5;BAX;PPARG;ANP32B;CD44"
"regulation of protein complex assembly (GO:0043254)"	"54/244"	0.00280157	0.0302855	-1.29957	4.54471	"ARPC1B;ELN;PLEK;KIF14;FMN1;ICAM1;EPS8;PYCARD;PREX1;RGS2;CAPZB;PMEPA1;PIEZO1;ACTR2;TMC8;HCK;PSRC1;AIM2;TAL1;IRF8;HCLS1;PFN1;ARF6;PTGER4;VCP;CCL11;FBLIM1;ALOX15;TWF1;CORO1A;ADD2;INPP5J;EIF4EBP1;PMAIP1;PTK2B;NCKAP1L;SNX9;PAK3;BID;VASP;CCL24;TGFB1;EIF2AK2;ARPC4;DNAJC15;SORL1;GNB2L1;SELP;DLG1;ARPC2;ARPC3;FES;CAPZA1;BAX"
"signal transduction involved in mitotic G1 DNA damage checkpoint (GO:0072431)"	"22/68"	0.00128082	0.0176183	-1.1129	4.49479	"RBM38;PSMD12;PSMD11;PSMD14;PSMD13;PSMA7;PSMA5;PSMD8;PIDD1;PSMD6;PSMA4;PSMC6;PSMA1;PSMD2;PSMC1;CDK2;PSME4;PSMD1;RPS27A;GTSE1;UBA52;SOX4"
"intracellular signal transduction involved in G1 DNA damage checkpoint (GO:1902400)"	"22/68"	0.00128082	0.0176183	-1.10939	4.48063	"RBM38;PSMD12;PSMD11;PSMD14;PSMD13;PSMA7;PSMA5;PSMD8;PIDD1;PSMD6;PSMA4;PSMC6;PSMA1;PSMD2;PSMC1;CDK2;PSME4;PSMD1;RPS27A;GTSE1;UBA52;SOX4"
"negative regulation of apoptotic signaling pathway (GO:2001234)"	"44/187"	0.00252814	0.0281651	-1.25296	4.47266	"CX3CR1;NRP1;SLC35F6;GSTP1;SERPINE1;HMGB2;BRCA1;NOC2L;YBX3;THBS1;CX3CL1;ICAM1;LGALS3;FIGNL1;LMNA;HMOX1;IER3;MCL1;ACVR1;CD74;HELLS;PRELID1;GPX1;NOS3;WFS1;DAPK1;HGF;GCG;IGF1;CFLAR;MEIS3;DAB2;COL2A1;CTTN;GDNF;IL1B;MADD;G2E3;SNAI1;BAX;ARHGEF2;SLC25A5;CD44;PF4"
"nucleic acid transport (GO:0050657)"	"38/153"	0.00219303	0.0259052	-1.22301	4.46802	"SLBP;NUP205;NUP107;NXT1;NUP188;U2AF1;AAAS;HHEX;XPO1;MAGOH;NUP62;NUP43;IGF2BP2;HNRNPA1;SRSF10;EIF4E;NDC1;EIF5A;PNPT1;NCBP1;NUP210;NUP155;ALYREF;CPSF2;RFTN1;THOC1;RPSA;THOC7;THOC6;NUP93;DDX19B;SARNP;NUP50;HNRNPA2B1;RNPS1;NUP54;NUPL1;NUP37"
"negative regulation of ubiquitin-protein ligase activity involved in mitotic cell cycle (GO:0051436)"	"22/67"	0.00109406	0.0156254	-1.07398	4.46652	"PSMD12;PSMD11;PSMD14;UBE2C;PSMD13;BUB1B;PSMA7;PSMD8;CDC20;PSMA5;PSMD6;PSMA4;PSMC6;PSMA1;PSMC1;PSMD2;CDC16;PSMD1;FBXO5;RPS27A;UBA52;MAD2L1"
"establishment of RNA localization (GO:0051236)"	"38/153"	0.00219303	0.0259052	-1.22048	4.45878	"SLBP;NUP205;NUP107;NXT1;NUP188;U2AF1;AAAS;HHEX;XPO1;MAGOH;NUP62;NUP43;IGF2BP2;HNRNPA1;SRSF10;EIF4E;NDC1;EIF5A;PNPT1;NCBP1;NUP210;NUP155;ALYREF;CPSF2;RFTN1;THOC1;RPSA;THOC7;THOC6;NUP93;DDX19B;SARNP;NUP50;HNRNPA2B1;RNPS1;NUP54;NUPL1;NUP37"
"RNA transport (GO:0050658)"	"38/153"	0.00219303	0.0259052	-1.21789	4.44932	"SLBP;NUP205;NUP107;NXT1;NUP188;U2AF1;AAAS;HHEX;XPO1;MAGOH;NUP62;NUP43;IGF2BP2;HNRNPA1;SRSF10;EIF4E;NDC1;EIF5A;PNPT1;NCBP1;NUP210;NUP155;ALYREF;CPSF2;RFTN1;THOC1;RPSA;THOC7;THOC6;NUP93;DDX19B;SARNP;NUP50;HNRNPA2B1;RNPS1;NUP54;NUPL1;NUP37"
"signal transduction by phosphorylation (GO:0023014)"	"47/202"	0.00223086	0.0260107	-1.21667	4.43991	"PTGER4;PLVAP;CCL11;HTR2B;IQGAP3;RPS6KA3;DUSP10;MYC;RPS6KA1;CTSH;PTK2B;CCL2;MAP3K8;IKBKG;CCR5;PAK3;MAPK6;RPS27A;MAP4K3;MAP2K3;LYN;MEF2A;DUSP4;ACVR1;MAP3K3;JUN;MEF2C;TGFB1;IRAK4;FOS;DUSP6;MAPK11;MAP3K15;MAPKAPK3;DOK4;DOK5;ADORA2B;IL1B;CASS4;TYRO3;CDK1;CCM2;ROR2;TRIB1;UBA52;MYD88;ARHGEF6"
"regulation of cell-substrate adhesion (GO:0010810)"	"37/149"	0.00249259	0.0279319	-1.2093	4.32686	"MACF1;SERPINE1;ALOX15;PTPRO;PTPRJ;FBLN2;ARHGAP6;THBS1;PREX1;LGALS1;PLAU;C1QBP;SPP1;RAC2;PTK2B;EMILIN1;APOD;CD36;S100A10;SMAD3;CDKN2A;RCC2;NPNT;ACER2;DAB2;MMP14;SFRP1;CCDC80;CDK6;ADAM15;ARPC2;NINJ1;COL8A1;ITGA5;TEK;CALR;ARHGEF7"
"response to oxidative stress (GO:0006979)"	"62/290"	0.00287067	0.0308283	-1.23836	4.30866	"SRXN1;HP;ETS1;SLC8A1;AQP1;HYAL1;HYAL2;CASP3;CD38;CYP1B1;OLR1;CD36;ATP7A;GPX1;ANXA1;LIG1;ARG1;GPX3;SPHK1;TPM1;GPX7;FOS;NGF;IPCEF1;ETV5;ATRN;MMP14;MELK;PXDN;BTK;ADAM9;DGKK;PLA2R1;PRKAA1;RGS14;GSTP1;MGST1;PTGS1;ARNTL;PDLIM1;PRDX1;PTK2B;HMOX1;APOD;BAK1;APOE;ECT2;PPARGC1A;HMOX2;SLC25A24;JUN;PNPT1;PLEKHA1;DDIAS;FOSL1;MSRA;AXL;CDK2;CDK1;SDC1;ADA;EZH2"
"sister chromatid segregation (GO:0000819)"	"13/23"	0.000238453	0.00470849	-0.802521	4.30022	"TOP2A;SPAG5;PLK1;SMC4;KNSTRN;NDC80;CIT;KIF18B;ESPL1;KIFC1;NUSAP1;NEK2;MAD2L1"
"purine ribonucleoside monophosphate metabolic process (GO:0009167)"	"81/402"	0.00301857	0.032065	-1.24976	4.29918	"TOP2A;EIF4A1;ABCD2;KIF14;OLA1;TTF2;CHD3;KIF11;ATP5G2;KIF15;PSMD6;KIF21B;ATP7A;ABCC3;NSF;ENTPD1;RFC3;HSP90AA1;DDX11;TAP1;DDX54;KIF23;AMPD2;AMPD3;KIF22;GTF2F2;APRT;RAD51B;KATNAL2;KIF16B;KIFC1;ATP6V1B2;UQCRC1;ADSSL1;MYH9;KIF2C;DNA2;KIF20A;KIF20B;ATP6V1A;MACF1;PIF1;BLM;VCP;DDX27;DHX9;AK1;AK2;ATP1A3;DDX21;AK6;RAD54B;HSPD1;NT5E;ASNA1;FIGNL1;G3BP1;ATP6V1H;LONRF3;CCT8;ABCA1;HSPA8;POLQ;TGFB1;HSPA5;MYO10;…
"nuclear envelope organization (GO:0006998)"	"19/52"	0.000840691	0.0125514	-0.980536	4.29271	"NUP205;NUP107;DMPK;NUP210;NUP188;NUP155;PLK1;AAAS;NUP93;CCNB2;CCNB1;NUP50;NUP62;LMNA;CDK1;NUP43;NUP54;NUPL1;NUP37"
"positive regulation of chemotaxis (GO:0050921)"	"26/90"	0.00191105	0.0235728	-1.14213	4.28032	"NRP1;SERPINE1;THBS1;AIF1;THBS4;CCL7;C1QBP;S1PR1;RAC2;C3AR1;PTK2B;CCL2;NCKAP1L;LBP;CCR2;CMKLR1;CCR1;CD74;SMAD3;TGFB1;CAMK1D;TNFSF14;F7;F2RL1;CALR;MET"
"regulation of intracellular transport (GO:0032386)"	"79/394"	0.00375774	0.0384971	-1.30345	4.24556	"SLC35F6;FAM89B;WWC1;SLC8A1;NUDT4;IPO5;SHH;XPO1;CASP8;UBASH3B;HYAL2;CD36;YWHAG;SOX4;IER3;YWHAH;LYPLA1;FCER1G;SYK;GSTO1;CD300A;SPHK1;PDE4D;GAB2;TMEM173;RANGAP1;TNFRSF1A;FGR;MDFIC;ADORA2B;MAP1B;IL1B;TLR9;HCLS1;TLR7;LCP1;SLC25A5;TLR4;TLR2;CAMK2D;SP100;AKAP6;THY1;CABP1;AAAS;PRDX1;E2F1;FLNA;PTK2B;NLRP3;PMAIP1;HMOX1;APOD;SFN;BAK1;BID;ECT2;BARD1;LYN;FZD1;SMAD3;TGFB1;TNFSF14;CDKN2A;PDE2A;GZMB;IGF1;SORL1;…
"toll-like receptor 2 signaling pathway (GO:0034134)"	"23/73"	0.00134507	0.0181454	-1.05782	4.24114	"MEF2A;DUSP4;MAP2K3;MEF2C;JUN;FOS;IRAK4;DUSP6;MAPK11;RPS6KA3;MAPKAPK3;RPS6KA1;CDK1;BTK;CD36;IKBKG;CD14;PIK3AP1;RPS27A;UBA52;TLR4;MYD88;TLR2"
"regulation of lymphocyte apoptotic process (GO:0070228)"	"18/49"	0.0010844	0.0156186	-1.01858	4.23657	"LYN;CD74;PRELID1;BLM;RIPK3;DOCK8;NOC2L;AURKB;LGALS3;CASP8;BTK;BAX;ADAM8;SIGLEC1;FNIP1;JAK3;NFKBID;ADA"
"regulation of actin polymerization or depolymerization (GO:0008064)"	"32/122"	0.00231712	0.0266247	-1.16602	4.22788	"CCL11;ARPC1B;ELN;PLEK;ALOX15;TWF1;FMN1;CORO1A;ADD2;ICAM1;EPS8;PYCARD;PREX1;CAPZB;CFL1;PTK2B;NCKAP1L;PAK3;VASP;CCL24;ACTR2;ARPC4;CIT;HCK;DLG1;ARPC2;ARPC3;CAPZA1;F2RL1;HCLS1;PFN1;ARF6"
"signal transduction involved in mitotic DNA damage checkpoint (GO:1902402)"	"22/69"	0.00149424	0.0197765	-1.07438	4.21508	"RBM38;PSMD12;PSMD11;PSMD14;PSMD13;PSMA7;PSMA5;PSMD8;PIDD1;PSMD6;PSMA4;PSMC6;PSMA1;PSMD2;PSMC1;CDK2;PSME4;PSMD1;RPS27A;GTSE1;UBA52;SOX4"
"purine nucleoside monophosphate metabolic process (GO:0009126)"	"81/403"	0.00319411	0.0334344	-1.2385	4.20864	"TOP2A;EIF4A1;ABCD2;KIF14;OLA1;TTF2;CHD3;KIF11;ATP5G2;KIF15;PSMD6;KIF21B;ATP7A;NSF;ABCC3;ENTPD1;RFC3;HSP90AA1;DDX11;TAP1;DDX54;KIF23;AMPD2;AMPD3;KIF22;GTF2F2;APRT;RAD51B;KATNAL2;KIF16B;KIFC1;ATP6V1B2;UQCRC1;ADSSL1;MYH9;KIF2C;DNA2;KIF20A;KIF20B;ATP6V1A;MACF1;PIF1;BLM;VCP;DDX27;DHX9;AK1;AK2;ATP1A3;DDX21;AK6;RAD54B;HSPD1;NT5E;ASNA1;FIGNL1;G3BP1;ATP6V1H;LONRF3;CCT8;ABCA1;HSPA8;POLQ;TGFB1;HSPA5;MYO10;…
"signal transduction involved in mitotic cell cycle checkpoint (GO:0072413)"	"22/69"	0.00149424	0.0197765	-1.07079	4.20098	"RBM38;PSMD12;PSMD11;PSMD14;PSMD13;PSMA7;PSMA5;PSMD8;PIDD1;PSMD6;PSMA4;PSMC6;PSMA1;PSMD2;PSMC1;CDK2;PSME4;PSMD1;RPS27A;GTSE1;UBA52;SOX4"
"positive regulation of NF-kappaB transcription factor activity (GO:0051092)"	"33/126"	0.00204015	0.0244868	-1.12975	4.19094	"TRADD;TNFRSF11A;EDA2R;ICAM1;TRIM8;PYCARD;PIDD1;RPS3;TRIM25;NLRP3;IKBKG;RPS27A;NPM1;TGFB1;PRKCH;RIPK3;PRKCB;SPHK1;EIF2AK2;IRAK3;CFLAR;MID2;AIM2;IL1B;TLR9;BTK;ADAM8;ARHGEF2;UBA52;TLR4;MYD88;CARD11;TLR2"
"signal transduction involved in mitotic DNA integrity checkpoint (GO:1902403)"	"22/69"	0.00149424	0.0197765	-1.06783	4.18936	"RBM38;PSMD12;PSMD11;PSMD14;PSMD13;PSMA7;PSMA5;PSMD8;PIDD1;PSMD6;PSMA4;PSMC6;PSMA1;PSMD2;PSMC1;CDK2;PSME4;PSMD1;RPS27A;GTSE1;UBA52;SOX4"
"response to hydrogen peroxide (GO:0042542)"	"27/95"	0.00192342	0.0236658	-1.10274	4.12835	"PRKAA1;HP;ETS1;AQP1;PRDX1;PTK2B;CYP1B1;OLR1;HMOX1;BAK1;ECT2;JUN;ANXA1;GPX1;LIG1;PLEKHA1;ARG1;GPX3;SPHK1;FOSL1;AXL;PXDN;CDK1;ADAM9;SDC1;ADA;EZH2"
"small GTPase mediated signal transduction (GO:0007264)"	"87/439"	0.00323045	0.0337303	-1.20087	4.07017	"ARHGAP9;ARHGAP11A;DOCK5;ARF4;DOCK4;ARF1;TRIO;DOCK8;DIRAS1;GDI2;ARHGDIG;ARHGAP6;RND3;RERG;ARHGAP4;EPS8;RAB44;DOCK11;RASSF1;RASGEF1B;TAGAP;CFL1;ARHGDIB;RAC2;VAV3;ARL11;RHOG;RHOH;ARAP3;HMHA1;OCRL;GMIP;NGF;RHOC;GEM;VAV1;TIAM2;BCR;CCNA2;RAB32;ARL4C;DEPDC1B;DOK2;DOK3;RAB31;RAP2B;MAPKAPK3;ARHGEF3;ARHGEF2;DOCK2;ARHGEF7;NGEF;ARHGEF6;ARF6;RGS19;ARHGAP18;IQGAP1;ARHGAP15;AIF1;RASGRP1;IQGAP3;RASGRP4;FGD2;RAP…
"actin filament organization (GO:0007015)"	"37/150"	0.0027433	0.0298532	-1.15325	4.04958	"CCL11;WIPF1;ARPC1B;ELN;WAS;FMN1;AIF1;ARHGAP6;CORO1A;ADD2;HSP90B1;EPS8;PREX1;DPYSL3;CFL1;RAC2;PTK2B;FLNA;ABL2;VASP;ACTR2;ACTN1;MICAL2;ARPC4;ACTN4;SHROOM4;DLG1;BIN3;ARPC2;ARPC3;ZYX;HCLS1;ANG;ARHGEF2;LCP1;EZR;GAS7"
"response to ionizing radiation (GO:0010212)"	"33/127"	0.00226988	0.0263402	-1.10289	4.01084	"BLM;PRKAA1;BRCA1;ICAM1;RAD51AP1;THBD;CCND1;CCL7;MYC;FIGNL1;PMAIP1;CCL2;RAD54L;BAK1;TOPBP1;ECT2;APOBEC1;EGR1;RRM1;GPX1;ANXA1;GADD45A;XRCC5;DDIAS;H2AFX;AEN;CYBA;TICRR;SFRP1;RAD51;PTPRC;FANCD2;BAX"
"actin filament-based process (GO:0030029)"	"64/303"	0.00316047	0.0332121	-1.17612	4.00451	"WIPF1;GPR65;PLEK;CXCL1;FNBP1L;RND3;ACTG1;AQP1;EPS8;CAPZB;ARHGDIB;CFL1;RAC2;TMOD1;MEF2A;MEF2C;CXADR;TPM4;TPM3;TPM2;TPM1;RHOG;SHROOM4;BCR;FAM101B;MYH9;TNIK;DOCK2;PFN1;ARF6;CAMK2D;WAS;SDAD1;CORO1A;ADD2;CORO1C;FGD2;FGD3;ABR;SDCBP;NUAK2;FGD6;RACGAP1;S1PR1;FLNA;NCKAP1L;SH2B2;VASP;PTPN1;MYO5A;NEB;PARVB;CFLAR;CORO2B;MYO1E;DLG1;FMNL1;PARVG;PTK7;CAPZA1;RAB13;CALR;VIM;RAN"
"positive regulation of T cell activation (GO:0050870)"	"44/189"	0.00299421	0.0319447	-1.16255	4.00354	"SASH3;BLM;CD83;CD80;THY1;IKZF1;ITGAL;CORO1A;AIF1;HSPD1;DPP4;PYCARD;IL1RL2;SHH;LGALS1;KLRK1;PNP;HSPH1;HLX;CCL2;MAP3K8;TNFRSF14;HES1;NCKAP1L;CD276;CCR2;LYN;CD74;EGR3;SYK;TNFSF14;IL15;DHPS;IGFBP2;IGF1;VAV1;PTPRC;IL1B;PTPN6;ADAM8;IL6ST;IL7R;ADA;CARD11"
"positive regulation of growth (GO:0045927)"	"44/189"	0.00299421	0.0319447	-1.15583	3.98038	"SASH3;NRP1;SEMA7A;CHD7;AKAP6;IKZF1;RBPJ;NTN1;YBX3;DNPH1;CXCL16;GHR;RPS6KA3;CCNB1;SERP1;HLX;BASP1;HYAL1;EXOSC9;RPS6KA1;PTK2B;CD38;SFN;APOE;EXTL3;HIST1H1B;MEF2A;MEF2C;TNFRSF12A;H3F3C;WFS1;SPHK1;FN1;DIO3;HMGA2;ACSL4;CYBA;NGF;MMP14;SFRP1;MAP1B;CDK1;FGFR1OP;PPIB"
"aminoglycan metabolic process (GO:0006022)"	"41/171"	0.00260814	0.0287012	-1.1144	3.95704	"B4GALT1;HEXB;SLC35D2;HEXA;GXYLT1;XYLT1;HMMR;MKI67;CLN6;CHSY1;NAGLU;CHST11;HYAL1;HYAL2;GPC1;DSE;PIM1;CHST15;GUSB;ST3GAL1;ST3GAL2;TGFB1;ANGPT1;IL15;CHPF2;GLCE;HGF;BGN;IGF1;LYVE1;GALNS;UGDH;VCAN;B3GNT7;IL1B;B3GNT3;B3GNT2;SDC1;HPSE;CD44;B4GALT5"
"positive regulation of endopeptidase activity (GO:0010950)"	"33/128"	0.00252151	0.0281651	-1.10548	3.94619	"VCP;PSMD14;TRADD;RPS27L;MEFV;ROBO1;HSPD1;PYCARD;PIDD1;CASP7;CASP8;MYC;CASP3;CASP1;PMAIP1;CTSH;NLRP3;BAK1;BID;XDH;PRELID1;SMAD3;APAF1;CDKN2A;HSPE1;GNB2L1;ACER2;AIM2;P2RX1;CYCS;BAX;PPARG;ANP32B"
"toll-like receptor 3 signaling pathway (GO:0034138)"	"24/80"	0.00185173	0.0232466	-1.02976	3.87356	"MEF2A;DUSP4;MAP2K3;JUN;MEF2C;TICAM2;RIPK3;UNC93B1;RFTN1;FOS;DUSP6;MAPK11;RPS6KA3;CASP8;MAPKAPK3;TRAF3;RPS6KA1;CDK1;IKBKG;CD14;RPS27A;IKBKE;UBA52;TLR4"
"negative regulation of extrinsic apoptotic signaling pathway (GO:2001237)"	"27/97"	0.00246119	0.0277706	-1.07533	3.85376	"CX3CR1;NRP1;GSTP1;SERPINE1;HMGB2;BRCA1;THBS1;CX3CL1;ICAM1;LGALS3;LMNA;HMOX1;MCL1;ACVR1;GPX1;NOS3;DAPK1;HGF;CFLAR;IGF1;DAB2;COL2A1;CTTN;GDNF;IL1B;ARHGEF2;PF4"
"endocytosis (GO:0006897)"	"67/323"	0.00371471	0.0381362	-1.1692	3.81931	"LGALS3BP;SH3KBP1;CLEC10A;CLTC;HTR2B;LOXL4;ARRB2;FNBP1L;PIK3CG;CXCL16;LOXL2;GHR;PYCARD;SHH;PSTPIP1;STAB1;MRC1;AP1S1;OLR1;CD36;ENPP3;TGM2;CUBN;CD93;SLC11A1;PDIA6;NME1;HCK;ARC;RAB31;MAPKAPK3;TYRO3;HHIPL1;IRF8;RIN3;EZR;DOCK2;RIN1;PLA2R1;STEAP2;GRIA1;CALCRL;ALOX15;PLD4;LRP4;LRP8;CORO1A;CORO1C;ADRBK1;MICALL1;ATP6V1H;SNX9;CD14;APOE;SNX5;MSR1;APOBR;SORL1;IGF2R;MYO1E;CLCN5;DAB2;AXL;NEDD4;NOSTRIN;SIGLEC1;…
"positive regulation of leukocyte differentiation (GO:1902107)"	"31/118"	0.00263215	0.0287715	-1.06635	3.7838	"SASH3;CD83;GPR68;CD80;IKZF1;IL1RL2;SHH;PNP;CASP8;PPP2R3C;HLX;INPP5D;NCKAP1L;CCR1;KLF10;CD74;JUN;EGR3;SYK;IL15;FOS;RUNX1;PTPRC;AXL;ID2;BTK;HCLS1;ADAM8;IL7R;ADA;PF4"
"regulation of protein ubiquitination (GO:0031396)"	"48/212"	0.00319528	0.0334344	-1.1057	3.75736	"PSMD12;PSMD11;PSMD14;PSMD13;BUB1B;BRCA1;ARRB2;PSMA7;PSMD8;CDC20;PSMD6;RASSF1;CCNB1;PSMD2;RASSF5;PSMD1;PTK2B;FBXO5;RPS27A;SOX4;ATG5;ARRDC4;FANCI;HSPA5;ANGPT1;UBE2C;CDKN2A;WFS1;FEM1B;SPHK1;PRMT3;PLK1;COMMD1;GTPBP4;SMAD7;PSMA5;PSMA4;APITD1;PSMC6;PSMA1;UBE2S;PSMC1;CDC16;CDK2;PSME4;CDK1;UBA52;MAD2L1"
"DNA recombination (GO:0006310)"	"45/196"	0.00337976	0.035065	-1.1213	3.75698	"TOP2A;PRIM2;PIF1;FEN1;BLM;PCNA;PSMD14;MCM8;PRIM1;TCF7;HMGB2;BRCA1;RBPJ;RAD54B;HSPD1;RAD51AP1;PSMC3IP;POLD4;EME1;EXO1;RBBP8;RAD54L;POLE;GEN1;RFC5;RFC3;RFC4;LIG1;RFC2;XRCC5;POLM;SHFM1;H2AFX;ACTL6A;RPA2;PALB2;BATF;RAD51B;POLA1;MMS22L;POLA2;RAD51;POLE2;DNA2;TRIP13"
"regulation of fibroblast proliferation (GO:0048145)"	"23/75"	0.00180209	0.0228032	-0.985587	3.72636	"TGIF1;CD74;NGFR;JUN;RNASEH2B;ANXA2;CD300A;SPHK1;GSTP1;IGF1;IFI30;FOSL2;AQP1;CCNA2;BTC;SFRP1;CDK6;CDK4;ZMIZ1;MYC;E2F1;PMAIP1;BAX"
"negative regulation of transport (GO:0051051)"	"73/361"	0.00436109	0.0427981	-1.17988	3.71812	"SLC35F6;IL1RN;PID1;FAM89B;ITGB3;HTR2A;LRRC32;ICAM1;LGALS3;SHH;UCN2;LRRTM2;CD36;SOX4;IER3;CCR2;SRGN;LYPLA1;ANXA1;GSTO1;CD300A;PRKCB;ACSL4;RANGAP1;MMP9;BCR;SFRP4;SFRP1;MDFIC;MAP1B;IL1B;PRTN3;SLC25A5;PLA2R1;TNFRSF21;ARF6;PTGER4;CAMK2D;PRKAA1;SP100;C5AR2;TWIST1;NEDD4L;CABP1;THBS1;RAP1B;ABR;PTK2B;NLRP3;FLNA;HMOX1;APOD;APOE;P2RY12;BARD1;FZD1;SYT4;CD74;IL33;TGFB1;NOS3;PDE2A;INHBB;INHBA;GNB2L1;YRDC;NEDD…
"signal transduction involved in DNA integrity checkpoint (GO:0072401)"	"22/71"	0.00201328	0.0242693	-0.974584	3.62403	"RBM38;PSMD12;PSMD11;PSMD14;PSMD13;PSMA7;PSMA5;PSMD8;PIDD1;PSMD6;PSMA4;PSMC6;PSMA1;PSMD2;PSMC1;CDK2;PSME4;PSMD1;RPS27A;GTSE1;UBA52;SOX4"
"signal transduction involved in DNA damage checkpoint (GO:0072422)"	"22/71"	0.00201328	0.0242693	-0.968104	3.59994	"RBM38;PSMD12;PSMD11;PSMD14;PSMD13;PSMA7;PSMA5;PSMD8;PIDD1;PSMD6;PSMA4;PSMC6;PSMA1;PSMD2;PSMC1;CDK2;PSME4;PSMD1;RPS27A;GTSE1;UBA52;SOX4"
"T cell differentiation (GO:0030217)"	"27/97"	0.00246119	0.0277706	-0.988295	3.54183	"PTGER4;BLM;CHD7;TCF7;PIK3CD;PTPN22;IKZF1;ZFP36L2;PREX1;SHH;ATP7A;SOX4;SEMA4A;EGR1;ANXA1;TGFB1;RIPK3;RPL22;RHOH;RUNX2;BATF;MAFB;CDK6;PTPRC;BCL3;IL7R;PTPN2"
"regulation of actin filament polymerization (GO:0030833)"	"28/104"	0.00308759	0.0327271	-1.02506	3.50525	"CCL11;ARPC1B;ELN;ALOX15;TWF1;FMN1;CORO1A;ADD2;ICAM1;EPS8;PYCARD;PREX1;CAPZB;PTK2B;NCKAP1L;PAK3;VASP;CCL24;ACTR2;ARPC4;HCK;DLG1;ARPC2;ARPC3;CAPZA1;HCLS1;PFN1;ARF6"
"protein localization to chromosome (GO:0034502)"	"13/26"	0.000585052	0.00962961	-0.751763	3.49037	"RCC2;PLK1;TINF2;BUB1B;CASC5;ESCO2;CENPA;AURKB;MTBP;GSG2;CDK1;SPDL1;EZH2"
"positive regulation of cysteine-type endopeptidase activity (GO:2001056)"	"31/119"	0.00293112	0.0314085	-1.00617	3.48203	"VCP;TRADD;RPS27L;MEFV;ROBO1;HSPD1;PYCARD;PIDD1;CASP7;CASP8;MYC;CASP3;CASP1;PMAIP1;CTSH;NLRP3;BAK1;BID;XDH;SMAD3;APAF1;CDKN2A;HSPE1;GNB2L1;ACER2;AIM2;P2RX1;BAX;CYCS;PPARG;ANP32B"
"positive regulation of chemokine production (GO:0032722)"	"16/41"	0.00121423	0.0169889	-0.853562	3.47843	"CD74;CSF1R;IL33;TICAM2;TWIST1;EIF2AK2;PYCARD;ADORA2B;IL1B;TLR9;HMOX1;TLR7;LBP;TLR4;MYD88;TLR2"
"ribonucleoside monophosphate metabolic process (GO:0009161)"	"82/416"	0.00469208	0.0447455	-1.11778	3.47267	"TOP2A;EIF4A1;ABCD2;KIF14;OLA1;TTF2;CHD3;KIF11;ATP5G2;KIF15;PSMD6;KIF21B;UPP1;ATP7A;ABCC3;NSF;ENTPD1;RFC3;HSP90AA1;DDX11;TAP1;DDX54;KIF23;AMPD2;AMPD3;KIF22;GTF2F2;APRT;RAD51B;KATNAL2;KIF16B;KIFC1;ATP6V1B2;UQCRC1;ADSSL1;MYH9;KIF2C;DNA2;KIF20A;KIF20B;ATP6V1A;MACF1;PIF1;BLM;VCP;DDX27;DHX9;AK1;AK2;ATP1A3;DDX21;AK6;RAD54B;HSPD1;NT5E;ASNA1;FIGNL1;G3BP1;ATP6V1H;LONRF3;CCT8;ABCA1;HSPA8;POLQ;TGFB1;HSPA5;M…
"regulation of protein polymerization (GO:0032271)"	"32/127"	0.00389616	0.039612	-1.06247	3.43032	"CCL11;ELN;ARPC1B;ALOX15;TWF1;FMN1;CORO1A;ADD2;ICAM1;EPS8;PYCARD;PREX1;RGS2;CAPZB;INPP5J;PTK2B;NCKAP1L;PAK3;VASP;CCL24;ACTR2;ARPC4;HCK;DLG1;PSRC1;ARPC2;ARPC3;FES;CAPZA1;HCLS1;PFN1;ARF6"
"response to inorganic substance (GO:0010035)"	"74/370"	0.00518677	0.0483802	-1.12358	3.40296	"COL18A1;AQP9;HP;ETS1;ICAM1;LOXL2;AQP1;SHH;CASP8;CCND1;ANXA7;OLR1;CYP1B1;TSPO;TK1;ATP7A;JUNB;APOBEC1;MEF2A;MEF2C;GPX1;ANXA1;LIG1;GPX3;ARG1;SLC30A5;SPHK1;IGFBP2;FOS;NGF;BDH1;RASA4;PXDN;ADAM9;PPARG;CEBPA;CAMK2D;BLM;PRKAA1;PCNA;HVCN1;ALOX15;NEDD4L;IQGAP1;THBS1;CCNB1;S100A16;PRDX1;PTK2B;HMOX1;BAK1;NPTX1;CD14;ECT2;PPARGC1A;SLC25A24;TFAP2A;JUN;PLEKHA1;ASS1;FOSL1;FABP4;AXL;CDK4;NEDD4;ID2;ALOX5AP;CDK2;CD…
"toll-like receptor TLR6:TLR2 signaling pathway (GO:0038124)"	"22/71"	0.00201328	0.0242693	-0.911346	3.38888	"MEF2A;DUSP4;MAP2K3;MEF2C;JUN;FOS;IRAK4;DUSP6;MAPK11;RPS6KA3;MAPKAPK3;RPS6KA1;CDK1;BTK;CD36;IKBKG;CD14;RPS27A;UBA52;TLR4;MYD88;TLR2"
"positive regulation of nuclease activity (GO:0032075)"	"21/66"	0.00193189	0.0237104	-0.90207	3.3754	"XBP1;PCNA;HSPA5;WFS1;EDEM1;DDX11;HMGB2;ASNS;EIF2S1;PDIA6;PDIA5;HSP90B1;ERN1;SERP1;DNAJB11;LMNA;CCL2;HYOU1;CALR;EXTL3;ATF3"
"cell morphogenesis (GO:0000902)"	"46/204"	0.00409703	0.0409079	-1.05299	3.3658	"COL18A1;CD63;ITGB3;LST1;PTPRO;KIF14;PLOD3;RBPJ;LIPA;LOXL2;BASP1;PDPN;FLNA;HES1;ITGB7;ECT2;MEF2A;MEF2C;TGFB1;CADM1;ITGA4;VDR;HGF;HEG1;FN1;HMGA2;HNRNPAB;SHROOM4;SMARCA4;FAM101B;DAB2;BIN3;ADAM15;GDNF;AXL;PEAK1;TYRO3;SNAI1;MYH9;S100A4;ADAM8;ARHGEF2;TEK;IL7R;MET;FERMT3"
"toll-like receptor TLR1:TLR2 signaling pathway (GO:0038123)"	"22/71"	0.00201328	0.0242693	-0.905096	3.36564	"MEF2A;DUSP4;MAP2K3;MEF2C;JUN;FOS;IRAK4;DUSP6;MAPK11;RPS6KA3;MAPKAPK3;RPS6KA1;CDK1;BTK;CD36;IKBKG;CD14;RPS27A;UBA52;TLR4;MYD88;TLR2"
"positive regulation of epithelial cell proliferation (GO:0050679)"	"35/144"	0.00428032	0.0420898	-1.05728	3.34939	"NRP1;GRN;B4GALT1;CCL11;C5AR2;ITGB3;C5AR1;HTR2B;HMGB2;TWIST1;NRARP;IQGAP3;THBS4;SHH;CCND1;HYAL1;MYC;CCL2;AMICA1;CCR3;CCL24;JUN;TGFB1;EGR3;ARG1;NME2;VASH2;CYBA;IGF1;TBX18;NME1;SFRP1;LRG1;ANG;TEK"
"establishment of chromosome localization (GO:0051303)"	"13/24"	0.00032606	0.00593576	-0.65174	3.34132	"ACTR2;CDCA5;PINX1;CDCA8;GEM;CENPE;CENPF;CCNB1;PSRC1;RRS1;BIRC5;SPDL1;DLGAP5"
"positive regulation of interferon-gamma production (GO:0032729)"	"18/52"	0.00186561	0.0232466	-0.884197	3.32599	"SASH3;TICAM2;SLC11A1;PDE4D;IL27RA;HSPD1;PYCARD;IL1B;BCL3;PDE4B;TLR9;TLR8;IRF8;TLR7;TLR4;CCR2;IFNAR1;CD276"
"signal transduction involved in cell cycle checkpoint (GO:0072395)"	"22/72"	0.00232556	0.0266247	-0.912837	3.30987	"RBM38;PSMD12;PSMD11;PSMD14;PSMD13;PSMA7;PSMA5;PSMD8;PIDD1;PSMD6;PSMA4;PSMC6;PSMA1;PSMD2;PSMC1;CDK2;PSME4;PSMD1;RPS27A;GTSE1;UBA52;SOX4"
"activation of protein kinase activity (GO:0032147)"	"54/252"	0.00494279	0.046687	-1.07593	3.29695	"ITGB3;GHR;MAP3K8;IKBKG;MAP4K1;MAP2K3;SYK;RIPK3;HGF;SLC11A1;NGF;MDFIC;MAPKAPK3;TRAF4;ADORA2B;IL1B;MADD;ADAM9;ANG;ADAM8;TNIK;MET;UBA52;TLR4;PRKAA1;C5AR1;ADCY4;CXCR4;ADCY7;THBS1;IQGAP3;PPP2R3C;PTK2B;CLSPN;S1PR2;RPS27A;ECT2;PAK3;MAP3K3;CD74;ANGPT1;GADD45B;GADD45A;WNT7B;EIF2AK2;GADD45G;TPX2;CCDC88A;MAPK11;DLG1;MAP3K15;DAB2;PTPRC;CDK1"
"positive regulation of protein serine/threonine kinase activity (GO:0071902)"	"55/257"	0.00469658	0.0447455	-1.05972	3.29231	"IL1RN;DIRAS1;HTR2B;HTR2A;PIK3CG;GHR;CCND2;CCND1;PIM1;IKBKG;MAP4K1;MAP2K3;MEF2C;SYK;HGF;PSRC1;MDFIC;MAPKAPK3;TRAF4;ADORA2B;IL1B;MADD;TLR9;ADAM8;UBA52;TLR4;MET;CSF1R;PRKAA1;C5AR1;CXCR4;IQGAP1;TNFRSF11A;THBS1;IQGAP3;PIK3R6;PIK3R5;PTK2B;S1PR2;PAK3;RPS27A;CD74;TGFB1;GADD45B;GADD45A;WNT7B;GADD45G;MAPK11;DAB2;PTPRC;CDK1;SPRY2;CALM1;CDK5R1;EZH2"
"hyaluronan metabolic process (GO:0030212)"	"14/31"	0.000799385	0.0120821	-0.744392	3.28726	"TGFB1;IL15;HGF;HEXB;HEXA;HMMR;MKI67;LYVE1;HYAL1;HYAL2;IL1B;PIM1;GUSB;CD44"
"response to topologically incorrect protein (GO:0035966)"	"35/143"	0.00389892	0.039612	-1.01372	3.27291	"VCP;THBS1;THBS4;HSP90B1;HSPD1;SERP1;HSPH1;CCND1;DNAJB4;LMNA;CCL2;EXTL3;HSPA8;PTPN1;HSP90AA1;XBP1;HSPA5;HSPA4;WFS1;EDEM1;DDX11;ASNS;EIF2AK2;HSPE1;EIF2S1;PDIA6;PDIA5;MANF;ERN1;ERP44;DNAJB11;HYOU1;CALR;ATF3;AARS"
"positive regulation of type I interferon production (GO:0032481)"	"23/77"	0.00238532	0.0271018	-0.899839	3.24676	"RIPK3;DHX9;XRCC5;ZC3HAV1;DDX41;TMEM173;HSPD1;POLR3C;DHX58;TLR9;TLR8;POLR3H;TLR7;IRF5;LRRFIP1;IKBKG;RPS27A;UBA52;TLR4;MYD88;TRIM56;TLR2;MB21D1"
"regulation of protein modification by small protein conjugation or removal (GO:1903320)"	"50/228"	0.00456267	0.0440465	-1.02406	3.19763	"BUB1B;BRCA1;ARRB2;CDC20;PSMD8;RASSF1;PSMD6;RASSF5;PSMD2;PSMD1;FBXO5;SOX4;ARRDC4;SPHK1;PRMT3;COMMD1;GTPBP4;PSMA5;PSMA4;PSMA1;PSME4;UBA52;PSMD12;VCP;PSMD11;PSMD14;PSMD13;PSMA7;CCNB1;PTK2B;RPS27A;ATG5;FANCI;EGR1;HSPA5;ANGPT1;CDKN2A;FEM1B;WFS1;UBE2C;PLK1;SMAD7;APITD1;PSMC6;UBE2S;PSMC1;CDC16;CDK2;CDK1;MAD2L1"
"regulation of nuclease activity (GO:0032069)"	"22/72"	0.00232556	0.0266247	-0.880432	3.19237	"XBP1;NPM1;PCNA;HSPA5;WFS1;EDEM1;DDX11;HMGB2;ASNS;EIF2S1;PDIA6;PDIA5;HSP90B1;ERN1;SERP1;DNAJB11;LMNA;CCL2;HYOU1;CALR;EXTL3;ATF3"
"negative regulation of cellular component movement (GO:0051271)"	"42/183"	0.00454333	0.0440465	-1.02053	3.18663	"PTGER4;CX3CR1;NRP1;IL1RN;SP100;CITED2;C5AR2;SERPINE1;PTPRO;PTPRJ;THY1;THBS1;AIF1;ARHGAP4;ABR;SHH;HYAL2;DPYSL3;CCL2;HMOX1;CYP1B1;APOD;APOE;TIMP1;IL33;TGFB1;IGFBP5;CD300A;TIE1;IGFBP3;ACTN1;TPM1;ARAP3;ACTN4;GTPBP4;SMAD7;BCR;SFRP1;RAP2B;ADAM15;TRIB1;ADA"
"regulation of peptidyl-tyrosine phosphorylation (GO:0050730)"	"43/189"	0.00470607	0.0447488	-1.0175	3.16106	"NRP1;CSF1R;CD80;ITGB3;ITGB2;TREM2;HTR2A;ARRB2;SAMSN1;LRP8;THBS4;ICAM1;GHR;SOCS1;HYAL2;PTK2B;TNFRSF14;HES1;CD36;LYN;CD74;SYK;ANGPT1;IL15;CD300A;HGF;IGF1;GNB2L1;TNFRSF1A;SFRP1;IBTK;RAP2B;PTPRC;CLCF1;FGFR1OP;HCLS1;PTPN6;ITGA5;ARHGEF2;IL6ST;CRLF1;PTPN2;CD44"
"positive regulation of protein transport (GO:0051222)"	"50/231"	0.00565172	0.0515391	-1.06204	3.14938	"HTR2B;IPO5;PANX1;PYCARD;SHH;HYAL2;CLEC5A;CASP1;SYK;SPHK1;TMEM173;TNFRSF1A;FGR;AIM2;IL1B;TLR9;ADAM9;HCLS1;ANG;ADAM8;TLR7;TRIM16;TLR4;IFNAR1;TLR2;PTGER4;CSF1R;TWIST1;AKAP6;FLNA;NLRP3;TNFRSF14;SFN;CD14;ECT2;KCNN4;CD276;IL33;SMAD3;TGFB1;TNFSF14;CADM1;IGF1;SORL1;DAB2;SAA1;CDK1;F2RL1;ANP32B;CDK5R1"
"positive regulation of extrinsic apoptotic signaling pathway (GO:2001238)"	"19/57"	0.00201707	0.0242693	-0.846922	3.14932	"PDIA3;TNFRSF12A;INHBA;RUNX3;THBS1;PYCARD;PIDD1;SFRP1;CASP8;PTPRC;PPP2R1B;TRPS1;HYAL2;PMAIP1;BAX;SIGLEC1;BID;JAK3;SKIL"
"carbohydrate derivative biosynthetic process (GO:1901137)"	"75/377"	0.00549237	0.0503673	-1.0366	3.09778	"B4GALT1;UXS1;HTR2B;XYLT1;ATP5G2;AQP1;GMPPB;UCN2;HYAL1;DSE;PGM3;GNPNAT1;UPP1;TK1;ATP7A;NANS;COLGALT1;ALG8;ACOT7;CHPF2;GLCE;ALG5;BGN;NME2;ALG3;NME4;AMPD2;AMPD3;DCK;APRT;NME1;UGDH;PLSCR1;VCAN;MTAP;B3GNT7;IL1B;PIGA;B3GNT3;ADSSL1;B3GNT2;ALG10B;B4GALT5;CALCRL;SLC35D2;AK1;GCNT1;AK2;ADCY4;ATP1A3;ADCY7;UGCG;NT5E;CHSY1;CHST11;GPC1;ST8SIA4;CHST15;ST3GAL5;EXTL3;ST3GAL1;ST3GAL2;DUT;RRM1;TGFB1;RRM2;ANGPT1;ST8…
"positive regulation of protein secretion (GO:0050714)"	"28/106"	0.00386285	0.0394091	-0.95757	3.09655	"PTGER4;CSF1R;HTR2B;TWIST1;PANX1;PYCARD;HYAL2;CLEC5A;CASP1;NLRP3;TNFRSF14;CD14;KCNN4;CD276;IL33;TGFB1;SYK;CADM1;FGR;AIM2;SAA1;ADAM9;F2RL1;ADAM8;ANG;TRIM16;IFNAR1;TLR2"
"ncRNA processing (GO:0034470)"	"52/241"	0.00510796	0.0478273	-1.00604	3.05852	"CHD7;RRP9;RPL7;THG1L;FBL;RPS17;RPS19;UTP14A;WDR36;RPS7;RPS8;METTL1;DIS3;PUS1;NSUN2;RPSA;TRNT1;UTP18;FTSJ3;NSA2;NHP2;RPL26;RNASEL;NOP2;HEATR1;NOC4L;EMG1;ERI1;PES1;EXOSC9;EXOSC8;UTP20;RPP14;DCAF13;NOP56;NOP58;SMAD3;SSB;CDKN2A;SEMA4B;PA2G4;PUS7L;NPM3;BYSL;WDR55;BOP1;RPS28;TBL3;LSM6;TRMT61A;RPS24;AARS"
"proteasomal protein catabolic process (GO:0010498)"	"47/212"	0.00490928	0.0465005	-0.990982	3.04062	"PSMD12;VCP;PSMD11;PSMD14;PSMD13;CCNF;BUB1B;NEDD4L;ARRB2;PSMA7;AURKB;HSP90B1;ARNTL;AURKA;PSMD8;CDC20;ZNRF1;PSMD6;CCNB1;PSMD2;ENC1;PMAIP1;PSMD1;FBXO5;SEC61B;RPS27A;HSPA5;UBE2C;WFS1;EDEM1;PLK1;ERLIN1;UBE4B;CIT;PSMA5;PSMA4;PSMC6;PSMA1;UBE2S;PSMC1;CDC16;DNAJC10;CDK2;PSME4;CDK1;UBA52;MAD2L1"
"positive regulation of cysteine-type endopeptidase activity involved in apoptotic process (GO:0043280)"	"29/111"	0.00378828	0.0387291	-0.927519	3.01552	"VCP;TRADD;RPS27L;ROBO1;HSPD1;PYCARD;PIDD1;CASP7;CASP8;MYC;CASP3;CASP1;PMAIP1;CTSH;NLRP3;BAK1;BID;XDH;SMAD3;APAF1;CDKN2A;HSPE1;GNB2L1;ACER2;P2RX1;BAX;CYCS;PPARG;ANP32B"
"endoplasmic reticulum unfolded protein response (GO:0030968)"	"24/83"	0.00276702	0.0299781	-0.855292	2.99975	"PTPN1;XBP1;VCP;HSPA5;WFS1;EDEM1;DDX11;EIF2AK2;ASNS;EIF2S1;PDIA6;PDIA5;HSP90B1;ERN1;SERP1;CCND1;DNAJB11;LMNA;CCL2;HYOU1;CALR;EXTL3;ATF3;AARS"
"regulation of interferon-gamma production (GO:0032649)"	"23/79"	0.00312105	0.0330103	-0.873877	2.98074	"SASH3;IL33;TICAM2;RIPK3;PDE4D;SLC11A1;INHBA;IL27RA;HSPD1;PYCARD;AXL;IL1B;C1QBP;BCL3;PDE4B;TLR9;TLR8;IRF8;TLR7;TLR4;CCR2;IFNAR1;CD276"
"stress-activated MAPK cascade (GO:0051403)"	"25/89"	0.00315381	0.0332121	-0.874961	2.9791	"PTGER4;RPS6KA3;DUSP10;RPS6KA1;IKBKG;RPS27A;MAP4K3;DUSP4;MAP2K3;MEF2A;JUN;MEF2C;IRAK4;FOS;DUSP6;MAPK11;MAPKAPK3;ADORA2B;CDK1;CCM2;ROR2;TRIB1;UBA52;MYD88;ARHGEF6"
"mRNA transport (GO:0051028)"	"33/134"	0.00459018	0.0441613	-0.946605	2.95332	"SLBP;NUP205;NUP107;NUP188;U2AF1;AAAS;HHEX;XPO1;MAGOH;NUP62;NUP43;IGF2BP2;HNRNPA1;SRSF10;EIF4E;NDC1;EIF5A;NCBP1;NUP210;NUP155;ALYREF;CPSF2;THOC1;THOC7;THOC6;NUP93;DDX19B;SARNP;NUP50;NUP54;RNPS1;NUPL1;NUP37"
"mononuclear cell proliferation (GO:0032943)"	"24/83"	0.00276702	0.0299781	-0.827088	2.90083	"MEF2A;HELLS;MEF2C;TGFB1;ITGAM;CADM1;TNFSF14;IL15;DOCK8;SLC11A1;PLCL2;CD180;CXCR4;ITGAL;PIK3CG;HSPD1;PTPRC;ELF4;IMPDH1;IMPDH2;BAX;IL7R;DOCK2;TLR4"
"regulation of DNA recombination (GO:0000018)"	"18/52"	0.00186561	0.0232466	-0.766179	2.88206	"ZRANB3;BLM;TGFB1;PARPBP;ALYREF;THOC1;RPA2;IL27RA;RAD51AP1;PPP4C;RAD51;PTPRC;FIGNL1;CLCF1;CHEK1;KPNA2;IL7R;RAD18"
"mitotic DNA integrity checkpoint (GO:0044774)"	"15/37"	0.0012612	0.0175458	-0.699456	2.82786	"TOP2A;TIPIN;BLM;RPS27L;HMGA2;RPA2;DGKZ;TICRR;CCNA2;CCND1;CCNG1;CDK2;CDK1;CLSPN;IER3"
"toll-like receptor 9 signaling pathway (GO:0034162)"	"22/73"	0.00267786	0.029206	-0.799263	2.8241	"MEF2A;DUSP4;MAP2K3;JUN;MEF2C;UNC93B1;IRAK4;FOS;DUSP6;MAPK11;RPS6KA3;MAPKAPK3;RPS6KA1;CDK1;TLR9;TLR8;TLR7;IKBKG;PIK3AP1;RPS27A;UBA52;MYD88"
"regulation of platelet activation (GO:0010543)"	"13/27"	0.00076904	0.0118056	-0.634772	2.81787	"LYN;FCER1G;SYK;NOS3;PLEK;SELP;THBD;TEC;C1QTNF1;UBASH3B;PDPN;APOE;TLR4"
"leukocyte proliferation (GO:0070661)"	"25/89"	0.00315381	0.0332121	-0.827306	2.81685	"ITGAM;DOCK8;CXCR4;ITGAL;PIK3CG;HSPD1;MEF2A;HELLS;MEF2C;TGFB1;CADM1;TNFSF14;IL15;SLC11A1;PLCL2;CD180;PTPRC;ELF4;IMPDH1;IMPDH2;F2RL1;BAX;IL7R;DOCK2;TLR4"
"response to acid chemical (GO:0001101)"	"57/275"	0.00712509	0.060366	-0.993463	2.78898	"COL18A1;PID1;TNC;ICAM1;AQP1;IPO5;SOX2;CFL1;CD38;CTSH;MEF2A;MEF2C;GPX1;ANXA2;DNAAF2;ARG1;IGFBP2;CYBA;NGF;NME1;TNFRSF1A;SFRP1;ZEB1;ALDH1A2;PPARG;TRIM16;TLR2;DNMT1;CEBPB;SP100;PTGER2;CCNB1;SOCS1;E2F1;PTK2B;CCL2;ABL2;IGFBP7;APOE;PPARGC1A;S100A10;ABCA1;LYN;EGR1;XRCC5;TIE1;WNT7B;NR1H4;ASNS;ASS1;IGF2R;DHFR;ACER2;CYP26A1;PTK7;COL5A2;AARS"
"positive regulation of protein polymerization (GO:0032273)"	"21/69"	0.00300297	0.0319686	-0.807725	2.781	"VASP;CCL24;ACTR2;CCL11;ARPC1B;ALOX15;FMN1;ARPC4;ICAM1;PYCARD;HCK;DLG1;RGS2;PSRC1;ARPC2;FES;ARPC3;PTK2B;NCKAP1L;PFN1;ARF6"
"homotypic cell-cell adhesion (GO:0034109)"	"19/57"	0.00201707	0.0242693	-0.742222	2.75999	"P2RY12;CXADR;MEGF10;ITGB3;PLEK;PIK3CG;MYL12A;ACTB;ACTG1;RAP2B;IL1B;RAC2;TYRO3;MYH9;FLNA;PTPN6;CLIC1;CD44;FERMT3"
"microtubule cytoskeleton organization (GO:0000226)"	"52/245"	0.00670821	0.0578347	-0.960657	2.73803	"CASC5;CHD3;KIF11;SGOL1;NUSAP1;RCC1;NEK2;MYBL2;SPDL1;FBXO5;DST;HAUS4;HAUS3;HAUS6;TUBG1;EML1;KNSTRN;TUBA4A;PSRC1;ESPL1;KIFC1;MAP1B;BIRC5;MYH9;KIF2C;ARHGEF2;KIF20A;CD63;RGS14;TTK;CENPA;AURKB;AURKA;BLOC1S2;LMNA;FLNA;CEP192;RANBP1;SPAG5;PLK2;PLK1;NDC80;KIF18B;PRC1;CENPJ;TACC3;CDK1;FGFR1OP;SPRY2;AUNIP;RAN;SPC25"
"stress-activated protein kinase signaling cascade (GO:0031098)"	"25/91"	0.00401802	0.0405615	-0.847158	2.71509	"PTGER4;RPS6KA3;DUSP10;RPS6KA1;IKBKG;RPS27A;MAP4K3;MEF2A;DUSP4;MAP2K3;JUN;MEF2C;IRAK4;FOS;DUSP6;MAPK11;MAPKAPK3;ADORA2B;CDK1;CCM2;ROR2;TRIB1;UBA52;MYD88;ARHGEF6"
"regulation of cellular component size (GO:0032535)"	"38/165"	0.00639607	0.0563337	-0.933077	2.68396	"CCL11;ARPC1B;ELN;PLEK;ALOX15;TWF1;FMN1;CORO1A;IQGAP3;ADD2;ICAM1;PYCARD;EPS8;PREX1;TMEM123;CAPZB;CFL1;PTK2B;NCKAP1L;PAK3;VASP;CCL24;ACTR2;WNT7B;ARPC4;NEB;CIT;HCK;DLG1;ARPC2;ARPC3;CDK4;CAPZA1;F2RL1;HCLS1;IL7R;PFN1;ARF6"
"positive regulation of sequence-specific DNA binding transcription factor activity (GO:0051091)"	"47/214"	0.00569019	0.0516973	-0.894089	2.6486	"SP100;GTF2A2;TRADD;TNFRSF11A;LRP8;EDA2R;ICAM1;TRIM8;PYCARD;PIDD1;SHH;RPS3;TRIM25;NLRP3;IKBKG;RPS27A;PPARGC1A;FZD1;EPHA5;NPM1;CAMK1D;PRKCH;TGFB1;RIPK3;PRKCB;SPHK1;NFAM1;EIF2AK2;HMGA2;IRAK3;CFLAR;NGF;MID2;SMARCA4;FOSL1;AIM2;IL1B;TLR9;BTK;PPARG;ADAM8;ARHGEF2;UBA52;TLR4;MYD88;CARD11;TLR2"
"chromatin remodeling (GO:0006338)"	"30/118"	0.00456049	0.0440465	-0.846821	2.64421	"SUV39H2;CASC5;CENPA;ACTB;MIS18BP1;MYC;CHEK1;OIP5;CENPU;HELLS;NPM1;CENPW;CDKN2A;ACTL6A;HMGA1;HMGA2;BAZ1A;SMARCA1;SMARCA4;HIST1H4A;MIS18A;CENPH;NASP;CENPI;CENPK;PSME4;CENPN;PADI4;CENPP;CENPQ"
"negative regulation of protein ubiquitination (GO:0031397)"	"29/113"	0.00468196	0.0447455	-0.842684	2.61802	"PSMD12;PSMD11;PSMD14;PSMD13;BUB1B;ARRB2;PSMA7;PSMD8;CDC20;PSMD6;PSMD2;PSMD1;FBXO5;RPS27A;SOX4;ATG5;CDKN2A;UBE2C;PRMT3;GTPBP4;SMAD7;PSMA5;PSMA4;PSMC6;PSMA1;PSMC1;CDC16;UBA52;MAD2L1"
"positive regulation of B cell activation (GO:0050871)"	"19/58"	0.00237123	0.0270044	-0.717365	2.59095	"SASH3;VAV3;MEF2A;CD74;MEF2C;TGFB1;SYK;PTPRC;PPP2R3C;GPR183;CLCF1;INPP5D;BTK;CD38;NCKAP1L;TLR4;ADA;CARD11;IL13RA1"
"mitotic sister chromatid segregation (GO:0000070)"	"12/20"	0.000274344	0.00518173	-0.485929	2.55726	"KIF18B;SPAG5;ESPL1;KIFC1;PLK1;NUSAP1;NEK2;SMC4;KNSTRN;NDC80;MAD2L1;CIT"
"regulation of endocytosis (GO:0030100)"	"38/165"	0.00639607	0.0563337	-0.877049	2.5228	"CD63;ARF1;SERPINE1;ALOX15;NEDD4L;ARRB2;PYCARD;ABR;LGALS3;LRRTM2;CCL2;ABL2;NCKAP1L;CD36;CD14;PTPN1;FCER1G;TGFB1;CAMK1D;SYK;ANGPT1;CD300A;SLC11A1;ACTN4;GNB2L1;FGR;BCR;HCK;SFRP4;DAB2;APOC2;APOC1;F2RL1;PRTN3;PTX3;CALR;DOCK2;ARF6"
"regulation of protein catabolic process (GO:0042176)"	"54/260"	0.00835228	0.0681685	-0.92215	2.47668	"BUB1B;CBLB;CDC20;SHH;GJA1;XPO1;PSMD2;PSMD1;FBXO5;TIMP1;DLGAP5;CTSC;IER3;GPX1;IRAK3;COMMD1;TNFRSF1B;ESPL1;IL1B;ADAM9;ADAM8;TRIB1;VCP;PSMD14;NEDD4L;FURIN;TTK;NKD2;AURKA;ARNTL;FLNA;PTK2B;SNX9;APOE;BUB1;BARD1;IL33;XBP1;SMAD3;UBE2C;PLK2;PLK1;CDC6;SORL1;GNB2L1;SMAD7;CENPE;DAB2;CENPF;NEDD4;GIPC1;SGSM3;CDC16;MAD2L1"
"cellular response to unfolded protein (GO:0034620)"	"24/86"	0.00403871	0.0405615	-0.772544	2.47596	"PTPN1;XBP1;VCP;HSPA5;WFS1;EDEM1;DDX11;EIF2AK2;ASNS;EIF2S1;PDIA6;PDIA5;HSP90B1;ERN1;SERP1;CCND1;DNAJB11;LMNA;CCL2;HYOU1;CALR;EXTL3;ATF3;AARS"
"regulation of B cell differentiation (GO:0045577)"	"12/21"	0.000382642	0.00678913	-0.495669	2.4746	"SFRP1;PTPRC;SYK;PPP2R3C;INPP5D;ID2;NFAM1;BTK;NCKAP1L;PTPN6;INHBA;CARD11"
"negative regulation of neuron death (GO:1901215)"	"36/155"	0.00698556	0.0592865	-0.870741	2.46017	"NRP1;BTG2;CEBPB;SET;C5AR1;GHR;CHL1;BAG1;PTK2B;CCL2;HMOX1;IKBKG;APOE;ATP7A;PPARGC1A;MEF2A;TFAP2A;JUN;MEF2C;ANGPT1;WFS1;NGF;SORL1;GNB2L1;GDNF;AXL;CLCF1;TYRO3;REL;BAX;BIRC5;ADAM8;NES;CRLF1;LGMN;AARS"
"proteasome-mediated ubiquitin-dependent protein catabolic process (GO:0043161)"	"45/205"	0.00675833	0.0579875	-0.863921	2.46004	"PSMD12;VCP;PSMD11;PSMD14;PSMD13;CCNF;BUB1B;NEDD4L;ARRB2;AURKB;PSMA7;HSP90B1;ARNTL;AURKA;PSMD8;CDC20;ZNRF1;PSMD6;CCNB1;PSMD2;PSMD1;FBXO5;SEC61B;RPS27A;HSPA5;UBE2C;WFS1;EDEM1;PLK1;ERLIN1;UBE4B;CIT;PSMA5;PSMA4;PSMC6;PSMA1;UBE2S;PSMC1;CDC16;CDK2;DNAJC10;PSME4;CDK1;UBA52;MAD2L1"
"regulation of cytokine biosynthetic process (GO:0042035)"	"25/93"	0.00507253	0.0475865	-0.807832	2.46001	"CEBPB;CD80;THBS1;INPP5D;HMOX1;LBP;IGF2BP2;CD276;CCR2;MAP2K3;SYK;CARD9;INHBB;INHBA;TLR1;IL1B;BCL3;TLR9;REL;TLR8;TLR7;TLR4;MYD88;CARD11;TLR2"
"regulation of ERK1 and ERK2 cascade (GO:0070372)"	"37/161"	0.00726211	0.0612815	-0.867428	2.4221	"CSF1R;NRP1;SEMA7A;RGS14;C5AR2;GSTP1;C5AR1;ALOX15;HTR2B;TREM2;HTR2A;ARRB2;TNFRSF11A;ICAM1;RAP1B;PYCARD;GLIPR2;PTK2B;LYN;CCR1;PTPN1;CD74;SYK;ANGPT1;GCG;IGF1;NPNT;DUSP6;GPR183;CNKSR3;SPRY2;F2RL1;PTPN6;TEK;TLR4;PTPN2;CD44"
"regulation of reactive oxygen species metabolic process (GO:2000377)"	"23/81"	0.00403896	0.0405615	-0.754275	2.41741	"TFAP2A;ARF4;PID1;TGFB1;SYK;RIPK3;GADD45A;GSTP1;HP;PRCP;BRCA1;FOXM1;THBS1;DUOXA1;RAC2;ACP5;PTK2B;CYP1B1;TSPO;F2RL1;CD36;XDH;IER3"
"negative regulation of cell adhesion (GO:0007162)"	"29/115"	0.00574634	0.0518998	-0.801012	2.36975	"IL1RN;PDE3B;SERPINE1;PTPRO;ARHGDIG;TNC;ARHGAP6;THBS1;KNG1;LGALS1;C1QTNF1;UBASH3B;ARHGDIB;CYP1B1;LPXN;APOD;TGFB1;ANGPT1;CDKN2A;RCC2;ASS1;GTPBP4;ACER2;MMP14;PTPRC;ADAM15;FXYD5;TGFBI;MYO1F"
"positive regulation of fibroblast proliferation (GO:0048146)"	"17/49"	0.00241785	0.0274079	-0.654013	2.35243	"TGIF1;CD74;NGFR;JUN;RNASEH2B;ANXA2;SPHK1;IGF1;FOSL2;AQP1;CCNA2;BTC;CDK6;CDK4;ZMIZ1;MYC;E2F1"
"actin cytoskeleton organization (GO:0030036)"	"53/253"	0.00775154	0.0645566	-0.851888	2.33435	"GPR65;PLEK;CXCL1;RND3;ACTG1;AQP1;EPS8;CAPZB;ARHGDIB;CFL1;RAC2;TMOD1;MEF2A;MEF2C;CXADR;TPM1;RHOG;SHROOM4;BCR;FAM101B;MYH9;TNIK;DOCK2;PFN1;ARF6;SDAD1;CORO1A;ADD2;CORO1C;FGD2;FGD3;ABR;SDCBP;NUAK2;FGD6;RACGAP1;S1PR1;FLNA;NCKAP1L;SH2B2;VASP;PTPN1;PARVB;CFLAR;CORO2B;DLG1;FMNL1;PARVG;PTK7;CAPZA1;RAB13;CALR;RAN"
"nuclear import (GO:0051170)"	"22/75"	0.00351844	0.0363498	-0.704019	2.33352	"PDIA3;NOP58;JUN;TGFB1;NUP155;RPL23;CBLB;POU2F2;IPO7;FYB;IPO5;TRPS1;CFL1;LMNA;HES1;KPNA4;HNRNPA1;KPNA2;JAK3;RAN;KPNB1;HTATIP2"
"negative regulation of cell migration (GO:0030336)"	"38/166"	0.00694129	0.059013	-0.822187	2.32679	"PTGER4;CX3CR1;IL1RN;SP100;CITED2;C5AR2;SERPINE1;PTPRJ;THY1;THBS1;AIF1;ARHGAP4;ABR;SHH;HYAL2;DPYSL3;CCL2;HMOX1;CYP1B1;APOD;TIMP1;APOE;IL33;TGFB1;IGFBP5;CD300A;IGFBP3;TIE1;TPM1;ARAP3;GTPBP4;SMAD7;BCR;SFRP1;RAP2B;ADAM15;TRIB1;ADA"
"cell junction assembly (GO:0034329)"	"37/160"	0.00668597	0.0577447	-0.815438	2.3254	"FBLIM1;ITGB3;PTPRO;THY1;PVR;ARHGAP6;ACTB;ACTG1;GJC1;CDH5;GJA1;GJA5;GJA4;PTK2B;FLNA;FLNC;ECT2;VASP;DST;CADM1;HEG1;ACTN1;RCC2;FN1;PARVB;ACTN4;RHOC;SMAD7;VMP1;DLG1;GJB1;RAB13;CDH11;PKP4;ITGA5;ARHGEF7;ARHGEF6"
"negative regulation of cellular response to growth factor stimulus (GO:0090288)"	"27/104"	0.00545885	0.0501538	-0.774966	2.31921	"FBN2;FAM89B;NEDD4L;THBS1;PPP1CC;HHEX;XPO1;CHST11;PEG10;GPC1;PMEPA1;RPS27A;XDH;SKIL;PTPN1;NGFR;SMAD3;TGFB1;HSPA5;VASN;SMAD7;SULF2;CD109;NEDD4;SPRY2;UBA52;FBN1"
"regulation of binding (GO:0051098)"	"47/218"	0.00757108	0.0632689	-0.838462	2.31446	"NRP1;BLM;SP100;HMGB2;TWIST1;ARRB2;AURKB;ADD2;AURKA;LFNG;BTAF1;HMOX1;NEK2;HES1;BAK1;S100A10;CTHRC1;MEF2A;DUT;JUN;MEF2C;PRMT7;SMAD3;TGFB1;ITGA4;ANXA2;PLK1;PLCL2;TMC8;HMGA2;GCG;IGF1;TMEM173;SORL1;MMP9;GTPBP4;NME1;SMARCA4;DAB2;ADAM15;TRAF4;ID2;BCL3;BAX;MITD1;NES;RAN"
"TRIF-dependent toll-like receptor signaling pathway (GO:0035666)"	"22/76"	0.00401527	0.0405615	-0.71316	2.28563	"MEF2A;DUSP4;MAP2K3;JUN;MEF2C;TICAM2;RIPK3;FOS;DUSP6;MAPK11;RPS6KA3;CASP8;MAPKAPK3;TRAF3;RPS6KA1;CDK1;IKBKG;CD14;RPS27A;IKBKE;UBA52;TLR4"
"regulation of nuclear division (GO:0051783)"	"33/138"	0.00665003	0.0576066	-0.799663	2.28233	"BUB1B;TTK;PKMYT1;AURKA;CDC20;CHEK1;NUSAP1;RCC1;KNTC1;NEK2;FBXO5;BUB1;DLGAP5;RANBP1;BORA;TGFB1;UBE2C;PLK1;IGF1;CDC6;CDC25C;CIT;BTC;CENPE;ANLN;CENPF;ESPL1;IL1B;CDC16;BIRC5;CALR;KIF20B;MAD2L1"
"cell junction organization (GO:0034330)"	"42/189"	0.00727069	0.0612815	-0.813052	2.27027	"CSF1R;FBLIM1;ITGB3;PTPRO;THY1;ARHGAP6;PVR;ACTB;ACTG1;GJC1;CDH5;GJA1;GJA5;GJA4;PTK2B;FLNA;FLNC;ECT2;VASP;TGFB1;SMAD3;CXADR;DST;CADM1;HEG1;ACTN1;RCC2;FN1;PARVB;ACTN4;RHOC;SMAD7;VMP1;DLG1;GJB1;RAB13;CDH11;PKP4;CCM2;ITGA5;ARHGEF7;ARHGEF6"
"response to nutrient levels (GO:0031667)"	"59/291"	0.00920952	0.0733318	-0.868606	2.26946	"TNC;ICAM1;GHR;CCND1;TRIM25;TSPO;UPP1;TK1;KLF10;MEF2A;MEF2C;GPX1;IL15;ARG1;SPHK1;IGFBP2;CYBB;RNASE4;ACSL4;CYBA;ALDH3A1;F7;SFRP1;ZEB1;VGF;BDH1;ALDH1A2;HAT1;ADSSL1;PPARG;SQSTM1;CEBPA;PRKAA1;TULP4;FSTL1;NUAK2;CHSY1;SPP1;PMAIP1;CCL2;HMOX1;APOE;FNIP1;PPARGC1A;ABCA1;EGR1;JUN;CDKN2B;TGFB1;HSPA5;VDR;NR1H4;ASNS;INHBB;GCG;DNAJC15;ASS1;ALPL;ADA"
"cellular response to inorganic substance (GO:0071241)"	"28/110"	0.00591145	0.0527293	-0.770752	2.268	"CEBPA;CAMK2D;BLM;HVCN1;ALOX15;IQGAP1;AQP1;SHH;CCNB1;HMOX1;TSPO;NPTX1;ECT2;PPARGC1A;JUNB;SLC25A24;MEF2A;TFAP2A;JUN;MEF2C;FOS;FABP4;RASA4;ID2;CDK2;ALOX5AP;PPARG;CALR"
"positive regulation of apoptotic signaling pathway (GO:2001235)"	"38/168"	0.00814889	0.0669125	-0.834437	2.25663	"STEAP3;ARRB2;THBS1;PYCARD;PIDD1;CASP8;PPP2R1B;HYAL2;TRPS1;RPS3;E2F1;PMAIP1;CTSH;SFN;BAK1;BID;JAK3;BUB1;SKIL;CTSC;YWHAG;YWHAH;MCL1;PDIA3;NGFR;SMAD3;TNFRSF12A;APAF1;RIPK3;GZMB;INHBB;INHBA;RUNX3;GNB2L1;SFRP1;PTPRC;BAX;SIGLEC1"
"lymphocyte proliferation (GO:0046651)"	"23/81"	0.00403896	0.0405615	-0.703802	2.25564	"MEF2A;HELLS;MEF2C;ITGAM;CADM1;TNFSF14;IL15;DOCK8;SLC11A1;CD180;PLCL2;CXCR4;ITGAL;PIK3CG;HSPD1;PTPRC;ELF4;IMPDH1;IMPDH2;BAX;IL7R;DOCK2;TLR4"
"B cell homeostasis (GO:0001782)"	"12/23"	0.000709195	0.0112393	-0.495017	2.22181	"MEF2A;LYN;MEF2C;TNFRSF13B;PPP2R3C;CASP3;BAX;PIK3CD;NCKAP1L;IKBKG;BAK1;SH2B2"
"lymphocyte migration (GO:0072676)"	"13/28"	0.000999278	0.0144777	-0.52401	2.21926	"ITGA4;PIK3CD;PIK3CG;CX3CL1;CXCL16;S1PR1;SAA1;CCL2;ITGB7;ADAM8;CKLF;CCR2;MYO1G"
"regulation of myeloid cell differentiation (GO:0045637)"	"36/156"	0.00759439	0.0633556	-0.797383	2.19997	"SPI1;GPR68;HMGB2;IKZF1;ETS1;CASP8;INPP5D;MYC;PTK2B;NCKAP1L;LYN;MEF2A;CCR1;KLF10;JUN;MEF2C;JAG1;LMO2;INHBA;FOS;LILRB4;NME1;RUNX1;HIST1H4A;SFRP1;MAFB;TYROBP;CDK6;TAL1;FES;ID2;HCLS1;TLR4;PTPN2;C1QC;PF4"
"positive regulation of cell development (GO:0010720)"	"70/358"	0.00990295	0.0773483	-0.844755	2.1621	"NRP1;B4GALT1;TENM3;GPR68;ROBO1;SOX2;PREX1;SHH;GLIPR2;DUOXA1;C1QBP;DPYSL3;TSPO;NRCAM;MEF2A;TGIF1;MEF2C;NKX6-2;PRKCH;CAMK1D;TNFRSF12A;SPHK1;NGF;ETV5;NME1;ASPM;ZEB1;MAP1B;PPARG;IL6ST;ARHGEF7;TLR2;SEMA7A;RGS14;TWIST1;CXCR4;AKAP6;NTN1;LRP8;AURKA;RAP1B;MAN2A1;PTK2B;ABL2;HES1;APOE;S1PR2;ECT2;SKIL;S100A10;LYN;NGFR;SMAD3;TGFB1;XRCC5;VDR;FN1;GFAP;DAB2;ARPC2;GDNF;PTK7;FES;CLCF1;ID2;SNAI1;BAX;PLXNB2;CALR;EZ…
"regulation of interleukin-12 production (GO:0032655)"	"16/45"	0.00262513	0.028759	-0.60173	2.13542	"IRAK3;ARRB2;MEFV;THBS1;HSPD1;C1QBP;REL;TLR9;ACP5;IRF8;IRF5;CD36;JAK3;TLR4;TLR2;CMKLR1"
"regulation of B cell receptor signaling pathway (GO:0050855)"	"11/13"	5.7285e-05	0.00161221	-0.330163	2.12299	"LYN;PRKCH;PTPRC;CMTM3;PRKCB;CD300A;NFAM1;PLCL2;LPXN;PTPN6;PTPN22"
"negative regulation of leukocyte proliferation (GO:0070664)"	"18/56"	0.00359948	0.0371088	-0.643608	2.11998	"LYN;TGFB1;TNFRSF13B;CDKN2A;CD300A;GSTP1;LST1;CBLB;LRRC32;SHH;DLG1;INPP5D;CASP3;TNFRSF14;MNDA;PTPN6;TNFRSF21;CD276"
"response to antibiotic (GO:0046677)"	"16/45"	0.00262513	0.028759	-0.596927	2.11838	"MEF2A;EGR1;XBP1;MEF2C;CIITA;HSPA5;PLK1;PLA2G4A;ETS1;CASP8;HYAL1;HYAL2;CCL2;ALPL;SKIL;JAK1"
"nuclear export (GO:0051168)"	"28/110"	0.00591145	0.0527293	-0.716929	2.10962	"SLBP;NUP107;NXT1;CSE1L;U2AF1;SDAD1;HHEX;XPO1;MAGOH;HNRNPA1;SRSF10;EIF4E;HSPA9;EIF5A;TGFB1;NCBP1;NUP155;ALYREF;CPSF2;THOC1;RPSA;THOC7;THOC6;DDX19B;SARNP;RNPS1;CALR;RAN"
"negative regulation of B cell activation (GO:0050869)"	"13/29"	0.00128441	0.0176183	-0.517788	2.09125	"LYN;TNFRSF13B;CDKN2A;CD300A;THOC1;INHBA;SAMSN1;SFRP1;INPP5D;CASP3;ID2;MNDA;TNFRSF21"
"ATP metabolic process (GO:0046034)"	"73/377"	0.0103621	0.08029	-0.814759	2.05491	"TOP2A;EIF4A1;ABCD2;KIF14;OLA1;KIF11;TTF2;CHD3;ATP5G2;KIF15;PSMD6;KIF21B;ATP7A;NSF;ABCC3;RFC3;ENTPD1;HSP90AA1;DDX11;TAP1;DDX54;KIF23;KIF22;AMPD3;GTF2F2;RAD51B;KIFC1;KATNAL2;KIF16B;ATP6V1B2;UQCRC1;MYH9;KIF2C;DNA2;KIF20A;KIF20B;ATP6V1A;MACF1;PIF1;BLM;VCP;DDX27;DHX9;AK1;AK2;ATP1A3;DDX21;AK6;RAD54B;HSPD1;FIGNL1;ASNA1;G3BP1;ATP6V1H;LONRF3;CCT8;ABCA1;HSPA8;POLQ;TGFB1;HSPA5;MYO10;ATAD2;DDX31;SMARCA1;SMA…
"lymphocyte activation involved in immune response (GO:0002285)"	"22/77"	0.00456925	0.0440465	-0.652365	2.03702	"PTGER4;SEMA4A;SLC11A1;PLCL2;CD180;RAB27A;ITGAL;STX11;ICAM1;BATF;HSPD1;LGALS1;EXO1;GPR183;BCL3;PLCG2;PTK2B;F2RL1;LCP1;ATP7A;TLR4;ADA"
"cell cycle arrest (GO:0007050)"	"33/140"	0.00793948	0.0658977	-0.747252	2.03226	"MACF1;PRKAA1;AK1;THBS1;PPM1G;SOX2;MTBP;RASSF1;MYC;SKIL;BARD1;RBM38;CGREF1;CDKN2B;PNPT1;CDKN2C;SMAD3;TGFB1;DST;GADD45A;CDKN2A;DDIAS;PA2G4;INHBA;MLF1;ERN1;CDK6;SGSM3;CALR;KIF20B;EIF4G2;GAS7;CDKN3"
"regulation of cell growth (GO:0001558)"	"64/322"	0.00990349	0.0773483	-0.787325	2.01511	"NRP1;BTG1;PTPRJ;FOXM1;DNPH1;RERG;CXCL16;ARHGAP4;ZC3H12D;TRO;RPS6KA3;HYAL1;HYAL2;RPS6KA1;CD38;NRCAM;HIST1H1B;WDR36;TNFRSF12A;H2AFY;IGFBP5;IGFBP4;SPHK1;IGFBP3;IGFBP2;TMC8;ACSL4;CYBA;NGF;DNAJC2;SFRP1;MMP14;PSRC1;ADAM15;MAP1B;PPARG;CAMK2D;SEMA7A;AKAP6;NTN1;GNG4;EXOSC9;SPP1;PTK2B;SFN;IGFBP7;APOE;EXTL3;PLXNA4;CGREF1;SMAD3;TGFB1;CDKN2C;H3F3C;CDKN2A;FN1;OSGIN1;SEMA4F;INHBA;GNB2L1;SMARCA4;FGFR1OP;PI16;CD…
"nucleoside monophosphate catabolic process (GO:0009125)"	"66/335"	0.0104717	0.0807616	-0.796547	2.00431	"TOP2A;EIF4A1;ABCD2;KIF14;OLA1;TTF2;CHD3;KIF11;DNPH1;KIF15;PSMD6;KIF21B;ABCC3;NSF;ENTPD1;RFC3;HSP90AA1;DDX11;TAP1;DDX54;KIF23;KIF22;AMPD3;GTF2F2;RAD51B;KATNAL2;KIFC1;KIF16B;MYH9;KIF2C;DNA2;KIF20A;KIF20B;MACF1;PIF1;BLM;VCP;DDX27;DHX9;DDX21;AK6;RAD54B;HSPD1;NT5E;ASNA1;G3BP1;ATP6V1H;LONRF3;CCT8;ABCA1;HSPA8;POLQ;HSPA5;MYO10;ATAD2;DDX31;SMARCA1;SMARCA4;NUDT9;MYO1E;CENPE;PSMC6;KIF18B;RAD51;PSMC1;ABCE1"
"ER-nucleus signaling pathway (GO:0006984)"	"25/94"	0.00568059	0.0516973	-0.673602	1.99544	"VCP;ATP2A2;HSP90B1;SERP1;CCND1;LMNA;CCL2;EXTL3;PTPN1;XBP1;HSPA5;WFS1;EDEM1;DDX11;ASNS;EIF2AK2;EIF2S1;PDIA6;PDIA5;ERN1;DNAJB11;HYOU1;CALR;ATF3;AARS"
"regulation of adaptive immune response (GO:0002819)"	"28/112"	0.00723463	0.0611882	-0.711964	1.98908	"SASH3;CD80;ALOX15;SAMSN1;PVR;HSPD1;IL27RA;PYCARD;DUSP10;HLX;JAK3;CCR2;MEF2A;IL33;MEF2C;FCER1G;TGFB1;RIPK3;SLC11A1;THOC1;PTPRC;CLCF1;IL1B;BTK;PTPN6;IL6ST;IL7R;ADA"
"negative regulation of T cell activation (GO:0050868)"	"21/73"	0.00516764	0.0482938	-0.653295	1.97978	"CD74;TGFB1;CDKN2A;CD300A;CBLB;NRARP;PTPN22;LRRC32;LGALS3;DLG1;SHH;HLX;CASP3;TNFRSF14;PTPN6;TNFAIP8L2;NFKBID;JAK3;PTPN2;TNFRSF21;CD276"
"developmental growth (GO:0048589)"	"37/163"	0.00853917	0.0687769	-0.733278	1.9629	"NRP1;SEMA7A;CCL11;TNC;LRP4;IQGAP1;AURKA;ROBO1;SHH;GJA1;CCNB1;CHST11;ZMIZ1;RDH10;PSAP;S1PR1;APOD;STRA6;SMAD3;TGFB1;GPX1;IGFBP5;CADM1;WNT7B;IGF1;CFLAR;DCLK1;SMARCA4;ASPM;GAP43;TEC;BIN3;ADAM15;PTK7;MAP1B;NINJ1;SPRY2"
"regulation of granulocyte chemotaxis (GO:0071622)"	"13/30"	0.00163407	0.021245	-0.504446	1.94294	"MPP1;CD74;CAMK1D;C5AR2;THBS1;THBS4;C1QBP;RAC2;C3AR1;CCL2;NCKAP1L;LBP;CMKLR1"
"response to cAMP (GO:0051591)"	"24/90"	0.00646324	0.0568232	-0.654819	1.8779	"EGR1;JUN;EGR3;IGFBP5;PDE4D;AQP9;AKAP6;PLAT;FOS;ASS1;FOSL2;AQP1;NME1;FOSL1;RAP1B;ALDH3A1;THBD;VGF;PTK2B;MMP19;SDC1;TEK;JUNB;HCN1"
"positive regulation of leukocyte apoptotic process (GO:2000108)"	"12/24"	0.000944567	0.0138489	-0.438699	1.87743	"LYN;MEF2A;PRELID1;MEF2C;ANXA1;CDKN2A;BAX;ADAM8;SIGLEC1;FNIP1;NFKBID;JAK3"
"negative regulation of cell motility (GO:2000146)"	"38/170"	0.00952646	0.0754484	-0.725684	1.87539	"PTGER4;CX3CR1;IL1RN;SP100;CITED2;C5AR2;SERPINE1;PTPRJ;THY1;THBS1;AIF1;ARHGAP4;ABR;SHH;HYAL2;DPYSL3;CCL2;CYP1B1;HMOX1;APOD;TIMP1;APOE;IL33;TGFB1;IGFBP5;CD300A;IGFBP3;TIE1;TPM1;ARAP3;GTPBP4;SMAD7;BCR;SFRP1;RAP2B;ADAM15;TRIB1;ADA"
"cellular response to mechanical stimulus (GO:0071260)"	"20/67"	0.00446198	0.04344	-0.58664	1.83992	"PTGER4;EGR1;TNFSF14;GADD45A;PDE2A;CYBA;TNFRSF1A;AQP1;GJA1;CASP8;BAG3;IL1B;CHEK1;CASP1;TLR8;TLR7;BAK1;TLR5;TLR4;MYD88"
"purine nucleobase metabolic process (GO:0006144)"	"15/40"	0.00233512	0.0266552	-0.504823	1.82987	"GPX1;GDA;SHMT1;GMPR;AMPD2;AMPD3;DCK;APRT;NT5E;PNP;IMPDH1;IMPDH2;ADSSL1;XDH;ADA"
"nucleobase metabolic process (GO:0009112)"	"20/67"	0.00446198	0.04344	-0.580684	1.82124	"DUT;RRM1;GPX1;GDA;SHMT1;GMPR;AMPD2;AMPD3;DCK;APRT;NT5E;PNP;IMPDH1;IMPDH2;DPYSL3;ADSSL1;TK1;UPP1;XDH;ADA"
"regulation of production of molecular mediator of immune response (GO:0002700)"	"22/79"	0.00586831	0.0525359	-0.605178	1.78301	"SASH3;CD74;IL33;SEMA7A;TGFB1;FCER1G;THOC1;IRAK3;IL27RA;PTPRC;CLCF1;BTK;F2RL1;HMOX1;CD37;TNFRSF14;CD36;TLR4;JAK3;TLR2;ATG5;IL13RA1"
"positive regulation of actin filament polymerization (GO:0030838)"	"18/57"	0.00419662	0.0415168	-0.557316	1.77319	"VASP;CCL24;ACTR2;CCL11;ARPC1B;ALOX15;ARPC4;FMN1;ICAM1;PYCARD;HCK;DLG1;ARPC2;ARPC3;PTK2B;NCKAP1L;PFN1;ARF6"
"cellular response to extracellular stimulus (GO:0031668)"	"29/119"	0.00848484	0.0685912	-0.65865	1.76491	"PRKAA1;TNC;ICAM1;LDHA;NUAK2;PMAIP1;HMOX1;UPP1;FNIP1;LYN;GSDMD;KLF10;CDKN2B;JUN;HSPA5;VDR;IL15;SPHK1;NR1H4;ASNS;INHBB;RNASE4;FOS;DNAJC15;FOSL1;SFRP1;AXL;ADORA2B;SQSTM1"
"positive regulation of gliogenesis (GO:0014015)"	"14/35"	0.0020028	0.0242693	-0.472396	1.75663	"LYN;NKX6-2;PRKCH;CXCR4;ETV5;GFAP;SHH;CLCF1;ID2;TSPO;PPARG;HES1;IL6ST;TLR2"
"positive regulation of cell growth (GO:0030307)"	"27/107"	0.00745832	0.0627549	-0.629683	1.74329	"NRP1;SEMA7A;AKAP6;NTN1;DNPH1;CXCL16;RPS6KA3;HYAL1;EXOSC9;RPS6KA1;CD38;PTK2B;SFN;APOE;EXTL3;HIST1H1B;TNFRSF12A;H3F3C;SPHK1;FN1;CYBA;ACSL4;NGF;SFRP1;MMP14;MAP1B;FGFR1OP"
"positive regulation of cellular component biogenesis (GO:0044089)"	"51/249"	0.0125635	0.091963	-0.728053	1.7374	"GPR65;ARPC1B;PLEK;FMN1;PTPRJ;FNBP1L;ICAM1;AQP1;PYCARD;RGS2;HYAL1;DPYSL3;RAC2;PIEZO1;SYNPO;ACTR2;TPM1;HCK;SFRP1;PSRC1;AIM2;TAL1;IRF8;PFN1;ARF6;VCP;CCL11;ALOX15;THBS2;SRPX2;PMAIP1;PTK2B;NCKAP1L;SNX9;APOE;BID;S100A10;PLK4;VASP;CCL24;SMAD3;TGFB1;ARPC4;GNB2L1;DLG1;ARPC2;ARPC3;FES;BAX;F2RL1;TEK"
"ncRNA metabolic process (GO:0034660)"	"65/332"	0.0122938	0.0906666	-0.716742	1.72059	"CARS;VARS;CHD7;RRP9;THG1L;RPL7;NARS;FBL;RPS17;RPS19;SNRPD1;RARS;UTP14A;WDR36;NCBP1;RPS7;METTL1;RPS8;DIS3;PUS1;NSUN2;RPSA;TRNT1;UTP18;FTSJ3;NSA2;PPA1;NHP2;GARS;GEMIN6;SNRPE;RPL26;SNRPF;EEF1E1;RNASEL;NOP2;HEATR1;NOC4L;EMG1;ERI1;PES1;EXOSC9;EXOSC8;UTP20;HARS;RPP14;DCAF13;NOP56;NOP58;SMAD3;SSB;CDKN2A;SEMA4B;PA2G4;PUS7L;NPM3;BYSL;WDR55;BOP1;RPS28;TBL3;LSM6;TRMT61A;RPS24;AARS"
"regulation of gliogenesis (GO:0014013)"	"20/67"	0.00446198	0.04344	-0.546622	1.71441	"LYN;LINGO1;NKX6-2;PRKCH;HMGA2;CXCR4;ETV5;GFAP;SHH;CLCF1;ID2;ID4;CDK1;TSPO;PPARG;HES1;IL6ST;TNFRSF21;TLR2;EZH2"
"purine ribonucleoside monophosphate catabolic process (GO:0009169)"	"65/332"	0.0122938	0.0906666	-0.712673	1.71082	"TOP2A;EIF4A1;ABCD2;KIF14;OLA1;TTF2;CHD3;KIF11;KIF15;PSMD6;KIF21B;ABCC3;NSF;ENTPD1;RFC3;HSP90AA1;DDX11;TAP1;DDX54;KIF23;KIF22;AMPD3;GTF2F2;RAD51B;KATNAL2;KIFC1;KIF16B;MYH9;KIF2C;DNA2;KIF20A;KIF20B;MACF1;PIF1;BLM;VCP;DDX27;DHX9;DDX21;AK6;RAD54B;HSPD1;NT5E;ASNA1;G3BP1;ATP6V1H;LONRF3;CCT8;ABCA1;HSPA8;POLQ;HSPA5;MYO10;ATAD2;DDX31;SMARCA1;SMARCA4;NUDT9;MYO1E;CENPE;PSMC6;KIF18B;RAD51;PSMC1;ABCE1"
"ribonucleoside monophosphate catabolic process (GO:0009158)"	"65/332"	0.0122938	0.0906666	-0.710211	1.70491	"TOP2A;EIF4A1;ABCD2;KIF14;OLA1;TTF2;CHD3;KIF11;KIF15;PSMD6;KIF21B;NSF;ABCC3;ENTPD1;RFC3;HSP90AA1;DDX11;TAP1;DDX54;KIF23;KIF22;AMPD3;GTF2F2;RAD51B;KATNAL2;KIFC1;KIF16B;MYH9;KIF2C;DNA2;KIF20A;KIF20B;MACF1;PIF1;BLM;VCP;DDX27;DHX9;DDX21;AK6;RAD54B;HSPD1;NT5E;ASNA1;G3BP1;ATP6V1H;LONRF3;CCT8;ABCA1;HSPA8;POLQ;HSPA5;MYO10;ATAD2;DDX31;SMARCA1;SMARCA4;NUDT9;MYO1E;CENPE;PSMC6;KIF18B;RAD51;PSMC1;ABCE1"
"regulation of chromosome organization (GO:0033044)"	"38/172"	0.0110913	0.083176	-0.679808	1.69054	"PIF1;DNMT1;CAMK2D;SPI1;SET;CDCA5;BUB1B;TWIST1;TTK;BRCA1;NOC2L;CDC20;CCNB1;MYC;TRPS1;CHEK1;FBXO5;JARID2;PPARGC1A;BUB1;DLGAP5;HIST1H1B;APOBEC1;WDHD1;TGFB1;H2AFY;UBE2C;PLK1;TINF2;GCG;CIT;CENPF;ESPL1;TAL1;IL1B;CDC16;MAD2L1;PHF19"
"response to metal ion (GO:0010038)"	"52/255"	0.0126473	0.0923586	-0.704145	1.67733	"AQP9;AQP1;ICAM1;LOXL2;SHH;CASP8;CCND1;TSPO;ANXA7;TK1;ATP7A;JUNB;APOBEC1;MEF2A;MEF2C;ARG1;SLC30A5;SPHK1;IGFBP2;FOS;BDH1;RASA4;ADAM9;PPARG;CEBPA;CAMK2D;PCNA;HVCN1;ALOX15;NEDD4L;IQGAP1;THBS1;CCNB1;S100A16;PTK2B;HMOX1;NPTX1;CD14;ECT2;SLC25A24;TFAP2A;JUN;ASS1;FABP4;CDK4;NEDD4;ID2;ALOX5AP;CDK1;SDC1;CALR;CALM1"
"negative regulation of protein modification by small protein conjugation or removal (GO:1903321)"	"29/119"	0.00848484	0.0685912	-0.614859	1.64757	"PSMD12;PSMD11;PSMD14;PSMD13;BUB1B;ARRB2;PSMA7;CDC20;PSMD8;PSMD6;PSMD2;PSMD1;FBXO5;RPS27A;SOX4;ATG5;CDKN2A;UBE2C;PRMT3;GTPBP4;SMAD7;PSMA5;PSMA4;PSMC6;PSMA1;PSMC1;CDC16;UBA52;MAD2L1"
"regulation of interleukin-1 production (GO:0032652)"	"15/42"	0.0034055	0.0352573	-0.482296	1.61332	"SMAD3;SPHK1;GSTP1;ARRB2;MEFV;PANX1;PYCARD;AIM2;SAA1;CASP1;NLRP3;ACP5;TRIM16;TLR4;IFNAR1"
"purine nucleoside monophosphate catabolic process (GO:0009128)"	"65/333"	0.0129575	0.0933129	-0.673125	1.59652	"TOP2A;EIF4A1;ABCD2;KIF14;OLA1;TTF2;CHD3;KIF11;KIF15;PSMD6;KIF21B;ABCC3;NSF;ENTPD1;RFC3;HSP90AA1;DDX11;TAP1;DDX54;KIF23;KIF22;AMPD3;GTF2F2;RAD51B;KATNAL2;KIFC1;KIF16B;MYH9;KIF2C;DNA2;KIF20A;KIF20B;MACF1;PIF1;BLM;VCP;DDX27;DHX9;DDX21;AK6;RAD54B;HSPD1;NT5E;ASNA1;G3BP1;ATP6V1H;LONRF3;CCT8;ABCA1;HSPA8;POLQ;HSPA5;MYO10;ATAD2;DDX31;SMARCA1;SMARCA4;NUDT9;MYO1E;CENPE;PSMC6;KIF18B;RAD51;PSMC1;ABCE1"
"MyD88-independent toll-like receptor signaling pathway (GO:0002756)"	"22/79"	0.00586831	0.0525359	-0.539303	1.58893	"MEF2A;DUSP4;MAP2K3;JUN;MEF2C;TICAM2;RIPK3;FOS;DUSP6;RPS6KA3;MAPK11;CASP8;MAPKAPK3;TRAF3;RPS6KA1;CDK1;IKBKG;CD14;RPS27A;IKBKE;UBA52;TLR4"
"cell division (GO:0051301)"	"31/131"	0.00941856	0.0747532	-0.604289	1.56726	"TOP2A;RGS14;GNAI3;USP39;ZFP36L2;SKA1;CKS1B;SEPT9;CCNB2;PPP1CC;TUBA1C;DSN1;CCNB1;CCND2;CCND1;ACTR2;LIG1;SPAG5;CDKN2A;CDC7;ETV5;ASPM;CDK6;CCNE2;CCNE1;CDK4;CENPJ;CDC16;BIRC5;MCM5;ARF6"
"negative regulation of chromosome organization (GO:2001251)"	"22/80"	0.00662381	0.0576066	-0.535853	1.52939	"APOBEC1;PIF1;DNMT1;SET;SPI1;H2AFY;UBE2C;PLK1;TINF2;BUB1B;TWIST1;TTK;BRCA1;NOC2L;CDC20;CENPF;ESPL1;CDC16;FBXO5;JARID2;BUB1;MAD2L1"
"regulation of ossification (GO:0030278)"	"38/173"	0.0119495	0.0888776	-0.627099	1.51789	"PTGER4;FBN2;CEBPA;CEBPB;LRP4;TWIST1;LTBP3;RBPJ;SOX2;GJA1;CHSY1;S1PR1;PTK2B;CLIC1;CD276;CTHRC1;MEF2A;CCR1;SRGN;ACVR1;TFAP2A;MEF2C;TGFB1;JAG1;SMAD3;IGFBP5;WNT7B;HGF;IGF1;NPNT;RUNX2;SFRP1;CDK6;ID2;MGP;ID4;FAM20C;IL6ST"
"DNA repair (GO:0006281)"	"76/403"	0.0150701	0.102783	-0.660467	1.50265	"BTG2;FEN1;MCM8;BCCIP;BRCA1;FOXM1;ALKBH2;CHAF1B;CHAF1A;EME1;EXO1;CHEK1;TOPBP1;POLE;POLH;GEN1;RFC5;RFC3;RFC4;LIG1;RFC2;USP3;H2AFX;ACTL6A;KIF22;ESCO2;RAD51B;MMS22L;FANCD2;MORF4L2;PSME4;DNA2;DTL;UBA52;PIF1;BLM;VCP;PCNA;PARPBP;PSMD14;UHRF1;CDCA5;RPS27L;RAD54B;RAD51AP1;POLD4;RBBP8;RAD54L;CLSPN;RPS27A;BARD1;FANCI;ZRANB3;POLQ;NPM1;POLM;GADD45A;XRCC5;SHFM1;FANCA;HMGA1;RPA2;HMGA2;FANCB;SSRP1;PALB2;TICRR;P…
"negative regulation of lymphocyte proliferation (GO:0050672)"	"17/53"	0.00467228	0.0447455	-0.48241	1.49873	"LYN;TGFB1;TNFRSF13B;CDKN2A;CD300A;LST1;CBLB;LRRC32;SHH;DLG1;INPP5D;CASP3;MNDA;TNFRSF14;PTPN6;TNFRSF21;CD276"
"negative regulation of mononuclear cell proliferation (GO:0032945)"	"17/53"	0.00467228	0.0447455	-0.47823	1.48575	"LYN;TGFB1;TNFRSF13B;CDKN2A;CD300A;LST1;CBLB;LRRC32;SHH;DLG1;INPP5D;CASP3;TNFRSF14;MNDA;PTPN6;TNFRSF21;CD276"
"regulation of T cell differentiation (GO:0045580)"	"25/97"	0.00787729	0.0654925	-0.543518	1.48153	"SASH3;CD83;CD80;NRARP;IKZF1;IL1RL2;SHH;PNP;HLX;NCKAP1L;JAK3;CD74;PRELID1;EGR3;SYK;CDKN2A;IL15;ZEB1;PTPRC;ADAM8;IL7R;NFKBID;PTPN2;ADA;CARD11"
"negative regulation of neuron apoptotic process (GO:0043524)"	"31/133"	0.0112083	0.0839077	-0.597074	1.47957	"NRP1;BTG2;CEBPB;SET;C5AR1;CHL1;BAG1;PTK2B;CCL2;HMOX1;APOE;ATP7A;PPARGC1A;MEF2A;TFAP2A;JUN;MEF2C;ANGPT1;WFS1;NGF;GDNF;AXL;CLCF1;TYRO3;BIRC5;BAX;ADAM8;NES;CRLF1;LGMN;AARS"
"cytokinesis (GO:0000910)"	"22/79"	0.00586831	0.0525359	-0.495859	1.46093	"ACTR2;PLK1;CKAP2;KIF23;RHOC;CIT;KLHL9;ANLN;BIN3;RACGAP1;ESPL1;PRC1;INCENP;CFL1;NUSAP1;MYH9;BIRC5;MITD1;SNX9;KIF20A;ECT2;CEP55"
"cellular response to topologically incorrect protein (GO:0035967)"	"24/92"	0.00806526	0.0664909	-0.506454	1.37284	"PTPN1;XBP1;VCP;HSPA5;WFS1;EDEM1;DDX11;ASNS;EIF2AK2;EIF2S1;PDIA6;PDIA5;HSP90B1;ERN1;SERP1;CCND1;DNAJB11;LMNA;CCL2;HYOU1;CALR;EXTL3;ATF3;AARS"
"growth (GO:0040007)"	"64/329"	0.0144068	0.0988098	-0.592875	1.37225	"NRP1;ITGB3;TNC;NUBP1;ROBO1;SEC61A1;SHH;GJA1;HHEX;ZMIZ1;DPYSL3;GPX1;IGFBP5;PDE4D;HEG1;EMP1;EMP3;ATAD3A;ASPM;GAP43;BIN3;ADAM15;MAP1B;XRN2;NINJ1;LY6E;SEMA7A;CCL11;LRP4;IQGAP1;RASGRP4;AURKA;CCNB2;CCNB1;CHST11;RDH10;PSAP;S1PR1;APOD;STRA6;PAK4;GDF11;STIL;NOP58;SMAD3;TGFB1;PLEKHA1;CADM1;WNT7B;RFTN1;INHBB;CELA1;INHBA;IGF1;CFLAR;DCLK1;SMARCA4;TEC;PTK7;CCNG1;SPRY2;CCM2;IL7R;APBA2"
"regulation of transforming growth factor beta receptor signaling pathway (GO:0017015)"	"26/103"	0.00850212	0.0685912	-0.509749	1.36592	"FBN2;FAM89B;CITED2;NEDD4L;THBS1;PPP1CC;XPO1;CHST11;PEG10;PMEPA1;RPS27A;SKIL;CDKN2B;SMAD3;TGFB1;HSPA5;NPNT;VASN;SMAD7;DAB2;ZEB1;LRG1;GIPC1;CD109;UBA52;FBN1"
"positive regulation of cell-substrate adhesion (GO:0010811)"	"24/93"	0.00898026	0.0719743	-0.513989	1.35253	"SMAD3;ALOX15;PTPRJ;NPNT;FBLN2;THBS1;PREX1;SFRP1;DAB2;CDK6;CCDC80;ARPC2;C1QBP;NINJ1;SPP1;COL8A1;PTK2B;EMILIN1;TEK;ITGA5;CD36;CALR;ARHGEF7;S100A10"
"positive regulation of lymphocyte differentiation (GO:0045621)"	"21/75"	0.00665823	0.0576066	-0.471777	1.34651	"SASH3;CD74;CD83;EGR3;SYK;IL15;CD80;IKZF1;IL1RL2;SHH;PNP;PTPRC;PPP2R3C;AXL;HLX;INPP5D;BTK;ADAM8;NCKAP1L;IL7R;ADA"
"interaction with host (GO:0051701)"	"24/92"	0.00806526	0.0664909	-0.493589	1.33797	"ATP6V1A;ATP6V0B;SMAD3;TGFB1;NCF1;NOS3;ITGB3;SLC11A1;NCF4;TAP1;CXCR4;EIF2AK2;CYBB;CYBA;TCIRG1;NEDD4;HYAL2;ATP6V1B2;TLR8;ATP6V1H;TLR7;CCR5;ATP6V0D2;TLR2"
"positive regulation of B cell proliferation (GO:0030890)"	"14/36"	0.00246822	0.0277859	-0.372799	1.33582	"MEF2A;SASH3;VAV3;CD74;MEF2C;PTPRC;GPR183;CLCF1;CD38;NCKAP1L;TLR4;CARD11;ADA;IL13RA1"
"metal ion homeostasis (GO:0055065)"	"79/422"	0.0154594	0.104755	-0.591463	1.33442	"GLP1R;STEAP3;ARF1;HEXB;HTR2B;ATP2A2;TCIRG1;HTR2A;PIK3CG;SLC8A1;NUBP1;CYSLTR1;GJA1;EDNRB;C1QTNF1;MYC;HYAL2;SLC39A6;C3AR1;CD38;ANXA7;CCR5;ATP7A;CCR3;TGM2;CCR2;CD52;ATP6V0B;PRKCB;SLC30A5;SLC11A1;SLC30A4;TMC8;COMMD1;SLC39A14;SLC7A8;ATP6V1B2;FAM20A;STEAP1;ATP6V0D2;STEAP2;ATP6V1A;CAMK2D;CCL11;C5AR1;ATP1A3;CXCR4;NEDD4L;KNG1;GNA13;GNA15;CCL8;CCL7;PLCG2;S1PR1;ATP6V1H;HMOX1;PTK2B;CCL2;ABL2;BAK1;APOE;HMOX2…
"positive regulation of MAP kinase activity (GO:0043406)"	"42/197"	0.0129293	0.0932468	-0.56164	1.33249	"PRKAA1;IL1RN;DIRAS1;C5AR1;HTR2B;CXCR4;HTR2A;TNFRSF11A;THBS1;IQGAP3;PIK3CG;PIK3R6;PIK3R5;GHR;PTK2B;IKBKG;S1PR2;PAK3;RPS27A;MAP4K1;MAP2K3;CD74;MEF2C;TGFB1;SYK;HGF;WNT7B;MAPK11;DAB2;PTPRC;MDFIC;MAPKAPK3;ADORA2B;IL1B;MADD;TLR9;CDK1;ADAM8;MET;UBA52;TLR4;EZH2"
"positive regulation of cytokine biosynthetic process (GO:0042108)"	"18/59"	0.00563629	0.0514942	-0.441924	1.31087	"SYK;CD80;THBS1;TLR1;IL1B;BCL3;REL;TLR9;TLR8;HMOX1;TLR7;LBP;TLR4;MYD88;CARD11;CCR2;TLR2;CD276"
"aging (GO:0007568)"	"43/204"	0.0140361	0.0981933	-0.561605	1.30338	"CIITA;CITED2;SERPINE1;HTR2A;AURKB;ICAM1;LOXL2;ARNTL;CASP7;SERP1;EDNRB;ZMIZ1;HYAL2;CHEK1;DPYSL3;NUP62;CCL2;TSPO;APOD;TIMP1;BAK1;APOE;CTSC;CDKN2B;JUN;NPM1;GPX1;TGFB1;CDKN2A;IL15;PDE4D;IGFBP2;HMGA1;HMGA2;FOS;TNFRSF1B;ASS1;ALDH3A1;ID2;CDK1;CALR;PLA2R1;ADA"
"spindle checkpoint (GO:0031577)"	"15/41"	0.00282885	0.0305129	-0.369622	1.28983	"UBE2C;PLK1;BUB1B;CASC5;TTK;AURKB;CDC20;MTBP;CENPF;CCNB1;CDC16;BIRC5;SPDL1;BUB1;MAD2L1"
"response to ketone (GO:1901654)"	"26/105"	0.0103789	0.0802929	-0.505731	1.27549	"PTGER2;GBA;THBS1;AQP1;CCND1;CD38;TSPO;CCL2;IGFBP7;TK1;JUNB;TGFB1;ARG1;SPHK1;FOS;ASS1;FOSL2;NME1;FOSL1;F7;SFRP1;BDH1;CDK4;CALR;CALM1;TLR2"
"cellular response to metal ion (GO:0071248)"	"25/99"	0.00969632	0.0764138	-0.489194	1.25801	"CEBPA;CAMK2D;HVCN1;ALOX15;IQGAP1;AQP1;SHH;CCNB1;TSPO;HMOX1;NPTX1;ECT2;JUNB;SLC25A24;MEF2A;TFAP2A;JUN;MEF2C;FOS;FABP4;RASA4;ID2;ALOX5AP;PPARG;CALR"
"extracellular matrix disassembly (GO:0022617)"	"28/116"	0.0106178	0.0817539	-0.492134	1.23233	"FBN2;COL18A1;COL11A1;ELN;FURIN;CTSS;ADAMTS4;CTSL;CASP3;SH3PXD2B;SPP1;TIMP1;CTSD;CTSB;FN1;MMP9;MMP14;BMP1;COL2A1;ADAM15;COL5A2;ADAM9;MMP19;COL8A1;COL6A3;ADAM8;CD44;FBN1"
"receptor-mediated endocytosis (GO:0006898)"	"34/152"	0.0135077	0.0958334	-0.516155	1.21046	"GRIA1;LGALS3BP;CALCRL;CLTC;HTR2B;LOXL4;ARRB2;FNBP1L;LRP8;CXCL16;LOXL2;GHR;ADRBK1;MRC1;MICALL1;STAB1;AP1S1;OLR1;SNX9;CD36;ENPP3;APOE;MSR1;CUBN;APOBR;SORL1;IGF2R;DAB2;RAB31;NEDD4;HHIPL1;EZR;PLA2R1;LRP12"
"positive regulation of nucleocytoplasmic transport (GO:0046824)"	"24/94"	0.00997797	0.0776823	-0.453696	1.15925	"SMAD3;TGFB1;TNFSF14;SPHK1;AKAP6;IGF1;TMEM173;TNFRSF1A;IPO5;DAB2;SHH;HYAL2;IL1B;NEDD4;TLR9;CDK1;FLNA;HCLS1;TLR7;SFN;ANP32B;ECT2;TLR4;TLR2"
"activation of signaling protein activity involved in unfolded protein response (GO:0006987)"	"19/64"	0.00576547	0.0518998	-0.389675	1.15283	"XBP1;HSPA5;WFS1;EDEM1;DDX11;ASNS;EIF2S1;PDIA6;PDIA5;HSP90B1;ERN1;SERP1;DNAJB11;LMNA;CCL2;HYOU1;CALR;EXTL3;ATF3"
"regulation of endothelial cell proliferation (GO:0001936)"	"23/88"	0.00919312	0.0733204	-0.432848	1.131	"NRP1;CCL24;JUN;CCL11;EGR3;ANGPT1;ARG1;ITGB3;HMGB2;HTR2B;VASH2;NRARP;CYBA;THBS1;THBS4;LRG1;ALDH1A2;CCL2;ANG;TEK;APOE;XDH;CCR3"
"positive regulation of osteoblast differentiation (GO:0045669)"	"18/59"	0.00563629	0.0514942	-0.360672	1.06986	"ACVR1;FBN2;MEF2A;CEBPA;MEF2C;CEBPB;JAG1;HGF;WNT7B;IGF1;NPNT;RUNX2;ID4;FAM20C;IL6ST;CLIC1;CD276;CTHRC1"
"regulation of DNA replication (GO:0006275)"	"28/118"	0.0127387	0.0923586	-0.443397	1.05621	"PIF1;BLM;PID1;PARM1;PCNA;DSCC1;GMNN;PINX1;E2F7;E2F8;ZRANB3;CDT1;JUN;TIPIN;TGFB1;TINF2;CDC7;IGF1;CDC6;ESCO2;GTPBP4;TICRR;CCDC88A;CDK2;CDK1;PPARG;DNA2;CALR"
"regulation of cell-cell adhesion (GO:0022407)"	"24/94"	0.00997797	0.0776823	-0.407936	1.04233	"LYN;IL1RN;TGFB1;SYK;MYO10;CITED2;NRARP;ITGAL;ASS1;TBX18;CX3CL1;GTPBP4;SMAD7;DPP4;C1QTNF1;LGALS1;UBASH3B;IL1B;PIEZO1;ADAM8;FXYD5;ADA;CD44;FERMT3"
"centrosome organization (GO:0051297)"	"19/64"	0.00576547	0.0518998	-0.34531	1.02158	"PLK4;NPM1;GADD45A;CEP152;PLK1;HAUS4;HAUS3;HAUS6;KIF11;BRCA1;CHD3;AURKA;SGOL1;CENPJ;CDK2;CDK1;SASS6;CEP192;NEK2"
"RNA export from nucleus (GO:0006405)"	"21/76"	0.0075258	0.0632142	-0.368847	1.01847	"EIF5A;SLBP;NUP107;NXT1;NCBP1;NUP155;ALYREF;CPSF2;THOC1;RPSA;U2AF1;THOC7;THOC6;DDX19B;HHEX;SARNP;MAGOH;RNPS1;HNRNPA1;SRSF10;EIF4E"
"response to glucocorticoid (GO:0051384)"	"30/130"	0.0138864	0.0979849	-0.427859	0.993892	"CEBPA;IL1RN;GBA;PLAT;AQP1;GHR;CCND1;UCN2;CCL2;IGFBP7;TK1;JUNB;ACVR1;TGFB1;ANXA1;KCNJ10;ARG1;WNT7B;IGFBP2;FOS;NGF;ASS1;FOSL2;FOSL1;ALDH3A1;BDH1;ADAM9;SDC1;ALPL;CALM1"
"cellular response to oxidative stress (GO:0034599)"	"33/148"	0.0153323	0.104281	-0.432639	0.978052	"PRKAA1;MGST1;ETS1;SLC8A1;ARNTL;AQP1;PRDX1;CASP3;HMOX1;CYP1B1;CD36;ATP7A;ECT2;PPARGC1A;SLC25A24;GPX1;PNPT1;ANXA1;PLEKHA1;GPX3;DDIAS;ARG1;SPHK1;TPM1;FOS;ETV5;MELK;AXL;PXDN;CDK2;CDK1;PLA2R1;EZH2"
"cellular protein complex assembly (GO:0043623)"	"51/256"	0.0189515	0.119288	-0.448544	0.953704	"NUP107;ARHGAP6;PREX1;TUBA1C;TUBB6;TUBB3;TMED2;FBXO5;NDC1;CCT2;HSP90AA1;DNAAF2;KIF23;CYBA;TUBA4A;NUP93;TUBB2B;TUBB2A;BBS12;TCP1;HCLS1;ANG;GAS7;NUP205;PSMD11;MIS12;WAS;AIF1;CENPA;AURKB;HSPD1;RACGAP1;PTK2B;NLRP3;CENPT;CENPW;TGFB1;SMAD3;ANGPT1;HSPA4;UBE2C;ARPC4;NSG1;CENPE;ANLN;CENPF;DAB2;CENPH;UBE2S;CENPJ;CALR"
"cellular chemical homeostasis (GO:0055082)"	"83/452"	0.0194422	0.122043	-0.44638	0.938907	"GLP1R;ARF1;STEAP3;HEXB;HTR2B;ATP2A2;TCIRG1;HTR2A;PIK3CG;NUBP1;SLC8A1;HK2;ICAM1;HK3;CYSLTR1;GJA1;EDNRB;LGALS1;C1QTNF1;MYC;C3AR1;SLC39A6;CD38;ANXA7;ATP7A;CCR5;SOX4;CCR3;TGM2;CCR2;MEF2A;CD52;MEF2C;ATP6V0B;PRKCB;SLC30A5;SLC11A1;CYBA;SLC39A14;NME1;ATP6V1B2;ATP6V0D2;ATP6V1A;CAMK2D;CCL11;C5AR1;ATP1A3;CXCR4;NEDD4L;KNG1;CLN6;CLN5;GNA13;GNA15;CCL8;CCL7;PLCG2;S1PR1;ATP6V1H;PTK2B;CCL2;HMOX1;ABL2;BAK1;APOE;N…
"positive regulation of T cell proliferation (GO:0042102)"	"22/83"	0.00938103	0.0745762	-0.360319	0.935365	"SASH3;BLM;SYK;IL15;CD80;DHPS;IGFBP2;IGF1;ITGAL;CORO1A;AIF1;PYCARD;SHH;PNP;PTPRC;IL1B;NCKAP1L;HES1;IL6ST;CARD11;CCR2;CD276"
"regulation of protein import into nucleus (GO:0042306)"	"32/143"	0.0161064	0.107701	-0.412475	0.919157	"FAM89B;AKAP6;CABP1;IPO5;SHH;HYAL2;PRDX1;FLNA;NLRP3;APOD;CD36;ECT2;FZD1;SMAD3;TGFB1;TNFSF14;SPHK1;PDE2A;IGF1;TMEM173;TNFRSF1A;DAB2;MDFIC;IL1B;BCL3;TLR9;TACC3;CDK1;HCLS1;TLR7;TLR4;TLR2"
"single-organism nuclear import (GO:1902593)"	"20/71"	0.00755423	0.063236	-0.328161	0.906014	"PDIA3;NOP58;JUN;TGFB1;NUP155;RPL23;CBLB;POU2F2;IPO7;FYB;IPO5;TRPS1;CFL1;LMNA;HES1;KPNA4;KPNA2;JAK3;RAN;KPNB1"
"protein import into nucleus (GO:0006606)"	"20/71"	0.00755423	0.063236	-0.324954	0.897159	"PDIA3;NOP58;JUN;TGFB1;NUP155;RPL23;CBLB;POU2F2;IPO7;FYB;IPO5;TRPS1;CFL1;LMNA;KPNA4;HES1;KPNA2;JAK3;RAN;KPNB1"
"cellular response to transforming growth factor beta stimulus (GO:0071560)"	"36/166"	0.016478	0.108979	-0.3992	0.884865	"CX3CR1;CITED2;SERPINE1;NEDD4L;FURIN;ARRB2;LTBP3;PPP1CC;XPO1;MYC;HYAL2;CCL2;PMEPA1;RPS27A;JUNB;SKIL;ACVR1;KLF10;TGIF1;CDKN2B;JUN;MEF2C;SMAD3;TGFB1;ARG1;PDE2A;FOS;RUNX1;SMAD7;DAB2;SFRP1;ZEB1;RBL1;ZYX;ADAM9;UBA52"
"response to transforming growth factor beta (GO:0071559)"	"36/166"	0.016478	0.108979	-0.396672	0.879262	"CX3CR1;CITED2;SERPINE1;NEDD4L;FURIN;ARRB2;LTBP3;PPP1CC;XPO1;MYC;HYAL2;CCL2;PMEPA1;RPS27A;JUNB;SKIL;ACVR1;KLF10;TGIF1;CDKN2B;JUN;MEF2C;SMAD3;TGFB1;ARG1;PDE2A;FOS;RUNX1;SMAD7;DAB2;SFRP1;ZEB1;RBL1;ZYX;ADAM9;UBA52"
"positive regulation of protein kinase B signaling (GO:0051897)"	"21/78"	0.00953698	0.0754484	-0.339275	0.876789	"TGFB1;GPX1;ANGPT1;IGFBP5;F10;PTPRJ;ARRB2;IGF1;MEIS3;THBS1;PIK3CG;PIK3R5;F7;C1QTNF1;AXL;C1QBP;SPRY2;HCLS1;ADAM8;TEK;HPSE"
"regulation of cytokine-mediated signaling pathway (GO:0001959)"	"24/95"	0.0110636	0.083096	-0.350946	0.873068	"IFNAR2;PTPN1;CD74;IL1RN;TICAM2;SPHK1;GSTP1;NLRC5;IRAK3;TREM2;ROBO1;PYCARD;SOCS3;SOCS1;PTPRC;AXL;PXDN;F2RL1;PPARG;PTPN6;IL6ST;PTPN2;IFNAR1;JAK1"
"regulation of mitochondrion organization (GO:0010821)"	"24/97"	0.0135202	0.0958334	-0.362361	0.849788	"VAT1;SLC35F6;PRELID1;PID1;GPX1;HGF;GZMB;IGF1;ARRB2;PYCARD;CASP8;C1QBP;LMNA;E2F1;PMAIP1;BAX;SFN;BAK1;SLC25A5;BID;PPARGC1A;YWHAG;YWHAH;IER3"
"anatomical structure homeostasis (GO:0060249)"	"43/208"	0.0181933	0.116766	-0.385924	0.828803	"SASH3;PRIM2;PIF1;SP100;FEN1;BLM;PCNA;PRIM1;PINX1;LIPA;CORO1A;ACTB;ACTG1;POLD4;PRDX1;RAC2;ACP5;PTK2B;CTSH;POLE;RFC5;BARD1;CUBN;NAPSA;WDR36;RFC3;CXADR;RFC4;LIG1;XRCC5;RFC2;TINF2;RPA2;POLA1;HIST1H4A;POLA2;COL2A1;POLE2;TYRO3;TLR9;BAX;DNA2;TLR4"
"cellular metal ion homeostasis (GO:0006875)"	"68/361"	0.0209858	0.129105	-0.399581	0.817996	"GLP1R;ARF1;STEAP3;HEXB;HTR2B;ATP2A2;TCIRG1;HTR2A;PIK3CG;NUBP1;SLC8A1;CYSLTR1;GJA1;EDNRB;C1QTNF1;MYC;C3AR1;SLC39A6;CD38;ANXA7;ATP7A;CCR5;CCR3;TGM2;CCR2;CD52;ATP6V0B;PRKCB;SLC30A5;SLC11A1;SLC39A14;ATP6V1B2;ATP6V0D2;ATP6V1A;CAMK2D;CCL11;C5AR1;ATP1A3;CXCR4;NEDD4L;KNG1;GNA13;GNA15;CCL8;CCL7;PLCG2;S1PR1;ATP6V1H;PTK2B;CCL2;HMOX1;ABL2;BAK1;APOE;HMOX2;CCR1;TGFB1;DMPK;WFS1;VDR;CCDC109B;TPCN2;IBTK;PTPRC;SA…
"carbohydrate transport (GO:0008643)"	"25/102"	0.0130511	0.0938493	-0.335865	0.794678	"NUP205;SLC35B4;NUP107;NUP188;SLC35B1;AQP9;SLC35D2;AAAS;HK2;AQP1;HK3;SESN2;NUP62;NUP43;SLC37A2;SLC37A1;NUP210;NUP155;SLC2A9;NUP93;FABP5;NUP50;NUP54;NUPL1;NUP37"
"regulation of protein localization to nucleus (GO:1900180)"	"34/156"	0.018273	0.116971	-0.356023	0.763965	"FAM89B;AKAP6;CABP1;IPO5;SHH;HYAL2;RASSF5;PRDX1;LMNA;FLNA;NLRP3;APOD;CD36;ECT2;FZD1;SMAD3;TGFB1;TNFSF14;SPHK1;PDE2A;IGF1;TMEM173;TNFRSF1A;DAB2;MDFIC;IL1B;BCL3;TLR9;TACC3;CDK1;HCLS1;TLR7;TLR4;TLR2"
"positive regulation of ERK1 and ERK2 cascade (GO:0070374)"	"27/115"	0.0158691	0.106746	-0.336364	0.752548	"CSF1R;NRP1;SEMA7A;C5AR2;C5AR1;ALOX15;HTR2B;TREM2;HTR2A;ARRB2;TNFRSF11A;ICAM1;RAP1B;PYCARD;GLIPR2;PTK2B;CCR1;CD74;ANGPT1;GCG;NPNT;GPR183;SPRY2;F2RL1;TEK;TLR4;CD44"
"regulation of protein kinase B signaling (GO:0051896)"	"27/114"	0.0145237	0.0994724	-0.306282	0.706861	"PTPRJ;ARRB2;THBS1;PIK3CG;PIK3R5;C1QTNF1;INPP5F;HYAL2;C1QBP;XDH;GPX1;TGFB1;PLEKHA1;ANGPT1;F10;IGFBP5;IGF1;MEIS3;GNB2L1;F7;DLG1;AXL;HCLS1;SPRY2;ADAM8;HPSE;TEK"
"response to interferon-gamma (GO:0034341)"	"26/108"	0.0138114	0.0975967	-0.299815	0.697642	"CIITA;CAMK2D;SP100;PTAFR;IFI30;AIF1;ICAM1;CXCL16;SOCS3;SEC61A1;SOCS1;CCL2;JAK1;PTPN1;GCH1;DAPK1;SLC11A1;RPL13A;ASS1;HCK;OAS2;IRF8;PTPN6;IRF5;CD44;PTPN2"
"regulation of cell junction assembly (GO:1901888)"	"16/50"	0.00607254	0.0539696	-0.22974	0.670688	"MACF1;SMAD3;PRKCH;RCC2;NEDD4L;PTPRJ;ARHGAP6;THBS1;RAP1B;SFRP1;MMP14;GJA1;SNAI1;APOD;TEK;S100A10"
"blood vessel morphogenesis (GO:0048514)"	"20/74"	0.0108648	0.0829254	-0.267584	0.666235	"NRP1;FOXC2;JAG1;SYK;CITED2;HEG1;CHD7;RBPJ;THBS1;SMAD7;GJA1;ZMIZ1;NEDD4;GJA5;CYP1B1;ITGA7;CCM2;HES1;APOE;STRA6"
"cellular divalent inorganic cation homeostasis (GO:0072503)"	"53/271"	0.022361	0.135522	-0.325403	0.650356	"GLP1R;HEXB;HTR2B;ATP2A2;HTR2A;PIK3CG;SLC8A1;CYSLTR1;GJA1;EDNRB;C1QTNF1;SLC39A6;C3AR1;CD38;ANXA7;CCR5;CCR3;CCR2;TGM2;CD52;PRKCB;SLC30A5;SLC11A1;SLC39A14;CAMK2D;CCL11;C5AR1;CXCR4;KNG1;GNA13;GNA15;CCL8;CCL7;PLCG2;S1PR1;PTK2B;CCL2;ABL2;BAK1;APOE;CCR1;TGFB1;DMPK;WFS1;VDR;CCDC109B;TPCN2;IBTK;PTPRC;SAA1;BAX;F2RL1;CALR"
"positive regulation of protein import into nucleus (GO:0042307)"	"21/80"	0.0119605	0.0888776	-0.257228	0.622619	"SMAD3;TGFB1;TNFSF14;SPHK1;AKAP6;IGF1;TMEM173;TNFRSF1A;IPO5;DAB2;SHH;IL1B;HYAL2;CDK1;TLR9;HCLS1;FLNA;TLR7;ECT2;TLR4;TLR2"
"negative regulation of leukocyte differentiation (GO:1902106)"	"20/74"	0.0108648	0.0829254	-0.231239	0.575742	"LYN;CD74;GPR68;CDKN2A;NRARP;INHBA;LILRB4;NME1;RUNX1;SFRP1;SHH;HLX;MYC;INPP5D;ID2;TLR4;NFKBID;JAK3;PTPN2;C1QC"
"ATP catabolic process (GO:0006200)"	"62/327"	0.0239355	0.139761	-0.281565	0.55407	"TOP2A;EIF4A1;ABCD2;KIF14;OLA1;CHD3;KIF11;TTF2;KIF15;PSMD6;KIF21B;NSF;ABCC3;RFC3;HSP90AA1;ENTPD1;DDX11;TAP1;DDX54;KIF23;KIF22;GTF2F2;RAD51B;KIFC1;KATNAL2;KIF16B;MYH9;KIF2C;KIF20A;DNA2;KIF20B;MACF1;PIF1;BLM;VCP;DDX27;DHX9;DDX21;AK6;RAD54B;HSPD1;ASNA1;G3BP1;ATP6V1H;LONRF3;CCT8;ABCA1;HSPA8;POLQ;HSPA5;MYO10;ATAD2;DDX31;SMARCA1;SMARCA4;CENPE;MYO1E;KIF18B;RAD51;PSMC6;PSMC1;ABCE1"
"cellular response to acid chemical (GO:0071229)"	"32/147"	0.0218142	0.13363	-0.247872	0.498887	"DNMT1;CEBPB;PID1;PTGER2;TNC;AQP1;IPO5;CCNB1;SOCS1;E2F1;PTK2B;ABL2;PPARGC1A;S100A10;LYN;MEF2A;ABCA1;EGR1;MEF2C;ANXA2;XRCC5;WNT7B;NR1H4;CYBA;ASS1;NME1;CYP26A1;SFRP1;ZEB1;PTK7;ALDH1A2;COL5A2"
"regulation of peptidase activity (GO:0052547)"	"69/372"	0.0261592	0.149302	-0.260825	0.496032	"TNFAIP8;PROS1;TRADD;SERPINE1;AQP1;ROBO1;SOX2;PYCARD;RPS6KA3;PIDD1;CASP7;CASP8;CASP3;MYC;RPS6KA1;CASP1;CTSH;TIMP1;CAST;GPX1;APAF1;HGF;NGF;RENBP;SERPINB8;MMP14;AIM2;CD109;PSME4;FETUB;BIRC5;COL6A3;PPARG;CD44;CSTB;VCP;PSMD14;PCOLCE2;RPS27L;FURIN;FBLN1;MEFV;THBS1;KNG1;HSPD1;NLRP3;PMAIP1;SFN;BAK1;BID;FNIP1;XDH;NGFR;PRELID1;SMAD3;TNFSF14;CDKN2A;TFPI2;FN1;HSPE1;SORL1;GNB2L1;ACER2;P2RX1;PI15;CYCS;BAX;ANP…
"B cell differentiation (GO:0030183)"	"21/80"	0.0119605	0.0888776	-0.200508	0.485328	"ITGA4;NFAM1;PLCL2;IKZF1;RBPJ;POU2F2;HDAC9;LYL1;HHEX;LGALS1;PTPRC;GPR183;CLCF1;BCL3;BLNK;PLCG2;PTK2B;FNIP1;JAK3;ADA;PTPN2"
"divalent inorganic cation homeostasis (GO:0072507)"	"56/291"	0.024629	0.142732	-0.243638	0.474312	"GLP1R;HEXB;HTR2B;ATP2A2;HTR2A;PIK3CG;SLC8A1;CYSLTR1;GJA1;EDNRB;C1QTNF1;SLC39A6;C3AR1;CD38;ANXA7;CCR5;CCR3;CCR2;TGM2;CD52;PRKCB;SLC30A5;SLC11A1;SLC30A4;TMC8;SLC39A14;FAM20A;CAMK2D;CCL11;C5AR1;CXCR4;KNG1;GNA13;GNA15;CCL8;CCL7;PLCG2;S1PR1;PTK2B;CCL2;ABL2;BAK1;APOE;CCR1;TGFB1;DMPK;VDR;WFS1;CCDC109B;TPCN2;IBTK;PTPRC;SAA1;BAX;F2RL1;CALR"
"regulation of intracellular protein transport (GO:0033157)"	"44/219"	0.0248195	0.143327	-0.236701	0.459823	"SP100;FAM89B;AKAP6;CABP1;IPO5;SHH;XPO1;HYAL2;PRDX1;FLNA;NLRP3;APOD;SFN;CD36;ECT2;SOX4;BARD1;FZD1;LYPLA1;SMAD3;TGFB1;TNFSF14;CDKN2A;SPHK1;PDE2A;IGF1;TMEM173;RANGAP1;SORL1;TNFRSF1A;DAB2;MDFIC;IL1B;BCL3;TLR9;TACC3;CDK1;HCLS1;TLR7;ANP32B;LCP1;TLR4;CDK5R1;TLR2"
"negative regulation of immune effector process (GO:0002698)"	"21/81"	0.013344	0.0958148	-0.191305	0.448674	"IL33;TGFB1;CD300A;THOC1;EIF2AK2;IRAK3;ARRB2;BCR;LGALS3;ABR;DUSP10;PTPRC;RPS19;HLX;C1QBP;DHX58;HMOX1;PTPN6;IL7R;JAK3;CCR2"
"response to vitamin (GO:0033273)"	"20/75"	0.0121956	0.0903507	-0.186429	0.448186	"MEF2A;CEBPA;MEF2C;TGFB1;GPX1;IL15;VDR;ARG1;TNC;F7;SFRP1;CCND1;ALDH1A2;SPP1;TRIM25;TSPO;CCL2;ALPL;PPARG;ADA"
"phagosome maturation (GO:0090382)"	"14/39"	0.0044232	0.0433208	-0.14081	0.442019	"ATP6V1A;ATP6V0B;NCF1;NOS3;SLC11A1;NCF4;CYBB;CYBA;TCIRG1;RAB32;RAB31;ATP6V1B2;ATP6V1H;ATP6V0D2"
"positive regulation of endothelial cell proliferation (GO:0001938)"	"18/63"	0.00972142	0.0764138	-0.167175	0.429906	"NRP1;CCL24;JUN;EGR3;CCL11;ARG1;ITGB3;HMGB2;HTR2B;VASH2;CYBA;NRARP;THBS4;LRG1;CCL2;ANG;TEK;CCR3"
"regulation of DNA repair (GO:0006282)"	"17/57"	0.00841307	0.0685504	-0.160076	0.429034	"PARPBP;H2AFX;HMGA2;TWIST1;RPA2;BRCA1;DEK;FOXM1;NPAS2;RAD51AP1;PPP4C;RAD51;FIGNL1;CHEK1;RPS3;POLH;IER3"
"regulation of alpha-beta T cell activation (GO:0046634)"	"18/63"	0.00972142	0.0764138	-0.157603	0.405292	"SASH3;BLM;CD83;SYK;CD300A;CD80;CBLB;IKZF1;SHH;HSPH1;PTPRC;PNP;HLX;NCKAP1L;TNFRSF14;JAK3;ADA;CCR2"
"cell morphogenesis involved in differentiation (GO:0000904)"	"32/147"	0.0218142	0.13363	-0.199369	0.401266	"COL18A1;ITGB3;KIF14;PLOD3;RBPJ;LOXL2;BASP1;FLNA;ITGB7;HES1;MEF2A;MEF2C;TGFB1;ITGA4;HEG1;HGF;FN1;HMGA2;HNRNPAB;FAM101B;DAB2;ADAM15;GDNF;AXL;PEAK1;SNAI1;TYRO3;MYH9;S100A4;TEK;MET;FERMT3"
"microtubule-based process (GO:0007017)"	"79/437"	0.0293287	0.161737	-0.218727	0.398472	"KIF14;CASC5;KIF11;CHD3;KIF15;TUBA1C;TUBB6;SGOL1;TUBB3;NUSAP1;RCC1;NEK2;MYBL2;SPDL1;KIF21B;AP3S1;FBXO5;GTSE1;DLGAP5;ACTR2;DST;HAUS4;HAUS3;KIF23;HAUS6;KIF22;TUBG1;KNSTRN;EML1;AP3B2;TUBA4A;DYNC1LI1;TUBB2B;TUBB2A;PSRC1;ESPL1;BBS12;KATNAL2;KIF16B;KIFC1;MAP1B;MYH9;BIRC5;KIF2C;ARHGEF2;KIF20A;KIF20B;CD63;RGS14;TTK;RASGRP1;CENPA;AURKB;AURKA;BLOC1S6;RACGAP1;BLOC1S2;LMNA;FLNA;CEP192;PLK4;RANBP1;SPAG5;CEP15…
"nucleotide biosynthetic process (GO:0009165)"	"42/208"	0.0261317	0.149302	-0.197641	0.37587	"CALCRL;UXS1;AK1;AK2;ADCY4;HTR2B;ATP1A3;ATP5G2;ADCY7;AQP1;GMPPB;NADK2;PNP;UCN2;PGM3;GNPNAT1;UPP1;TK1;MB21D1;DUT;RRM1;ACOT7;TGFB1;RRM2;GFPT2;PMM2;NME2;NME4;AMPD2;AMPD3;KMO;DCK;APRT;NME1;DHFR;UGDH;IMPDH1;OAS2;IMPDH2;ADSSL1;GARS;ADA"
"positive regulation of protein catabolic process (GO:0045732)"	"29/130"	0.0218578	0.13363	-0.178065	0.358387	"VCP;NEDD4L;FURIN;CBLB;NKD2;AURKA;GJA1;SNX9;APOE;CTSC;DLGAP5;IER3;BARD1;IL33;XBP1;PLK2;PLK1;TNFRSF1B;SORL1;GNB2L1;SMAD7;DAB2;ESPL1;IL1B;NEDD4;SGSM3;ADAM9;ADAM8;TRIB1"
"circulatory system process (GO:0003013)"	"29/130"	0.0218578	0.13363	-0.177134	0.356514	"FOXC2;ELN;CHD7;HTR2B;PLOD3;PTPRJ;HTR2A;KNG1;SLC8A1;EDNRB;C3AR1;OLR1;APOE;FGFBP3;ATG5;GPX1;ANGPT1;GCH1;NOS3;HEG1;MYOF;PDE2A;TBC1D8;FLI1;MANF;F5;ACTA2;P2RX1;TEK"
"response to UV (GO:0009411)"	"27/117"	0.0188566	0.118996	-0.156619	0.333388	"FEN1;PRKAA1;NOC2L;AURKB;AQP1;CASP7;CCND1;HYAL1;HYAL2;MYC;CASP3;CHEK1;PMAIP1;BAK1;POLH;MAP4K3;ZRANB3;TIPIN;GPX1;DDIAS;UBE4B;CDC25A;NEDD4;BCL3;BAX;DTL;RAD18"
"regulation of tissue remodeling (GO:0034103)"	"17/58"	0.00964892	0.0762109	-0.119463	0.307528	"CSF1R;TGFB1;B4GALT1;SYK;VDR;IL15;ITGB3;LTBP3;THBS4;GJA1;SFRP1;INPP5D;SPP1;S1PR1;CD38;BAX;ADAM8"
"nucleoside phosphate biosynthetic process (GO:1901293)"	"42/209"	0.027727	0.155176	-0.154193	0.287292	"CALCRL;UXS1;AK1;ADCY4;HTR2B;AK2;ATP1A3;ATP5G2;ADCY7;AQP1;GMPPB;NADK2;PNP;UCN2;PGM3;GNPNAT1;TK1;UPP1;MB21D1;DUT;RRM1;ACOT7;TGFB1;RRM2;GFPT2;PMM2;NME2;NME4;AMPD2;AMPD3;KMO;DCK;APRT;NME1;DHFR;UGDH;IMPDH1;OAS2;IMPDH2;ADSSL1;GARS;ADA"
"gland development (GO:0048732)"	"44/220"	0.0263079	0.149976	-0.148211	0.281198	"CEBPA;B4GALT1;IGSF3;CITED2;AK2;IKZF1;FOXM1;RBPJ;ETS1;SOX2;CCNB2;SHH;HHEX;CCND1;MAN2A1;HLX;TSPO;GNPNAT1;HES1;TK1;JARID2;STRA6;JUN;CDKN2B;DUT;SMAD3;CADM1;RIPK3;ARG1;HGF;ASNS;HMGA2;IGF1;ASS1;IGF2R;RUNX1;SMARCA4;MAFB;BDH1;ALDH1A2;MET;ADA;ARF6;LY6E"
"glycosaminoglycan biosynthetic process (GO:0006024)"	"24/99"	0.016394	0.108783	-0.111206	0.246699	"B4GALT1;ANGPT1;CHPF2;GLCE;SLC35D2;BGN;XYLT1;IGF1;UGDH;VCAN;CHSY1;B3GNT7;CHST11;HYAL1;IL1B;GPC1;DSE;B3GNT3;CHST15;B3GNT2;SDC1;ST3GAL1;ST3GAL2;B4GALT5"
"developmental maturation (GO:0021700)"	"33/154"	0.0239012	0.139761	-0.120831	0.237774	"CD63;CEBPA;CBFB;RBPJ;CLN5;CDH5;LYL1;GJA1;CCNB1;S1PR1;PTK2B;HES1;FBXO5;GDF11;XBP1;IL15;FEM1B;POU2F2;RUNX3;RUNX2;PTBP3;CDC25B;AXL;TAL1;ID2;ALDH1A2;BTK;LHX6;FAM20C;PPARG;ANG;TRIP13;CDK5R1"
"regulation of cellular protein catabolic process (GO:1903362)"	"33/155"	0.0256375	0.147529	-0.106379	0.203581	"VCP;PSMD14;BUB1B;FURIN;TTK;NKD2;AURKA;CDC20;SHH;PTK2B;APOE;FBXO5;BUB1;DLGAP5;CTSC;IL33;XBP1;GPX1;UBE2C;PLK2;PLK1;COMMD1;CDC6;GNB2L1;SMAD7;CENPE;DAB2;CENPF;ESPL1;GIPC1;CDC16;TRIB1;MAD2L1"
"regulation of osteoblast differentiation (GO:0045667)"	"25/106"	0.0189054	0.11915	-0.0917328	0.19515	"FBN2;CEBPA;CEBPB;TWIST1;SOX2;CLIC1;CD276;CTHRC1;MEF2A;ACVR1;MEF2C;SMAD3;JAG1;IGFBP5;WNT7B;HGF;IGF1;NPNT;RUNX2;SFRP1;CDK6;ID2;ID4;FAM20C;IL6ST"
"cellular cation homeostasis (GO:0030003)"	"71/389"	0.0318686	0.171495	-0.106703	0.188138	"GLP1R;ARF1;STEAP3;HEXB;HTR2B;ATP2A2;TCIRG1;HTR2A;PIK3CG;NUBP1;SLC8A1;CYSLTR1;GJA1;EDNRB;C1QTNF1;MYC;C3AR1;SLC39A6;CD38;ANXA7;ATP7A;CCR5;CCR3;TGM2;CCR2;CD52;ATP6V0B;PRKCB;SLC11A1;SLC30A5;SLC39A14;ATP6V1B2;ATP6V0D2;ATP6V1A;CAMK2D;CCL11;C5AR1;ATP1A3;CXCR4;NEDD4L;KNG1;CLN6;CLN5;GNA13;GNA15;CCL8;CCL7;PLCG2;S1PR1;ATP6V1H;PTK2B;CCL2;HMOX1;ABL2;BAK1;APOE;HMOX2;CCR1;TGFB1;DMPK;WFS1;VDR;CCDC109B;TPCN2;IBT…
"regulation of mast cell activation (GO:0033003)"	"12/27"	0.00206772	0.0246967	-0.0479017	0.177288	"FGR;LYN;MILR1;PLSCR1;FCER1G;SYK;ADORA2B;FES;CD300A;CD300LB;HMOX1;GAB2"
"aminoglycan biosynthetic process (GO:0006023)"	"24/100"	0.0180015	0.116766	-0.0782804	0.168114	"B4GALT1;ANGPT1;CHPF2;GLCE;SLC35D2;BGN;XYLT1;IGF1;UGDH;VCAN;CHSY1;B3GNT7;CHST11;HYAL1;IL1B;GPC1;DSE;B3GNT3;CHST15;B3GNT2;SDC1;ST3GAL1;ST3GAL2;B4GALT5"
"protein polymerization (GO:0051258)"	"18/64"	0.0110443	0.0830782	-0.0641966	0.15972	"UBE2C;WAS;ARPC4;ARHGAP6;AIF1;TUBA4A;PREX1;TUBA1C;TUBB6;TUBB2B;TUBB2A;TUBB3;UBE2S;CENPJ;HCLS1;ANG;FBXO5;GAS7"
"cation homeostasis (GO:0055080)"	"83/465"	0.0327853	0.174687	-0.0823295	0.143645	"GLP1R;ARF1;STEAP3;HEXB;HTR2B;ATP2A2;TCIRG1;HTR2A;PIK3CG;SLC8A1;NUBP1;GJA1;CYSLTR1;EDNRB;C1QTNF1;MYC;HYAL2;SLC39A6;C3AR1;CD38;ANXA7;CCR5;ATP7A;CCR3;TGM2;CCR2;CD52;ATP6V0B;PRKCB;SLC30A5;SLC11A1;SLC30A4;TMC8;COMMD1;SLC39A14;SLC9A5;SLC7A8;ATP6V1B2;FAM20A;STEAP1;ATP6V0D2;STEAP2;ATP6V1A;CAMK2D;CCL11;C5AR1;ATP1A3;CXCR4;NEDD4L;CLN6;KNG1;CLN5;GNA13;GNA15;CCL8;CCL7;PLCG2;S1PR1;ATP6V1H;HMOX1;PTK2B;CCL2;ABL…
"cellular response to interferon-gamma (GO:0071346)"	"22/88"	0.015976	0.107318	-0.0543544	0.121317	"PTPN1;CIITA;CAMK2D;SP100;DAPK1;PTAFR;RPL13A;IFI30;AIF1;ASS1;ICAM1;HCK;SOCS3;SOCS1;OAS2;CCL2;IRF8;PTPN6;IRF5;CD44;PTPN2;JAK1"
"defense response to Gram-positive bacterium (GO:0050830)"	"16/52"	0.00821038	0.0672345	-0.0391108	0.105582	"TNFAIP8;HIST1H2BJ;CARD9;HIST1H2BK;C5AR1;IL27RA;FGR;HCK;ACP5;TNFRSF14;CD36;LBP;RPL39;MYO1F;MYD88;TLR2"
"platelet aggregation (GO:0070527)"	"14/40"	0.00530108	0.0492588	-0.0330558	0.0995199	"P2RY12;ITGB3;PLEK;PIK3CG;MYL12A;ACTB;ACTG1;RAP2B;TYRO3;MYH9;FLNA;PTPN6;CLIC1;FERMT3"
"regulation of cell projection organization (GO:0031344)"	"71/391"	0.0346311	0.182746	-0.0520033	0.0883878	"NRP1;TENM3;PTPRO;FNBP1L;AQP1;ARHGAP4;ROBO1;ICAM1;CDC20;PREX1;LGALS1;DPYSL3;RAC2;TBC1D10C;NRCAM;YWHAH;MEF2A;WDR36;MEF2C;CAMK1D;TNFRSF12A;SPHK1;RHOG;TBC1D8;TBC1D2B;NGF;NME1;CIT;TBC1D1;GAP43;BIN3;MAP1B;TBC1D24;TNIK;ARHGEF7;PFN1;NGEF;ARF6;SEMA7A;LRP4;THY1;LRP8;NTN1;RAP1B;SPP1;INPP5J;PTK2B;ABL2;APOE;SKIL;PLXNA4;ATG5;RAP1GAP2;LYN;NGFR;LINGO1;MYO10;ATP8B1;FN1;SEMA4F;GFAP;CCDC88A;ARPC2;PTK7;FES;SGSM3;NE…
"regulation of response to biotic stimulus (GO:0002831)"	"25/107"	0.0206505	0.127362	-0.0417559	0.0860472	"ARF1;ZC3HAV1;PVR;HSPD1;PPP2R3C;C1QBP;DHX58;AP1S2;ATP6V1H;AP1S1;CD37;AP1M1;MB21D1;IL15;CD180;AP1B1;LY86;EIF2AK2;TMEM173;HCK;AIM2;TRAF3;F2RL1;DOCK2;TRIB1"
"microtubule organizing center organization (GO:0031023)"	"19/70"	0.012382	0.0911796	-0.0352412	0.0843999	"PLK4;NPM1;GADD45A;CEP152;PLK1;HAUS4;HAUS3;HAUS6;KIF11;BRCA1;CHD3;AURKA;SGOL1;CENPJ;CDK2;CDK1;SASS6;CEP192;NEK2"
"regulation of response to cytokine stimulus (GO:0060759)"	"24/101"	0.0197302	0.123035	-0.0251035	0.0525989	"IFNAR2;CD74;PTPN1;IL1RN;TICAM2;SPHK1;GSTP1;NLRC5;TREM2;IRAK3;ROBO1;PYCARD;SOCS3;SOCS1;PTPRC;AXL;PXDN;F2RL1;PPARG;PTPN6;IL6ST;PTPN2;IFNAR1;JAK1"
"protein localization to nucleus (GO:0034504)"	"24/101"	0.0197302	0.123035	-0.0157131	0.0329234	"PDIA3;JUN;NOP58;TGFB1;NUP155;RPL23;CBLB;POU2F2;IPO7;FYB;IPO5;SHH;HHEX;XPO1;TRPS1;CFL1;LMNA;KPNA4;HES1;CALR;KPNA2;JAK3;RAN;KPNB1"
"response to interleukin-1 (GO:0070555)"	"19/71"	0.0139149	0.0980453	-0.0131547	0.0305496	"EGR1;ANXA1;IL1R1;SPHK1;IRAK3;CYBA;TNFRSF11A;ETS1;ICAM1;GHR;PYCARD;IL1RL2;SFRP1;HYAL1;HYAL2;CD38;CCL2;APOE;MYD88"
"establishment of organelle localization (GO:0051656)"	"35/168"	0.0281581	0.15723	-0.014008	0.0259155	"CDCA5;PINX1;CDCA8;FNBP1L;SDAD1;CENPA;RASGRP1;NTN1;CPLX3;BLOC1S6;CCNB1;XPO1;BLOC1S2;NUSAP1;RRS1;SPDL1;AP3S1;DLGAP5;ACTR2;CEP152;RAB27A;MYO5A;AP3B2;GEM;NDC80;CENPE;CENPF;PSRC1;ESPL1;MAP1B;SPRY2;MYH9;BIRC5;ARHGEF2;RAN"
"regulation of neuron apoptotic process (GO:0043523)"	"38/188"	0.0326473	0.174155	-0.00970199	0.0169573	"NRP1;BTG2;CEBPB;SET;C5AR1;CASP7;CHL1;CASP3;BAG1;PMAIP1;PTK2B;CCL2;HMOX1;APOE;ATP7A;PPARGC1A;MCL1;TFAP2A;MEF2A;EGR1;JUN;MEF2C;GPX1;ANGPT1;WFS1;NGF;GDNF;AXL;CLCF1;TYRO3;BIRC5;BAX;ADAM8;NES;CRLF1;CDK5R1;LGMN;AARS"
"positive regulation of ossification (GO:0045778)"	"21/83"	0.0164904	0.108979	-0.00558304	0.0123753	"ACVR1;TFAP2A;FBN2;MEF2A;CEBPA;CEBPB;MEF2C;SMAD3;TGFB1;JAG1;WNT7B;HGF;IGF1;NPNT;RUNX2;ID4;FAM20C;IL6ST;CLIC1;CD276;CTHRC1"
"transcription from RNA polymerase I promoter (GO:0006360)"	"1/31"	0.985881	1	24.8749	0	"TAF1D"
"histone lysine methylation (GO:0034968)"	"3/58"	0.986129	1	14.5213	0	"SUV39H2;WHSC1;EZH2"
"pattern specification process (GO:0007389)"	"39/385"	0.986241	1	9.79919	0	"NRP1;FOXC2;BTG2;CITED2;CXCR4;LRP4;NRARP;RBPJ;MEOX1;AURKA;LFNG;GNA13;SHH;HHEX;BASP1;WLS;MEF2A;TGIF1;TFAP2A;ACVR1;GDF11;MEF2C;STIL;FOXD1;SMAD3;WNT7B;ALG5;PALB2;TBX18;DUSP6;CYP26A1;SFRP1;ARC;ZEB1;MAFB;ALDH1A2;SNAI1;ROR2;MNS1"
"potassium ion transport (GO:0006813)"	"12/151"	0.986994	1	10.0256	0	"P2RY12;NSF;KCNK6;KCNJ10;KCNE4;CDK2;KCNA3;ATP1A3;KCNN4;KCNAB3;AQP1;HCN1"
"chloride transport (GO:0006821)"	"6/92"	0.987124	1	11.6948	0	"CLCN5;P2RY6;TTYH3;SLC26A7;TSPO;CLIC1"
"alpha-amino acid catabolic process (GO:1901606)"	"6/92"	0.987124	1	11.8428	0	"GLUD1;NOS3;ARG1;SHMT1;DLST;KMO"
"histone ubiquitination (GO:0016574)"	"1/32"	0.987643	1	23.9005	0	"UHRF1"
"regulation of synaptic transmission	GABAergic (GO:0032228)"	"1/32"	0.987643	1	23.2664	0
"reproductive behavior (GO:0019098)"	"1/32"	0.987643	1	24.142	0	"HEXB"
"sensory perception of taste (GO:0050909)"	"1/32"	0.987643	1	24.0583	0	"PLCB2"
"sodium ion transmembrane transport (GO:0035725)"	"5/82"	0.987846	1	12.7159	0	"SLC4A7;SLC9A5;ATP1A3;SLC8A1;HCN1"
"striated muscle contraction (GO:0006941)"	"4/71"	0.987935	1	12.8612	0	"MAP2K3;ADRBK1;TPM1;SLC8A1"
"hormone-mediated signaling pathway (GO:0009755)"	"6/93"	0.98819	1	11.8012	0	"GHR;NR4A3;VDR;NUP62;NR1H4;PPARG"
"carboxylic acid catabolic process (GO:0046395)"	"17/200"	0.989164	1	9.89209	0	"PON3;ABCD2;ACOT7;NOS3;ARG1;SHMT1;DIO2;DIO3;DLST;NPL;KMO;RENBP;PLA2G15;CYP26A1;GLUD1;ACADL;SESN2"
"organic acid catabolic process (GO:0016054)"	"17/200"	0.989164	1	9.89497	0	"PON3;ABCD2;ACOT7;ARG1;NOS3;SHMT1;DIO2;DLST;DIO3;NPL;KMO;RENBP;PLA2G15;CYP26A1;GLUD1;ACADL;SESN2"
"histone deacetylation (GO:0016575)"	"1/33"	0.989185	1	24.0927	0	"HDAC9"
"calcium ion-dependent exocytosis (GO:0017156)"	"1/33"	0.989185	1	24.0749	0	"SYT6"
"cilium organization (GO:0044782)"	"9/125"	0.989509	1	10.6127	0	"ACTR2;TTC26;TMEM138;TMEM216;FLNA;SNX10;OCRL;CEP41;MNS1"
"humoral immune response (GO:0006959)"	"24/263"	0.989556	1	12.4149	0	"C1QB;MEF2A;C1QA;MEF2C;CD83;CFH;HIST1H2BJ;HIST1H2BK;LY86;TREM2;RBPJ;CFP;POU2F2;BST1;EXO1;GPR183;C1QBP;BCL3;BLNK;CCL2;RPL39;CFB;TNFRSF21;C1QC"
"cofactor metabolic process (GO:0051186)"	"23/255"	0.990002	1	9.67675	0	"ACOT9;ACOT7;ALAS1;H6PD;GCH1;SHMT1;MOCOS;ACSL5;DLST;ACSL4;KMO;PGD;DHFR;NADK2;PNP;MTHFD1L;MTHFD2;HMBS;HMOX1;TSPO;BLVRA;HMOX2;TMEM14C"
"cholesterol biosynthetic process (GO:0006695)"	"1/34"	0.990534	1	22.3325	0	"PRKAA1"
"cellular amino acid catabolic process (GO:0009063)"	"8/117"	0.991065	1	10.782	0	"GLUD1;ARG1;NOS3;SHMT1;DIO2;DIO3;DLST;KMO"
"organic hydroxy compound biosynthetic process (GO:1901617)"	"13/166"	0.991139	1	10.1278	0	"PRKAA1;GCH1;SHMT1;GBA;PTAFR;ALOX15;MYO5A;PLA2G4A;ACER2;FABP5;LPCAT2;PLCG2;ATP7A"
"visual perception (GO:0007601)"	"16/195"	0.991681	1	9.67414	0	"COL18A1;WDR36;KCNJ10;WFS1;COL11A1;RGS16;MYO5A;RABGGTB;CLN6;CLN5;GJC1;EFEMP1;COL2A1;RDH10;CYP1B1;TGFBI"
"ribonucleoside bisphosphate metabolic process (GO:0033875)"	"1/35"	0.991716	1	22.9337	0	"ACOT7"
"purine nucleoside bisphosphate metabolic process (GO:0034032)"	"1/35"	0.991716	1	22.9293	0	"ACOT7"
"nucleoside bisphosphate metabolic process (GO:0033865)"	"1/35"	0.991716	1	22.946	0	"ACOT7"
"cilium assembly (GO:0042384)"	"8/118"	0.99176	1	10.9078	0	"ACTR2;TTC26;TMEM138;TMEM216;FLNA;SNX10;OCRL;CEP41"
"cellular component assembly involved in morphogenesis (GO:0010927)"	"15/186"	0.991834	1	10.0456	0	"TMOD1;MEF2A;ACTR2;TTC26;MEF2C;CASC5;SNX10;OCRL;CFLAR;TMEM138;TMEM216;GPC1;FLNA;CEP41;TLR2"
"coenzyme metabolic process (GO:0006732)"	"16/196"	0.992204	1	9.90507	0	"ACOT9;ACOT7;H6PD;GCH1;SHMT1;MOCOS;ACSL5;DLST;ACSL4;KMO;PGD;DHFR;NADK2;PNP;MTHFD1L;MTHFD2"
"protein deacetylation (GO:0006476)"	"1/36"	0.99275	1	22.0522	0	"HDAC9"
"small molecule catabolic process (GO:0044282)"	"23/261"	0.992896	1	9.87303	0	"PON3;ABCD2;ACOT7;NOS3;ARG1;SHMT1;DIO2;DIO3;DLST;NPL;ADH7;KMO;RENBP;NUDT9;PLA2G15;CYP26A1;GLUD1;ACADL;BDH1;SESN2;ESD;APOE;SMPDL3A"
"sensory perception of light stimulus (GO:0050953)"	"16/198"	0.99316	1	9.68206	0	"COL18A1;WDR36;KCNJ10;WFS1;COL11A1;RGS16;MYO5A;RABGGTB;CLN6;CLN5;GJC1;COL2A1;EFEMP1;RDH10;CYP1B1;TGFBI"
"multi-organism behavior (GO:0051705)"	"4/77"	0.993313	1	12.6245	0	"HEXB;ANXA7;GCNT4;DNAJC9"
"germ cell development (GO:0007281)"	"8/121"	0.993552	1	10.5259	0	"ACVR1;ASPM;DDIAS;HEXB;BAX;CXCR4;INHBB;TRIP13"
"anion transmembrane transport (GO:0098656)"	"13/172"	0.994184	1	9.79471	0	"SLC38A1;TTYH3;SLC35B1;RHD;AQP1;CLCN5;SLC7A6;SLC7A7;SLC7A8;SLC26A7;CD36;EMB;CLIC1"
"protein deubiquitination (GO:0016579)"	"4/80"	0.995048	1	12.4803	0	"PSMD14;USP3;OTULIN;USP45"
"sterol biosynthetic process (GO:0016126)"	"1/39"	0.99514	1	19.4974	0	"PRKAA1"
"multicellular organismal reproductive process (GO:0048609)"	"48/491"	0.996614	1	9.9662	0	"DAZAP1;B4GALT1;MCM8;CITED2;HEXB;HIST1H1T;YBX3;ADCY7;ARNTL;SGPL1;RGS2;CCNB1;RACGAP1;ADAMTS1;E2F1;PGM3;CTSH;CCL2;TMED2;TK1;JUNB;SKIL;HIST1H1A;NDC1;PLEKHA1;CADM1;SFMBT1;VDR;NOS3;ARG1;H2AFX;HMGA2;ACSL4;CDC25C;IGF2R;CIT;ASPM;AXL;FANCD2;P2RX1;XRN2;TYRO3;MMP19;TRIP13;CALR;PAFAH1B3;RAD18;ASF1B"
"male gamete generation (GO:0048232)"	"32/354"	0.996661	1	9.95001	0	"DAZAP1;MCM8;HIST1H1T;YBX3;ARNTL;SGPL1;CCNB1;RGS2;RACGAP1;E2F1;PGM3;CTSH;SKIL;HIST1H1A;NDC1;PLEKHA1;CADM1;SFMBT1;H2AFX;HMGA2;CDC25C;IGF2R;CIT;ASPM;AXL;XRN2;TYRO3;TRIP13;CALR;PAFAH1B3;RAD18;ASF1B"
"chloride transmembrane transport (GO:1902476)"	"4/84"	0.996699	1	12.2777	0	"CLCN5;TTYH3;SLC26A7;CLIC1"
"spermatid development (GO:0007286)"	"2/58"	0.996774	1	14.3405	0	"DDIAS;TRIP13"
"smoothened signaling pathway (GO:0007224)"	"3/72"	0.99689	1	13.3056	0	"STIL;SHH;HES1"
"inorganic anion transmembrane transport (GO:0098661)"	"6/108"	0.996922	1	10.9653	0	"CLCN5;TTYH3;SLC26A7;CLIC1;AQP1;RHD"
"sodium ion transport (GO:0006814)"	"9/141"	0.997084	1	10.3689	0	"SLC4A7;SLC38A1;SLC9A5;SLC10A7;ATP1A3;NEDD4L;SLC17A8;SLC8A1;HCN1"
"sperm motility (GO:0030317)"	"1/43"	0.997149	1	18.6398	0	"HIST1H1T"
"feeding behavior (GO:0007631)"	"4/87"	0.997573	1	12.3165	0	"BBS12;GCG;FOS;STRA6"
"sensory perception of smell (GO:0007608)"	"2/61"	0.997742	1	14.2645	0	"B3GNT2;NAV2"
"mitochondrial electron transport	NADH to ubiquinone (GO:0006120)"	"1/45"	0.997817	1	17.6222	0
"spermatogenesis (GO:0007283)"	"31/353"	0.997834	1	9.97147	0	"DAZAP1;HIST1H1T;YBX3;ARNTL;SGPL1;CCNB1;RGS2;RACGAP1;E2F1;PGM3;CTSH;SKIL;HIST1H1A;NDC1;PLEKHA1;CADM1;SFMBT1;H2AFX;HMGA2;CDC25C;IGF2R;CIT;ASPM;AXL;XRN2;TYRO3;TRIP13;CALR;PAFAH1B3;RAD18;ASF1B"
"keratinization (GO:0031424)"	"1/47"	0.998328	1	16.384	0	"SFN"
"Fc-epsilon receptor signaling pathway (GO:0038095)"	"24/295"	0.998422	1	12.7668	0	"VAV3;LYN;JUN;FCER1G;SYK;CD80;PIK3CD;GAB2;FOS;RASGRP1;VAV1;LAT2;BTC;FGF5;TEC;BTK;PLCG2;CDK1;LCP2;IKBKG;CALM1;RPS27A;UBA52;CARD11"
"methylation (GO:0032259)"	"21/269"	0.998609	1	10.054	0	"HELLS;SUV39H2;DNMT1;BTG2;PRMT7;NNMT;SMYD5;METTL1;SEMA4B;NSUN2;PRMT3;NOP2;FOS;FTSJ3;SMARCA4;FBL;EMG1;ETF1;WHSC1;TRMT61A;EZH2"
"protein modification by small protein removal (GO:0070646)"	"4/93"	0.9987	1	11.7647	0	"PSMD14;USP3;OTULIN;USP45"
"regulation of response to extracellular stimulus (GO:0032104)"	"1/49"	0.99872	1	16.5439	0	"SQSTM1"
"regulation of response to nutrient levels (GO:0032107)"	"1/49"	0.99872	1	16.5522	0	"SQSTM1"
"synaptic transmission (GO:0007268)"	"39/434"	0.998778	1	9.75819	0	"GRIA1;KCNK6;CAMK2D;ADCY4;KCNA3;GNAI3;PLAT;HTR2A;ADCY7;PANX1;GJC1;RPS6KA3;SDCBP;GNGT2;GNG4;RPS6KA1;TSPO;APOE;NPTX1;NPTX2;KCNN4;NSF;HSPA8;SLC38A1;EGR3;KCNJ10;PRKCB;MYO5A;KCNAB3;ETV5;DLG1;GIPC1;P2RX1;PNOC;VDAC1;CALM1;APBA2;PLCB2;HCN1"
"gamete generation (GO:0007276)"	"34/390"	0.99879	1	9.93456	0	"DAZAP1;MCM8;HEXB;HIST1H1T;YBX3;ARNTL;SGPL1;CCNB1;RGS2;RACGAP1;E2F1;PGM3;CTSH;SKIL;HIST1H1A;NDC1;PLEKHA1;CADM1;SFMBT1;H2AFX;HMGA2;CDC25C;IGF2R;CIT;ASPM;FANCD2;AXL;XRN2;TYRO3;TRIP13;CALR;PAFAH1B3;RAD18;ASF1B"
"cilium morphogenesis (GO:0060271)"	"1/50"	0.99888	1	16.2111	0	"TMEM216"
"inorganic cation transmembrane transport (GO:0098662)"	"39/440"	0.999118	1	9.59921	0	"ATP6V1A;KCNK6;KCNE4;ATP2A3;KCNA3;ATP2A2;ATP1A3;CACNA1D;TCIRG1;ATP5G2;SLC8A1;AQP1;RHD;PANX1;SLC39A6;ATP6V1H;KCNN4;ATP7A;TRPM6;SLC39A1;P2RY12;ATP6V0B;KCNJ10;SLC11A1;SLC30A5;SLC30A4;PDE2A;ATP2B1;KCNAB3;SLC39A14;TPCN2;SLC4A7;TMEM37;SLC9A5;P2RX1;ATP6V1B2;UQCRC1;ATP6V0D2;HCN1"
"sensory perception of chemical stimulus (GO:0007606)"	"4/100"	0.99938	1	11.6155	0	"C5AR1;B3GNT2;NAV2;PLCB2"
"cellular ketone metabolic process (GO:0042180)"	"1/59"	0.999663	1	14.8479	0	"KMO"
"monovalent inorganic cation transport (GO:0015672)"	"30/384"	0.99981	1	9.71965	0	"ATP6V1A;KCNK6;KCNE4;HVCN1;KCNA3;ATP1A3;NEDD4L;TCIRG1;ATP5G2;SLC8A1;RHD;AQP1;ATP6V1H;SLC17A8;KCNN4;P2RY12;NSF;SLC38A1;ATP6V0B;SLC10A7;KCNJ10;KCNAB3;SLC4A7;SLC2A9;SLC9A5;CDK2;ATP6V1B2;UQCRC1;ATP6V0D2;HCN1"
"respiratory electron transport chain (GO:0022904)"	"4/112"	0.999831	1	10.9542	0	"UQCRC1;CYCS;PPARGC1A;MT-ND1"
"protein activation cascade (GO:0072376)"	"11/196"	0.999832	1	12.985	0	"C1QB;F7;C1QA;CFH;F10;C1QBP;PRCP;CFP;CFB;KNG1;C1QC"
"neuropeptide signaling pathway (GO:0007218)"	"4/114"	0.999864	1	10.9919	0	"NXPH3;PNOC;ECEL1;SORCS2"
"electron transport chain (GO:0022900)"	"4/115"	0.999878	1	10.7722	0	"UQCRC1;CYCS;PPARGC1A;MT-ND1"
"sensory perception (GO:0007600)"	"37/457"	0.999886	1	9.69026	0	"COL18A1;WDR1;HEXB;COL11A1;RGS16;C5AR1;CHD7;CACNA1D;CLN6;FAM107B;CLN5;AQP1;GJC1;EDNRB;EFEMP1;CASP3;RDH10;CYP1B1;SLC17A8;CRYM;TFAP2A;WDR36;GPX1;KCNJ10;ATP8B1;WFS1;MYO5A;NAV2;RABGGTB;NGF;TBX18;COL2A1;PNOC;B3GNT2;SPRY2;TGFBI;PLCB2"
"complement activation (GO:0006956)"	"7/175"	0.999986	1	13.8836	0	"C1QB;C1QA;CFH;C1QBP;CFP;CFB;C1QC"
"steroid biosynthetic process (GO:0006694)"	"2/108"	0.999993	1	11.2558	0	"PRKAA1;TSPO"
"complement activation	classical pathway (GO:0006958)"	"4/162"	0.999999	1	14.4501	0
"detection of chemical stimulus (GO:0009593)"	"5/499"	1	1	9.51378	0	"TLR1;LBP;CALM1;TLR4;TLR2"
"regulation of multi-organism process (GO:0043900)"	"57/306"	0.0378004	0.194646	0.00224488	-0.00367391	"TOP2A;ARF1;B4GALT1;PLAT;TRIM8;EDNRB;C1QBP;DHX58;AP1S2;AP1S1;TRIM25;CD37;CD36;TIMP1;LBP;MB21D1;NCBP1;IL15;CD180;AP1B1;GTF2F1;TMEM173;GTF2F2;MID2;HCK;PLSCR1;AIM2;MDFIC;TRAF3;IRF8;PPIH;TRIM59;DOCK2;TRIB1;TRIM56;TLR2;SP100;RNASEL;ZC3HAV1;AURKA;PPP2R3C;ATP6V1H;AP1M1;JUN;MX1;LY86;EIF2AK2;HMGA2;INHBB;INHBA;SSRP1;SMARCA4;FAM111A;F2RL1;PTX3;MYD88;ADA"
"regulation of neurotransmitter levels (GO:0001505)"	"6/90"	0.984715	0.999409	11.7121	-0.0069265	"HSPA8;SYT4;SLC38A1;XBP1;KCNJ10;PDE1B"
"posttranscriptional regulation of gene expression (GO:0010608)"	"78/438"	0.0390058	0.196716	0.00448578	-0.00729384	"BTG2;VARS;IFI30;YBX3;RPS4X;RBM3;PYCARD;RPS6KA3;RGS2;RASSF1;SERP1;C1QBP;RPS6KA1;MAGOH;ENC1;CTSH;HIST1H1B;SOX4;APOBEC1;EIF5A;RPS9;NCBP1;IGFBP5;DAPK1;SLC11A1;RPS5;USP3;DIO2;RPL13A;PASK;TNFRSF1B;GTPBP4;SARNP;ANG;ETF1;PABPC1;PPIB;EIF4E2;WIBG;DHX9;RPS27L;THBS1;ZFP36L2;HSPD1;AURKA;FXR1;BAG3;EIF4EBP1;E2F1;PTK2B;FLNA;IGF2BP2;PPARGC1A;EIF4E;RBM38;NPM1;SMAD3;CDKN2A;WFS1;PLK1;EIF2AK2;PA2G4;EIF2S1;GNB2L1;SMA…
"neurotransmitter secretion (GO:0007269)"	"3/57"	0.98461	0.999409	14.3342	-0.00847721	"SYT4;HSPA8;XBP1"
"potassium ion transmembrane transport (GO:0071805)"	"10/129"	0.983906	0.999002	10.271	-0.0102543	"P2RY12;KCNK6;KCNJ10;KCNE4;KCNA3;ATP1A3;KCNAB3;KCNN4;AQP1;HCN1"
"cellular potassium ion transport (GO:0071804)"	"10/129"	0.983906	0.999002	10.2738	-0.0102571	"P2RY12;KCNK6;KCNJ10;KCNE4;KCNA3;ATP1A3;KCNN4;KCNAB3;AQP1;HCN1"
"regulation of vesicle-mediated transport (GO:0060627)"	"57/306"	0.0378004	0.194646	0.00648014	-0.0106052	"NRP1;ARF1;B4GALT1;SERPINE1;ARRB2;PYCARD;LGALS3;LRRTM2;CD36;CCR2;NSF;LYPLA1;CAMK1D;ANXA1;FCER1G;SYK;ANXA2;CD300A;SLC11A1;GAB2;ACTN4;BCR;FGR;HCK;SFRP4;ADORA2B;PRTN3;DOCK2;ARF6;CD63;PRKAA1;ALOX15;NEDD4L;PRAM1;RAP1B;ABR;CCL2;HMOX1;ABL2;NCKAP1L;CD14;LYN;PTPN1;SYT4;TGFB1;ANGPT1;LGI3;RAB27A;SORL1;GNB2L1;DAB2;FES;APOC2;APOC1;F2RL1;PTX3;CALR"
"toll-like receptor 10 signaling pathway (GO:0034166)"	"18/65"	0.0125061	0.0918178	0.0063212	-0.0150947	"MEF2A;MAP2K3;DUSP4;JUN;MEF2C;FOS;IRAK4;DUSP6;MAPK11;RPS6KA3;MAPKAPK3;RPS6KA1;CDK1;IKBKG;RPS27A;TLR5;UBA52;MYD88"
"hormone biosynthetic process (GO:0042446)"	"2/44"	0.983485	0.999002	17.8443	-0.0178154	"DIO2;DIO3"
"positive regulation of peptidyl-tyrosine phosphorylation (GO:0050731)"	"30/139"	0.0280504	0.156807	0.0112613	-0.0208643	"CSF1R;NRP1;CD80;ITGB3;TREM2;ARRB2;HTR2A;LRP8;THBS4;ICAM1;GHR;PTK2B;TNFRSF14;HES1;CD36;LYN;CD74;SYK;ANGPT1;IL15;HGF;IGF1;TNFRSF1A;CLCF1;HCLS1;ARHGEF2;ITGA5;IL6ST;CRLF1;CD44"
"protein acylation (GO:0043543)"	"13/154"	0.980185	0.997827	9.95581	-0.0216602	"NAA50;SPI1;NAA10;DSCC1;ACTL6A;YEATS4;JADE3;ESCO2;SMARCA4;OAS2;HAT1;TRIM16;CPA4"
"toll-like receptor 5 signaling pathway (GO:0034146)"	"18/65"	0.0125061	0.0918178	0.00974622	-0.0232735	"MEF2A;DUSP4;MAP2K3;JUN;MEF2C;FOS;IRAK4;DUSP6;MAPK11;RPS6KA3;MAPKAPK3;RPS6KA1;CDK1;IKBKG;RPS27A;TLR5;UBA52;MYD88"
"positive regulation of glucose import (GO:0046326)"	"1/30"	0.983868	0.999002	24.2514	-0.0242121	"IGF1"
"positive regulation of multicellular organismal metabolic process (GO:0044253)"	"1/30"	0.983868	0.999002	24.9675	-0.024927	"TGFB1"
"regulation of hormone metabolic process (GO:0032350)"	"1/30"	0.983868	0.999002	25.3786	-0.0253375	"DUOXA1"
"multi-organism reproductive behavior (GO:0044705)"	"1/30"	0.983868	0.999002	25.6698	-0.0256282	"HEXB"
"photoreceptor cell maintenance (GO:0045494)"	"1/30"	0.983868	0.999002	25.6824	-0.0256408	"BBS12"
"peptidyl-lysine methylation (GO:0018022)"	"1/30"	0.983868	0.999002	26.282	-0.0262394	"SUV39H2"
"regulation of macroautophagy (GO:0016241)"	"1/30"	0.983868	0.999002	26.7903	-0.0267469	"SQSTM1"
"dorsal/ventral pattern formation (GO:0009953)"	"4/66"	0.980507	0.997827	13.281	-0.0288946	"TGIF1;SHH;LRP4;DUSP6"
"digestion (GO:0007586)"	"4/66"	0.980507	0.997827	13.6425	-0.0296811	"UCN2;CTSE;PPARGC1A;AQP1"
"tricarboxylic acid cycle (GO:0006099)"	"1/29"	0.981569	0.9987	25.7688	-0.0335283	"DLST"
"steroid metabolic process (GO:0008202)"	"23/240"	0.977496	0.995798	9.69499	-0.0408273	"ABCA1;ABCC3;CEBPA;CUBN;PRKAA1;PLEKHA1;ATP8B1;NR1H4;HDLBP;APOBR;SORL1;CLN6;SGPL1;SHH;SOAT1;APOC1;LEPR;CYP1B1;TSPO;APOE;PPARGC1A;LGMN;YWHAH"
"activation of MAPK activity (GO:0000187)"	"29/133"	0.0274833	0.154096	0.0237524	-0.0444212	"PRKAA1;C5AR1;CXCR4;THBS1;IQGAP3;GHR;IKBKG;S1PR2;PAK3;RPS27A;MAP4K1;MAP2K3;CD74;SYK;WNT7B;HGF;MAPK11;DAB2;PTPRC;MDFIC;MAPKAPK3;ADORA2B;IL1B;MADD;CDK1;ADAM8;UBA52;TLR4;MET"
"hydrogen transport (GO:0006818)"	"11/133"	0.976495	0.995191	10.1779	-0.0490595	"SLC2A9;ATP6V1A;ATP6V0B;SLC9A5;HVCN1;UQCRC1;ATP6V1B2;ATP6V1H;TCIRG1;ATP5G2;ATP6V0D2"
"cellular response to abiotic stimulus (GO:0071214)"	"45/232"	0.0366787	0.189668	0.0298284	-0.0495892	"PTGER4;BLM;CIITA;GPR68;HVCN1;NOC2L;YBX3;AURKB;AQP1;RAD51AP1;GJA1;CASP8;HYAL1;BAG3;MYC;HYAL2;FIGNL1;CHEK1;CASP1;TSPO;BAK1;ECT2;EGR1;TNFSF14;GADD45A;XRCC5;DDIAS;PDE2A;CYBA;CDC25A;TNFRSF1A;SFRP1;RAD51;IL1B;NEDD4;ADSSL1;TLR8;BAX;TLR7;ARHGEF2;TLR5;CALM1;TLR4;MYD88;METAP2"
"homophilic cell adhesion via plasma membrane adhesion molecules (GO:0007156)"	"12/142"	0.976153	0.995051	10.1103	-0.0501649	"TRO;CDH5;CEACAM1;CD84;TENM3;CADM1;PCDHGC5;PCDHGC3;CDH11;PCDH1;PCDH17;ROBO1"
"lipid biosynthetic process (GO:0008610)"	"54/491"	0.973884	0.994085	9.5638	-0.0567359	"PI4K2B;ARF1;LPGAT1;HEXB;PIK3CD;BRCA1;LCLAT1;PIK3CG;RNPEP;TSPO;NANS;COLGALT1;CERS6;ACOT7;SYK;SPHK1;PLA2G4A;ACSL5;OCRL;ACSL4;ALDH1A3;PLSCR1;ALDH1A2;PIGA;PLBD1;ANG;PRKAA1;ALOX15;GBA;PLD4;PIK3R3;LTC4S;PIK3R6;PTGS1;PIK3R5;UGCG;SGPL1;RDH10;INPP5D;ALOX5;PLCG2;ST8SIA4;INPP5J;ST3GAL5;CD74;ST8SIA2;MYO5A;SYNJ2;ACER2;FABP5;P2RX1;ALOX5AP;LPCAT2;SERINC5"
"alcohol biosynthetic process (GO:0046165)"	"8/104"	0.975351	0.994854	11.1818	-0.0576954	"ACER2;PRKAA1;FABP5;PTAFR;GBA;LPCAT2;PLCG2;PLA2G4A"
"cell projection morphogenesis (GO:0048858)"	"22/228"	0.973095	0.994016	9.9058	-0.0594527	"MEF2A;FZD1;SEMA4A;NRP1;DST;WNT7B;FZD6;LRP4;NGF;ACTB;DCLK1;SFRP4;GJA1;TMEM216;CDH11;NRCAM;NPTX1;ATP7A;PAK3;NES;PLXNA4;GAS7"
"anterior/posterior pattern specification (GO:0009952)"	"13/150"	0.974394	0.994085	10.1069	-0.0599576	"GDF11;FOXC2;BTG2;SMAD3;PALB2;TBX18;LFNG;CYP26A1;HHEX;ARC;BASP1;ALDH1A2;ROR2"
"positive regulation of protein localization to nucleus (GO:1900182)"	"21/84"	0.0182678	0.116971	0.028448	-0.0610445	"SMAD3;TGFB1;TNFSF14;SPHK1;AKAP6;IGF1;TMEM173;TNFRSF1A;IPO5;DAB2;SHH;IL1B;HYAL2;CDK1;TLR9;HCLS1;FLNA;TLR7;ECT2;TLR4;TLR2"
"proton transport (GO:0015992)"	"11/131"	0.973109	0.994016	10.1876	-0.0611443	"SLC2A9;ATP6V1A;ATP6V0B;SLC9A5;HVCN1;UQCRC1;ATP6V1B2;ATP6V1H;TCIRG1;ATP5G2;ATP6V0D2"
"DNA damage checkpoint (GO:0000077)"	"20/77"	0.0152442	0.103826	0.0301275	-0.06824	"BLM;TIPIN;PLK1;H2AFX;RPS27L;HMGA2;RPA2;BRCA1;DGKZ;CCNA2;CCND1;CHEK1;CCNG1;CDK2;RBBP8;CDK1;E2F1;CLSPN;DTL;IER3"
"positive regulation of endocytosis (GO:0045807)"	"22/90"	0.0194641	0.122043	0.0332501	-0.0699376	"CD63;FCER1G;CAMK1D;ANGPT1;SLC11A1;SERPINE1;NEDD4L;ARRB2;ACTN4;BCR;PYCARD;SFRP4;ABR;DAB2;CCL2;F2RL1;PTX3;NCKAP1L;CD36;CALR;CD14;DOCK2"
"calcium ion transmembrane transport (GO:0070588)"	"11/128"	0.9672	0.992743	10.1713	-0.0740817	"PANX1;P2RY12;TMEM37;P2RX1;PDE2A;ATP2A3;ATP2A2;CACNA1D;ATP2B1;TRPM6;TPCN2"
"organic hydroxy compound metabolic process (GO:1901615)"	"53/476"	0.966348	0.992285	9.59124	-0.0742862	"HDLBP;NUDT4;ACADL;LEPR;CYP1B1;ATP7A;ABCC3;CUBN;SPHK1;DIO2;DIO3;PLA2G4A;OCRL;PLA2G15;MINPP1;ALDH1A3;SOAT1;ALDH1A2;PLBD1;SMPDL3A;PLCB2;LY6E;CEBPA;PRKAA1;PDE1B;SHMT1;PTAFR;GBA;ALOX15;PLD4;ADH7;CLN6;INPP5D;RDH10;INPP5J;PLCG2;GCNT4;APOE;CRYM;ABCA1;GCH1;ATP8B1;NR1H4;MYO5A;APOBR;IGF1;SORL1;ACER2;FABP5;APOC1;LPCAT2;CALM1;LGMN"
"regulation of cytokine production involved in immune response (GO:0002718)"	"15/49"	0.010678	0.0820883	0.0299484	-0.0748698	"SASH3;CD74;SEMA7A;FCER1G;TGFB1;IRAK3;BTK;F2RL1;HMOX1;TNFRSF14;CD36;TLR4;JAK3;ATG5;TLR2"
"immune response-regulating cell surface receptor signaling pathway involved in phagocytosis (GO:0002433)"	"19/203"	0.974267	0.994085	12.9811	-0.0770087	"VAV3;LYN;ACTR2;HSP90AA1;SYK;MYO10;WIPF1;WAS;ARPC4;ACTB;VAV1;ACTG1;FGR;HCK;ARPC2;ARPC3;CFL1;PLCG2;MYO1G"
"Fc-gamma receptor signaling pathway involved in phagocytosis (GO:0038096)"	"19/203"	0.974267	0.994085	12.9877	-0.0770477	"VAV3;LYN;ACTR2;HSP90AA1;SYK;MYO10;WIPF1;WAS;ARPC4;ACTB;VAV1;ACTG1;FGR;HCK;ARPC2;ARPC3;CFL1;PLCG2;MYO1G"
"Fc-gamma receptor signaling pathway (GO:0038094)"	"19/203"	0.974267	0.994085	12.9909	-0.077067	"VAV3;LYN;ACTR2;HSP90AA1;SYK;MYO10;WIPF1;WAS;ARPC4;ACTB;VAV1;ACTG1;FGR;HCK;ARPC2;ARPC3;CFL1;PLCG2;MYO1G"
"protein alkylation (GO:0008213)"	"8/101"	0.969182	0.993112	11.4802	-0.079346	"FBL;SUV39H2;BTG2;PRMT7;PRMT3;ETF1;WHSC1;EZH2"
"protein methylation (GO:0006479)"	"8/101"	0.969182	0.993112	11.4831	-0.0793661	"FBL;SUV39H2;BTG2;PRMT7;PRMT3;ETF1;WHSC1;EZH2"
"regulation of smoothened signaling pathway (GO:0008589)"	"4/63"	0.974157	0.994085	13.5356	-0.0802979	"SFRP1;SHH;WNT7B;RUNX2"
"calcium-dependent cell-cell adhesion via plasma membrane cell adhesion molecules (GO:0016339)"	"1/28"	0.978942	0.996855	25.7336	-0.0810541	"PCDHGC3"
"cell part morphogenesis (GO:0032990)"	"25/248"	0.96489	0.991582	9.82057	-0.0830152	"NRP1;PID1;LRP4;ACTB;GJA1;NRCAM;NPTX1;ATP7A;PAK3;PLXNA4;MEF2A;FZD1;SEMA4A;PNPT1;DST;WNT7B;FZD6;NGF;DCLK1;SFRP4;TMEM216;CDH11;BAX;NES;GAS7"
"fear response (GO:0042596)"	"1/28"	0.978942	0.996855	26.5284	-0.0835576	"VDAC1"
"ethanolamine-containing compound metabolic process (GO:0042439)"	"6/81"	0.967701	0.993049	12.0943	-0.0843563	"PLA2G15;FABP5;LPCAT2;PLBD1;PLA2G4A;SMPDL3A"
"fertilization (GO:0009566)"	"8/100"	0.966832	0.992574	11.4118	-0.0850607	"GNPDA1;B4GALT1;HVCN1;BAX;FETUB;LRMP;AAAS;YBX3"
"neuron differentiation (GO:0030182)"	"22/222"	0.96349	0.991243	9.75117	-0.0857694	"FZD1;MEF2C;CEBPB;MYEF2;JAG1;PIGT;WNT7B;SMARCA1;SOX2;PPP1CC;SHH;TAL1;PSD4;ALDH1A2;CASP3;BAG1;S1PR1;ID4;ATP7A;MDGA1;SOX4;CDK5R1"
"regionalization (GO:0003002)"	"25/247"	0.963178	0.991243	9.80296	-0.0862249	"FOXC2;BTG2;CITED2;LRP4;RBPJ;LFNG;SHH;HHEX;BASP1;MEF2A;TGIF1;GDF11;MEF2C;FOXD1;SMAD3;WNT7B;PALB2;DUSP6;TBX18;CYP26A1;ARC;MAFB;ALDH1A2;SNAI1;ROR2"
"macromolecule deacylation (GO:0098732)"	"2/41"	0.976758	0.995253	19.1398	-0.0910815	"LYPLA1;HDAC9"
"regulation of cell-matrix adhesion (GO:0001952)"	"20/78"	0.0169778	0.111299	0.0420992	-0.0924302	"MACF1;SMAD3;CDKN2A;RCC2;SERPINE1;PTPRJ;ARHGAP6;THBS1;ACER2;SFRP1;MMP14;CDK6;ADAM15;PLAU;NINJ1;PTK2B;APOD;TEK;CD36;S100A10"
"cell fate specification (GO:0001708)"	"4/61"	0.968894	0.993112	13.4914	-0.0932467	"SOX2;NRP1;SHH;RBPJ"
"hydrogen ion transmembrane transport (GO:1902600)"	"9/108"	0.963409	0.991243	10.6833	-0.0939678	"ATP6V1A;ATP6V0B;SLC9A5;UQCRC1;ATP6V1B2;ATP6V1H;TCIRG1;ATP5G2;ATP6V0D2"
"peptidyl-lysine acetylation (GO:0018394)"	"9/108"	0.963409	0.991243	10.7917	-0.094922	"NAA50;SPI1;HAT1;ACTL6A;YEATS4;JADE3;TRIM16;CPA4;SMARCA4"
"water-soluble vitamin metabolic process (GO:0006767)"	"7/90"	0.96571	0.991838	11.7049	-0.0959258	"DHFR;CUBN;GSTO1;SHMT1;MOCOS;ACP5;SLC19A2"
"neurotransmitter transport (GO:0006836)"	"8/99"	0.964322	0.991243	11.0443	-0.0971388	"SLC6A6;HSPA8;SYT4;SLC38A1;XBP1;KCNJ10;SLC17A8;STX3"
"alcohol catabolic process (GO:0046164)"	"3/51"	0.97157	0.99382	15.8544	-0.098277	"APOE;ADH7;SMPDL3A"
"regulation of autophagy (GO:0010506)"	"7/89"	0.962998	0.991243	11.5007	-0.101158	"VMP1;PRKAA1;DRAM1;DAPK1;HTR2B;ABL2;SQSTM1"
"nitrogen compound transport (GO:0071705)"	"82/464"	0.0400265	0.198891	0.0627968	-0.101417	"IL1RN;SLC35B4;NUP107;NXT1;NUP188;SLC35B1;AQP9;AQP1;HHEX;GJA1;XPO1;MAGOH;NUP62;NDC1;EIF5A;CUBN;SLC38A1;ANXA1;FCER1G;NCBP1;NUP210;SYK;SLC11A1;THOC1;TAP1;RPSA;THOC7;THOC6;NUP93;SLC7A6;DDX19B;SLC7A7;VGF;SLC7A8;NUP50;SARNP;BTK;NUP54;SLC25A5;LY6E;SLBP;NUP205;SLC35D2;U2AF1;AAAS;RHD;CPLX3;PDPN;NUP43;SLC17A8;IGF2BP2;SLC15A3;HNRNPA1;CRYM;SRSF10;EIF4E;SLC25A24;SLC19A2;ABCA1;LYN;XBP1;PNPT1;KCNJ10;NUP155;ALY…
"amine metabolic process (GO:0009308)"	"12/134"	0.960235	0.989952	10.1137	-0.102138	"PLA2G15;MTAP;FABP5;DHPS;LPCAT2;SMS;PLBD1;PLA2G4A;ATP7A;KMO;SMPDL3A;SRM"
"histone modification (GO:0016570)"	"31/293"	0.956949	0.988988	9.4485	-0.104628	"SUV39H2;PRKAA1;SPI1;UHRF1;JADE3;YEATS4;HDAC9;AURKB;AURKA;LOXL2;FBL;GSG2;CHEK1;WHSC1;CPA4;NAA50;PRMT7;PRKCB;USP3;PRMT3;ACTL6A;HMGA2;SMARCA4;HIST1H4A;HAT1;CDK2;CDK1;TRIM16;PADI4;KDM7A;EZH2"
"sensory perception of pain (GO:0019233)"	"3/50"	0.968564	0.993112	15.4536	-0.106808	"EDNRB;NGF;AQP1"
"peptidyl-tyrosine phosphorylation (GO:0018108)"	"32/152"	0.0310627	0.167883	0.0615644	-0.109861	"CSF1R;TWF1;TTK;GHR;EFEMP1;PTK2B;ABL2;JAK3;JAK1;EPHA5;LYN;MAP2K3;SYK;TIE1;EIF2AK2;FGR;BCR;HCK;MELK;TEC;AXL;FES;PTK7;PEAK1;ABI3;TYRO3;BTK;FGFR1OP;PTPN6;TEK;ROR2;MET"
"response to corticosteroid (GO:0031960)"	"30/140"	0.0301407	0.165655	0.0623796	-0.112149	"CEBPA;IL1RN;GBA;PLAT;AQP1;GHR;CCND1;UCN2;CCL2;IGFBP7;TK1;JUNB;ACVR1;TGFB1;ANXA1;KCNJ10;ARG1;WNT7B;IGFBP2;FOS;NGF;ASS1;FOSL2;FOSL1;ALDH3A1;BDH1;ADAM9;SDC1;ALPL;CALM1"
"social behavior (GO:0035176)"	"2/39"	0.970871	0.993803	18.6784	-0.116111	"ANXA7;DNAJC9"
"intraspecies interaction between organisms (GO:0051703)"	"2/39"	0.970871	0.993803	18.6895	-0.11618	"ANXA7;DNAJC9"
"Fc receptor mediated stimulatory signaling pathway (GO:0002431)"	"20/204"	0.961457	0.990795	12.7618	-0.118019	"LYN;VAV3;ACTR2;HSP90AA1;FCER1G;SYK;MYO10;WIPF1;WAS;ARPC4;ACTB;VAV1;ACTG1;FGR;HCK;ARPC2;ARPC3;CFL1;PLCG2;MYO1G"
"cell-cell adhesion (GO:0098609)"	"19/191"	0.951389	0.987554	9.46825	-0.118583	"CD84;TENM3;CXADR;ITGA4;CADM1;PCDHGC5;PCDHGC3;ITGAL;PCDH17;ROBO1;ICAM1;TRO;SELP;CDH5;CEACAM1;CDH11;ITGA5;AMICA1;PCDH1"
"positive regulation of dendrite development (GO:1900006)"	"2/39"	0.970871	0.993803	19.088	-0.118657	"APOE;LRP8"
"Fc receptor signaling pathway (GO:0038093)"	"38/352"	0.960731	0.990254	12.1239	-0.118736	"WIPF1;CD80;WAS;PIK3CD;RASGRP1;ACTB;ACTG1;FGF5;CFL1;PLCG2;IKBKG;RPS27A;LYN;VAV3;ACTR2;JUN;HSP90AA1;FCER1G;SYK;MYO10;ARPC4;GAB2;FOS;VAV1;FGR;BTC;LAT2;HCK;TEC;ARPC2;ARPC3;BTK;CDK1;LCP2;CALM1;UBA52;CARD11;MYO1G"
"regulation of multicellular organismal metabolic process (GO:0044246)"	"2/39"	0.970871	0.993803	19.2683	-0.119778	"CIITA;TGFB1"
"internal peptidyl-lysine acetylation (GO:0018393)"	"9/106"	0.957984	0.988988	10.8447	-0.120089	"NAA50;SPI1;HAT1;ACTL6A;YEATS4;JADE3;TRIM16;CPA4;SMARCA4"
"adult behavior (GO:0030534)"	"13/141"	0.955475	0.987957	10.0407	-0.121658	"TMOD1;CSTB;KCNJ10;CHD7;ATP1A3;HTR2A;ARRB2;NGF;EPS8;GDNF;CHL1;MAFG;MET"
"detection of external stimulus (GO:0009581)"	"17/175"	0.953823	0.987567	9.73332	-0.121773	"NGFR;COL11A1;HTR2A;ARRB2;LRP8;SOX2;GNGT2;APOC2;GPC1;RDH10;RBP1;SDC1;PIEZO1;APOE;CALM1;STRA6;METAP2"
"steroid hormone mediated signaling pathway (GO:0043401)"	"4/59"	0.962643	0.991243	14.0235	-0.123348	"NR4A3;VDR;NR1H4;PPARG"
"protein deacylation (GO:0035601)"	"2/39"	0.970871	0.993803	19.9296	-0.123889	"LYPLA1;HDAC9"
"vitamin metabolic process (GO:0006766)"	"11/122"	0.951789	0.987554	10.217	-0.127961	"DHFR;CUBN;CYP26A1;GSTO1;SHMT1;ALDH1A2;MOCOS;RBP1;ACP5;SLC19A2;LGMN"
"visual behavior (GO:0007632)"	"3/49"	0.965259	0.991582	15.1592	-0.128144	"RGS14;PDE1B;ATP1A3"
"cell-cell adhesion via plasma-membrane adhesion molecules (GO:0098742)"	"19/190"	0.948858	0.986531	9.45798	-0.128258	"CD84;TENM3;CXADR;ITGA4;CADM1;PCDHGC5;PCDHGC3;ITGAL;PCDH17;ROBO1;ICAM1;TRO;SELP;CDH5;CEACAM1;CDH11;ITGA5;AMICA1;PCDH1"
"synapse assembly (GO:0007416)"	"3/49"	0.965259	0.991582	15.4336	-0.130463	"CADM1;LRP4;NRCAM"
"central nervous system neuron differentiation (GO:0021953)"	"7/87"	0.956982	0.988988	11.9562	-0.132396	"SOX2;SHH;TAL1;ID4;ATP7A;MDGA1;SOX4"
"regulation of protein binding (GO:0043393)"	"28/128"	0.0289673	0.160677	0.0735801	-0.134531	"NRP1;ARRB2;AURKB;ADD2;AURKA;LFNG;BAK1;CTHRC1;MEF2A;MEF2C;DUT;PRMT7;ITGA4;PLK1;PLCL2;TMC8;GCG;TMEM173;SORL1;MMP9;GTPBP4;DAB2;ADAM15;TRAF4;BAX;MITD1;NES;RAN"
"protein N-linked glycosylation via asparagine (GO:0018279)"	"23/96"	0.0205691	0.12702	0.0652034	-0.134541	"PDIA3;ALG8;VCP;B4GALT1;EDEM1;ST8SIA2;GFPT2;RPN1;PMM2;ALG5;ALG3;DDOST;GMPPB;LMAN1;MAN2A1;OSTC;PGM3;GNPNAT1;MGAT2;CALR;ALG10B;UGGT1;B4GALT5"
"neuronal action potential (GO:0019228)"	"1/27"	0.97594	0.99504	27.3907	-0.136185	"P2RX1"
"eating behavior (GO:0042755)"	"1/27"	0.97594	0.99504	27.4376	-0.136419	"BBS12"
"detection of light stimulus (GO:0009583)"	"11/121"	0.948677	0.986531	10.2539	-0.139052	"GNGT2;APOC2;GPC1;RDH10;RBP1;SDC1;APOE;CALM1;LRP8;STRA6;METAP2"
"generation of precursor metabolites and energy (GO:0006091)"	"42/375"	0.944803	0.984724	9.35218	-0.14397	"GLP1R;CEBPA;PFKFB4;PID1;ADPGK;AK2;ADCY4;DLST;CACNA1D;IQGAP1;ADCY7;HK2;MT-ND1;RAP1B;PPP1R2;PPP1CC;HK3;GYS1;LDHA;GNG4;MYC;LEPR;PGK1;MLX;RPS27A;PPARGC1A;PGM1;GFPT2;PGAM1;GCG;MARCKS;GNPDA1;PKM;VGF;UQCRC1;CYCS;MTFR2;IL6ST;CALM1;SLC25A5;UBA52;PFKP"
"covalent chromatin modification (GO:0016569)"	"32/296"	0.946718	0.984724	9.37758	-0.144361	"SUV39H2;PRKAA1;SPI1;UHRF1;JADE3;YEATS4;HDAC9;AURKB;AURKA;LOXL2;FBL;GSG2;CHEK1;WHSC1;CPA4;NAA50;HELLS;PRMT7;PRKCB;USP3;PRMT3;ACTL6A;HMGA2;SMARCA4;HIST1H4A;HAT1;CDK2;CDK1;TRIM16;PADI4;KDM7A;EZH2"
"neuron-neuron synaptic transmission (GO:0007270)"	"4/58"	0.959098	0.988988	13.749	-0.152249	"GRIA1;P2RX1;VDAC1;PLAT"
"fibroblast growth factor receptor signaling pathway (GO:0008543)"	"16/163"	0.944405	0.984724	9.90043	-0.15241	"PDE1B;CD80;ADCY4;PIK3CD;ADCY7;SHCBP1;VAV1;FGF5;BTC;KIF16B;ADRBK1;CDK1;SPRY2;CALM1;RPS27A;UBA52"
"internal protein amino acid acetylation (GO:0006475)"	"10/111"	0.944998	0.984724	10.5323	-0.162136	"NAA50;SPI1;NAA10;HAT1;ACTL6A;YEATS4;JADE3;TRIM16;CPA4;SMARCA4"
"synapse organization (GO:0050808)"	"10/111"	0.944998	0.984724	10.5422	-0.162289	"CADM1;WNT7B;NEDD4;LRRTM2;TNC;MYO5A;LRP4;NRCAM;PAK3;PDZRN3"
"transcription elongation from RNA polymerase II promoter (GO:0006368)"	"5/67"	0.95483	0.987706	13.5026	-0.167027	"GTF2A2;NCBP1;SSRP1;GTF2F1;GTF2F2"
"regulation of proteasomal protein catabolic process (GO:0061136)"	"29/135"	0.0318136	0.171388	0.094711	-0.167054	"VCP;PSMD14;BUB1B;TTK;NKD2;AURKA;CDC20;SHH;FBXO5;BUB1;DLGAP5;IL33;XBP1;GPX1;UBE2C;PLK2;PLK1;COMMD1;CDC6;GNB2L1;SMAD7;CENPE;DAB2;CENPF;ESPL1;GIPC1;CDC16;TRIB1;MAD2L1"
"protein ubiquitination involved in ubiquitin-dependent protein catabolic process (GO:0042787)"	"4/57"	0.955243	0.987925	14.0668	-0.170893	"UHRF1;NEDD4;NEDD4L;UBE4B"
"response to temperature stimulus (GO:0009266)"	"27/122"	0.028274	0.157518	0.0930387	-0.171956	"PRKAA1;DHX9;HTR2B;XYLT1;GMPR;ARRB2;HTR2A;MKI67;THBS1;YBX3;RBM3;PLAC8;CASP8;DNAJB4;CCL2;IGFBP7;CD14;PPARGC1A;LYN;NGFR;NOS3;MYOF;FOS;VGF;DNAJA2;TFEC;PPARG"
"alcohol metabolic process (GO:0006066)"	"38/340"	0.93775	0.981565	9.28536	-0.172774	"CEBPA;PRKAA1;GBA;PTAFR;HDLBP;PLD4;ADH7;CLN6;NUDT4;INPP5D;RDH10;INPP5J;LEPR;PLCG2;CYP1B1;APOE;ABCA1;CUBN;SPHK1;APOBR;PLA2G4A;OCRL;IGF1;SORL1;PLA2G15;ACER2;MINPP1;ALDH1A3;SOAT1;FABP5;ALDH1A2;APOC1;LPCAT2;PLBD1;CALM1;SMPDL3A;PLCB2;LGMN"
"phosphatidylcholine biosynthetic process (GO:0006656)"	"1/26"	0.972511	0.99382	28.3546	-0.175762	"FABP5"
"peptidyl-lysine modification (GO:0018205)"	"15/153"	0.939793	0.982109	9.77197	-0.17641	"EIF5A;NAA50;SUV39H2;SPI1;DHPS;ACTL6A;YEATS4;JADE3;HDAC9;SMARCA4;HAT1;TRIM16;ATP7A;TGM2;CPA4"
"fatty acid beta-oxidation (GO:0006635)"	"3/47"	0.957642	0.988988	15.9602	-0.176734	"ABCD2;ACADL;SESN2"
"regulation of proteasomal ubiquitin-dependent protein catabolic process (GO:0032434)"	"26/116"	0.0275026	0.154096	0.094954	-0.177581	"VCP;BUB1B;TTK;NKD2;AURKA;CDC20;SHH;FBXO5;BUB1;DLGAP5;IL33;UBE2C;PLK2;PLK1;COMMD1;CDC6;GNB2L1;SMAD7;CENPE;CENPF;DAB2;ESPL1;GIPC1;CDC16;TRIB1;MAD2L1"
"positive regulation of membrane potential (GO:0045838)"	"1/26"	0.972511	0.99382	28.6538	-0.177617	"PTK2B"
"detection of abiotic stimulus (GO:0009582)"	"18/178"	0.93868	0.981565	9.56128	-0.177908	"NGFR;COL11A1;ARRB2;HTR2A;LRP8;SOX2;GNGT2;APOC2;RDH10;GPC1;RBP1;TIMELESS;PIEZO1;SDC1;APOE;CALM1;STRA6;METAP2"
"transcription initiation from RNA polymerase I promoter (GO:0006361)"	"1/26"	0.972511	0.99382	28.9907	-0.179705	"TAF1D"
"negative regulation of autophagy (GO:0010507)"	"1/26"	0.972511	0.99382	29.1345	-0.180596	"HTR2B"
"small molecule biosynthetic process (GO:0044283)"	"45/394"	0.934991	0.980649	9.29521	-0.181632	"PRKAA1;ASNSD1;SHMT1;PTAFR;GBA;ALOX15;BRCA1;LTC4S;PTGS1;CNDP2;PNP;MTHFD1L;RDH10;ALOX5;DSE;RNPEP;PLCG2;CD74;ACOT7;SYK;GCH1;DHPS;BGN;MYO5A;ASNS;PLA2G4A;KMO;ASS1;DHFR;ACER2;GGCT;ALDH1A3;GLUD1;UGDH;PLSCR1;VCAN;MTAP;FABP5;BDH1;MTHFD2;ALDH1A2;ALOX5AP;LPCAT2;ALDH18A1;PADI4"
"histone acetylation (GO:0016573)"	"9/101"	0.941167	0.983336	10.8732	-0.182719	"NAA50;SPI1;HAT1;ACTL6A;YEATS4;JADE3;TRIM16;CPA4;SMARCA4"
"inorganic anion transport (GO:0015698)"	"12/127"	0.939217	0.981718	9.92172	-0.183071	"CLCN5;P2RY6;TTYH3;RACGAP1;SLC11A1;ASNA1;SLC26A7;TSPO;ENPP3;CLIC1;AQP1;RHD"
"regulation of neurological system process (GO:0031644)"	"3/47"	0.957642	0.988988	16.6986	-0.184911	"EDNRB;KCNJ10;TNFRSF21"
"cell differentiation in hindbrain (GO:0021533)"	"1/26"	0.972511	0.99382	29.8394	-0.184966	"ATP7A"
"cellular ion homeostasis (GO:0006873)"	"72/402"	0.0418712	0.205248	0.11684	-0.18502	"GLP1R;ARF1;STEAP3;HEXB;HTR2B;ATP2A2;TCIRG1;HTR2A;PIK3CG;NUBP1;SLC8A1;CYSLTR1;GJA1;EDNRB;C1QTNF1;MYC;C3AR1;SLC39A6;CD38;ANXA7;ATP7A;CCR5;CCR3;TGM2;CCR2;CD52;ATP6V0B;PRKCB;SLC30A5;SLC11A1;SLC39A14;ATP6V1B2;ATP6V0D2;ATP6V1A;CAMK2D;CCL11;C5AR1;ATP1A3;CXCR4;NEDD4L;KNG1;CLN6;CLN5;GNA13;GNA15;CCL8;CCL7;PLCG2;S1PR1;ATP6V1H;PTK2B;CCL2;HMOX1;ABL2;BAK1;APOE;HMOX2;CCR1;TGFB1;DMPK;WFS1;VDR;CCDC109B;TPCN2;IBT…
"regulation of digestive system process (GO:0044058)"	"1/26"	0.972511	0.99382	30.3164	-0.187923	"AQP1"
"GPI anchor metabolic process (GO:0006505)"	"1/26"	0.972511	0.99382	30.6772	-0.190159	"PIGA"
"histone methylation (GO:0016571)"	"6/74"	0.943907	0.984724	12.6134	-0.194174	"FBL;SUV39H2;PRMT7;PRMT3;WHSC1;EZH2"
"cell recognition (GO:0008037)"	"25/109"	0.0245161	0.142246	0.102444	-0.199786	"NRP1;B4GALT1;MEGF10;DOCK8;NTM;HVCN1;HIST1H1T;ROBO1;CLEC7A;NRCAM;CD36;CCT8;CCT7;CCT4;CCT3;CCT2;CADM1;CCT6A;DLG1;GAP43;VCAN;TCP1;FETUB;DOCK2;CDK5R1"
"defense response to virus (GO:0051607)"	"31/147"	0.0328186	0.174687	0.11474	-0.200193	"RNASEL;UNC93B1;NLRC5;ZC3HAV1;DDX41;PYCARD;HYAL2;DHX58;ITGAX;PMAIP1;TRIM25;NLRP3;MB21D1;APOBEC1;CXADR;MX1;CARD9;EIF2AK2;TMEM173;FAM111A;PLSCR1;PTPRC;POLR3C;OAS2;TLR8;F2RL1;TLR7;POLR3H;IRF5;IFNAR1;TRIM56"
"peptidyl-asparagine modification (GO:0018196)"	"23/97"	0.0225435	0.136376	0.100583	-0.200396	"PDIA3;ALG8;VCP;B4GALT1;EDEM1;ST8SIA2;GFPT2;RPN1;PMM2;ALG5;ALG3;DDOST;GMPPB;LMAN1;MAN2A1;OSTC;PGM3;GNPNAT1;MGAT2;CALR;ALG10B;UGGT1;B4GALT5"
"positive regulation of cell morphogenesis involved in differentiation (GO:0010770)"	"27/123"	0.0305288	0.165972	0.111791	-0.200769	"NRP1;SEMA7A;TWIST1;NTN1;LRP8;ROBO1;PREX1;GLIPR2;C1QBP;APOE;SKIL;S100A10;NGFR;SMAD3;TGFB1;TNFRSF12A;FN1;NGF;DAB2;ARPC2;GDNF;MAP1B;SNAI1;PLXNB2;CALR;ARHGEF7;EZH2"
"cellular defense response (GO:0006968)"	"17/60"	0.0125518	0.091963	0.0861905	-0.205682	"LGALS3BP;CX3CR1;NCF1;C5AR1;LSP1;TCIRG1;FOSL1;IL1RL2;TYROBP;ADORA2B;CLEC5A;PTK2B;MNDA;LBP;CCR5;CCR3;CCR2"
"multicellular organismal development (GO:0007275)"	"53/453"	0.927455	0.977152	8.90178	-0.205748	"GPR65;ITGB2;POMT1;HIST1H1T;DDX41;LCLAT1;MEOX1;SPRED3;RPS4X;SPRED2;SPRED1;SHH;CSRP2;LBH;ENC1;ARHGDIB;LEPR;PIM1;ITGB7;ADAMTS9;TGIF1;HELLS;LMO2;RBM19;EMP1;SHISA2;VCAN;CFDP1;PSME4;ANGPTL2;ROR2;ASF1B;CSF1R;CRABP1;HLX;OLFML3;WIF1;MCL1;PRELID1;GADD45B;SEMA4B;WNT7B;FZD6;DONSON;OSGIN1;HMGA2;GADD45G;CENPE;BST1;IGSF10;BMP1;FES;ID2"
"behavior (GO:0007610)"	"58/494"	0.932443	0.978396	9.43258	-0.206016	"GLP1R;IL1RN;BTG2;FEN1;HEXB;CHD7;HTR2B;ARRB2;HTR2A;EPS8;HPGDS;NAGLU;CHL1;ANXA7;TSPO;ATP7A;TMOD1;MEF2A;MEF2C;FOS;NAV2;NGF;ETV5;APRT;RUNX1;ALDH1A3;ARC;BBS12;TAL1;VDAC1;DNAJC9;ITGA5;RIN1;MET;GRIA1;CSTB;RGS14;PDE1B;ATP1A3;AAAS;THBS1;NPAS2;THBS4;SRPX2;GCNT4;STRA6;EGR1;JUN;KCNJ10;WFS1;PLK2;GCG;FOSL1;GDNF;ID2;MAFG;APBA2;ADA"
"fatty acid catabolic process (GO:0009062)"	"5/64"	0.942148	0.984151	13.0217	-0.208034	"PLA2G15;ABCD2;ACOT7;ACADL;SESN2"
"regulation of TOR signaling (GO:0032006)"	"3/46"	0.953271	0.987554	16.82	-0.210658	"PRKAA1;FNIP1;ARNTL"
"oxidoreduction coenzyme metabolic process (GO:0006733)"	"5/65"	0.946695	0.984724	13.739	-0.211502	"NADK2;H6PD;PNP;KMO;PGD"
"columnar/cuboidal epithelial cell development (GO:0002066)"	"1/25"	0.968594	0.993112	30.8092	-0.212939	"CDK6"
"regulation of proteolysis involved in cellular protein catabolic process (GO:1903050)"	"31/148"	0.0351235	0.184565	0.126513	-0.213776	"VCP;PSMD14;BUB1B;TTK;NKD2;AURKA;CDC20;SHH;PTK2B;FBXO5;BUB1;DLGAP5;CTSC;IL33;XBP1;GPX1;UBE2C;PLK2;PLK1;COMMD1;CDC6;GNB2L1;SMAD7;CENPE;DAB2;CENPF;ESPL1;GIPC1;CDC16;TRIB1;MAD2L1"
"very long-chain fatty acid metabolic process (GO:0000038)"	"1/25"	0.968594	0.993112	31.1183	-0.215076	"ABCD2"
"RNA-dependent DNA replication (GO:0006278)"	"1/25"	0.968594	0.993112	31.6892	-0.219022	"PINX1"
"monocarboxylic acid catabolic process (GO:0072329)"	"7/82"	0.937923	0.981565	11.9107	-0.221623	"PLA2G15;CYP26A1;PON3;ABCD2;ACOT7;ACADL;SESN2"
"cellular amine metabolic process (GO:0044106)"	"12/125"	0.931671	0.978005	10.0668	-0.223892	"PLA2G15;MTAP;FABP5;DHPS;LPCAT2;SMS;PLBD1;PLA2G4A;KMO;ATP7A;SMPDL3A;SRM"
"cellular biogenic amine metabolic process (GO:0006576)"	"12/125"	0.931671	0.978005	10.0689	-0.223938	"PLA2G15;MTAP;FABP5;DHPS;LPCAT2;SMS;PLBD1;PLA2G4A;KMO;ATP7A;SMPDL3A;SRM"
"peptidyl-tyrosine modification (GO:0018212)"	"32/154"	0.0355084	0.184565	0.138844	-0.234613	"CSF1R;TWF1;TTK;GHR;EFEMP1;PTK2B;ABL2;JAK3;JAK1;EPHA5;LYN;MAP2K3;SYK;TIE1;EIF2AK2;FGR;BCR;HCK;MELK;TEC;AXL;PEAK1;FES;PTK7;ABI3;TYRO3;BTK;FGFR1OP;PTPN6;TEK;ROR2;MET"
"response to hypoxia (GO:0001666)"	"46/241"	0.042674	0.208766	0.150169	-0.235246	"PRKAA1;CITED2;TWIST1;CXCR4;PLAT;BACH1;THBS1;ETS1;AQP1;HSP90B1;ICAM1;LOXL2;PDLIM1;DPP4;CCNB1;UCN2;PLAU;LMNA;E2F1;CASP1;CD38;PMAIP1;PTK2B;CCL2;HMOX1;RPS27A;PPARGC1A;HMOX2;EGR1;SMAD3;TGFB1;ACTN4;VASN;TNFRSF1A;ALDH3A1;MMP14;SFRP1;TACC3;ANG;ADAM8;ANGPTL4;P4HB;TEK;UBA52;ADA;TLR2"
"DNA biosynthetic process (GO:0071897)"	"16/54"	0.01091	0.0829254	0.0974776	-0.242701	"POLQ;RFC3;VCP;PCNA;LIG1;POLM;LIN9;POLA1;POLD4;POLA2;CENPF;POLE2;TK1;DTL;POLE;POLH"
"response to radiation (GO:0009314)"	"78/442"	0.0453044	0.217785	0.159248	-0.242733	"FEN1;BRCA1;NOC2L;ICAM1;AQP1;THBD;PPP1CC;CASP7;GNGT2;CCND1;HYAL1;MYC;HYAL2;CASP3;CHEK1;TOPBP1;JUNB;POLH;APOBEC1;TIPIN;GPX1;ANXA1;H2AFX;UBE4B;CYBA;AEN;FOS;NGF;CDC25A;SFRP1;FANCD2;RBP1;SIK1;DTL;BLM;PRKAA1;CCL11;RGS14;PDE1B;ATP1A3;TNFRSF11A;LRP8;AURKB;RAD51AP1;CCL7;RDH10;FIGNL1;GPC1;PMAIP1;CCL2;RAD54L;BAK1;APOE;ECT2;MAP4K3;STRA6;ZRANB3;EGR1;JUN;RRM1;TGFB1;KCNJ10;GADD45A;XRCC5;DDIAS;ASNS;TICRR;RAD51;…
"visual learning (GO:0008542)"	"3/44"	0.943235	0.98451	16.1655	-0.252366	"RGS14;PDE1B;ATP1A3"
"regulation of acute inflammatory response (GO:0002673)"	"18/66"	0.0141164	0.0981933	0.108756	-0.252402	"FCER1G;ANXA1;CFH;PROS1;GSTP1;TNFRSF11A;OSMR;CFP;PIK3CG;EDNRB;IL1B;C1QBP;ALOX5AP;NLRP3;ADAM8;PPARG;IL6ST;CFB"
"DNA-templated transcription	elongation (GO:0006354)"	"8/90"	0.932817	0.978579	11.7766	-0.255013
"positive regulation of glucose transport (GO:0010828)"	"2/35"	0.954494	0.987567	20.7885	-0.260084	"IGF1;MET"
"negative regulation of peptide hormone secretion (GO:0090278)"	"2/35"	0.954494	0.987567	20.8273	-0.260569	"SFRP1;INHBB"
"embryonic skeletal system development (GO:0048706)"	"2/35"	0.954494	0.987567	20.9555	-0.262172	"SHH;SULF2"
"skin development (GO:0043588)"	"2/35"	0.954494	0.987567	21.1738	-0.264903	"COL5A2;ATP7A"
"alpha-amino acid metabolic process (GO:1901605)"	"23/213"	0.918191	0.971663	9.25173	-0.265951	"GCH1;NOS3;ASNSD1;ARG1;SHMT1;GFPT2;ASNS;DLST;KMO;ASS1;DHFR;GHR;MSRA;GLUD1;MTAP;MTHFD1L;MTHFD2;SMS;ADSSL1;P4HB;ALDH18A1;PADI4;ATP7A"
"response to retinoic acid (GO:0032526)"	"25/111"	0.0289178	0.160677	0.146949	-0.268675	"SP100;TNC;AQP1;SOX2;CD38;PTK2B;CTSH;ABL2;IGFBP7;APOE;LYN;ABCA1;MEF2A;MEF2C;DNAAF2;WNT7B;TIE1;IGFBP2;IGF2R;ACER2;CYP26A1;PTK7;ALDH1A2;PPARG;TRIM16"
"behavioral defense response (GO:0002209)"	"1/24"	0.964119	0.991243	30.8743	-0.271564	"VDAC1"
"behavioral fear response (GO:0001662)"	"1/24"	0.964119	0.991243	30.9124	-0.2719	"VDAC1"
"xenobiotic metabolic process (GO:0006805)"	"16/156"	0.919986	0.971663	9.459	-0.271909	"PON3;NNMT;GSTO1;GSTP1;MGST1;ADH7;PTGS1;CNDP2;GGCT;CYP26A1;UGDH;HPGDS;NCEH1;NAT2;TBXAS1;CYP1B1"
"gamma-aminobutyric acid signaling pathway (GO:0007214)"	"1/24"	0.964119	0.991243	31.1007	-0.273555	"PLCL2"
"regulation of glycogen metabolic process (GO:0070873)"	"2/35"	0.954494	0.987567	21.9113	-0.27413	"IGF1;PASK"
"termination of RNA polymerase I transcription (GO:0006363)"	"1/24"	0.964119	0.991243	31.3059	-0.27536	"TAF1D"
"transcription from RNA polymerase III promoter (GO:0006383)"	"3/44"	0.943235	0.98451	17.6927	-0.276207	"GTF3C6;POLR3C;POLR3H"
"intraciliary transport (GO:0042073)"	"1/24"	0.964119	0.991243	31.9293	-0.280844	"BBS12"
"embryonic axis specification (GO:0000578)"	"2/34"	0.949188	0.986664	21.0119	-0.282093	"STIL;NRARP"
"protein acetylation (GO:0006473)"	"12/122"	0.918857	0.971663	9.94507	-0.285881	"NAA50;SPI1;NAA10;DSCC1;HAT1;ACTL6A;YEATS4;JADE3;TRIM16;ESCO2;CPA4;SMARCA4"
"phosphatidylcholine metabolic process (GO:0046470)"	"5/62"	0.931993	0.978133	13.0672	-0.288911	"PLA2G15;FABP5;LPCAT2;PLBD1;PLA2G4A"
"Ras protein signal transduction (GO:0007265)"	"31/148"	0.0351235	0.184565	0.171642	-0.290033	"ARHGDIG;RASGRP1;ARHGAP6;IQGAP3;AIF1;ARHGAP4;RAP1B;EPS8;GNA13;SDCBP;RASSF1;ARHGDIB;CFL1;G3BP1;SRGAP1;CDKN2A;PLK2;CEP152;RHOG;IGF1;NGF;CCNA2;MAPK11;DOK2;RAP2B;DOK3;MAPKAPK3;SGSM3;CDK2;ARHGEF3;CDK1"
"regulation of myeloid leukocyte differentiation (GO:0002761)"	"23/98"	0.0246612	0.142749	0.153968	-0.299725	"CCR1;LYN;KLF10;JUN;GPR68;INHBA;FOS;IKZF1;LILRB4;NME1;RUNX1;SFRP1;TYROBP;CASP8;TAL1;MYC;INPP5D;ID2;HCLS1;TLR4;PTPN2;C1QC;PF4"
"positive regulation of secretion (GO:0051047)"	"51/273"	0.0455292	0.217785	0.198344	-0.302325	"GPR68;HTR2B;AQP1;PANX1;PYCARD;SERP1;EDNRB;C1QTNF1;HYAL2;CLEC5A;CASP1;CD38;SOX4;FCER1G;SYK;SPHK1;GAB2;RUNX1;FGR;AIM2;ADORA2B;IL1B;ADAM9;ANG;ADAM8;TRIM16;PLA2R1;IFNAR1;TLR2;PTGER4;CSF1R;TWIST1;TNFRSF11A;KNG1;ADRBK1;NLRP3;TNFRSF14;CD14;KCNN4;CD276;IL33;TGFB1;CADM1;RAB27A;INHBB;GCG;INHBA;GLUD1;GDNF;SAA1;F2RL1"
"phospholipid metabolic process (GO:0006644)"	"33/288"	0.901665	0.966605	8.96123	-0.304371	"PI4K2B;CSF1R;ARF1;LPGAT1;HEXB;PLEK;ALOX15;PIK3CD;PLD4;PIK3R3;PIGW;LCLAT1;PIK3CG;PIK3R6;PIK3R5;INPP5F;INPP5D;INPP5J;PLCG2;PLA2G4A;OCRL;SYNJ2;PLA2G15;PLSCR1;FABP5;PIGA;LPCAT2;PLBD1;PLAA;SMPDL3A;PLCB2;SERINC5;PLA1A"
"detection of visible light (GO:0009584)"	"10/104"	0.915001	0.971663	10.7697	-0.309587	"APOC2;GPC1;RDH10;RBP1;SDC1;APOE;CALM1;LRP8;STRA6;METAP2"
"catecholamine metabolic process (GO:0006584)"	"3/43"	0.937497	0.981565	16.7745	-0.312125	"GCH1;ATP7A;LY6E"
"catechol-containing compound metabolic process (GO:0009712)"	"3/43"	0.937497	0.981565	16.7797	-0.312221	"GCH1;ATP7A;LY6E"
"regulation of cell morphogenesis involved in differentiation (GO:0010769)"	"47/248"	0.044611	0.215656	0.203555	-0.312267	"NRP1;SEMA7A;PTPRO;TWIST1;LRP4;THY1;LRP8;NTN1;ROBO1;ARHGAP4;PREX1;GLIPR2;C1QBP;SPP1;NRCAM;APOE;SKIL;PLXNA4;S100A10;YWHAH;LINGO1;NGFR;WDR36;SMAD3;TGFB1;TNFRSF12A;RCC2;FN1;SEMA4F;NGF;VASN;SMAD7;CIT;DAB2;SFRP1;ARPC2;GDNF;MAP1B;NEDD4;SNAI1;PLXNB2;TNIK;CALR;ARHGEF7;NGEF;CDK5R1;EZH2"
"cholesterol homeostasis (GO:0042632)"	"5/61"	0.92634	0.976385	13.3944	-0.320102	"ABCA1;FABP4;SOAT1;APOC2;APOE"
"macromolecule methylation (GO:0043414)"	"18/169"	0.905076	0.966692	9.50565	-0.322005	"HELLS;SUV39H2;DNMT1;BTG2;PRMT7;METTL1;SEMA4B;NSUN2;PRMT3;FOS;FTSJ3;SMARCA4;FBL;EMG1;ETF1;WHSC1;TRMT61A;EZH2"
"protein N-linked glycosylation (GO:0006487)"	"24/104"	0.0257022	0.147622	0.171167	-0.327459	"PDIA3;ALG8;VCP;B4GALT1;EDEM1;ST8SIA2;GFPT2;RPN1;PMM2;ALG5;ALG3;DDOST;GMPPB;LMAN1;MAN2A1;OSTC;PGM3;GNPNAT1;MGAT2;CALR;ALG10B;UGGT1;ST3GAL1;B4GALT5"
"protein lipidation (GO:0006497)"	"6/70"	0.924125	0.974471	12.7921	-0.330817	"ABCA1;PIGT;OAS2;PIGA;PLAUR;PIGW"
"BMP signaling pathway (GO:0030509)"	"6/70"	0.924125	0.974471	12.8087	-0.331246	"ACVR1;EGR1;FAM83G;FSTL1;RUNX2;SMAD7"
"microtubule-based transport (GO:0010970)"	"9/95"	0.913447	0.970314	11.1572	-0.336224	"BLOC1S6;DST;BBS12;MAP1B;CEP152;BLOC1S2;AP3S1;RASGRP1;AP3B2"
"positive regulation of autophagy (GO:0010508)"	"2/33"	0.943296	0.98451	21.9684	-0.342956	"PRKAA1;SQSTM1"
"demethylation (GO:0070988)"	"4/52"	0.930459	0.977152	14.8834	-0.344002	"APOBEC1;ALKBH2;HIST1H4A;KDM7A"
"positive regulation of phagocytosis (GO:0050766)"	"13/35"	0.00475798	0.0451547	0.111245	-0.344601	"CAMK1D;FCER1G;SLC11A1;BCR;PYCARD;ABR;CCL2;F2RL1;PTX3;NCKAP1L;CD36;CALR;DOCK2"
"positive regulation of collagen metabolic process (GO:0010714)"	"1/23"	0.959006	0.988988	31.1418	-0.344848	"TGFB1"
"phospholipase C-activating G-protein coupled receptor signaling pathway (GO:0007200)"	"4/52"	0.930459	0.977152	14.9344	-0.345182	"GNA15;P2RY6;EDNRB;HTR2A"
"middle ear morphogenesis (GO:0042474)"	"1/23"	0.959006	0.988988	32.2308	-0.356907	"NAGLU"
"single-organism behavior (GO:0044708)"	"43/362"	0.888574	0.961411	9.10223	-0.358204	"GLP1R;GRIA1;CSTB;FEN1;IL1RN;BTG2;RGS14;PDE1B;CHD7;ATP1A3;ARRB2;HTR2A;AAAS;THBS1;NPAS2;THBS4;EPS8;SRPX2;NAGLU;CHL1;TSPO;STRA6;MEF2A;TMOD1;EGR1;MEF2C;JUN;KCNJ10;WFS1;PLK2;FOS;NGF;APRT;RUNX1;FOSL1;ARC;GDNF;MAFG;ID2;VDAC1;ITGA5;RIN1;MET"
"transcription elongation from RNA polymerase I promoter (GO:0006362)"	"1/23"	0.959006	0.988988	32.878	-0.364074	"TAF1D"
"regulation of lyase activity (GO:0051339)"	"7/77"	0.911762	0.969576	11.8292	-0.365479	"GLP1R;EDNRB;ADORA2B;NOS3;GNAI3;CALM1;CCR2"
"rhodopsin mediated signaling pathway (GO:0016056)"	"2/33"	0.943296	0.98451	23.5153	-0.367106	"CALM1;METAP2"
"cellular calcium ion homeostasis (GO:0006874)"	"49/261"	0.0462143	0.219933	0.242788	-0.367685	"GLP1R;HEXB;HTR2B;ATP2A2;HTR2A;PIK3CG;SLC8A1;CYSLTR1;GJA1;EDNRB;C1QTNF1;C3AR1;CD38;ANXA7;CCR5;CCR3;CCR2;TGM2;CD52;PRKCB;CAMK2D;CCL11;C5AR1;CXCR4;KNG1;GNA13;GNA15;CCL8;CCL7;PLCG2;S1PR1;PTK2B;CCL2;ABL2;BAK1;APOE;CCR1;TGFB1;DMPK;WFS1;VDR;CCDC109B;TPCN2;IBTK;PTPRC;SAA1;F2RL1;BAX;CALR"
"branched-chain amino acid metabolic process (GO:0009081)"	"1/23"	0.959006	0.988988	33.7534	-0.373767	"GHR"
"regulation of synaptic vesicle transport (GO:1902803)"	"1/23"	0.959006	0.988988	34.2421	-0.379179	"RAP1B"
"mRNA splice site selection (GO:0006376)"	"1/23"	0.959006	0.988988	34.5983	-0.383124	"SRSF10"
"GPI anchor biosynthetic process (GO:0006506)"	"1/23"	0.959006	0.988988	34.7613	-0.384928	"PIGA"
"single fertilization (GO:0007338)"	"5/60"	0.920272	0.971663	13.5919	-0.390712	"GNPDA1;B4GALT1;HVCN1;FETUB;LRMP"
"acyl-CoA metabolic process (GO:0006637)"	"5/60"	0.920272	0.971663	13.6577	-0.392606	"ACOT9;ACOT7;DLST;ACSL5;ACSL4"
"thioester metabolic process (GO:0035383)"	"5/60"	0.920272	0.971663	13.6644	-0.392797	"ACOT9;ACOT7;DLST;ACSL5;ACSL4"
"positive regulation of binding (GO:0051099)"	"22/93"	0.0257743	0.147622	0.206791	-0.395612	"MEF2A;NRP1;MEF2C;TGFB1;ANXA2;PLCL2;HMGB2;TWIST1;HMGA2;GCG;IGF1;TMEM173;MMP9;ADD2;NME1;SMARCA4;LFNG;TRAF4;HES1;RAN;S100A10;CTHRC1"
"phototransduction (GO:0007602)"	"11/109"	0.895447	0.961869	10.2827	-0.399764	"GNGT2;APOC2;GPC1;RDH10;RBP1;SDC1;APOE;CALM1;LRP8;STRA6;METAP2"
"double-strand break repair via homologous recombination (GO:0000724)"	"17/61"	0.01424	0.0982676	0.173798	-0.403222	"GEN1;BLM;LIG1;PSMD14;MCM8;SHFM1;H2AFX;RPA2;BRCA1;PALB2;RAD54B;RAD51AP1;RAD51B;MMS22L;RAD51;RBBP8;RAD54L"
"cell maturation (GO:0048469)"	"26/118"	0.0321713	0.172555	0.231269	-0.406348	"CEBPA;CBFB;CLN5;GJA1;CCNB1;PTK2B;HES1;FBXO5;GDF11;XBP1;IL15;FEM1B;POU2F2;RUNX3;RUNX2;PTBP3;CDC25B;AXL;TAL1;ID2;BTK;LHX6;FAM20C;PPARG;ANG;TRIP13"
"cellular amino acid metabolic process (GO:0006520)"	"51/421"	0.880667	0.95474	8.77727	-0.406532	"CARS;VARS;ASNSD1;CNDP2;GHR;NARS;RARS;ATP7A;GPX1;ARG1;DHPS;DIO2;PLA2G4A;DIO3;KMO;SLC7A6;PLSCR1;MTAP;SLC7A7;SLC7A8;MTHFD2;PPA1;SMS;ADSSL1;GARS;PADI4;EEF1E1;PLA1A;GSTP1;SHMT1;MGST1;DLST;MTHFD1L;GCNT4;HARS;CRYM;GCH1;NOS3;GFPT2;GSR;ASNS;ASS1;DHFR;GGCT;SLC6A6;MSRA;GLUD1;P4HB;ALDH18A1;SERINC5;AARS"
"positive regulation of collagen biosynthetic process (GO:0032967)"	"1/22"	0.953165	0.987554	32.7227	-0.409827	"TGFB1"
"positive regulation of protein tyrosine kinase activity (GO:0061098)"	"2/32"	0.936757	0.981565	22.0861	-0.410959	"CSF1R;LRP8"
"post-embryonic development (GO:0009791)"	"8/84"	0.900176	0.96522	11.6217	-0.411395	"SGPL1;SERP1;PLEKHA1;CHST11;HEG1;CELA1;IGF2R;SLC8A1"
"cellular process involved in reproduction in multicellular organism (GO:0022412)"	"26/228"	0.881973	0.955535	9.12347	-0.414967	"HEXB;HMGB2;CXCR4;CASC5;ARRB2;CCNB1;ZMIZ1;PTK2B;FBXO5;ACVR1;CXADR;TGFB1;DDIAS;INHBB;INHBA;EIF2S2;ETV5;CDC25B;FOSL1;ASPM;SFRP1;IL1B;PSME4;BAX;ANG;TRIP13"
"positive regulation of peptide secretion (GO:0002793)"	"6/67"	0.905495	0.966692	12.3177	-0.417263	"GLUD1;SERP1;GPR68;CD38;GCG;SOX4"
"signal release (GO:0023061)"	"13/124"	0.885263	0.958041	9.73963	-0.41749	"LYN;HSPA8;SYT4;XBP1;IL1RN;ANXA1;MYO5A;INHBA;AQP1;CPLX3;VGF;BTK;LY6E"
"cognition (GO:0050890)"	"26/227"	0.877381	0.95474	9.03815	-0.418615	"GLP1R;GRIA1;IL1RN;BTG2;FEN1;RGS14;PDE1B;CHD7;ATP1A3;HTR2A;AAAS;CHL1;STRA6;MEF2A;EGR1;JUN;MEF2C;PLK2;FOS;NGF;SHROOM4;FOSL1;ARC;VDAC1;ITGA5;RIN1"
"regulation of neuron projection development (GO:0010975)"	"51/275"	0.0499434	0.232042	0.289337	-0.422673	"NRP1;TENM3;PTPRO;ARHGAP4;ROBO1;CDC20;PREX1;LGALS1;DPYSL3;NRCAM;YWHAH;MEF2A;WDR36;MEF2C;CAMK1D;TNFRSF12A;SPHK1;NGF;NME1;CIT;MAP1B;TNIK;NGEF;ARF6;SEMA7A;LRP4;THY1;NTN1;LRP8;RAP1B;INPP5J;SPP1;PTK2B;ABL2;APOE;SKIL;PLXNA4;RAP1GAP2;LYN;LINGO1;NGFR;FN1;SEMA4F;GFAP;CCDC88A;FES;PTK7;NEDD4;PLXNB2;VIM;CDK5R1"
"disruption of cells of other organism (GO:0044364)"	"1/22"	0.953165	0.987554	33.9645	-0.42538	"NCF1"
"killing of cells of other organism (GO:0031640)"	"1/22"	0.953165	0.987554	34.0357	-0.426272	"NCF1"
"positive regulation of myeloid cell differentiation (GO:0045639)"	"19/74"	0.0194222	0.122043	0.20336	-0.427743	"CCR1;KLF10;JUN;JAG1;GPR68;HMGB2;IKZF1;INHBA;FOS;ETS1;RUNX1;CASP8;TAL1;FES;INPP5D;ID2;HCLS1;NCKAP1L;PF4"
"positive regulation of lyase activity (GO:0051349)"	"4/50"	0.917458	0.971663	14.89	-0.428028	"GLP1R;ADORA2B;NOS3;CALM1"
"protein localization to Golgi apparatus (GO:0034067)"	"1/22"	0.953165	0.987554	34.1966	-0.428287	"SORL1"
"meiotic cell cycle process (GO:1903046)"	"22/93"	0.0257743	0.147622	0.22422	-0.428955	"NDC1;TOP2A;ACTR2;PSMD13;PLK1;TUBG1;SMC4;SMC2;RAD54B;CDC25B;AURKA;RAD51B;SYCE2;RAD51;SGOL1;APITD1;ESPL1;FANCD2;CKS2;MYH9;FBXO5;TRIP13"
"serine family amino acid metabolic process (GO:0009069)"	"2/32"	0.936757	0.981565	23.071	-0.429284	"DHFR;SHMT1"
"multicellular organismal reproductive behavior (GO:0033057)"	"1/22"	0.953165	0.987554	34.497	-0.43205	"HEXB"
"sex determination (GO:0007530)"	"1/22"	0.953165	0.987554	34.6892	-0.434457	"CITED2"
"calcium ion import (GO:0070509)"	"2/32"	0.936757	0.981565	23.6521	-0.440097	"CACNA1D;SLC8A1"
"regulation of postsynaptic membrane potential (GO:0060078)"	"5/58"	0.9068	0.966692	13.0169	-0.440949	"MEF2A;MEF2C;DMPK;PTK2B;S1PR2"
"intracellular protein transmembrane transport (GO:0065002)"	"2/32"	0.936757	0.981565	23.9384	-0.445423	"HSP90AA1;HSPA4"
"calcium-independent cell-cell adhesion via plasma membrane cell-adhesion molecules (GO:0016338)"	"1/22"	0.953165	0.987554	35.5865	-0.445695	"CADM1"
"cytolysis (GO:0019835)"	"1/22"	0.953165	0.987554	35.6152	-0.446055	"GZMB"
"histone monoubiquitination (GO:0010390)"	"1/22"	0.953165	0.987554	35.6461	-0.446441	"UHRF1"
"negative regulation of Notch signaling pathway (GO:0045746)"	"1/22"	0.953165	0.987554	35.717	-0.44733	"NRARP"
"regulation of neuron death (GO:1901214)"	"43/225"	0.047949	0.223625	0.300868	-0.450635	"NRP1;CEBPB;BTG2;SET;C5AR1;GHR;CASP7;CHL1;CASP3;BAG1;PMAIP1;PTK2B;CCL2;HMOX1;IKBKG;APOE;ATP7A;PPARGC1A;MCL1;MEF2A;TFAP2A;EGR1;JUN;MEF2C;GPX1;ANGPT1;WFS1;NGF;SORL1;GNB2L1;GDNF;AXL;CLCF1;TYRO3;REL;BIRC5;BAX;ADAM8;NES;CRLF1;CDK5R1;LGMN;AARS"
"antigen processing and presentation of exogenous peptide antigen via MHC class II (GO:0019886)"	"22/93"	0.0257743	0.147622	0.23753	-0.454419	"CD74;ARF1;FCER1G;UNC93B1;CLTC;AP1B1;KIF23;KIF22;KIF11;IFI30;CTSS;KIF15;CENPE;RACGAP1;CTSL;AP1S2;AP1S1;KIF2C;CTSE;CTSD;AP1M1;LGMN"
"learning (GO:0007612)"	"12/115"	0.88096	0.95474	9.81459	-0.454577	"FOSL1;JUN;BTG2;ARC;RGS14;PDE1B;ATP1A3;VDAC1;FOS;AAAS;RIN1;STRA6"
"regulation of protein targeting to membrane (GO:0090313)"	"1/22"	0.953165	0.987554	36.5947	-0.458322	"CDK5R1"
"triglyceride biosynthetic process (GO:0019432)"	"3/41"	0.924383	0.974532	17.9593	-0.463307	"ACSL5;ACSL4;LCLAT1"
"energy coupled proton transport	down electrochemical gradient (GO:0015985)"	"1/22"	0.953165	0.987554	37.013	-0.463561
"ATP synthesis coupled proton transport (GO:0015986)"	"1/22"	0.953165	0.987554	37.0836	-0.464445	"ATP5G2"
"phospholipid biosynthetic process (GO:0008654)"	"24/206"	0.850137	0.94714	8.58632	-0.466306	"PI4K2B;ARF1;LPGAT1;HEXB;ALOX15;PIK3CD;PLD4;PIK3R3;PLA2G4A;OCRL;SYNJ2;LCLAT1;PIK3CG;PIK3R6;PIK3R5;PLSCR1;FABP5;INPP5D;PIGA;LPCAT2;INPP5J;PLCG2;PLBD1;SERINC5"
"organic hydroxy compound catabolic process (GO:1901616)"	"6/66"	0.898462	0.964438	12.9233	-0.467951	"ACADL;DIO2;DIO3;APOE;ADH7;SMPDL3A"
"negative regulation of hormone secretion (GO:0046888)"	"5/57"	0.899345	0.965174	13.29	-0.471083	"SFRP1;UCN2;IL1B;INHBB;INHBA"
"hematopoietic or lymphoid organ development (GO:0048534)"	"35/175"	0.0435818	0.212358	0.304336	-0.471562	"CSF1R;CBFB;CITED2;IKZF1;TNFRSF11A;ZFP36L2;ADD2;LYL1;CCNB2;SGPL1;SHH;PPP2R3C;PGM3;HES1;JARID2;CDKN2B;TGFB1;JAG1;ANGPT1;RIPK3;DDIAS;IL15;LMO2;RUNX1;MYO1E;MAFB;MELK;PTPRC;TAL1;ID2;BCL3;TACC3;TEK;IL7R;ADA"
"glucose transport (GO:0015758)"	"18/68"	0.017821	0.116063	0.22042	-0.474703	"NUP205;NUP107;NUP188;NUP210;NUP155;AAAS;HK2;NUP93;SLC2A9;HK3;FABP5;NUP50;NUP62;SESN2;NUP43;NUP54;NUPL1;NUP37"
"negative regulation of endopeptidase activity (GO:0010951)"	"26/222"	0.852336	0.94714	8.76282	-0.475892	"CSTB;TNFAIP8;PROS1;SERPINE1;FURIN;THBS1;KNG1;AQP1;RPS6KA3;RPS6KA1;SFN;TIMP1;FNIP1;CAST;GPX1;TNFSF14;HGF;TFPI2;SERPINB8;SORL1;RENBP;CD109;FETUB;BIRC5;COL6A3;CD44"
"positive regulation of peptide hormone secretion (GO:0090277)"	"6/65"	0.890984	0.961869	12.3518	-0.480202	"GLUD1;SERP1;GPR68;CD38;GCG;SOX4"
"membrane depolarization (GO:0051899)"	"11/106"	0.876585	0.95474	10.3945	-0.481436	"MEF2A;JUN;MEF2C;DMPK;CASP1;PTK2B;CACNA1D;S1PR2;TPCN2;SLC8A1;YWHAH"
"associative learning (GO:0008306)"	"6/65"	0.890984	0.961869	12.4045	-0.482252	"BTG2;RGS14;PDE1B;ATP1A3;FOS;RIN1"
"epidermis development (GO:0008544)"	"13/120"	0.859567	0.950178	9.46137	-0.483533	"CDSN;CRABP2;FZD6;WAS;EMP1;ATP2A2;LRP4;INHBA;EDA2R;UGCG;FABP5;GJB5;AARS"
"neuron projection morphogenesis (GO:0048812)"	"20/175"	0.852562	0.94714	8.96288	-0.486757	"MEF2A;FZD1;SEMA4A;NRP1;DST;WNT7B;FZD6;LRP4;NGF;ACTB;DCLK1;SFRP4;GJA1;CDH11;NRCAM;NPTX1;ATP7A;PAK3;PLXNA4;GAS7"
"monocarboxylic acid biosynthetic process (GO:0072330)"	"19/167"	0.85202	0.94714	8.98731	-0.488084	"CD74;PRKAA1;ACOT7;SYK;SHMT1;ALOX15;BGN;MYO5A;BRCA1;LTC4S;PTGS1;ALDH1A3;VCAN;ALOX5;ALDH1A2;RDH10;DSE;RNPEP;ALOX5AP"
"learning or memory (GO:0007611)"	"23/198"	0.849113	0.94653	8.93499	-0.491006	"GLP1R;MEF2A;GRIA1;EGR1;JUN;IL1RN;MEF2C;BTG2;FEN1;RGS14;PDE1B;PLK2;ATP1A3;FOS;HTR2A;AAAS;NGF;FOSL1;ARC;VDAC1;ITGA5;RIN1;STRA6"
"intrinsic apoptotic signaling pathway (GO:0097193)"	"34/170"	0.0461393	0.219847	0.327219	-0.495679	"RPS27L;BRCA1;EDA2R;PYCARD;CASP7;CASP8;CASP3;E2F1;PMAIP1;HMOX1;CYP1B1;E2F2;SFN;BAK1;BID;IKBKE;FNIP2;YWHAG;MCL1;IER3;YWHAH;GPX1;APAF1;SHISA5;GZMB;AEN;TNFRSF1B;TNFRSF1A;ERN1;MELK;DNAJC10;BCL3;BAX;CYCS"
"neuron development (GO:0048666)"	"13/121"	0.866381	0.950178	9.71286	-0.496386	"EPHA5;TFAP2A;LINGO1;MEF2C;BTG2;ATP8B1;THY1;RUNX3;RUNX1;SLC4A7;NAGLU;ATP7A;HCN1"
"transcription from RNA polymerase II promoter (GO:0006366)"	"59/470"	0.838315	0.942745	8.49898	-0.501098	"SPI1;ARRB2;FOXM1;RBPJ;ETS1;ELK3;SOX2;TRPS1;MAGOH;PAPOLA;SOX4;MEF2A;MEF2C;NCBP1;LMO2;FOS;GTF2F1;GTF2F2;RUNX3;ETV4;ETV5;ETV6;TAL1;ELF4;IRF8;SNRPE;SNRPF;FOXC2;CEBPA;SLBP;GTF2A2;CEBPB;CBFB;CEBPD;C5AR1;TWIST1;U2AF1;GLIS1;ARNTL;NFIL3;FLNA;HES1;BTF3;TFAP2A;EGR1;JUN;XBP1;ALYREF;CPSF2;NMI;DEK;SSRP1;POU2F2;FLI1;FOSL2;FOSL1;MAFF;RNPS1;TRIP13"
"regulation of transmembrane transport (GO:0034762)"	"40/327"	0.839429	0.942745	8.50573	-0.501496	"KCNK6;CAMK2D;KCNE4;HVCN1;KCNA3;TWIST1;NEDD4L;CACNA1D;AKAP6;CABP1;THBS1;LGALS3;GJA1;PDE4B;PLCG2;PTK2B;CCL2;STOM;PPARGC1A;CLIC1;YWHAH;MEF2A;MEF2C;KCNJ10;GSTO1;DAPK1;PDE4D;MYO5A;CYBB;GCG;ACTN4;KCNAB3;MMP9;TPCN2;TMEM37;DLG1;NEDD4;CNKSR3;CALM1;HCN1"
"cell projection assembly (GO:0030031)"	"25/213"	0.845649	0.943527	8.71642	-0.506684	"TTC26;PTPRO;SNX10;AIF1;FGD2;FGD3;SDCBP;FGD6;CAPZB;S1PR1;RAC2;FLNA;VAV3;ACTR2;MTSS1L;OCRL;PARVB;CCDC88A;TMEM138;TMEM216;CEP41;FXYD5;ARHGEF7;EZR;ARHGEF6"
"regulation of cellular amino acid metabolic process (GO:0006521)"	"17/62"	0.0161003	0.107701	0.227614	-0.507214	"PSMD12;PSMD11;PSMD14;PSMD13;NR1H4;PSMA7;PSMD8;PSMA5;PSMD6;PSMA4;PSMC6;PSMA1;DUOXA1;PSMC1;PSMD2;PSME4;PSMD1"
"response to decreased oxygen levels (GO:0036293)"	"46/245"	0.051974	0.23205	0.348299	-0.508796	"PRKAA1;CITED2;TWIST1;CXCR4;PLAT;BACH1;THBS1;ETS1;AQP1;HSP90B1;ICAM1;LOXL2;PDLIM1;DPP4;CCNB1;PLAU;UCN2;LMNA;CASP1;E2F1;PMAIP1;PTK2B;HMOX1;CCL2;CD38;RPS27A;PPARGC1A;HMOX2;EGR1;SMAD3;TGFB1;ACTN4;VASN;TNFRSF1A;ALDH3A1;MMP14;SFRP1;TACC3;ADAM8;ANG;ANGPTL4;TEK;P4HB;UBA52;ADA;TLR2"
"regulation of cyclase activity (GO:0031279)"	"7/73"	0.884466	0.957732	11.9021	-0.514016	"GLP1R;EDNRB;ADORA2B;NOS3;GNAI3;CALM1;CCR2"
"sterol metabolic process (GO:0016125)"	"13/119"	0.852485	0.94714	9.48798	-0.515274	"ABCA1;CEBPA;CUBN;PRKAA1;HDLBP;APOBR;SORL1;CLN6;SOAT1;APOC1;LEPR;CYP1B1;APOE"
"epithelial cell development (GO:0002064)"	"24/107"	0.0329728	0.175318	0.296648	-0.516509	"TFAP2A;FOXC2;B4GALT1;GPX1;WNT7B;PDE4D;PDE2A;MSN;IQGAP1;ICAM1;SMARCA4;ACTA2;RAP1B;SLC4A7;MYO1E;CDK6;RAB13;SDC1;F2RL1;SFN;CCM2;VIM;EZR;MYD88"
"regulation of cell cycle G2/M phase transition (GO:1902749)"	"13/36"	0.0057529	0.0518998	0.175366	-0.518809	"RNASEH2B;H2AFY;CDKN2A;RCC2;CDC7;AURKB;TICRR;CCNA2;RAD51B;CENPF;CCND1;CDK4;CLSPN"
"secondary metabolic process (GO:0019748)"	"3/40"	0.916919	0.971663	18.0911	-0.520049	"PON3;CYP1B1;MYO5A"
"response to bacterium (GO:0009617)"	"39/201"	0.0487077	0.226732	0.350563	-0.520232	"TNFAIP8;HIST1H2BJ;SERPINE1;C5AR1;HIST1H2BK;HP;CFP;RBPJ;ADH7;IL27RA;ADAMTS4;PLAC8;PYCARD;STAB1;ACP5;CCL2;TNFRSF14;CD36;LBP;RPL39;GPX1;FCER1G;SYK;SLC11A1;CARD9;ERAP1;TNFRSF1A;SELP;FGR;HCK;VGF;BCL3;TLR9;IRF8;TLR5;TLR4;MYO1F;MYD88;TLR2"
"regulation of BMP signaling pathway (GO:0030510)"	"7/73"	0.884466	0.957732	12.1105	-0.523016	"FZD1;SFRP1;FOXD1;HES1;RBPJ;SMAD7;FBN1"
"recombinational repair (GO:0000725)"	"17/62"	0.0161003	0.107701	0.235509	-0.524807	"GEN1;BLM;LIG1;PSMD14;MCM8;SHFM1;H2AFX;RPA2;BRCA1;PALB2;RAD54B;RAD51AP1;RAD51B;MMS22L;RAD51;RBBP8;RAD54L"
"cardiocyte differentiation (GO:0035051)"	"3/40"	0.916919	0.971663	18.2757	-0.525353	"MEF2C;SIK1;CALR"
"regulation of collagen metabolic process (GO:0010712)"	"2/31"	0.929505	0.977152	22.7697	-0.52628	"CIITA;TGFB1"
"fatty acid biosynthetic process (GO:0006633)"	"12/111"	0.853551	0.94738	9.87293	-0.533685	"CD74;PRKAA1;ACOT7;SYK;ALOX5;RNPEP;ALOX15;ALOX5AP;MYO5A;BRCA1;LTC4S;PTGS1"
"negative regulation of insulin secretion (GO:0046676)"	"2/31"	0.929505	0.977152	23.1109	-0.534165	"SFRP1;INHBB"
"mechanoreceptor differentiation (GO:0042490)"	"1/21"	0.946493	0.984724	34.8634	-0.536694	"JAG1"
"lipid homeostasis (GO:0055088)"	"10/96"	0.86483	0.950178	10.5162	-0.537441	"ABCA1;NUS1;PRKAA1;FABP4;SOAT1;APOC2;SESN2;PPARG;ANGPTL4;APOE"
"positive regulation of cytosolic calcium ion concentration (GO:0007204)"	"31/152"	0.045585	0.217785	0.359031	-0.547251	"GLP1R;C5AR1;HTR2B;CXCR4;HTR2A;PIK3CG;SLC8A1;KNG1;GNA13;CYSLTR1;GJA1;GNA15;EDNRB;C1QTNF1;S1PR1;PLCG2;C3AR1;CD38;PTK2B;ABL2;CCR5;CCR3;TGM2;CCR2;CCR1;CD52;TPCN2;IBTK;PTPRC;SAA1;F2RL1"
"antigen processing and presentation of peptide antigen via MHC class II (GO:0002495)"	"22/94"	0.028192	0.15724	0.300131	-0.555238	"CD74;ARF1;FCER1G;UNC93B1;CLTC;AP1B1;KIF23;KIF22;KIF11;IFI30;CTSS;KIF15;CENPE;RACGAP1;CTSL;AP1S2;AP1S1;KIF2C;CTSE;CTSD;AP1M1;LGMN"
"triglyceride metabolic process (GO:0006641)"	"9/87"	0.859918	0.950178	10.8721	-0.555632	"PPP1CC;FABP4;GPX1;APOC1;ACSL5;APOBR;ACSL4;APOE;LCLAT1"
"regulation of mitotic metaphase/anaphase transition (GO:0030071)"	"14/44"	0.0103042	0.079968	0.220062	-0.555906	"UBE2C;PLK1;BUB1B;TTK;CDC6;CDC20;CENPE;CENPF;ESPL1;CDC16;FBXO5;BUB1;DLGAP5;MAD2L1"
"positive regulation of dendrite morphogenesis (GO:0050775)"	"1/21"	0.946493	0.984724	36.2624	-0.558232	"LRP8"
"establishment of vesicle localization (GO:0051650)"	"10/95"	0.857146	0.949219	10.7186	-0.558611	"BLOC1S6;BLOC1S2;CEP152;RAB27A;MYO5A;AP3S1;FNBP1L;RASGRP1;AP3B2;CPLX3"
"phosphatidic acid metabolic process (GO:0046473)"	"2/31"	0.929505	0.977152	24.2143	-0.559668	"PLA2G4A;LCLAT1"
"phosphatidic acid biosynthetic process (GO:0006654)"	"2/31"	0.929505	0.977152	24.2514	-0.560528	"PLA2G4A;LCLAT1"
"histone H3 deacetylation (GO:0070932)"	"1/21"	0.946493	0.984724	36.484	-0.561643	"HDAC9"
"sulfur amino acid biosynthetic process (GO:0000097)"	"1/21"	0.946493	0.984724	36.6729	-0.564551	"MTAP"
"dicarboxylic acid metabolic process (GO:0043648)"	"9/87"	0.859918	0.950178	11.0775	-0.566125	"GHR;DHFR;GLUD1;SHMT1;ADSSL1;ME2;ALDH18A1;KMO;ASS1"
"regulation of intracellular estrogen receptor signaling pathway (GO:0033146)"	"1/21"	0.946493	0.984724	36.9489	-0.5688	"RQCD1"
"nucleotide-excision repair	DNA damage removal (GO:0000718)"	"1/21"	0.946493	0.984724	37.1057	-0.571214
"DNA excision (GO:0044349)"	"1/21"	0.946493	0.984724	37.134	-0.57165	"RPA2"
"nervous system development (GO:0007399)"	"34/277"	0.816842	0.932313	8.16304	-0.572121	"GDA;CXCL1;BZW2;ROBO1;FGF5;EDNRB;NAGLU;ENC1;PDPN;ST8SIA4;HES1;PCDH1;SH2B2;GDF11;MEF2C;JAG1;APAF1;SEMA4B;ST8SIA2;ACTL6A;SEMA4F;INHBA;FOS;DCLK1;GJB1;DOK4;GDNF;DOK5;MAP1B;NINJ1;ATXN10;ARHGEF7;PAFAH1B3;APBA2"
"regulation of ion transmembrane transport (GO:0034765)"	"39/314"	0.812182	0.932313	8.2407	-0.577564	"KCNK6;CAMK2D;KCNE4;HVCN1;KCNA3;NEDD4L;CACNA1D;AKAP6;CABP1;THBS1;LGALS3;GJA1;PDE4B;PLCG2;PTK2B;CCL2;STOM;PPARGC1A;CLIC1;YWHAH;MEF2A;MEF2C;KCNJ10;GSTO1;DAPK1;PDE4D;MYO5A;CYBB;GCG;ACTN4;KCNAB3;MMP9;TPCN2;TMEM37;DLG1;NEDD4;CNKSR3;CALM1;HCN1"
"endosome to lysosome transport (GO:0008333)"	"2/31"	0.929505	0.977152	25.0569	-0.579145	"SNX16;DENND3"
"protein import (GO:0017038)"	"23/101"	0.031936	0.171669	0.329068	-0.57988	"PDIA3;JUN;HSP90AA1;NOP58;TGFB1;NUP155;HSPA4;RPL23;CBLB;POU2F2;IPO7;FYB;IPO5;TRPS1;CFL1;LMNA;KPNA4;HES1;APOE;KPNA2;JAK3;RAN;KPNB1"
"cell-substrate adhesion (GO:0031589)"	"29/140"	0.0449024	0.216851	0.379711	-0.580406	"CD63;ITGB3;ITGB2;KIF14;ITGAL;CORO1A;ITGB8;ITGB7;ITGA4;TNFRSF12A;ANGPT1;FN1;NPNT;LYVE1;PPFIBP2;PARVG;ADAM15;PEAK1;AXL;TYRO3;ZYX;ADAM9;ITGA7;HPSE;ITGA5;TEK;SIGLEC1;CD44;FERMT3"
"autophagy (GO:0006914)"	"11/102"	0.847274	0.944696	10.2078	-0.580746	"VMP1;PRKAA1;DRAM1;RGS19;SESN2;TMEM208;ANXA7;FNBP1L;SPATA18;SQSTM1;ATG5"
"neuromuscular process (GO:0050905)"	"8/79"	0.86357	0.950178	11.3679	-0.580968	"BCR;ALDH1A3;ABR;NKX6-2;GCH1;HEXB;STRA6;AARS"
"regulation of synaptic transmission	glutamatergic (GO:0051966)"	"4/47"	0.893871	0.961869	14.9634	-0.581732
"negative regulation of peptidase activity (GO:0010466)"	"28/230"	0.809198	0.931948	8.3682	-0.589773	"CSTB;TNFAIP8;PROS1;SERPINE1;FURIN;THBS1;KNG1;AQP1;RPS6KA3;RPS6KA1;SFN;TIMP1;FNIP1;CAST;GPX1;TNFSF14;HGF;TFPI2;RENBP;SERPINB8;SORL1;CD109;PI15;BIRC5;FETUB;COL6A3;PI16;CD44"
"acid secretion (GO:0046717)"	"4/47"	0.893871	0.961869	15.1704	-0.589783	"ANXA1;GIPC1;SLC26A7;PLA2G4A"
"regulation of respiratory gaseous exchange (GO:0043576)"	"1/21"	0.946493	0.984724	38.3383	-0.590188	"PASK"
"protein ADP-ribosylation (GO:0006471)"	"1/21"	0.946493	0.984724	38.3906	-0.590994	"ARF4"
"JAK-STAT cascade (GO:0007259)"	"14/44"	0.0103042	0.079968	0.23493	-0.593463	"IFNAR2;LYN;PTPN1;NMI;GHR;SOCS3;SOCS1;CLCF1;STAT4;CCL2;PTPN6;JAK3;CCR2;IFNAR1"
"eye development (GO:0001654)"	"8/79"	0.86357	0.950178	11.6328	-0.594506	"SOX2;FOXC2;SHH;ALDH1A2;RDH10;CHD7;SH3PXD2B;NES"
"regulation of neuronal synaptic plasticity (GO:0048168)"	"4/47"	0.893871	0.961869	15.368	-0.597466	"EGR1;ARC;KCNJ10;APOE"
"axis specification (GO:0009798)"	"8/78"	0.855071	0.94855	11.3345	-0.598695	"STIL;SFRP1;CITED2;NRARP;MNS1;TBX18;WLS;AURKA"
"positive regulation of cyclase activity (GO:0031281)"	"4/47"	0.893871	0.961869	15.4299	-0.599871	"GLP1R;ADORA2B;NOS3;CALM1"
"response to nicotine (GO:0035094)"	"3/38"	0.899941	0.96518	16.9682	-0.601365	"GPX1;HMOX1;NGF"
"DNA packaging (GO:0006323)"	"13/36"	0.0057529	0.0518998	0.206172	-0.609946	"TOP2A;NAA10;CDCA5;NCAPG2;HMGA2;NCAPG;SMC4;NCAPH;SMC2;HAT1;NUSAP1;CDK1;NCAPD2"
"regulation of synaptic transmission (GO:0050804)"	"30/245"	0.807643	0.930814	8.54511	-0.612647	"ARF1;RGS14;PLAT;ARRB2;HTR2A;LRP8;CPLX3;RAP1B;CDC20;LRRTM2;CD38;PTK2B;CCL2;APOE;STX3;YWHAG;YWHAH;MEF2A;EGR1;MEF2C;KCNJ10;SPHK1;PLK2;PLCL2;NGF;GFAP;ARC;GDNF;GIPC1;RIN1"
"anion transport (GO:0006820)"	"57/443"	0.784438	0.924054	7.80672	-0.616612	"SLC35B4;SLC35B1;AQP9;PITPNC1;AQP1;GJA1;SLC16A6;TSPO;CD36;EMB;ENPP3;SLC16A2;CLIC1;SLC16A3;ABCC3;SLC38A1;ANXA1;SLC11A1;PLA2G4A;ACSL4;MFSD10;SLC7A6;SLC7A7;SLC7A8;SLCO2A1;PPARG;VDAC1;PLIN2;TTYH3;RHD;P2RY6;RACGAP1;ASNA1;PDPN;APOE;SLC17A8;KCNN4;CRYM;SLC25A24;SLC19A2;ABCA1;SLMO2;PRELID1;ATP8B4;KCNJ10;ATP8B1;SLC16A10;SLC4A7;SLC6A6;CLCN5;APOC2;GIPC1;APOC1;SLC26A7;FOLR2;SFXN5;SERINC5"
"negative regulation of myeloid cell differentiation (GO:0045638)"	"18/69"	0.0199349	0.123728	0.300672	-0.628306	"LYN;GPR68;LMO2;INHBA;LILRB4;NME1;RUNX1;HIST1H4A;SFRP1;MAFB;CDK6;MYC;INPP5D;PTK2B;TLR4;PTPN2;C1QC;PF4"
"odontogenesis of dentin-containing tooth (GO:0042475)"	"7/69"	0.850434	0.94714	11.6187	-0.630991	"SHH;WNT7B;TNC;BAX;LRP4;FAM20C;RUNX2"
"regulation of lipase activity (GO:0060191)"	"26/122"	0.0432763	0.21108	0.406052	-0.631621	"ARF4;PDE1B;C5AR1;ADCY4;HTR2B;AKAP6;HTR2A;ADCY7;ARHGAP6;RASGRP4;GNA13;RGS2;GNA15;ADRBK1;ABL2;NCKAP1L;CD300A;MASTL;NGF;APOC2;APOC1;ANG;ANGPTL4;CALM1;PLA2R1;PLCB2"
"bile acid metabolic process (GO:0008206)"	"3/39"	0.908788	0.966692	18.8315	-0.637918	"ABCC3;ATP8B1;NR1H4"
"regulation of adenylate cyclase activity (GO:0045761)"	"6/62"	0.865691	0.950178	12.5331	-0.640515	"GLP1R;EDNRB;ADORA2B;GNAI3;CALM1;CCR2"
"ATP biosynthetic process (GO:0006754)"	"3/39"	0.908788	0.966692	18.9417	-0.641653	"TGFB1;ATP1A3;ATP5G2"
"muscle contraction (GO:0006936)"	"24/195"	0.778569	0.923951	8.11869	-0.642162	"MAP2K3;TPM4;TPM3;PDE4D;TPM2;TPM1;MYOF;HTR2B;HTR2A;ACTG2;SLC8A1;TPCN2;KNG1;SULF2;ACTA2;GJC1;DLG1;GJA1;EDNRB;GDNF;CALD1;ADRBK1;DPYSL3;CALM1"
"glycerolipid biosynthetic process (GO:0045017)"	"25/202"	0.77415	0.923062	8.02316	-0.642328	"PI4K2B;ARF1;LPGAT1;ALOX15;PIK3CD;PLD4;PIK3R3;LCLAT1;PIK3R6;PIK3CG;PIK3R5;INPP5D;INPP5J;PLCG2;ACSL5;PLA2G4A;ACSL4;OCRL;SYNJ2;PLSCR1;FABP5;PIGA;LPCAT2;PLBD1;ANG"
"regulation of membrane potential (GO:0042391)"	"33/266"	0.796963	0.924054	8.1519	-0.643876	"KCNK6;IL1RN;PID1;ATP2A2;NEDD4L;CACNA1D;AKAP6;SLC8A1;GJC1;GJA1;GJA5;CASP1;PMAIP1;PIEZO1;PTK2B;BAK1;S1PR2;KCNN4;CLIC1;YWHAH;MEF2A;JUN;PRELID1;MEF2C;KCNJ10;DMPK;NUP155;TPCN2;DLG1;NEDD4;P2RX1;BAX;HCN1"
"response to oxygen levels (GO:0070482)"	"48/259"	0.0561858	0.244571	0.457611	-0.644431	"PRKAA1;CITED2;TWIST1;CXCR4;PLAT;BACH1;THBS1;ETS1;AQP1;ICAM1;HSP90B1;LOXL2;PDLIM1;DPP4;CCNB1;UCN2;PLAU;PDPN;LMNA;E2F1;CASP1;PMAIP1;PTK2B;CCL2;HMOX1;CD38;RPS27A;PPARGC1A;HMOX2;EGR1;SMAD3;TGFB1;ACTN4;VASN;TNFRSF1A;ALDH3A1;MMP14;SFRP1;CDK4;TACC3;ANG;ADAM8;ANGPTL4;P4HB;TEK;UBA52;ADA;TLR2"
"regulation of adaptive immune response based on somatic recombination of immune receptors built from immunoglobulin superfamily domains (GO:0002822)"	"23/103"	0.037614	0.194094	0.394507	-0.646759	"SASH3;MEF2A;IL33;MEF2C;TGFB1;FCER1G;RIPK3;CD80;SLC11A1;THOC1;PVR;HSPD1;IL27RA;PTPRC;HLX;IL1B;CLCF1;BTK;PTPN6;IL7R;JAK3;ADA;CCR2"
"sterol homeostasis (GO:0055092)"	"6/62"	0.865691	0.950178	12.6886	-0.648463	"ABCA1;NUS1;FABP4;SOAT1;APOC2;APOE"
"cellular response to organic cyclic compound (GO:0071407)"	"53/291"	0.058497	0.25106	0.46992	-0.649459	"CIITA;AQP9;TNC;BRCA1;SLC8A1;AQP1;RBM3;LGALS1;CASP8;UCN2;CHEK1;PDE4B;CYP1B1;MB21D1;MEF2A;ACVR1;MEF2C;ANXA1;IGFBP5;IL15;H2AFZ;ARG1;PDE4D;CYBA;TMEM173;TNFRSF1A;SFRP1;IL1B;PPARG;CEBPA;BLM;ATP1A3;AKAP6;LRP8;HSP90B1;RAP1B;CCNB1;CCL2;APOE;ABCA1;EGR1;NPM1;EGR3;TGFB1;VDR;PDE2A;NR1H4;INHBA;ASS1;RAD51;NR4A3;ALPL;HCN1"
"action potential (GO:0001508)"	"7/69"	0.850434	0.94714	11.9765	-0.650421	"GJC1;GJA1;NUP155;GJA5;P2RX1;NEDD4L;AKAP6"
"nucleoside triphosphate biosynthetic process (GO:0009142)"	"7/69"	0.850434	0.94714	12.0137	-0.652443	"TGFB1;AK1;NME2;ATP1A3;NME4;ATP5G2;NME1"
"regulation of interleukin-1 beta production (GO:0032651)"	"13/38"	0.00823703	0.0673401	0.24242	-0.654049	"SMAD3;SPHK1;GSTP1;ARRB2;MEFV;PANX1;PYCARD;AIM2;CASP1;NLRP3;ACP5;TRIM16;IFNAR1"
"regulation of meiotic cell cycle (GO:0051445)"	"3/38"	0.899941	0.96518	18.4639	-0.654373	"CDC20;FBXO5;CALR"
"adult walking behavior (GO:0007628)"	"3/38"	0.899941	0.96518	18.5265	-0.65659	"KCNJ10;CHD7;ARRB2"
"locomotory behavior (GO:0007626)"	"22/183"	0.802636	0.926134	8.56855	-0.657523	"TMOD1;CSTB;KCNJ10;PDE1B;HEXB;CHD7;ATP1A3;NAV2;ARRB2;NGF;ETV5;NPAS2;EPS8;ALDH1A3;HPGDS;NAGLU;GDNF;CHL1;TAL1;ID2;ATP7A;APBA2"
"response to fibroblast growth factor (GO:0071774)"	"23/187"	0.775658	0.923951	8.32663	-0.658609	"EGR3;PDE1B;CD80;ADCY4;TNC;PIK3CD;ADCY7;SHCBP1;VAV1;FGF5;BTC;SFRP1;HYAL1;KIF16B;HYAL2;ADRBK1;CDK1;CCL2;SPRY2;CALM1;RPS27A;UBA52;CD44"
"circadian sleep/wake cycle process (GO:0022410)"	"1/20"	0.938871	0.981565	35.524	-0.660998	"ADA"
"ERBB signaling pathway (GO:0038127)"	"24/196"	0.785896	0.924054	8.39989	-0.663464	"ARF4;TGFB1;PDE1B;SH3KBP1;CD80;ADCY4;PIK3CD;IQGAP1;ADCY7;VAV1;EPS8;FGF5;BTC;EFEMP1;KIF16B;ADRBK1;CDK1;PTK2B;SPRY2;CALM1;RPS27A;ARHGEF7;STAM2;UBA52"
"cellular response to alcohol (GO:0097306)"	"18/70"	0.0222361	0.134932	0.332298	-0.665588	"ABCA1;PRKAA1;TGFB1;H2AFZ;VDR;IL15;ARG1;TNC;INHBA;BRCA1;ADCY7;LRP8;ASS1;AQP1;TNFRSF1A;SFRP1;CCL7;APOE"
"epidermal cell differentiation (GO:0009913)"	"8/76"	0.8368	0.942242	11.2197	-0.66749	"CDSN;JAG1;ANXA1;CASP3;ADAM9;RBPJ;POU3F1;SMARCA4"
"vacuole organization (GO:0007033)"	"6/62"	0.865691	0.950178	13.0727	-0.668092	"ABCA1;NAGLU;MAN2A1;HEXB;CTSD;ATG5"
"cellular response to fibroblast growth factor stimulus (GO:0044344)"	"22/183"	0.802636	0.926134	8.70903	-0.668304	"EGR3;PDE1B;CD80;ADCY4;PIK3CD;ADCY7;SHCBP1;VAV1;FGF5;BTC;SFRP1;HYAL1;KIF16B;HYAL2;ADRBK1;CDK1;CCL2;SPRY2;CALM1;RPS27A;UBA52;CD44"
"amino acid transmembrane transport (GO:0003333)"	"4/46"	0.884783	0.957732	15.4949	-0.669178	"SLC7A6;SLC38A1;SLC7A7;SLC7A8"
"cell fate commitment (GO:0045165)"	"16/134"	0.781864	0.924054	8.48536	-0.670214	"ACVR1;FOXC2;WNT7B;RBPJ;RUNX2;BATF;SOX2;SFRP1;GAP43;SHH;TAL1;CASP3;ID2;LHX6;SPRY2;PPARG"
"cholesterol metabolic process (GO:0008203)"	"12/107"	0.821452	0.932313	9.5739	-0.671004	"ABCA1;CEBPA;CUBN;PRKAA1;SOAT1;APOC1;HDLBP;LEPR;APOBR;APOE;SORL1;CLN6"
"glycerophospholipid metabolic process (GO:0006650)"	"29/229"	0.750972	0.916399	7.72133	-0.674097	"PI4K2B;CSF1R;ARF1;LPGAT1;PLEK;ALOX15;PIK3CD;PLD4;PIK3R3;PIGW;LCLAT1;PIK3CG;PIK3R6;PIK3R5;INPP5F;INPP5D;INPP5J;PLCG2;PLA2G4A;OCRL;SYNJ2;PLA2G15;PLSCR1;FABP5;PIGA;LPCAT2;PLBD1;SERINC5;PLA1A"
"cellular response to reactive oxygen species (GO:0034614)"	"21/89"	0.0294888	0.162255	0.372642	-0.677683	"PRKAA1;ANXA1;GPX1;PLEKHA1;ARG1;GPX3;SPHK1;TPM1;FOS;ETS1;SLC8A1;AQP1;AXL;PRDX1;CDK2;PXDN;CDK1;CYP1B1;ATP7A;ECT2;EZH2"
"glycerophospholipid biosynthetic process (GO:0046474)"	"22/178"	0.764778	0.917963	7.91995	-0.677932	"PI4K2B;ARF1;LPGAT1;ALOX15;PIK3CD;PLD4;PIK3R3;PLA2G4A;OCRL;SYNJ2;LCLAT1;PIK3R6;PIK3CG;PIK3R5;PLSCR1;FABP5;INPP5D;PIGA;LPCAT2;INPP5J;PLCG2;PLBD1"
"cofactor biosynthetic process (GO:0051188)"	"15/127"	0.78876	0.924054	8.61639	-0.680564	"ALAS1;ACOT7;GCH1;MOCOS;ACSL5;ACSL4;KMO;DHFR;NADK2;PNP;MTHFD1L;MTHFD2;HMBS;TSPO;TMEM14C"
"protein K63-linked deubiquitination (GO:0070536)"	"1/20"	0.938871	0.981565	36.6108	-0.68122	"PSMD14"
"positive regulation of epidermal growth factor receptor signaling pathway (GO:0045742)"	"1/20"	0.938871	0.981565	36.6944	-0.682777	"NUP62"
"histone H3 acetylation (GO:0043966)"	"4/46"	0.884783	0.957732	15.8783	-0.685733	"SPI1;JADE3;TRIM16;SMARCA4"
"tumor necrosis factor-mediated signaling pathway (GO:0033209)"	"12/29"	0.00329672	0.0342761	0.204398	-0.689498	"PYCARD;PLVAP;AIM2;TRAF3;TRADD;PTK2B;TNFRSF14;TNFRSF11A;TNFRSF1B;EDA2R;TNFRSF1A;TXNDC17"
"amino acid transport (GO:0006865)"	"15/128"	0.797484	0.924054	8.73317	-0.689787	"SLC38A1;KCNJ10;SLC11A1;SLC16A10;SLC6A6;SLC7A6;SLC7A7;SLC7A8;GIPC1;PDPN;SLC17A8;CRYM;FOLR2;SERINC5;SLC19A2"
"coenzyme biosynthetic process (GO:0009108)"	"11/98"	0.812811	0.932313	9.87152	-0.691863	"DHFR;NADK2;ACOT7;PNP;GCH1;MTHFD1L;MTHFD2;MOCOS;ACSL5;ACSL4;KMO"
"antigen processing and presentation of peptide or polysaccharide antigen via MHC class II (GO:0002504)"	"22/96"	0.0335385	0.177939	0.401888	-0.693784	"CD74;ARF1;FCER1G;UNC93B1;CLTC;AP1B1;KIF23;KIF11;KIF22;IFI30;CTSS;KIF15;CENPE;RACGAP1;CTSL;AP1S2;AP1S1;KIF2C;CTSE;CTSD;AP1M1;LGMN"
"epidermal growth factor receptor signaling pathway (GO:0007173)"	"24/193"	0.763421	0.917963	8.12768	-0.695713	"ARF4;TGFB1;SH3KBP1;PDE1B;CD80;ADCY4;PIK3CD;IQGAP1;ADCY7;VAV1;FGF5;BTC;EPS8;EFEMP1;KIF16B;ADRBK1;CDK1;PTK2B;SPRY2;RPS27A;CALM1;ARHGEF7;UBA52;STAM2"
"lens development in camera-type eye (GO:0002088)"	"2/30"	0.921473	0.972092	24.6177	-0.696795	"DLG1;GJA1"
"hexose transport (GO:0008645)"	"18/69"	0.0199349	0.123728	0.334896	-0.699823	"NUP205;NUP107;NUP210;NUP188;NUP155;AAAS;HK2;NUP93;SLC2A9;HK3;FABP5;NUP50;NUP62;SESN2;NUP54;NUP43;NUPL1;NUP37"
"cerebellum development (GO:0021549)"	"2/30"	0.921473	0.972092	24.7417	-0.700304	"ATRN;CDK5R1"
"lung cell differentiation (GO:0060479)"	"2/30"	0.921473	0.972092	24.8444	-0.70321	"IGF1;RBPJ"
"cellular component biogenesis (GO:0044085)"	"21/89"	0.0294888	0.162255	0.38743	-0.704576	"RPS7;RPLP0;NOC4L;MINA;SDAD1;GTPBP4;GNL3;RPL7;RPL7A;BOP1;RPS17;RPS28;EMG1;RPS19;RPS18;PES1;MRTO4;RRS1;TSR1;RPL26;RPS24"
"pyridine-containing compound metabolic process (GO:0072524)"	"6/61"	0.856242	0.94855	13.3824	-0.706866	"NADK2;MTAP;H6PD;PNP;KMO;PGD"
"multi-organism reproductive process (GO:0044703)"	"17/140"	0.766559	0.917963	8.27085	-0.707969	"IL1RN;B4GALT1;TGFB1;HEXB;SPHK1;IGFBP2;FOS;ETS1;BYSL;FOSL2;FOSL1;THBD;VGF;EPYC;P2RX1;MAFF;CD38"
"regulation of amine transport (GO:0051952)"	"6/60"	0.846252	0.943771	12.357	-0.715121	"P2RY12;IL1RN;GDNF;ARG1;ADRBK1;HTR2A"
"regulation of excitatory postsynaptic membrane potential (GO:0060079)"	"5/52"	0.85387	0.947519	13.2853	-0.716179	"MEF2A;MEF2C;DMPK;PTK2B;S1PR2"
"positive regulation of hormone secretion (GO:0046887)"	"10/91"	0.822912	0.932392	10.2601	-0.71823	"GLUD1;SERP1;C1QTNF1;GPR68;CD38;INHBB;GCG;INHBA;SOX4;RUNX1"
"memory (GO:0007613)"	"10/90"	0.813444	0.932313	10.3024	-0.722059	"GRIA1;FEN1;IL1RN;RGS14;PLK2;ATP1A3;HTR2A;ITGA5;RIN1;NGF"
"regulation of rhodopsin mediated signaling pathway (GO:0022400)"	"2/30"	0.921473	0.972092	25.5771	-0.723949	"CALM1;METAP2"
"cobalamin metabolic process (GO:0009235)"	"1/20"	0.938871	0.981565	38.9456	-0.724664	"CUBN"
"sulfur amino acid metabolic process (GO:0000096)"	"4/45"	0.875024	0.95474	15.6774	-0.726122	"MSRA;MTAP;SMS;CNDP2"
"DNA integration (GO:0015074)"	"1/20"	0.938871	0.981565	39.1689	-0.728819	"PPFIBP2"
"O-glycan processing (GO:0016266)"	"16/56"	0.0142646	0.0982676	0.315505	-0.731991	"GALNT7;GALNT12;GALNT6;GALNT4;GALNT2;GCNT1;C1GALT1;GXYLT1;B3GNT7;B3GNT3;B3GNT2;GCNT4;ST3GAL1;ST6GALNAC4;ST3GAL2;B4GALT5"
"positive regulation of mesenchymal cell proliferation (GO:0002053)"	"3/37"	0.890328	0.961869	19.0602	-0.741008	"SHH;MYC;TBX18"
"positive regulation of organelle assembly (GO:1902117)"	"1/20"	0.938871	0.981565	39.8527	-0.741543	"PLK4"
"cytoskeleton-dependent intracellular transport (GO:0030705)"	"12/104"	0.794113	0.924054	9.39436	-0.742011	"TUBA1C;BLOC1S6;DST;MYO10;BBS12;MAP1B;CEP152;BLOC1S2;KIF14;AP3S1;RASGRP1;AP3B2"
"pyridine nucleotide metabolic process (GO:0019362)"	"5/53"	0.864144	0.950178	14.522	-0.742161	"NADK2;H6PD;PNP;KMO;PGD"
"nicotinamide nucleotide metabolic process (GO:0046496)"	"5/53"	0.864144	0.950178	14.5327	-0.742707	"NADK2;H6PD;PNP;KMO;PGD"
"ER to Golgi vesicle-mediated transport (GO:0006888)"	"6/60"	0.846252	0.943771	12.8369	-0.742899	"LMAN1;VCP;TRAPPC1;ATL2;USO1;TMED2"
"regulation of glucose transport (GO:0010827)"	"21/90"	0.0322506	0.172791	0.425368	-0.746808	"NGFR;NUP205;PRKAA1;NUP107;PID1;NUP210;NUP188;NUP155;PRKCB;IGF1;AAAS;HK2;NUP93;IL1B;NUP50;NUP62;NUP54;NUP43;NUPL1;MET;NUP37"
"pigmentation (GO:0043473)"	"3/37"	0.890328	0.961869	19.2739	-0.749314	"CD63;ATRN;ATP7A"
"amide transport (GO:0042886)"	"9/83"	0.824539	0.933205	10.8554	-0.750435	"ABCA1;IL1RN;ANXA1;VGF;TAP1;MYO5A;SLC15A3;AQP1;CPLX3"
"positive regulation of intracellular transport (GO:0032388)"	"41/217"	0.0593346	0.253544	0.549286	-0.753739	"AKAP6;THY1;IPO5;SHH;CASP8;HYAL2;E2F1;PMAIP1;FLNA;SFN;BAK1;ECT2;BID;YWHAG;YWHAH;SMAD3;FCER1G;TGFB1;TNFSF14;SYK;SPHK1;GZMB;GAB2;IGF1;TMEM173;SORL1;TNFRSF1A;FGR;DAB2;ADORA2B;IL1B;NEDD4;CDK1;TLR9;BAX;HCLS1;TLR7;ANP32B;TLR4;CDK5R1;TLR2"
"vesicle docking involved in exocytosis (GO:0006904)"	"2/29"	0.912583	0.969607	24.5105	-0.756503	"BLOC1S6;PLEK"
"sensory organ development (GO:0007423)"	"12/103"	0.78436	0.924054	9.61198	-0.7592	"SOX2;FOXC2;SHH;MAFB;COL2A1;ALDH1A2;RDH10;CHD7;SH3PXD2B;ECE1;NES;STRA6"
"regulation of metaphase/anaphase transition of cell cycle (GO:1902099)"	"14/45"	0.0120017	0.0890487	0.314458	-0.76054	"UBE2C;PLK1;BUB1B;TTK;CDC6;CDC20;CENPE;CENPF;ESPL1;CDC16;FBXO5;BUB1;DLGAP5;MAD2L1"
"positive regulation of adenylate cyclase activity (GO:0045762)"	"3/37"	0.890328	0.961869	19.6034	-0.762126	"GLP1R;ADORA2B;CALM1"
"mRNA export from nucleus (GO:0006406)"	"18/69"	0.0199349	0.123728	0.366583	-0.766038	"EIF5A;SLBP;NUP107;NCBP1;NUP155;ALYREF;CPSF2;THOC1;U2AF1;THOC7;THOC6;DDX19B;HHEX;SARNP;MAGOH;RNPS1;SRSF10;EIF4E"
"calcium ion homeostasis (GO:0055074)"	"50/274"	0.0630287	0.264068	0.575425	-0.766206	"GLP1R;HEXB;HTR2B;ATP2A2;HTR2A;PIK3CG;SLC8A1;CYSLTR1;GJA1;EDNRB;C1QTNF1;C3AR1;CD38;ANXA7;CCR5;CCR3;CCR2;TGM2;CD52;PRKCB;FAM20A;CAMK2D;CCL11;C5AR1;CXCR4;KNG1;GNA13;GNA15;CCL8;CCL7;PLCG2;S1PR1;PTK2B;CCL2;ABL2;BAK1;APOE;CCR1;TGFB1;DMPK;WFS1;VDR;CCDC109B;TPCN2;IBTK;PTPRC;SAA1;BAX;F2RL1;CALR"
"positive regulation of DNA metabolic process (GO:0051054)"	"26/124"	0.0497853	0.231528	0.523888	-0.766476	"TOP2A;PARM1;PCNA;BRCA1;ARRB2;FOXM1;NPAS2;MYC;PPARGC1A;E2F7;E2F8;JUN;TGFB1;HGF;H2AFX;TINF2;CDC7;IGF1;RAD51;PTPRC;CLCF1;CDK2;CDK1;BAX;DNA2;CALR"
"neutral lipid metabolic process (GO:0006638)"	"11/94"	0.772868	0.922206	9.56101	-0.774312	"PPP1CC;FABP4;GPX1;APOC1;APOBR;ACSL5;ACSL4;ANG;APOE;DGKK;LCLAT1"
"axonogenesis (GO:0007409)"	"13/109"	0.765965	0.917963	9.0598	-0.775501	"FZD1;SEMA4A;NRP1;DST;FZD6;ACTB;DCLK1;SFRP4;CDH11;NRCAM;NPTX1;PAK3;PLXNA4"
"appendage morphogenesis (GO:0035107)"	"12/101"	0.763883	0.917963	9.13661	-0.782076	"FBN2;TFAP2A;SHH;CRABP2;ALDH1A2;RDH10;CHD7;TWIST1;BAK1;AFF3;RUNX2;SMARCA4"
"limb morphogenesis (GO:0035108)"	"12/101"	0.763883	0.917963	9.13928	-0.782304	"TFAP2A;FBN2;SHH;CRABP2;ALDH1A2;RDH10;CHD7;TWIST1;BAK1;AFF3;RUNX2;SMARCA4"
"phenol-containing compound metabolic process (GO:0018958)"	"9/81"	0.804442	0.927561	10.4121	-0.782961	"GCH1;PDE1B;DIO2;MYO5A;DIO3;GCNT4;ATP7A;CRYM;LY6E"
"phototransduction	visible light (GO:0007603)"	"10/89"	0.803602	0.927029	10.3893	-0.787206
"regulation of protein targeting (GO:1903533)"	"33/167"	0.0549405	0.240003	0.552786	-0.788883	"FAM89B;AKAP6;CABP1;IPO5;SHH;HYAL2;PRDX1;FLNA;NLRP3;APOD;CD36;ECT2;FZD1;SMAD3;TGFB1;TNFSF14;SPHK1;PDE2A;IGF1;TMEM173;TNFRSF1A;DAB2;MDFIC;IL1B;BCL3;TLR9;TACC3;CDK1;HCLS1;TLR7;TLR4;CDK5R1;TLR2"
"regulation of receptor activity (GO:0010469)"	"10/87"	0.782774	0.924054	10.0377	-0.792822	"MEF2A;DUT;MEF2C;DAPK1;PLAU;PDE4D;SERPINE1;PTK2B;MYO5A;PPARGC1A"
"regulation of glucose import (GO:0046324)"	"5/51"	0.842958	0.942745	13.463	-0.793775	"NGFR;PRKAA1;PID1;IGF1;HK2"
"cellular carbohydrate metabolic process (GO:0044262)"	"21/165"	0.717925	0.900363	7.57632	-0.795188	"MANBA;PFKFB4;B4GALT1;AOAH;PGD;HK2;GYS1;PPP1R2;HK3;PPP1CC;LDHA;IL6ST;CALM1;RPS27A;NANS;UBA52;COLGALT1;PFKP;PGM1;GALK2;RBKS"
"defense response to bacterium (GO:0042742)"	"35/179"	0.0548454	0.239802	0.557737	-0.796417	"TNFAIP8;HIST1H2BJ;C5AR1;SERPINE1;HIST1H2BK;HP;RBPJ;CFP;IL27RA;ADAMTS4;PLAC8;PYCARD;STAB1;ACP5;TNFRSF14;CD36;LBP;RPL39;FCER1G;SYK;SLC11A1;CARD9;TNFRSF1A;SELP;FGR;HCK;VGF;BCL3;TLR9;IRF8;TLR5;TLR4;MYO1F;MYD88;TLR2"
"adult locomotory behavior (GO:0008344)"	"10/88"	0.793379	0.924054	10.1116	-0.798661	"TMOD1;EPS8;CSTB;KCNJ10;GDNF;CHL1;CHD7;ATP1A3;ARRB2;NGF"
"lung epithelial cell differentiation (GO:0060487)"	"2/29"	0.912583	0.969607	26.0007	-0.802496	"IGF1;RBPJ"
"acylglycerol metabolic process (GO:0006639)"	"11/93"	0.762003	0.917963	9.39317	-0.804037	"PPP1CC;FABP4;GPX1;APOC1;ACSL5;APOBR;ACSL4;ANG;APOE;DGKK;LCLAT1"
"negative regulation of protein maturation (GO:1903318)"	"41/316"	0.735625	0.900363	7.6822	-0.8063	"CSTB;TNFAIP8;PROS1;SERPINE1;BUB1B;FURIN;TTK;PLAT;THBS1;KNG1;AQP1;CDC20;RPS6KA3;SHH;RPS6KA1;SFN;FBXO5;TIMP1;FNIP1;BUB1;CAST;GPX1;TNFSF14;UBE2C;HGF;PLK1;TFPI2;RENBP;SERPINB8;SORL1;CENPF;GIPC1;CD109;CDC16;PI15;BIRC5;COL6A3;FETUB;PI16;CD44;MAD2L1"
"negative regulation of protein processing (GO:0010955)"	"41/316"	0.735625	0.900363	7.68485	-0.806579	"CSTB;TNFAIP8;PROS1;SERPINE1;BUB1B;FURIN;TTK;PLAT;THBS1;KNG1;AQP1;CDC20;RPS6KA3;SHH;RPS6KA1;SFN;FBXO5;TIMP1;FNIP1;BUB1;CAST;GPX1;TNFSF14;UBE2C;HGF;PLK1;TFPI2;RENBP;SERPINB8;SORL1;CENPF;GIPC1;CD109;CDC16;PI15;BIRC5;COL6A3;FETUB;PI16;CD44;MAD2L1"
"negative regulation of neuron projection development (GO:0010977)"	"21/91"	0.0352013	0.184565	0.477401	-0.806691	"RAP1GAP2;LINGO1;NGFR;NRP1;PTPRO;LRP4;SEMA4F;THY1;NTN1;CIT;ARHGAP4;GFAP;LGALS1;DPYSL3;INPP5J;SPP1;VIM;APOE;NGEF;YWHAH;CDK5R1"
"regulation of glycogen biosynthetic process (GO:0005979)"	"2/29"	0.912583	0.969607	26.1412	-0.806833	"IGF1;PASK"
"regulation of glucan biosynthetic process (GO:0010962)"	"2/29"	0.912583	0.969607	26.1713	-0.807762	"IGF1;PASK"
"regulation of translational initiation (GO:0006446)"	"7/66"	0.819921	0.932313	11.5638	-0.810471	"NCBP1;EIF3I;EIF4EBP1;RPL13A;EIF2S1;EIF3A;EIF4G2"
"lipid oxidation (GO:0034440)"	"7/65"	0.808731	0.931629	11.5066	-0.814907	"ABCD2;PRKAA1;ACADL;SESN2;PPARG;ADH7;PPARGC1A"
"positive regulation of viral process (GO:0048524)"	"9/81"	0.804442	0.927561	10.8382	-0.815003	"TOP2A;JUN;NCBP1;MDFIC;PPIH;SSRP1;GTF2F1;GTF2F2;SMARCA4"
"regulation of translation (GO:0006417)"	"48/264"	0.0702198	0.281673	0.645446	-0.817786	"BTG2;VARS;RPS27L;YBX3;THBS1;RPS4X;FXR1;RBM3;RPS6KA3;RGS2;SERP1;C1QBP;RPS6KA1;MAGOH;ENC1;EIF4EBP1;PTK2B;IGF2BP2;EIF4E;SOX4;EIF5A;RPS9;NPM1;NCBP1;IGFBP5;DAPK1;RPS5;DIO2;EIF2AK2;RPL13A;PA2G4;PASK;EIF2S1;GNB2L1;CDK4;SARNP;EIF3I;BCL3;RQCD1;ANG;ETF1;CALR;PABPC1;EIF4E2;EIF3A;EIF4G2;WIBG;AARS"
"B cell activation involved in immune response (GO:0002312)"	"12/30"	0.00410165	0.0409079	0.257371	-0.822669	"LGALS1;EXO1;GPR183;PLCL2;CD180;BCL3;PLCG2;PTK2B;TLR4;ADA;BATF;HSPD1"
"gastrulation (GO:0007369)"	"4/44"	0.864557	0.950178	16.136	-0.824647	"ACVR1;UGDH;APLNR;GNB2L1"
"response to ammonium ion (GO:0060359)"	"7/66"	0.819921	0.932313	11.7744	-0.825233	"GHR;EGR1;PTK2B;HTR2A;ASS1;ADA;FOSL2"
"negative regulation of smoothened signaling pathway (GO:0045879)"	"2/28"	0.902755	0.966692	24.7003	-0.836724	"WNT7B;RUNX2"
"regulation of gene expression	epigenetic (GO:0040029)"	"15/122"	0.741236	0.905195	8.41964	-0.838633
"long-term memory (GO:0007616)"	"2/28"	0.902755	0.966692	24.8264	-0.840995	"GRIA1;RGS14"
"negative regulation of hydrolase activity (GO:0051346)"	"47/354"	0.696029	0.886192	6.97585	-0.842836	"CSTB;TNFAIP8;PROS1;SERPINE1;CASC5;FURIN;ARRB2;PKMYT1;THBS1;KNG1;AQP1;RPS6KA3;SPRED1;RGS2;RPS6KA1;LEPR;TMED2;NCKAP1L;CEP192;SFN;TIMP1;FNIP1;CAST;GPX1;TNFSF14;NOS3;HGF;RCC2;TFPI2;GMIP;MASTL;RENBP;SERPINB8;SORL1;WDR81;CD109;APOC1;PI15;BIRC5;FETUB;SPRY2;COL6A3;PTX3;ANGPTL4;PI16;PLA2R1;CD44"
"positive regulation of synaptic transmission (GO:0050806)"	"10/85"	0.760402	0.917963	9.90631	-0.847961	"EGR1;RGS14;PLK2;SPHK1;LRRTM2;PTK2B;CCL2;ARRB2;STX3;GFAP"
"embryonic pattern specification (GO:0009880)"	"6/58"	0.824582	0.933205	12.2688	-0.848141	"TFAP2A;STIL;SHH;SMAD3;NRARP;MEOX1"
"divalent metal ion transport (GO:0070838)"	"31/234"	0.674031	0.886192	7.04264	-0.850905	"CAMK2D;CALCRL;HTR2B;ATP2A3;ATP2A2;CACNA1D;HTR2A;CORO1A;SLC8A1;PANX1;CCL8;GJA4;PLCG2;KCNN4;CCR5;TRPM6;CCR1;P2RY12;VDR;PRKCB;SLC11A1;CCDC109B;PDE2A;NIPA2;ATP2B1;SLC39A14;TPCN2;TMEM37;IBTK;PTPRC;P2RX1"
"regulation of heart rate (GO:0002027)"	"8/72"	0.794888	0.924054	10.7755	-0.851101	"CAMK2D;PDE4D;TPM1;ATP2A2;CACNA1D;CALM1;ADA;SLC8A1"
"dopamine metabolic process (GO:0042417)"	"2/28"	0.902755	0.966692	25.1353	-0.851459	"GCH1;ATP7A"
"regulation of peptide hormone secretion (GO:0090276)"	"25/189"	0.665418	0.886192	7.06912	-0.854105	"GLP1R;GPR68;PDE3B;CHD7;CACNA1D;IQGAP1;ARNTL;RAP1B;SERP1;CD38;SEC11A;SOX4;SEC11C;EPHA5;HMGA2;INHBB;GCG;PASK;GLUD1;SPCS3;MARCKS;SFRP1;IL1B;BIRC5;SLC25A5"
"chordate embryonic development (GO:0043009)"	"42/226"	0.0680775	0.276516	0.664512	-0.85422	"RNASEH2B;ZFAND5;CHD7;TWIST1;PLOD3;BRCA1;YBX3;GNA13;CCNB2;GJA1;HHEX;CCNB1;MAN2A1;ZMIZ1;RDH10;ATP7A;POLE;BTF3;ACVR1;CENPU;FOXD3;STIL;SMAD3;ANGPT1;NOS3;TIE1;WNT7B;HEG1;TPM1;OCRL;EIF2S2;RUNX1;FOSL1;MYO1E;DAB2;MAFG;MAFF;MYH9;CCM2;EIF4E2;APBA2;LY6E"
"cellular modified amino acid metabolic process (GO:0006575)"	"26/199"	0.689223	0.886192	7.07053	-0.854275	"SHMT1;GSTP1;MGST1;CNDP2;GHR;MTHFD1L;GCNT4;CRYM;GPX1;GCH1;GSR;DHPS;DIO2;DIO3;PLA2G4A;KMO;ASS1;DHFR;GGCT;PLSCR1;MTHFD2;PADI4;P4HB;ALDH18A1;SERINC5;PLA1A"
"regulation of protein localization to cell surface (GO:2000008)"	"1/19"	0.930163	0.977152	36.9911	-0.854981	"NEDD4L"
"retina development in camera-type eye (GO:0060041)"	"6/58"	0.824582	0.933205	12.3828	-0.856024	"TGIF1;RRM1;IMPDH2;CHD7;BAX;IKZF1"
"negative regulation of phosphatase activity (GO:0010923)"	"7/65"	0.808731	0.931629	12.1327	-0.859244	"SPRED1;WDR81;CASC5;NCKAP1L;CEP192;MASTL;PKMYT1"
"positive regulation of production of molecular mediator of immune response (GO:0002702)"	"15/52"	0.0162091	0.107701	0.38725	-0.862945	"SASH3;IL33;CD74;SEMA7A;TGFB1;FCER1G;PTPRC;CLCF1;F2RL1;TNFRSF14;CD37;CD36;TLR4;IL13RA1;TLR2"
"glycerolipid metabolic process (GO:0046486)"	"39/296"	0.699716	0.887467	7.23752	-0.864041	"PI4K2B;CSF1R;ARF1;LPGAT1;PLEK;ALOX15;PIK3CD;PLD4;PIK3R3;PIGW;LCLAT1;PIK3CG;PIK3R6;PIK3R5;PPP1CC;INPP5F;INPP5D;PLCG2;INPP5J;APOE;GPX1;PLA2G4A;APOBR;ACSL5;OCRL;ACSL4;SYNJ2;PLA2G15;PLSCR1;FABP4;FABP5;PIGA;APOC1;LPCAT2;PLBD1;ANG;DGKK;SERINC5;PLA1A"
"negative regulation of peptide secretion (GO:0002792)"	"3/36"	0.879894	0.95474	18.8372	-0.872475	"CD74;SFRP1;INHBB"
"positive regulation of peptidyl-serine phosphorylation (GO:0033138)"	"9/78"	0.771142	0.920595	10.553	-0.873105	"TGFB1;ANGPT1;SPRY2;HCLS1;GCG;TEK;FNIP1;FNIP2;CD44"
"synaptic transmission	glutamatergic (GO:0035249)"	"3/36"	0.879894	0.95474	18.8558	-0.873334
"neutral lipid biosynthetic process (GO:0046460)"	"4/43"	0.853347	0.947369	16.1996	-0.875865	"ACSL5;ANG;ACSL4;LCLAT1"
"acylglycerol biosynthetic process (GO:0046463)"	"4/43"	0.853347	0.947369	16.2031	-0.876054	"ACSL5;ANG;ACSL4;LCLAT1"
"regulation of insulin secretion (GO:0050796)"	"22/169"	0.685539	0.886192	7.28476	-0.880159	"GLP1R;EPHA5;GPR68;PDE3B;CACNA1D;INHBB;GCG;IQGAP1;ARNTL;RAP1B;SPCS3;GLUD1;MARCKS;SFRP1;SERP1;IL1B;CD38;BIRC5;SLC25A5;SEC11A;SOX4;SEC11C"
"Golgi organization (GO:0007030)"	"6/57"	0.812868	0.932313	12.5591	-0.88023	"LMAN1;TMED9;SURF4;ATL2;TMED2;CIT"
"regulation of hormone secretion (GO:0046883)"	"30/230"	0.701439	0.889381	7.51138	-0.880555	"GLP1R;GPR68;PDE3B;CHD7;CACNA1D;HTR2A;IQGAP1;ARNTL;RAP1B;SERP1;C1QTNF1;UCN2;CD38;SEC11A;SOX4;SEC11C;EPHA5;HMGA2;INHBB;GCG;INHBA;PASK;RUNX1;SPCS3;GLUD1;MARCKS;SFRP1;IL1B;BIRC5;SLC25A5"
"ventricular cardiac muscle cell action potential (GO:0086005)"	"1/19"	0.930163	0.977152	38.1133	-0.880919	"NEDD4L"
"ribonucleoside triphosphate biosynthetic process (GO:0009201)"	"6/58"	0.824582	0.933205	12.8004	-0.884893	"TGFB1;NME2;ATP1A3;NME4;ATP5G2;NME1"
"cellular response to nitrogen compound (GO:1901699)"	"75/438"	0.0768256	0.299919	0.736923	-0.887435	"GLP1R;CIITA;AQP9;PDE3B;BRCA1;TCIRG1;SLC8A1;AQP1;ICAM1;IPO5;FGF5;RBM3;GHR;CHEK1;PDE4B;AP3S1;YWHAG;MB21D1;APOBEC1;KLF10;MEF2A;MEF2C;ATP6V0B;IGFBP5;ARG1;PDE4D;CYBA;TMEM173;APRT;SFRP1;ZEB1;RAB31;ATP6V1B2;TLR9;PPARG;ARHGEF2;ATP6V0D2;TLR2;ATP6V1A;FOXC2;DNMT1;BLM;PRKAA1;CEBPB;ADCY4;PIK3R3;AKAP6;ADCY7;HDAC9;HSP90B1;RAP1B;SOCS1;GNG4;EIF4EBP1;ATP6V1H;PPARGC1A;EIF4E;SH2B2;EGR1;PTPN1;NPM1;EGR3;PDE2A;NR1H4;M…
"camera-type eye development (GO:0043010)"	"6/58"	0.824582	0.933205	12.8411	-0.887711	"FOXC2;SHH;ALDH1A2;RDH10;CHD7;NES"
"regulation of mesenchymal cell proliferation (GO:0010464)"	"4/43"	0.853347	0.947369	16.4262	-0.888115	"SHH;ZEB1;MYC;TBX18"
"aromatic amino acid family metabolic process (GO:0009072)"	"2/28"	0.902755	0.966692	26.2185	-0.888153	"KMO;ATP7A"
"positive regulation of epithelial cell migration (GO:0010634)"	"19/79"	0.0321557	0.172555	0.506938	-0.89071	"FOXC2;NRP1;TGFB1;ANGPT1;ITGB3;THBS1;HDAC9;ETS1;MMP9;AQP1;SRPX2;HYAL1;GLIPR2;PTK2B;CTSH;ADAM9;TEK;PFN1;MET"
"fatty acid oxidation (GO:0019395)"	"7/64"	0.797012	0.924054	11.2778	-0.890775	"ABCD2;PRKAA1;ACADL;SESN2;PPARG;ADH7;PPARGC1A"
"carbohydrate biosynthetic process (GO:0016051)"	"17/130"	0.665687	0.886192	7.39406	-0.893365	"B4GALT1;GFPT2;PGAM1;PMM2;PGD;GYS1;CHST11;PGK1;CHST15;MGAT2;RPS27A;NANS;UBA52;PPARGC1A;COLGALT1;PGM1;ATF3"
"calcium ion transport (GO:0006816)"	"28/215"	0.699634	0.887467	7.5096	-0.896523	"CAMK2D;CALCRL;ATP2A3;HTR2B;ATP2A2;CACNA1D;HTR2A;CORO1A;SLC8A1;PANX1;CCL8;GJA4;PLCG2;CCR5;KCNN4;TRPM6;CCR1;P2RY12;VDR;PRKCB;CCDC109B;PDE2A;ATP2B1;TPCN2;TMEM37;IBTK;PTPRC;P2RX1"
"establishment of synaptic vesicle localization (GO:0097480)"	"6/57"	0.812868	0.932313	12.8059	-0.897525	"BLOC1S6;BLOC1S2;RAB27A;AP3S1;AP3B2;CPLX3"
"synaptic vesicle transport (GO:0048489)"	"6/57"	0.812868	0.932313	12.81	-0.897812	"BLOC1S6;BLOC1S2;RAB27A;AP3S1;AP3B2;CPLX3"
"regulation of endopeptidase activity (GO:0052548)"	"62/354"	0.0748879	0.294087	0.734006	-0.898336	"TNFAIP8;PROS1;TRADD;SERPINE1;AQP1;ROBO1;SOX2;PYCARD;RPS6KA3;PIDD1;CASP7;CASP8;CASP3;MYC;RPS6KA1;CASP1;CTSH;TIMP1;CAST;GPX1;APAF1;HGF;NGF;RENBP;SERPINB8;AIM2;CD109;FETUB;BIRC5;COL6A3;PPARG;CD44;CSTB;VCP;PSMD14;RPS27L;FURIN;MEFV;THBS1;KNG1;HSPD1;NLRP3;PMAIP1;SFN;BAK1;BID;FNIP1;XDH;NGFR;PRELID1;SMAD3;TNFSF14;CDKN2A;TFPI2;HSPE1;SORL1;GNB2L1;ACER2;P2RX1;BAX;CYCS;ANP32B"
"autophagic vacuole assembly (GO:0000045)"	"2/28"	0.902755	0.966692	26.6946	-0.904281	"CTSD;ATG5"
"aromatic amino acid family catabolic process (GO:0009074)"	"1/19"	0.930163	0.977152	39.1569	-0.90504	"KMO"
"regulation of G-protein coupled receptor protein signaling pathway (GO:0008277)"	"18/137"	0.661199	0.8825	7.25948	-0.907411	"RGS18;RGS19;RGS14;RGS16;PLEK;ARRB2;RASGRP4;RGS2;GNG4;ADRBK1;GRK6;RGS10;MYH9;KCTD12;CALM1;ADA;GPSM3;METAP2"
"positive regulation of carbohydrate metabolic process (GO:0045913)"	"7/63"	0.784755	0.924054	11.5035	-0.908598	"PRKAA1;PMAIP1;GCG;HTR2A;IGF1;PPARGC1A;PTPN2"
"cellular response to steroid hormone stimulus (GO:0071383)"	"16/123"	0.670533	0.886192	7.52041	-0.908631	"ACVR1;EGR1;TGFB1;ANXA1;H2AFZ;VDR;ARG1;NR1H4;ATP1A3;ASS1;AQP1;TNFRSF1A;SFRP1;NR4A3;UCN2;PPARG"
"axon guidance (GO:0007411)"	"64/367"	0.0755761	0.296314	0.747508	-0.909221	"NRP1;TRIO;ITGB3;PTPRO;TREM2;ACTB;ROBO1;ACTG1;RPS6KA3;SHH;ALCAM;CHL1;TUBB3;RPS6KA1;DPYSL3;CFL1;RAC2;NRCAM;EPHA5;HSP90AA1;FOXD1;RHOG;GFRA1;RHOC;RUNX3;ETV4;TYROBP;COL2A1;COL6A3;B3GNT2;MYH9;ITGA5;EZR;MET;ITGA9;SEMA7A;CXCR4;CACNA1D;NTN1;EFNA4;EFNB2;SDCBP;FLRT3;GPC1;ST8SIA4;ABL2;SRGAP1;PLXNA4;VASP;HSPA8;SEMA4A;NGFR;CD72;MYO10;ST8SIA2;SEMA4F;DLG1;EFNA2;PTPRC;GDNF;FES;COL5A2;CDK1;CDK5R1"
"neuron projection guidance (GO:0097485)"	"64/367"	0.0755761	0.296314	0.750133	-0.912414	"NRP1;TRIO;ITGB3;PTPRO;TREM2;ACTB;ROBO1;ACTG1;RPS6KA3;SHH;ALCAM;CHL1;TUBB3;RPS6KA1;CFL1;DPYSL3;RAC2;NRCAM;EPHA5;HSP90AA1;FOXD1;RHOG;GFRA1;RHOC;RUNX3;ETV4;TYROBP;COL2A1;COL6A3;B3GNT2;MYH9;ITGA5;EZR;MET;ITGA9;SEMA7A;CXCR4;CACNA1D;EFNA4;NTN1;EFNB2;SDCBP;FLRT3;GPC1;ST8SIA4;ABL2;SRGAP1;PLXNA4;VASP;HSPA8;SEMA4A;NGFR;CD72;MYO10;ST8SIA2;SEMA4F;DLG1;EFNA2;PTPRC;GDNF;FES;COL5A2;CDK1;CDK5R1"
"neuron maturation (GO:0042551)"	"1/19"	0.930163	0.977152	39.5083	-0.913161	"CLN5"
"cellular response to nutrient levels (GO:0031669)"	"22/99"	0.0429302	0.20981	0.586905	-0.916484	"KLF10;CDKN2B;JUN;PRKAA1;HSPA5;VDR;IL15;SPHK1;NR1H4;TNC;ASNS;INHBB;RNASE4;DNAJC15;ICAM1;SFRP1;NUAK2;PMAIP1;HMOX1;UPP1;FNIP1;SQSTM1"
"negative regulation of epithelial cell migration (GO:0010633)"	"4/42"	0.841359	0.942745	15.5578	-0.917284	"SP100;TGFB1;APOE;THBS1"
"vacuolar transport (GO:0007034)"	"5/50"	0.831381	0.93873	14.518	-0.91793	"SCARB2;SNX16;NEDD4;DENND3;SORL1"
"adenylate cyclase-inhibiting G-protein coupled receptor signaling pathway (GO:0007193)"	"7/62"	0.771954	0.92134	11.2939	-0.925262	"P2RY12;PSAP;GNAI3;S1PR1;ADCY4;FLNA;ADCY7"
"response to nutrient (GO:0007584)"	"32/163"	0.0616541	0.260238	0.689875	-0.92868	"CEBPA;TULP4;TNC;CCND1;SPP1;TRIM25;CCL2;HMOX1;TSPO;ABCA1;MEF2A;CDKN2B;MEF2C;TGFB1;GPX1;ARG1;VDR;IL15;IGFBP2;NR1H4;CYBB;ACSL4;ASS1;ALDH3A1;F7;SFRP1;BDH1;ALDH1A2;HAT1;ALPL;PPARG;ADA"
"negative regulation of dephosphorylation (GO:0035305)"	"8/70"	0.771116	0.920595	11.246	-0.930434	"SPRED1;WDR81;CASC5;CEP192;NCKAP1L;IQGAP1;PKMYT1;MASTL"
"acetyl-CoA metabolic process (GO:0006084)"	"1/19"	0.930163	0.977152	40.4071	-0.933936	"DLST"
"insulin receptor signaling pathway (GO:0008286)"	"19/148"	0.698503	0.886617	7.76214	-0.93411	"ATP6V1A;FOXC2;PTPN1;ATP6V0B;PRKAA1;PDE3B;PIK3R3;TCIRG1;FGF5;TLR9;EIF4EBP1;CDK1;ATP6V1B2;ATP6V1H;AP3S1;ATP6V0D2;EIF4E;PTPN2;SH2B2"
"intestinal absorption (GO:0050892)"	"1/19"	0.930163	0.977152	40.5706	-0.937714	"VDR"
"peptidyl-lysine trimethylation (GO:0018023)"	"1/19"	0.930163	0.977152	40.8731	-0.944706	"SUV39H2"
"monosaccharide transport (GO:0015749)"	"18/71"	0.0247343	0.143003	0.487701	-0.948523	"NUP205;NUP107;NUP210;NUP188;NUP155;AAAS;HK2;NUP93;SLC2A9;HK3;FABP5;NUP50;NUP62;SESN2;NUP54;NUP43;NUPL1;NUP37"
"fatty acid metabolic process (GO:0006631)"	"38/280"	0.633888	0.864665	6.52332	-0.948574	"ABCD2;PRKAA1;NCF1;ALOX15;BRCA1;LTC4S;ADH7;PTGS1;GHR;SGPL1;HPGDS;ACADL;ALOX5;PDPN;SESN2;RNPEP;CYP1B1;RPP14;PPARGC1A;LYPLA2;CD74;LYPLA1;ACOT7;GPX1;SYK;SPHK1;MYO5A;PLA2G4A;ACSL5;ACSL4;PTGR1;TNFRSF1A;PLA2G15;TBXAS1;ALOX5AP;DPEP2;PPARG;TLR2"
"regulation of interleukin-8 production (GO:0032677)"	"15/52"	0.0162091	0.107701	0.428196	-0.954189	"ANXA1;C5AR2;SERPINE1;PYCARD;IL1B;HYAL2;BCL3;TLR9;TLR8;F2RL1;TLR7;LBP;TLR5;TLR4;TLR2"
"response to axon injury (GO:0048678)"	"13/39"	0.00976044	0.0764821	0.371329	-0.954576	"LYN;ARF4;JUN;ARG1;TNC;LGALS1;CHL1;DPYSL3;CDK1;BAX;TSPO;APOD;APOE"
"synaptic vesicle exocytosis (GO:0016079)"	"1/19"	0.930163	0.977152	41.3036	-0.954657	"CPLX3"
"positive regulation of small GTPase mediated signal transduction (GO:0051057)"	"3/35"	0.868587	0.951772	19.3411	-0.956024	"F2RL1;IGF1;RASGRP4"
"negative regulation of proteolysis (GO:0045861)"	"41/302"	0.636303	0.866208	6.68363	-0.959974	"CSTB;TNFAIP8;PROS1;SERPINE1;BUB1B;FURIN;TTK;PLAT;THBS1;KNG1;AQP1;CDC20;RPS6KA3;SHH;RPS6KA1;SFN;FBXO5;TIMP1;FNIP1;BUB1;CAST;GPX1;TNFSF14;UBE2C;HGF;PLK1;TFPI2;RENBP;SERPINB8;SORL1;CENPF;GIPC1;CD109;CDC16;PI15;BIRC5;COL6A3;FETUB;PI16;CD44;MAD2L1"
"embryonic digit morphogenesis (GO:0042733)"	"6/55"	0.787609	0.924054	12.2239	-0.965503	"SHH;GJA1;CHST11;TWIST1;LRP4;ECE1"
"immune response-activating cell surface receptor signaling pathway (GO:0002429)"	"56/324"	0.101178	0.349412	0.927705	-0.975484	"WIPF1;PIK3CD;PTPN22;ACTB;ACTG1;CFL1;PDE4B;C3AR1;CD38;IKBKG;VAV3;MEF2A;ACTR2;MEF2C;HSP90AA1;FCER1G;SYK;PRKCB;PDE4D;NFAM1;VAV1;LAT2;FGR;HCK;BTK;LCP2;UBA52;TNFRSF21;CARD11;TLR2;C5AR1;WAS;THY1;FYB;INPP5D;PLCG2;NCKAP1L;RPS27A;SH2B2;LYN;VASP;MYO10;PLEKHA1;RFTN1;ARPC4;TEC;PTPRC;THEMIS2;ARPC2;KLHL6;ARPC3;BAX;PTPN6;MNDA;SPG21;MYO1G"
"muscle tissue morphogenesis (GO:0060415)"	"6/56"	0.800548	0.92416	12.391	-0.977284	"FOXC2;COL11A1;TPM1;RBPJ;LY6E;SMAD7"
"interferon-gamma-mediated signaling pathway (GO:0060333)"	"17/65"	0.0228225	0.137299	0.493644	-0.980176	"PTPN1;CIITA;CAMK2D;SP100;PTAFR;IFI30;ICAM1;HCK;SOCS3;SOCS1;OAS2;IRF8;IRF5;PTPN6;PTPN2;CD44;JAK1"
"divalent inorganic cation transport (GO:0072511)"	"32/238"	0.646311	0.867595	6.91206	-0.981722	"CAMK2D;CALCRL;HTR2B;ATP2A3;ATP2A2;CACNA1D;HTR2A;CORO1A;SLC8A1;PANX1;CCL8;GJA4;PLCG2;KCNN4;CCR5;TRPM6;CCR1;P2RY12;VDR;PRKCB;SLC30A5;SLC11A1;CCDC109B;PDE2A;NIPA2;ATP2B1;SLC39A14;TPCN2;TMEM37;IBTK;PTPRC;P2RX1"
"peptide hormone secretion (GO:0030072)"	"6/54"	0.77404	0.923062	12.2651	-0.981936	"IL1RN;ANXA1;VGF;MYO5A;AQP1;CPLX3"
"retrograde transport	endosome to Golgi (GO:0042147)"	"6/54"	0.77404	0.923062	12.3251	-0.986739
"vascular process in circulatory system (GO:0003018)"	"20/86"	0.0369212	0.190721	0.596304	-0.988043	"FOXC2;GPX1;ANGPT1;GCH1;NOS3;PDE2A;HTR2B;PLOD3;PTPRJ;HTR2A;KNG1;SLC8A1;MANF;ACTA2;EDNRB;P2RX1;TEK;APOE;FGFBP3;ATG5"
"regulation of long-term neuronal synaptic plasticity (GO:0048169)"	"2/27"	0.891902	0.961869	25.4526	-0.989526	"EGR1;KCNJ10"
"positive regulation of secretion by cell (GO:1903532)"	"45/247"	0.0757667	0.296824	0.81849	-0.994152	"PTGER4;CSF1R;GPR68;HTR2B;TWIST1;PYCARD;PANX1;SERP1;C1QTNF1;HYAL2;ADRBK1;CLEC5A;CASP1;NLRP3;CD38;TNFRSF14;CD14;KCNN4;SOX4;CD276;IL33;FCER1G;TGFB1;SYK;CADM1;SPHK1;RAB27A;INHBB;GCG;INHBA;GAB2;RUNX1;FGR;GLUD1;AIM2;GDNF;ADORA2B;SAA1;ADAM9;F2RL1;ADAM8;ANG;TRIM16;TLR2;IFNAR1"
"purine-containing compound biosynthetic process (GO:0072522)"	"29/146"	0.0653997	0.270036	0.763238	-0.999232	"CALCRL;SHMT1;AK1;ADCY4;HTR2B;AK2;GMPR;ATP1A3;ATP5G2;ADCY7;AQP1;NT5E;PNP;UCN2;ACOT7;TGFB1;NME2;NME4;AMPD2;AMPD3;DCK;APRT;NME1;MTAP;OAS2;IMPDH1;IMPDH2;ADSSL1;ADA"
"organelle transport along microtubule (GO:0072384)"	"3/35"	0.868587	0.951772	20.2342	-1.00017	"MAP1B;CEP152;RASGRP1"
"cyclic nucleotide metabolic process (GO:0009187)"	"16/58"	0.0183705	0.117031	0.468753	-1.00562	"CALCRL;PDE1B;PDE4D;PDE3B;PDE2A;ADCY4;HTR2B;AMPD2;ADCY7;AQP1;NUDT4;UCN2;DPYSL3;PDE4B;PDE8A;MB21D1"
"negative regulation of sequence-specific DNA binding transcription factor activity (GO:0043433)"	"26/126"	0.0569765	0.247353	0.721898	-1.00845	"SP100;NLRC5;TWIST1;ARRB2;PYCARD;PIM1;NLRP3;HMOX1;FLNA;CYP1B1;CMKLR1;WFS1;CDKN2A;FZD6;IRAK3;COMMD1;SMAD7;SFRP4;AIM2;TRAF3;ID2;OTULIN;TLR9;SIK1;TRIB1;NFKBID"
"histone H4-K16 acetylation (GO:0043984)"	"1/19"	0.930163	0.977152	43.6692	-1.00933	"JADE3"
"organic acid biosynthetic process (GO:0016053)"	"37/272"	0.627693	0.857649	6.58008	-1.01044	"PRKAA1;ASNSD1;SHMT1;ALOX15;BRCA1;LTC4S;CNDP2;PTGS1;MTHFD1L;ALOX5;RDH10;DSE;RNPEP;CD74;ACOT7;SYK;GCH1;DHPS;BGN;MYO5A;ASNS;PLA2G4A;KMO;ASS1;DHFR;GGCT;ALDH1A3;GLUD1;UGDH;VCAN;PLSCR1;MTAP;MTHFD2;ALDH1A2;ALOX5AP;PADI4;ALDH18A1"
"carboxylic acid biosynthetic process (GO:0046394)"	"37/272"	0.627693	0.857649	6.58314	-1.01091	"PRKAA1;ASNSD1;SHMT1;ALOX15;BRCA1;LTC4S;PTGS1;CNDP2;MTHFD1L;RDH10;ALOX5;DSE;RNPEP;CD74;ACOT7;SYK;GCH1;DHPS;BGN;MYO5A;ASNS;PLA2G4A;KMO;ASS1;DHFR;GGCT;ALDH1A3;GLUD1;UGDH;PLSCR1;VCAN;MTAP;MTHFD2;ALDH1A2;ALOX5AP;ALDH18A1;PADI4"
"phosphatidylinositol-mediated signaling (GO:0048015)"	"18/136"	0.650171	0.870867	7.38825	-1.02155	"CSF1R;PLEKHA1;CD80;PTAFR;HTR2B;PIK3CD;GAB2;HTR2A;IGF1;NGF;PIK3CG;VAV1;PIK3R5;BTC;FGF5;INPP5F;C1QBP;TYRO3"
"inositol lipid-mediated signaling (GO:0048017)"	"18/136"	0.650171	0.870867	7.39074	-1.02189	"CSF1R;PLEKHA1;CD80;PTAFR;HTR2B;PIK3CD;GAB2;HTR2A;IGF1;NGF;PIK3CG;VAV1;PIK3R5;BTC;FGF5;INPP5F;C1QBP;TYRO3"
"glucose metabolic process (GO:0006006)"	"20/149"	0.63176	0.862252	6.94176	-1.02882	"PRKAA1;PFKFB4;H6PD;IGFBP5;PGAM1;PGD;HK2;GYS1;SERP1;PKM;FABP5;PGK1;APOD;CALM1;RPS27A;UBA52;PPARGC1A;PGM1;PFKP;ATF3"
"nucleic acid phosphodiester bond hydrolysis (GO:0090305)"	"42/230"	0.0817887	0.309316	0.876926	-1.02898	"BLM;RNASEL;FEN1;RNASEH2B;HMGB2;ARRB2;ZC3H12D;TATDN1;EME1;ERI1;EXO1;CASP3;EXOSC9;G3BP1;RBBP8;RPS3;UTP20;ENPP3;RPP14;N4BP2;GEN1;ZRANB3;PNPT1;NCBP1;DIS3;CPSF2;RNASE6;HMGA1;HMGA2;AEN;RPSA;RNASE4;REXO2;SND1;ERN1;BOP1;POLA1;XRN2;CYCS;ANG;DNA2;KPNB1"
"sarcomere organization (GO:0045214)"	"2/27"	0.891902	0.961869	26.7951	-1.04172	"TPM1;ACTG1"
"regulation of stress-activated protein kinase signaling cascade (GO:0070302)"	"33/171"	0.0687207	0.278552	0.818368	-1.046	"IL1RN;GSTP1;TNFRSF11A;FOXM1;EDA2R;PYCARD;SDCBP;DUSP10;MYC;PRDX1;PTK2B;XDH;MAP4K4;LYN;MAP4K1;GADD45B;SYK;GADD45A;WNT7B;CARD9;EIF2AK2;GADD45G;SFRP4;DAB2;SFRP1;MDFIC;TRAF4;IL1B;TLR9;F2RL1;TNIK;TLR4;MYD88"
"response to cocaine (GO:0042220)"	"3/34"	0.856349	0.94855	19.8095	-1.04635	"EGR1;PTK2B;HTR2A"
"positive regulation of stress-activated protein kinase signaling cascade (GO:0070304)"	"25/119"	0.0527061	0.234	0.725667	-1.05398	"IL1RN;TNFRSF11A;EDA2R;PYCARD;SDCBP;PTK2B;XDH;LYN;MAP4K1;GADD45B;SYK;GADD45A;WNT7B;CARD9;EIF2AK2;GADD45G;DAB2;MDFIC;TRAF4;IL1B;TLR9;F2RL1;TNIK;TLR4;MYD88"
"multi-multicellular organism process (GO:0044706)"	"16/121"	0.647329	0.868724	7.50934	-1.05679	"IL1RN;TGFB1;B4GALT1;HEXB;SPHK1;IGFBP2;FOS;ETS1;BYSL;FOSL2;FOSL1;THBD;EPYC;P2RX1;MAFF;CD38"
"purine nucleoside triphosphate biosynthetic process (GO:0009145)"	"6/53"	0.75983	0.917963	12.3495	-1.05709	"TGFB1;NME2;ATP1A3;NME4;ATP5G2;NME1"
"negative regulation of synaptic transmission (GO:0050805)"	"5/47"	0.792447	0.924054	13.3844	-1.05716	"RAP1B;ARF1;PLK2;CD38;HTR2A"
"regulation of calcium ion-dependent exocytosis (GO:0017158)"	"3/34"	0.856349	0.94855	20.0321	-1.05811	"RAP1B;SYT4;B4GALT1"
"regulation of peptide secretion (GO:0002791)"	"26/192"	0.624631	0.855853	6.79849	-1.05823	"GLP1R;GPR68;CHD7;PDE3B;CACNA1D;IQGAP1;ARNTL;RAP1B;SERP1;CD38;SEC11A;SOX4;SEC11C;EPHA5;CD74;HMGA2;INHBB;GCG;PASK;SPCS3;GLUD1;MARCKS;SFRP1;IL1B;BIRC5;SLC25A5"
"negative regulation of DNA metabolic process (GO:0051053)"	"19/80"	0.035313	0.184565	0.626753	-1.05906	"ZRANB3;PIF1;BLM;TIPIN;PID1;TGFB1;PARPBP;GMNN;PINX1;TINF2;THOC1;HMGA2;TWIST1;CDC6;GTPBP4;DNAJC2;RPS3;PPARG;RAD18"
"isoprenoid metabolic process (GO:0006720)"	"15/114"	0.652054	0.87315	7.81399	-1.05995	"CRABP2;ADH7;LRP8;CYP26A1;SCPEP1;ALDH1A3;APOC2;ALDH1A2;RDH10;GPC1;RBP1;SDC1;CYP1B1;APOE;STRA6"
"cardiac muscle contraction (GO:0060048)"	"4/41"	0.828557	0.936095	16.0766	-1.06167	"MAP2K3;ADRBK1;TPM1;SLC8A1"
"vesicle docking (GO:0048278)"	"3/34"	0.856349	0.94855	20.1548	-1.06459	"BLOC1S6;USO1;PLEK"
"transition metal ion homeostasis (GO:0055076)"	"25/120"	0.0564533	0.245299	0.759019	-1.06663	"ATP6V1A;ARF1;STEAP3;TCIRG1;NUBP1;MYC;HYAL2;SLC39A6;ATP6V1H;HMOX1;ATP7A;HMOX2;ATP6V0B;SLC30A5;SLC11A1;SLC30A4;TMC8;COMMD1;SLC39A14;ATP6V1B2;SFXN1;STEAP1;ATP6V0D2;STEAP2;SFXN5"
"regulation of bone mineralization (GO:0030500)"	"17/66"	0.0254797	0.146793	0.556968	-1.06867	"CCR1;SRGN;ACVR1;FBN2;TFAP2A;MEF2A;MEF2C;SMAD3;TGFB1;TWIST1;LTBP3;GJA1;MGP;S1PR1;PTK2B;FAM20C;CD276"
"lysosomal transport (GO:0007041)"	"5/48"	0.806147	0.929308	14.6004	-1.07043	"SCARB2;SNX16;NEDD4;DENND3;SORL1"
"sensory perception of mechanical stimulus (GO:0050954)"	"17/127"	0.631347	0.862252	7.2231	-1.07052	"TFAP2A;GPX1;WDR1;ATP8B1;WFS1;COL11A1;HEXB;CHD7;CACNA1D;NAV2;TBX18;FAM107B;COL2A1;CASP3;SPRY2;SLC17A8;CRYM"
"negative regulation of reproductive process (GO:2000242)"	"3/34"	0.856349	0.94855	20.2905	-1.07176	"SNAI1;TIMP1;ADA"
"embryonic limb morphogenesis (GO:0030326)"	"11/86"	0.676152	0.886192	8.87252	-1.07199	"FBN2;TFAP2A;SHH;CRABP2;ALDH1A2;RDH10;CHD7;TWIST1;AFF3;RUNX2;SMARCA4"
"embryonic appendage morphogenesis (GO:0035113)"	"11/86"	0.676152	0.886192	8.8749	-1.07228	"TFAP2A;FBN2;SHH;CRABP2;ALDH1A2;RDH10;CHD7;TWIST1;AFF3;RUNX2;SMARCA4"
"response to calcium ion (GO:0051592)"	"22/100"	0.0464506	0.220415	0.712336	-1.07722	"APOBEC1;MEF2A;CAMK2D;JUN;MEF2C;ALOX15;IQGAP1;FOS;THBS1;CCND1;S100A16;RASA4;NEDD4;ALOX5AP;PTK2B;ADAM9;ANXA7;SDC1;CALM1;ECT2;JUNB;SLC25A24"
"positive regulation of cell division (GO:0051781)"	"25/120"	0.0564533	0.245299	0.767692	-1.07882	"HTR2B;THBS4;AURKB;AURKA;FGF5;SHH;RACGAP1;NUSAP1;ECT2;DLGAP5;RANBP1;TGFB1;UBE2C;PLK1;KIF23;IGF1;CDC6;CDC25B;BTC;ESPL1;TAL1;GIPC1;IL1B;BIRC5;PKP4"
"regulation of polysaccharide metabolic process (GO:0032881)"	"4/41"	0.828557	0.936095	16.3372	-1.07887	"TGFB1;CLTC;IGF1;PASK"
"multicellular organismal metabolic process (GO:0044236)"	"21/94"	0.0452533	0.217785	0.708783	-1.08036	"COL18A1;ENPEP;ARG1;COL11A1;FURIN;MMP9;CTSS;GHR;MMP14;ADAMTS14;COL2A1;ADAM15;CTSL;COL5A2;ADAM9;MMP19;COL8A1;COL6A3;PRTN3;CTSD;CTSB"
"protein autoubiquitination (GO:0051865)"	"4/41"	0.828557	0.936095	16.3734	-1.08127	"RNF115;UHRF1;UBE2T;BRCA1"
"embryo development ending in birth or egg hatching (GO:0009792)"	"42/230"	0.0817887	0.309316	0.924616	-1.08494	"RNASEH2B;ZFAND5;CHD7;TWIST1;PLOD3;BRCA1;YBX3;GNA13;CCNB2;GJA1;HHEX;CCNB1;MAN2A1;ZMIZ1;RDH10;ATP7A;POLE;BTF3;ACVR1;CENPU;FOXD3;STIL;SMAD3;ANGPT1;NOS3;TIE1;WNT7B;HEG1;TPM1;OCRL;EIF2S2;RUNX1;FOSL1;MYO1E;DAB2;MAFG;MAFF;MYH9;CCM2;EIF4E2;APBA2;LY6E"
"multicellular organismal catabolic process (GO:0044243)"	"19/80"	0.035313	0.184565	0.644515	-1.08907	"COL18A1;ENPEP;COL11A1;FURIN;MMP9;CTSS;MMP14;ADAMTS14;COL2A1;ADAM15;CTSL;COL5A2;ADAM9;MMP19;COL8A1;COL6A3;PRTN3;CTSD;CTSB"
"photoreceptor cell development (GO:0042461)"	"3/34"	0.856349	0.94855	20.6499	-1.09074	"NAGLU;THY1;HCN1"
"transforming growth factor beta receptor signaling pathway (GO:0007179)"	"27/134"	0.0651436	0.269205	0.834271	-1.0948	"CITED2;SERPINE1;NEDD4L;FURIN;ARRB2;LTBP3;PPP1CC;XPO1;MYC;CCL2;PMEPA1;RPS27A;JUNB;SKIL;ACVR1;KLF10;TGIF1;CDKN2B;JUN;SMAD3;TGFB1;FOS;SMAD7;RBL1;ZYX;ADAM9;UBA52"
"negative regulation of transforming growth factor beta receptor signaling pathway (GO:0030512)"	"18/73"	0.03036	0.165972	0.611983	-1.09908	"FBN2;TGFB1;SMAD3;HSPA5;FAM89B;NEDD4L;VASN;SMAD7;PPP1CC;XPO1;CHST11;PEG10;CD109;PMEPA1;RPS27A;SKIL;UBA52;FBN1"
"membrane lipid biosynthetic process (GO:0046467)"	"11/88"	0.702401	0.889381	9.39229	-1.10105	"ACER2;UGCG;SGPL1;CERS6;SPHK1;P2RX1;PIGA;ST8SIA2;GBA;ST8SIA4;ST3GAL5"
"energy derivation by oxidation of organic compounds (GO:0015980)"	"27/198"	0.612642	0.84851	6.72455	-1.10466	"GLP1R;PID1;ADCY4;CACNA1D;IQGAP1;ADCY7;RAP1B;PPP1R2;PPP1CC;GYS1;GNG4;MYC;LEPR;MLX;RPS27A;PPARGC1A;PGM1;GFPT2;GCG;MARCKS;UQCRC1;CYCS;MTFR2;IL6ST;SLC25A5;CALM1;UBA52"
"regulation of ion homeostasis (GO:2000021)"	"31/160"	0.0731218	0.289239	0.89147	-1.10587	"CAMK2D;HTR2B;NEDD4L;AKAP6;HTR2A;THY1;SLC8A1;KNG1;GJA1;EDNRB;UBASH3B;PPP2R3C;GJA5;PLCG2;PTK2B;TSPO;BAK1;CCR5;LYN;TGFB1;GSTO1;PDE4D;SLC30A4;GNB2L1;TPCN2;SMAD7;IBTK;PTPRC;BAX;PTPN6;CALM1"
"negative regulation of cell division (GO:0051782)"	"17/66"	0.0254797	0.146793	0.576518	-1.10618	"BLM;UBE2C;PLK1;BUB1B;TTK;AURKB;CDC20;ASPM;CENPF;MYC;CDC16;CHEK1;FBXO5;BUB1;E2F7;MAD2L1;E2F8"
"regulation of system process (GO:0044057)"	"51/371"	0.614227	0.84851	6.73873	-1.10699	"GLP1R;NCF1;PTPRO;ATP2A2;ECE1;HTR2A;PIK3CG;SLC8A1;AQP1;ICAM1;SCPEP1;GJA1;RGS2;EDNRB;C1QTNF1;UCN2;GJA5;PDE4B;CD38;MEF2A;MEF2C;GSTO1;PDE4D;SPHK1;TPM1;NPNT;RUNX1;ADORA2B;IL1B;IL6ST;TNFRSF21;CAMK2D;CALCRL;AKAP6;CACNA1D;KNG1;ADRBK1;HMOX1;KCNJ10;DMPK;NOS3;INHBB;INHBA;IGF1;SMAD7;P2RX1;TBXAS1;F2RL1;PI16;CALM1;ADA"
"protein demethylation (GO:0006482)"	"2/27"	0.891902	0.961869	28.498	-1.10792	"HIST1H4A;KDM7A"
"protein dealkylation (GO:0008214)"	"2/27"	0.891902	0.961869	28.5087	-1.10834	"HIST1H4A;KDM7A"
"regulation of ARF GTPase activity (GO:0032312)"	"3/34"	0.856349	0.94855	21.0089	-1.1097	"ACAP2;ADAP2;ARAP3"
"negative regulation of neuron differentiation (GO:0045665)"	"29/147"	0.0693691	0.279359	0.872147	-1.11221	"NRP1;PTPRO;LRP4;THY1;NTN1;ARHGAP4;SOX2;EDNRB;LGALS1;DPYSL3;INPP5J;SPP1;HES1;APOE;YWHAH;RAP1GAP2;LINGO1;NGFR;JAG1;SEMA4F;CIT;GFAP;ASPM;ID2;ID4;VIM;CALR;NGEF;CDK5R1"
"protein monoubiquitination (GO:0006513)"	"5/46"	0.778001	0.923951	14.068	-1.11274	"UHRF1;NEDD4;UBE2T;NEDD4L;DTL"
"regulation of lymphocyte migration (GO:2000401)"	"12/32"	0.00618106	0.0546366	0.385878	-1.12177	"PYCARD;CCL7;TNFSF14;RIPK3;CCL2;MSN;PTK2B;TNFRSF14;APOD;ADAM8;AIF1;CCR2"
"regulation of protein ubiquitination involved in ubiquitin-dependent protein catabolic process (GO:2000058)"	"1/18"	0.920216	0.971663	39.252	-1.12834	"PTK2B"
"gluconeogenesis (GO:0006094)"	"5/46"	0.778001	0.923951	14.3159	-1.13234	"PGAM1;PGK1;PPARGC1A;PGM1;ATF3"
"lipid catabolic process (GO:0016042)"	"32/232"	0.593727	0.836444	6.35458	-1.1349	"ABCD2;HEXB;GBA;PLD4;PLCXD2;LIPA;PPP1CC;SGPL1;INPP5F;ACADL;SESN2;PLCG2;CYP1B1;APOE;YWHAH;ACOT7;SPHK1;PLCL2;PLA2G4A;DDHD1;PLA2G15;CYP26A1;NCEH1;FABP4;APOC2;PLBD1;SMPDL3A;PLCB2;GLA;PAFAH1B3;PLBD2;PLA1A"
"polyol metabolic process (GO:0019751)"	"13/99"	0.650032	0.870867	8.21265	-1.13553	"SPHK1;PTAFR;GBA;PLD4;OCRL;NUDT4;ACER2;MINPP1;INPP5D;INPP5J;PLCG2;CALM1;PLCB2"
"multicellular organism growth (GO:0035264)"	"10/79"	0.684014	0.886192	9.42872	-1.1392	"STIL;HHEX;PLEKHA1;HEG1;PDE4D;DPYSL3;CELA1;CCM2;IGF1;APBA2"
"double-strand break repair (GO:0006302)"	"24/114"	0.0558107	0.243371	0.806369	-1.13954	"GEN1;FEN1;BLM;VCP;LIG1;PSMD14;XRCC5;MCM8;SHFM1;CDCA5;H2AFX;RPA2;BRCA1;ESCO2;PALB2;RAD54B;RAD51AP1;RAD51B;POLA1;MMS22L;RAD51;RBBP8;RAD54L;TRIP13"
"tRNA processing (GO:0008033)"	"13/98"	0.636921	0.866208	7.94858	-1.14166	"SSB;METTL1;SEMA4B;PUS1;NSUN2;TRNT1;PUS7L;THG1L;FBL;LSM6;RPP14;TRMT61A;AARS"
"L-amino acid transport (GO:0015807)"	"5/47"	0.792447	0.924054	14.4599	-1.14211	"KCNJ10;SLC7A8;SLC11A1;SLC17A8;SERINC5"
"cell-cell junction organization (GO:0045216)"	"31/161"	0.077237	0.299951	0.94976	-1.14364	"CSF1R;PTPRO;THY1;ARHGAP6;PVR;ACTB;ACTG1;GJC1;CDH5;GJA1;GJA5;GJA4;PTK2B;ECT2;SMAD3;CXADR;TGFB1;CADM1;RCC2;HEG1;ACTN1;ACTN4;RHOC;SMAD7;DLG1;GJB1;RAB13;CDH11;PKP4;CCM2;ARHGEF7"
"regulation of transmembrane receptor protein serine/threonine kinase signaling pathway (GO:0090092)"	"35/186"	0.0794149	0.30422	0.965473	-1.14891	"FBN2;FAM89B;CITED2;NEDD4L;TTK;RBPJ;THBS1;PPP1CC;SHH;XPO1;CHST11;PEG10;PMEPA1;HES1;RPS27A;SKIL;FZD1;ACVR1;CDKN2B;SMAD3;FOXD1;TGFB1;HSPA5;INHBA;NPNT;VASN;SMAD7;DAB2;SFRP1;ZEB1;LRG1;GIPC1;CD109;UBA52;FBN1"
"regulation of cyclic nucleotide metabolic process (GO:0030799)"	"18/133"	0.616039	0.84851	6.99885	-1.14972	"GLP1R;ABCA1;CALCRL;NOS3;GPR65;PDE2A;GNAI3;AKAP6;GCG;ADCY7;GNB2L1;MRAP;EDNRB;ADORA2B;APOE;CALM1;CCR2;PF4"
"glutamate receptor signaling pathway (GO:0007215)"	"4/40"	0.814907	0.932313	16.4262	-1.15126	"GRIA1;PTK2B;ATP1A3;CDK5R1"
"telencephalon cell migration (GO:0022029)"	"4/40"	0.814907	0.932313	16.5413	-1.15933	"CX3CR1;NRP1;LHX6;MDGA1"
"peptide transport (GO:0015833)"	"9/72"	0.692945	0.886192	9.59652	-1.15947	"ABCA1;IL1RN;ANXA1;VGF;TAP1;MYO5A;SLC15A3;AQP1;CPLX3"
"morphogenesis of an epithelial sheet (GO:0002011)"	"1/18"	0.920216	0.971663	40.3601	-1.16019	"JAG1"
"DNA modification (GO:0006304)"	"9/72"	0.692945	0.886192	9.68112	-1.16969	"APOBEC1;HELLS;ALKBH2;DNMT1;PRMT7;FOS;ASCC3;EZH2;SMARCA4"
"negative regulation of meiotic cell cycle (GO:0051447)"	"1/18"	0.920216	0.971663	40.7918	-1.1726	"FBXO5"
"positive regulation of response to extracellular stimulus (GO:0032106)"	"1/18"	0.920216	0.971663	40.8017	-1.17289	"SQSTM1"
"positive regulation of response to nutrient levels (GO:0032109)"	"1/18"	0.920216	0.971663	40.8609	-1.17459	"SQSTM1"
"glycosaminoglycan catabolic process (GO:0006027)"	"16/60"	0.0233252	0.139429	0.596405	-1.17504	"TGFB1;HEXB;HEXA;BGN;HMMR;LYVE1;GALNS;VCAN;NAGLU;HYAL1;HYAL2;GPC1;SDC1;HPSE;GUSB;CD44"
"negative regulation of BMP signaling pathway (GO:0030514)"	"4/40"	0.814907	0.932313	16.8321	-1.17971	"FZD1;SFRP1;SMAD7;FBN1"
"icosanoid metabolic process (GO:0006690)"	"20/88"	0.0438775	0.213374	0.766104	-1.18341	"CD74;GPX1;SYK;NCF1;SPHK1;ALOX15;PLA2G4A;PTGR1;LTC4S;PTGS1;TNFRSF1A;HPGDS;ALOX5;TBXAS1;PDPN;RNPEP;ALOX5AP;DPEP2;CYP1B1;TLR2"
"regulation of collagen biosynthetic process (GO:0032965)"	"2/26"	0.879931	0.95474	25.5555	-1.18364	"CIITA;TGFB1"
"purine ribonucleoside triphosphate biosynthetic process (GO:0009206)"	"6/52"	0.744973	0.909532	12.4914	-1.1845	"TGFB1;NME2;ATP1A3;NME4;ATP5G2;NME1"
"fatty acid derivative metabolic process (GO:1901568)"	"20/88"	0.0438775	0.213374	0.769091	-1.18802	"CD74;GPX1;SYK;NCF1;SPHK1;ALOX15;PLA2G4A;PTGR1;LTC4S;PTGS1;TNFRSF1A;HPGDS;ALOX5;RNPEP;TBXAS1;ALOX5AP;PDPN;DPEP2;CYP1B1;TLR2"
"coenzyme A metabolic process (GO:0015936)"	"1/18"	0.920216	0.971663	41.3445	-1.18849	"ACOT7"
"protein localization to plasma membrane (GO:0072659)"	"10/77"	0.655558	0.875926	9.01815	-1.19467	"MACF1;DLG1;FCER1G;RAB31;ANXA2;TMED2;MYO5A;VAMP5;MYL12A;NKD2"
"microtubule bundle formation (GO:0001578)"	"4/40"	0.814907	0.932313	17.0697	-1.19636	"PSRC1;MAP1B;PLK1;KIF20A"
"glutamate secretion (GO:0014047)"	"1/18"	0.920216	0.971663	41.7119	-1.19905	"GIPC1"
"tissue morphogenesis (GO:0048729)"	"62/358"	0.0864806	0.317701	1.04746	-1.20107	"NRP1;B4GALT1;CITED2;CTSZ;TNC;PLOD3;NRARP;RBPJ;SOX2;SHH;GJA1;HHEX;MYC;CFL1;CTSH;TGM2;MEF2A;ACVR1;MEF2C;FOXD1;TPM1;NPNT;ETV4;ALDH1A3;MMP14;SFRP1;ALDH1A2;TIMELESS;MET;CD44;LY6E;FOXC2;CSF1R;CCL11;COL11A1;GCNT1;TWIST1;CXCR4;NTN1;GNA13;SOCS3;RDH10;HES1;GCNT4;TFAP2A;STIL;SMAD3;JAG1;TGFB1;FEM1B;VDR;WNT7B;MICAL2;IGF1;TBX18;SMAD7;SMARCA4;DLG1;GDNF;PTK7;SNAI1;CCM2"
"asymmetric protein localization (GO:0008105)"	"1/18"	0.920216	0.971663	41.7924	-1.20137	"HCN1"
"cellular lipid catabolic process (GO:0044242)"	"18/131"	0.592482	0.834931	6.69407	-1.20765	"ABCD2;ACOT7;SPHK1;HEXB;GBA;PLA2G4A;PLA2G15;CYP26A1;PPP1CC;SGPL1;FABP4;INPP5F;ACADL;SESN2;PLCG2;CYP1B1;SMPDL3A;GLA"
"collagen catabolic process (GO:0030574)"	"18/74"	0.033506	0.177939	0.699787	-1.20805	"COL18A1;COL11A1;FURIN;MMP9;CTSS;MMP14;ADAMTS14;COL2A1;ADAM15;CTSL;COL5A2;MMP19;COL8A1;ADAM9;COL6A3;PRTN3;CTSD;CTSB"
"positive regulation of excitatory postsynaptic membrane potential (GO:2000463)"	"1/18"	0.920216	0.971663	42.102	-1.21026	"PTK2B"
"Golgi vesicle transport (GO:0048193)"	"28/202"	0.581706	0.824969	6.2974	-1.21168	"COPB2;MACF1;ARF1;VCP;COPB1;SNAP23;ATL2;CLTC;USO1;LMAN1;BLOC1S6;AP1S2;AP1S1;TMED2;AP1M1;HSPA8;TMED9;TRAPPC1;SURF4;AP1B1;MYO5A;AP3B2;SORL1;RAB31;KIF16B;STEAP2;VAMP5;EXOC2"
"negative regulation of oxidative stress-induced intrinsic apoptotic signaling pathway (GO:1902176)"	"1/18"	0.920216	0.971663	42.2727	-1.21517	"GPX1"
"regulation of steroid metabolic process (GO:0019218)"	"10/77"	0.655558	0.875926	9.19408	-1.21798	"PRKAA1;ACADL;VDR;IL1B;APOC1;SNAI1;NR1H4;TSPO;IGFBP7;APOE"
"regulation of synaptic vesicle exocytosis (GO:2000300)"	"1/18"	0.920216	0.971663	42.4161	-1.21929	"RAP1B"
"SCF-dependent proteasomal ubiquitin-dependent protein catabolic process (GO:0031146)"	"1/18"	0.920216	0.971663	42.4312	-1.21973	"CCNF"
"canonical Wnt signaling pathway (GO:0060070)"	"11/84"	0.648598	0.870188	8.7798	-1.2208	"FZD1;SFRP1;SHH;CCND1;PTK7;MYC;WNT7B;OTULIN;TCF7;SDC1;SOX4"
"positive regulation of transmembrane transport (GO:0034764)"	"10/77"	0.655558	0.875926	9.22317	-1.22183	"LGALS3;GSTO1;CNKSR3;PLCG2;CCL2;NEDD4L;AKAP6;GCG;ACTN4;CALM1"
"negative regulation of transcription factor import into nucleus (GO:0042992)"	"3/33"	0.843124	0.942745	20.8228	-1.22771	"TACC3;NLRP3;CD36"
"regulation of cellular amine metabolic process (GO:0033238)"	"19/82"	0.0423033	0.207159	0.782467	-1.23181	"PSMD12;PSMD11;PSMD14;PDE1B;PSMD13;NR1H4;PSMA7;PSMA5;PSMD8;PSMD6;PSMA4;PSMC6;PSMA1;DUOXA1;PSMD2;PSMC1;APOC1;PSME4;PSMD1"
"positive regulation of insulin secretion (GO:0032024)"	"6/51"	0.729464	0.900363	11.758	-1.23409	"GLUD1;SERP1;GPR68;CD38;GCG;SOX4"
"regulation of neurotransmitter transport (GO:0051588)"	"8/63"	0.672697	0.886192	10.2289	-1.23587	"RAP1B;MEF2A;MEF2C;GDNF;SPHK1;NGF;GFAP;CPLX3"
"sensory perception of sound (GO:0007605)"	"17/124"	0.595399	0.837595	7.00929	-1.24219	"TFAP2A;GPX1;WDR1;ATP8B1;WFS1;COL11A1;HEXB;CHD7;CACNA1D;NAV2;TBX18;FAM107B;COL2A1;CASP3;SPRY2;SLC17A8;CRYM"
"mitotic spindle organization (GO:0007052)"	"12/31"	0.00505684	0.0475304	0.408042	-1.24305	"PLK2;RCC1;FLNA;MYBL2;NEK2;TTK;KIF11;EML1;NDC80;RAN;AURKA;SPC25"
"glucuronate metabolic process (GO:0019585)"	"1/18"	0.920216	0.971663	43.3044	-1.24483	"UGDH"
"uronic acid metabolic process (GO:0006063)"	"1/18"	0.920216	0.971663	43.3423	-1.24592	"UGDH"
"response to interleukin-4 (GO:0070670)"	"12/32"	0.00618106	0.0546366	0.428765	-1.24644	"IL1RN;CCL11;HSPA5;NFIL3;ARG1;IMPDH2;TCF7;IL2RG;CORO1A;JAK3;TUBA4A;MCM2"
"intracellular estrogen receptor signaling pathway (GO:0030520)"	"1/18"	0.920216	0.971663	43.4485	-1.24897	"DDX54"
"intra-Golgi vesicle-mediated transport (GO:0006891)"	"3/33"	0.843124	0.942745	21.1989	-1.24988	"COPB2;COPB1;SORL1"
"inner ear receptor stereocilium organization (GO:0060122)"	"1/18"	0.920216	0.971663	43.8963	-1.26185	"CTHRC1"
"regulation of neuron migration (GO:2001222)"	"2/26"	0.879931	0.95474	27.2938	-1.26415	"PLXNB2;KIF20B"
"positive regulation of synaptic transmission	glutamatergic (GO:0051968)"	"1/18"	0.920216	0.971663	44.1634	-1.26952
"negative regulation of cell growth (GO:0030308)"	"29/150"	0.0822773	0.309316	1.08414	-1.27212	"NRP1;BTG1;PTPRJ;NTN1;RERG;ARHGAP4;TRO;ZC3H12D;HYAL1;GNG4;HYAL2;SPP1;CGREF1;SMAD3;TGFB1;CDKN2C;CDKN2A;OSGIN1;SEMA4F;INHBA;GNB2L1;SMARCA4;DNAJC2;SFRP1;PSRC1;ADAM15;PPARG;PI16;CDK5R1"
"protein autophosphorylation (GO:0046777)"	"32/170"	0.0898599	0.327902	1.14107	-1.27234	"CSF1R;CAMK2D;AURKB;AURKA;PIM1;PTK2B;NEK2;JAK1;LYN;MAP4K1;MAP3K3;SYK;RIPK3;DAPK1;EIF2AK2;IRAK3;PASK;EIF2S1;FGR;BCR;ERN1;HCK;MELK;PEAK1;FES;STK17B;TYRO3;BTK;SIK1;TNIK;TEK;MET"
"telencephalon development (GO:0021537)"	"1/18"	0.920216	0.971663	44.291	-1.27319	"HES1"
"hippo signaling (GO:0035329)"	"2/26"	0.879931	0.95474	27.5654	-1.27673	"WWC1;CASP3"
"cardiac muscle tissue morphogenesis (GO:0055008)"	"6/50"	0.713303	0.898989	11.9898	-1.27674	"FOXC2;COL11A1;TPM1;RBPJ;LY6E;SMAD7"
"regulation of phospholipase activity (GO:0010517)"	"20/89"	0.0476906	0.222632	0.852406	-1.28051	"ARF4;PDE1B;C5AR1;ADCY4;HTR2B;HTR2A;NGF;ADCY7;ARHGAP6;RASGRP4;GNA13;RGS2;GNA15;APOC2;ADRBK1;ABL2;ANG;CALM1;PLA2R1;PLCB2"
"determination of left/right symmetry (GO:0007368)"	"6/50"	0.713303	0.898989	12.066	-1.28485	"ACVR1;TGIF1;STIL;SHH;CITED2;ALG5"
"regulation of mitochondrial outer membrane permeabilization involved in apoptotic signaling pathway (GO:1901028)"	"13/41"	0.013459	0.0958334	0.547932	-1.28498	"SLC35F6;GZMB;CASP8;E2F1;PMAIP1;BAX;SFN;BAK1;BID;SLC25A5;YWHAG;YWHAH;IER3"
"intracellular protein transmembrane import (GO:0044743)"	"2/26"	0.879931	0.95474	27.7797	-1.28666	"HSP90AA1;HSPA4"
"RNA splicing	via transesterification reactions with bulged adenosine as nucleophile (GO:0000377)"	"33/177"	0.093684	0.332233	1.16872	-1.28783
"regulation of neurotransmitter secretion (GO:0046928)"	"6/51"	0.729464	0.900363	12.277	-1.28856	"RAP1B;MEF2A;MEF2C;SPHK1;NGF;CPLX3"
"mRNA splicing	via spliceosome (GO:0000398)"	"33/177"	0.093684	0.332233	1.17111	-1.29046
"microtubule-based movement (GO:0007018)"	"26/187"	0.575164	0.818574	6.44921	-1.29108	"KIF14;KIF11;RASGRP1;KIF15;BLOC1S6;RACGAP1;BLOC1S2;KIF21B;AP3S1;DLGAP5;ACTR2;DST;CEP152;KIF23;KIF22;AP3B2;CENPE;DYNC1LI1;KIF18B;KIFC1;KIF16B;BBS12;MAP1B;KIF2C;KIF20A;KIF20B"
"peptide secretion (GO:0002790)"	"7/56"	0.683509	0.886192	10.732	-1.29666	"ABCA1;IL1RN;ANXA1;VGF;MYO5A;AQP1;CPLX3"
"hippocampus development (GO:0021766)"	"4/39"	0.800377	0.92416	16.446	-1.2971	"EPHA5;ID4;CDK5R1;NME1"
"regulation of dendrite morphogenesis (GO:0048814)"	"7/56"	0.683509	0.886192	10.7401	-1.29764	"NEDD4;TNIK;LRP8;NGEF;CIT;YWHAH;CDK5R1"
"positive regulation of alpha-beta T cell activation (GO:0046635)"	"14/48"	0.018414	0.117031	0.605547	-1.29909	"SASH3;BLM;CD83;SYK;CD80;IKZF1;SHH;HSPH1;PNP;PTPRC;HLX;NCKAP1L;ADA;CCR2"
"positive regulation of cellular carbohydrate metabolic process (GO:0010676)"	"7/56"	0.683509	0.886192	10.7614	-1.30021	"PRKAA1;PMAIP1;GCG;HTR2A;IGF1;PPARGC1A;PTPN2"
"in utero embryonic development (GO:0001701)"	"40/222"	0.0997326	0.34658	1.22912	-1.30243	"RNASEH2B;ZFAND5;CHD7;TWIST1;PLOD3;YBX3;GNA13;CCNB2;GJA1;HHEX;CCNB1;MAN2A1;ZMIZ1;RDH10;ATP7A;POLE;BTF3;ACVR1;FOXD3;STIL;SMAD3;ANGPT1;NOS3;TIE1;WNT7B;HEG1;TPM1;OCRL;EIF2S2;RUNX1;FOSL1;MYO1E;DAB2;MAFG;MAFF;MYH9;CCM2;EIF4E2;APBA2;LY6E"
"multicellular organismal macromolecule metabolic process (GO:0044259)"	"20/89"	0.0476906	0.222632	0.868761	-1.30508	"COL18A1;ENPEP;ARG1;COL11A1;FURIN;MMP9;CTSS;MMP14;ADAMTS14;COL2A1;ADAM15;CTSL;COL5A2;ADAM9;MMP19;COL6A3;COL8A1;PRTN3;CTSD;CTSB"
"neuron projection development (GO:0031175)"	"27/137"	0.0781015	0.300442	1.08816	-1.30851	"NRP1;BTG2;LST1;TNC;BLOC1S6;CAPZB;CHL1;BLOC1S2;MICALL1;PTK2B;TSPO;APOD;APOE;STX3;PAK3;LYN;LINGO1;JUN;CIT;GFAP;GDNF;MAP1B;NEDD4;RAB13;TBC1D24;ATXN10;CDK5R1"
"stem cell maintenance (GO:0019827)"	"15/109"	0.589017	0.831384	7.11347	-1.31359	"KLF10;SPI1;JAG1;HMGA2;RBPJ;ZFP36L2;SMARCA4;SOX2;SFRP1;MED14;MED21;HES1;PADI4;SOX4;PHF19"
"regulation of stress-activated MAPK cascade (GO:0032872)"	"32/170"	0.0898599	0.327902	1.18265	-1.3187	"IL1RN;GSTP1;TNFRSF11A;FOXM1;EDA2R;PYCARD;SDCBP;DUSP10;MYC;PRDX1;PTK2B;XDH;MAP4K4;MAP4K1;GADD45B;SYK;GADD45A;WNT7B;CARD9;EIF2AK2;GADD45G;SFRP4;DAB2;SFRP1;MDFIC;TRAF4;IL1B;TLR9;F2RL1;TNIK;TLR4;MYD88"
"intermediate filament-based process (GO:0045103)"	"4/38"	0.784936	0.924054	16.7062	-1.31954	"SHH;DST;VIM;GFAP"
"DNA-templated transcription	initiation (GO:0006352)"	"31/220"	0.548883	0.803385	6.03461	-1.32111
"peptidyl-proline modification (GO:0018208)"	"7/55"	0.666845	0.886192	10.9401	-1.32181	"FKBP11;FKBP10;PPIL1;PPIH;P4HB;PPIB;PPIC"
"regulation of cyclic nucleotide biosynthetic process (GO:0030802)"	"16/116"	0.585928	0.829754	7.09786	-1.32464	"GLP1R;ABCA1;CALCRL;NOS3;GPR65;PDE2A;GNAI3;AKAP6;GCG;ADCY7;MRAP;EDNRB;ADORA2B;APOE;CALM1;CCR2"
"response to monosaccharide (GO:0034284)"	"16/116"	0.585928	0.829754	7.14177	-1.33284	"MEF2A;EGR1;MEF2C;TGFB1;GPX1;NR1H4;CYBA;THBS1;ICAM1;NME1;LGALS1;SESN2;PTK2B;COL6A3;NPTX1;SOX4"
"cellular carbohydrate biosynthetic process (GO:0034637)"	"7/56"	0.683509	0.886192	11.087	-1.33955	"GYS1;B4GALT1;RPS27A;NANS;COLGALT1;UBA52;PGM1"
"dicarboxylic acid transport (GO:0006835)"	"7/57"	0.699634	0.887467	11.2359	-1.34138	"KCNJ10;GIPC1;PDPN;SLC26A7;SLC17A8;FOLR2;SLC19A2"
"cell differentiation in spinal cord (GO:0021515)"	"4/38"	0.784936	0.924054	17.0059	-1.34321	"SHH;TAL1;MDGA1;SOX4"
"positive regulation of neurogenesis (GO:0050769)"	"49/283"	0.116236	0.379378	1.38796	-1.34524	"NRP1;TENM3;ROBO1;SOX2;SHH;DUOXA1;DPYSL3;TSPO;NRCAM;MEF2A;TGIF1;MEF2C;CAMK1D;NKX6-2;PRKCH;TNFRSF12A;SPHK1;NGF;ETV5;NME1;ASPM;ZEB1;MAP1B;PPARG;IL6ST;TLR2;SEMA7A;RGS14;CXCR4;NTN1;LRP8;RAP1B;MAN2A1;PTK2B;ABL2;HES1;APOE;ECT2;SKIL;LYN;NGFR;XRCC5;FN1;GFAP;PTK7;FES;CLCF1;ID2;PLXNB2"
"hair follicle development (GO:0001942)"	"4/38"	0.784936	0.924054	17.0366	-1.34563	"FZD6;LRP4;INHBA;AARS"
"Wnt signaling pathway (GO:0016055)"	"33/234"	0.546881	0.801935	6.11671	-1.35013	"MACF1;PRKAA1;TCF7;LRP4;NKD2;SHH;HHEX;CCND1;WIF1;MYC;GRK6;PLCG2;LRRFIP2;SOX4;WLS;CTHRC1;FZD1;WNT7B;FZD6;CELA1;SFRP4;DAB2;SFRP1;CCNE1;PTK7;CCDC88C;OTULIN;SDC1;ROR2;TNIK;LGR6;CD44;TRABD2B"
"adenylate cyclase-modulating G-protein coupled receptor signaling pathway (GO:0007188)"	"17/122"	0.570649	0.817391	6.70433	-1.35184	"PTGER4;P2RY12;CALCRL;PTGER2;PDE4D;ADCY4;GNAI3;CACNA1D;GCG;ADCY7;GNA13;GNA15;ADORA2B;PSAP;S1PR1;FLNA;CCR3"
"protein glycosylation (GO:0006486)"	"46/264"	0.11706	0.379378	1.39551	-1.35256	"GALNT12;ARF4;VCP;B4GALT1;GCNT1;RPN1;POMT1;GXYLT1;FUT4;GMPPB;LMAN1;SERP1;MAN2A1;ST8SIA4;PGM3;GNPNAT1;ST3GAL5;GCNT4;MGAT2;UGGT1;ST3GAL1;ST3GAL2;GALNT7;PDIA3;GALNT6;NUS1;ALG8;GALNT4;GALNT2;ST8SIA2;GFPT2;EDEM1;PMM2;ALG5;C1GALT1;ALG3;DDOST;B3GNT7;OAS2;OSTC;B3GNT3;B3GNT2;CALR;ST6GALNAC4;ALG10B;B4GALT5"
"detection of mechanical stimulus (GO:0050982)"	"4/39"	0.800377	0.92416	17.1669	-1.35396	"SOX2;COL11A1;PIEZO1;HTR2A"
"macromolecule glycosylation (GO:0043413)"	"46/264"	0.11706	0.379378	1.39805	-1.35502	"GALNT12;ARF4;VCP;B4GALT1;GCNT1;RPN1;POMT1;GXYLT1;FUT4;GMPPB;LMAN1;SERP1;MAN2A1;ST8SIA4;PGM3;GNPNAT1;ST3GAL5;GCNT4;MGAT2;UGGT1;ST3GAL1;ST3GAL2;GALNT7;PDIA3;GALNT6;NUS1;ALG8;GALNT4;GALNT2;ST8SIA2;GFPT2;EDEM1;PMM2;ALG5;C1GALT1;ALG3;DDOST;B3GNT7;OAS2;OSTC;B3GNT3;B3GNT2;CALR;ST6GALNAC4;ALG10B;B4GALT5"
"regulation of oxidoreductase activity (GO:0051341)"	"18/77"	0.0443824	0.214902	0.883615	-1.35862	"LYPLA1;HSP90AA1;RIPK3;GCH1;VDR;NOS3;HTR2B;HP;DHFR;GDNF;IL1B;NOSTRIN;PRKG2;ABL2;APOE;CALM1;ATP7A;GLA"
"collagen metabolic process (GO:0032963)"	"19/83"	0.0461512	0.219847	0.89817	-1.36057	"COL18A1;ARG1;COL11A1;FURIN;MMP9;CTSS;MMP14;ADAMTS14;COL2A1;ADAM15;CTSL;COL5A2;COL6A3;ADAM9;MMP19;COL8A1;PRTN3;CTSD;CTSB"
"nucleotide-excision repair	DNA gap filling (GO:0006297)"	"11/22"	0.0015292	0.0200763	0.34828	-1.36115
"retina homeostasis (GO:0001895)"	"4/39"	0.800377	0.92416	17.2991	-1.36439	"WDR36;PRDX1;ACTB;ACTG1"
"regulation of smooth muscle cell proliferation (GO:0048660)"	"18/77"	0.0443824	0.214902	0.88842	-1.36601	"JUN;CALCRL;IGFBP5;IL15;IGFBP3;IRAK4;IGF1;AIF1;ID2;S1PR1;HMOX1;APOD;ANG;PPARG;TRIB1;PPARGC1A;MYD88;TGM2"
"regulation of JAK-STAT cascade (GO:0046425)"	"18/76"	0.0405088	0.199972	0.848955	-1.36646	"LYN;CSF1R;IL15;CD300A;HMGA2;IGF1;TNFRSF1A;GHR;SOCS1;CLCF1;CYP1B1;HCLS1;HES1;IL6ST;CRLF1;SH2B2;PTPN2;STRA6"
"positive regulation of stress-activated MAPK cascade (GO:0032874)"	"24/118"	0.0730378	0.28914	1.10244	-1.36795	"MAP4K1;IL1RN;GADD45B;SYK;GADD45A;WNT7B;CARD9;EIF2AK2;TNFRSF11A;EDA2R;GADD45G;PYCARD;SDCBP;DAB2;MDFIC;TRAF4;IL1B;TLR9;PTK2B;F2RL1;TNIK;TLR4;XDH;MYD88"
"male gonad development (GO:0008584)"	"11/82"	0.619816	0.850445	8.45797	-1.37016	"MMP14;RRM1;SFRP1;CITED2;FANCA;HMGB2;HMGA2;INHBA;EIF2S2;TLR5;YBX3"
"cartilage development (GO:0051216)"	"10/75"	0.625713	0.85613	8.82709	-1.37114	"GHR;COL2A1;ZEB1;HYAL1;HYAL2;ITGB8;ATP7A;THBS1;CD44;SULF2"
"polysaccharide metabolic process (GO:0005976)"	"12/88"	0.600316	0.844027	8.08657	-1.37125	"PPP1R2;GYS1;PPP1CC;MANBA;AOAH;IL6ST;RPS27A;CALM1;NANS;UBA52;COLGALT1;PGM1"
"protein K48-linked ubiquitination (GO:0070936)"	"5/44"	0.746809	0.911546	14.8109	-1.37168	"ZNRF1;RNF115;UBE2C;UBE2T;NEDD4L"
"reproduction (GO:0000003)"	"3/32"	0.828856	0.936095	20.8281	-1.37545	"B4GALT1;VGF;HVCN1"
"regulation of cellular ketone metabolic process (GO:0010565)"	"33/178"	0.0983663	0.343336	1.28679	-1.37564	"ABCD2;PSMD12;PSMD11;SLC35B4;PSMD14;PSMD13;TWIST1;BRCA1;PSMA7;PSMD8;PSMD6;ACADL;DUOXA1;PSMD2;SESN2;LEPR;PSMD1;PPARGC1A;ANXA1;NR1H4;GCG;PDP1;PSMA5;PSMA4;PSMC6;PSMA1;APOC2;PSMC1;APOC1;PSME4;PPARG;SIK1;PTPN2"
"negative regulation of neurogenesis (GO:0050768)"	"35/192"	0.105802	0.35859	1.34378	-1.37815	"NRP1;PTPRO;LRP4;THY1;NTN1;ARHGAP4;SOX2;EDNRB;LGALS1;DPYSL3;INPP5J;SPP1;TSPO;HES1;APOE;YWHAH;RAP1GAP2;LINGO1;NGFR;JAG1;NKX6-2;TGFB1;HMGA2;SEMA4F;SORL1;GFAP;CIT;ASPM;ID2;ID4;ARHGEF2;CALR;VIM;NGEF;CDK5R1"
"midbrain development (GO:0030901)"	"3/32"	0.828856	0.936095	20.9025	-1.38036	"SHH;HES1;KDM7A"
"cellular amide metabolic process (GO:0043603)"	"25/177"	0.545618	0.80066	6.21317	-1.3813	"CEBPA;ENPEP;ASNSD1;GSTP1;CTSZ;MGST1;FURIN;ECE1;CLN5;CNDP2;GHR;ANPEP;CTSH;SEC11A;SEC11C;GPX1;ARG1;GSR;ASNS;NGF;ASS1;GGCT;SPCS3;SMPDL3A;THOP1"
"proximal/distal pattern formation (GO:0009954)"	"2/25"	0.866744	0.950178	27.0626	-1.38306	"ALDH1A2;LRP4"
"heart development (GO:0007507)"	"31/167"	0.105273	0.35859	1.34935	-1.38386	"FOXC2;PCNA;CALCRL;CITED2;CHD7;ECE1;PTPRJ;HDAC9;GYS1;SHH;GJA1;CASP7;ADAP2;CASP8;ADRBK1;CASP3;SH3PXD2B;SOX4;STRA6;ACVR1;MEF2A;MEF2C;CXADR;ITGA4;HEG1;MICAL2;VCAN;APLNR;PPARG;TEK;FBN1"
"membrane depolarization during action potential (GO:0086010)"	"4/38"	0.784936	0.924054	17.5793	-1.38849	"CACNA1D;SLC8A1;TPCN2;YWHAH"
"positive regulation of calcium ion transport into cytosol (GO:0010524)"	"4/37"	0.768558	0.917963	16.2416	-1.39025	"BAX;AKAP6;THY1;BAK1"
"regulation of DNA-templated transcription	initiation (GO:2000142)"	"1/17"	0.908853	0.966692	41.0825	-1.39167
"monovalent inorganic cation homeostasis (GO:0055067)"	"11/82"	0.619816	0.850445	8.59845	-1.39291	"EDNRB;SLC9A5;KCNJ10;MAFG;SLC11A1;ATP1A3;ATP6V1H;NEDD4L;CLN6;SLC8A1;CLN5"
"embryonic skeletal system morphogenesis (GO:0048704)"	"11/81"	0.604993	0.846012	8.33076	-1.39309	"TFAP2A;TBX15;MMP14;DLG1;SMAD3;COL2A1;ZEB1;HYAL1;COL11A1;TWIST1;RUNX2"
"carboxylic acid transport (GO:0046942)"	"32/224"	0.519688	0.78741	5.83377	-1.3943	"AQP9;PDPN;SLC16A6;CD36;SLC17A8;EMB;APOE;CRYM;SLC16A2;SLC16A3;SLC19A2;ABCC3;SLC38A1;ANXA1;KCNJ10;ATP8B1;SLC11A1;PLA2G4A;SLC16A10;ACSL4;SLC6A6;SLC7A6;SLC7A7;SLC7A8;GIPC1;SLCO2A1;SLC26A7;PLIN2;PPARG;FOLR2;SFXN5;SERINC5"
"nucleotide-excision repair (GO:0006289)"	"10/75"	0.625713	0.85613	8.98504	-1.39567	"RFC5;POLD4;RFC3;RFC4;PCNA;LIG1;RFC2;POLE2;RPA2;POLE"
"phagocytosis (GO:0006909)"	"14/48"	0.018414	0.117031	0.653105	-1.40112	"CD93;SLC11A1;ALOX15;PLD4;CORO1A;PDIA6;CORO1C;HCK;AXL;TYRO3;IRF8;CD36;CD14;TGM2"
"positive regulation of cyclic nucleotide biosynthetic process (GO:0030804)"	"11/82"	0.619816	0.850445	8.67094	-1.40466	"GLP1R;ABCA1;MRAP;CALCRL;ADORA2B;NOS3;GPR65;GCG;APOE;CALM1;ADCY7"
"organic acid transport (GO:0015849)"	"32/226"	0.538515	0.793354	6.07015	-1.40515	"AQP9;PDPN;SLC16A6;CD36;EMB;APOE;SLC17A8;CRYM;SLC16A2;SLC16A3;SLC19A2;ABCC3;SLC38A1;ANXA1;KCNJ10;ATP8B1;SLC11A1;PLA2G4A;SLC16A10;ACSL4;SLC6A6;SLC7A6;SLC7A7;SLC7A8;GIPC1;SLCO2A1;SLC26A7;PLIN2;PPARG;FOLR2;SFXN5;SERINC5"
"cellular respiration (GO:0045333)"	"4/38"	0.784936	0.924054	17.7942	-1.40547	"UQCRC1;CYCS;MTFR2;PPARGC1A"
"cellular response to hydrogen peroxide (GO:0070301)"	"16/62"	0.0292248	0.161346	0.770959	-1.40639	"PRKAA1;ANXA1;GPX1;PLEKHA1;ARG1;GPX3;SPHK1;ETS1;AQP1;AXL;PRDX1;PXDN;CDK1;CYP1B1;ECT2;EZH2"
"regulation of developmental growth (GO:0048638)"	"26/133"	0.0879099	0.322468	1.24623	-1.41043	"NRP1;SEMA7A;AKAP6;RBPJ;NTN1;ARHGAP4;GJA1;CCNB1;BASP1;SPP1;NRCAM;APOE;PLXNA4;MEF2A;MEF2C;WDR36;TNFRSF12A;FN1;SEMA4F;NGF;DUSP6;SFRP1;MAP1B;CDK1;PI16;CDK5R1"
"anterior/posterior axis specification (GO:0009948)"	"4/37"	0.768558	0.917963	16.4858	-1.41115	"NRARP;TBX18;WLS;AURKA"
"regulation of muscle tissue development (GO:1901861)"	"23/113"	0.0775398	0.299951	1.17484	-1.41467	"ACVR1;MEF2A;MEF2C;BTG1;SMAD3;TGFB1;MEGF10;IGFBP3;TWIST1;AKAP6;RBPJ;HDAC9;YBX3;ARNTL;EFNB2;CENPF;SHH;GJA1;CCNB1;GPC1;CDK1;PI16;PPARGC1A"
"vesicle organization (GO:0016050)"	"25/126"	0.082958	0.310348	1.21309	-1.41939	"COPB2;ARF1;COPB1;USO1;GNAI3;LRMP;FNBP1L;AQP1;NKD2;BLOC1S6;BLOC1S2;TMED2;FBXO5;AP1M1;S100A10;VAV3;SRGN;ABCA1;TMED9;ANXA2;NBEAL2;NSG1;RAB32;DAB2;MITD1"
"morphogenesis of an epithelium (GO:0002009)"	"51/296"	0.116959	0.379378	1.46582	-1.4207	"NRP1;B4GALT1;CITED2;CTSZ;TNC;NRARP;RBPJ;SOX2;SHH;GJA1;HHEX;MYC;CFL1;CTSH;TGM2;MEF2A;ACVR1;MEF2C;FOXD1;NPNT;ETV4;ALDH1A3;MMP14;SFRP1;ALDH1A2;TIMELESS;MET;CD44;FOXC2;CSF1R;CCL11;CXCR4;NTN1;GNA13;SOCS3;RDH10;HES1;TFAP2A;STIL;SMAD3;JAG1;TGFB1;VDR;FEM1B;MICAL2;IGF1;TBX18;DLG1;GDNF;PTK7;CCM2"
"cellular response to vascular endothelial growth factor stimulus (GO:0035924)"	"2/25"	0.866744	0.950178	27.8138	-1.42146	"NRP1;EGR3"
"cellular response to peptide hormone stimulus (GO:0071375)"	"37/261"	0.534603	0.789107	6.00796	-1.42301	"GLP1R;ATP6V1A;FOXC2;PRKAA1;PDE3B;ADCY4;PIK3R3;TCIRG1;ADCY7;HDAC9;GHR;FGF5;GNG4;EIF4EBP1;ATP6V1H;AP3S1;EIF4E;SH2B2;YWHAG;APOBEC1;PTPN1;EGR1;ATP6V0B;ARG1;MYO5A;INHBB;GCG;ASS1;APRT;RAB31;RAB13;ATP6V1B2;TLR9;CDK1;PPARG;ATP6V0D2;PTPN2"
"intermediate filament cytoskeleton organization (GO:0045104)"	"4/37"	0.768558	0.917963	16.6348	-1.42391	"SHH;DST;VIM;GFAP"
"cellular response to peptide (GO:1901653)"	"39/273"	0.516116	0.783735	5.84437	-1.42418	"GLP1R;ATP6V1A;FOXC2;PRKAA1;PDE3B;ADCY4;PIK3R3;TCIRG1;ADCY7;HDAC9;GHR;FGF5;GNG4;EIF4EBP1;ATP6V1H;AP3S1;EIF4E;SH2B2;YWHAG;APOBEC1;KLF10;EGR1;PTPN1;ATP6V0B;ARG1;MYO5A;INHBB;GCG;ASS1;APRT;RAB31;RAB13;ATP6V1B2;TLR9;CDK1;PPARG;ARHGEF2;ATP6V0D2;PTPN2"
"establishment or maintenance of bipolar cell polarity (GO:0061245)"	"2/25"	0.866744	0.950178	27.8857	-1.42513	"PTK7;EZR"
"establishment or maintenance of apical/basal cell polarity (GO:0035088)"	"2/25"	0.866744	0.950178	27.8897	-1.42533	"PTK7;EZR"
"activation of adenylate cyclase activity (GO:0007190)"	"3/32"	0.828856	0.936095	21.5918	-1.42588	"GLP1R;ADORA2B;CALM1"
"eye photoreceptor cell development (GO:0042462)"	"3/32"	0.828856	0.936095	21.6053	-1.42677	"NAGLU;THY1;HCN1"
"response to steroid hormone (GO:0048545)"	"62/369"	0.124637	0.39687	1.54574	-1.42849	"IL1RN;CITED2;HMGB2;PLAT;BRCA1;ETS1;AQP1;GHR;CASP8;CCND1;UCN2;TSPO;CD38;TRIM25;TK1;JUNB;ACVR1;GPX1;ANXA1;H2AFZ;ARG1;SPHK1;IGFBP2;FOS;NGF;NME1;TNFRSF1A;CCNA2;ALDH3A1;F7;MMP14;SFRP1;BDH1;ALDH1A2;ADAM9;PPARG;TLR2;CEBPA;GBA;ATP1A3;THBS1;SPP1;CCL2;HMOX1;IGFBP7;BID;EGR1;TGFB1;KCNJ10;VDR;WNT7B;NR1H4;ASS1;FOSL2;FOSL1;NR4A3;CDK4;ALPL;SDC1;CALR;TEK;CALM1"
"regulation of excretion (GO:0044062)"	"2/25"	0.866744	0.950178	28.0131	-1.43164	"EDNRB;KNG1"
"cerebral cortex development (GO:0021987)"	"5/43"	0.730041	0.900363	13.6411	-1.43173	"SOX2;TACC3;BAX;WDR62;MCPH1"
"regulation of defense response to virus (GO:0050688)"	"18/77"	0.0443824	0.214902	0.931422	-1.43213	"ARF1;IL15;AP1B1;EIF2AK2;ZC3HAV1;TMEM173;HCK;AIM2;TRAF3;C1QBP;DHX58;AP1S2;ATP6V1H;AP1S1;CD37;DOCK2;AP1M1;MB21D1"
"T cell proliferation (GO:0042098)"	"13/41"	0.013459	0.0958334	0.611161	-1.43326	"ITGAM;TNFSF14;CADM1;IL15;DOCK8;SLC11A1;CXCR4;ITGAL;PIK3CG;PTPRC;ELF4;BAX;DOCK2"
"regulation of cell fate specification (GO:0042659)"	"1/17"	0.908853	0.966692	42.3177	-1.43352	"DUSP6"
"developmental cell growth (GO:0048588)"	"6/49"	0.696489	0.886192	11.8771	-1.43501	"NRP1;SEMA7A;MAP1B;IQGAP1;DCLK1;AURKA"
"positive regulation of T cell differentiation (GO:0045582)"	"16/63"	0.032558	0.173868	0.820393	-1.43525	"SASH3;CD74;CD83;EGR3;SYK;CD80;IKZF1;IL1RL2;SHH;PNP;PTPRC;HLX;ADAM8;NCKAP1L;IL7R;ADA"
"7-methylguanosine RNA capping (GO:0009452)"	"3/32"	0.828856	0.936095	21.7833	-1.43853	"NCBP1;GTF2F1;GTF2F2"
"RNA capping (GO:0036260)"	"3/32"	0.828856	0.936095	21.8056	-1.44	"NCBP1;GTF2F1;GTF2F2"
"glutathione metabolic process (GO:0006749)"	"6/49"	0.696489	0.886192	11.9294	-1.44133	"GGCT;GPX1;GSTP1;GSR;MGST1;CNDP2"
"positive regulation of triglyceride metabolic process (GO:0090208)"	"1/17"	0.908853	0.966692	42.5492	-1.44136	"APOC2"
"glycosylation (GO:0070085)"	"47/273"	0.12879	0.39687	1.56124	-1.44282	"GALNT12;ARF4;VCP;B4GALT1;GCNT1;RPN1;POMT1;GXYLT1;FUT4;CLN5;GMPPB;LMAN1;SERP1;MAN2A1;ST8SIA4;PGM3;GNPNAT1;ST3GAL5;GCNT4;MGAT2;UGGT1;ST3GAL1;ST3GAL2;GALNT7;PDIA3;GALNT6;NUS1;ALG8;GALNT4;GALNT2;ST8SIA2;GFPT2;EDEM1;PMM2;ALG5;C1GALT1;ALG3;DDOST;B3GNT7;OAS2;OSTC;B3GNT3;B3GNT2;CALR;ST6GALNAC4;ALG10B;B4GALT5"
"regulation of catecholamine secretion (GO:0050433)"	"4/36"	0.751217	0.91647	16.5929	-1.44733	"P2RY12;GDNF;ADRBK1;HTR2A"
"regulation of monooxygenase activity (GO:0032768)"	"14/49"	0.0210441	0.129301	0.709642	-1.45165	"LYPLA1;HSP90AA1;GCH1;VDR;NOS3;HTR2B;DHFR;GDNF;IL1B;NOSTRIN;PRKG2;APOE;CALM1;GLA"
"G-protein coupled receptor signaling pathway	coupled to cyclic nucleotide second messenger (GO:0007187)"	"22/153"	0.515612	0.78366	5.97699	-1.45707
"positive regulation of myotube differentiation (GO:0010831)"	"1/17"	0.908853	0.966692	43.0476	-1.45824	"CD53"
"2'-deoxyribonucleotide metabolic process (GO:0009394)"	"3/31"	0.813488	0.932313	20.8525	-1.46148	"DUT;AK2;ADA"
"positive regulation of smoothened signaling pathway (GO:0045880)"	"2/25"	0.866744	0.950178	28.6038	-1.46183	"SHH;SFRP1"
"bicarbonate transport (GO:0015701)"	"3/31"	0.813488	0.932313	20.8609	-1.46207	"SLC4A7;SLC26A7;AQP1"
"tRNA metabolic process (GO:0006399)"	"21/146"	0.516316	0.783756	6.02332	-1.46762	"CARS;SSB;VARS;METTL1;SEMA4B;PUS1;NSUN2;TRNT1;PUS7L;THG1L;NARS;FBL;LSM6;PPA1;RARS;GARS;HARS;EEF1E1;RPP14;TRMT61A;AARS"
"membrane hyperpolarization (GO:0060081)"	"2/25"	0.866744	0.950178	28.7257	-1.46805	"KCNJ10;CASP1"
"specification of symmetry (GO:0009799)"	"7/54"	0.649651	0.870867	10.6215	-1.46859	"ACVR1;TGIF1;STIL;SHH;CITED2;ALDH1A2;ALG5"
"embryo development (GO:0009790)"	"47/276"	0.143162	0.428232	1.73222	-1.46908	"RNASEH2B;ZFAND5;CHD7;TWIST1;PLOD3;BRCA1;YBX3;GNA13;CCNB2;SHH;GJA1;HHEX;CCNB1;RACGAP1;MAN2A1;ZMIZ1;RDH10;PDPN;ATP7A;POLE;BTF3;ACVR1;CENPU;FOXD3;STIL;SMAD3;TGFB1;ANGPT1;NOS3;TIE1;WNT7B;HEG1;TPM1;OCRL;EIF2S2;RUNX1;FOSL1;MYO1E;DAB2;MAFG;MAFF;MYH9;CCM2;EIF4E2;APBA2;CDK5R1;LY6E"
"extrinsic apoptotic signaling pathway (GO:0097191)"	"20/92"	0.0605432	0.258126	1.08537	-1.46993	"IL33;SMAD3;TGFB1;TNFRSF12A;DAPK1;TRADD;INHBA;IGF1;NGF;TNFRSF1B;TNFRSF1A;CASP8;BAG3;IL1B;BLOC1S2;CASP3;BAX;BAK1;BID;MCL1"
"organic anion transport (GO:0015711)"	"47/328"	0.505035	0.769255	5.62488	-1.47559	"SLC35B4;SLC35B1;AQP9;PITPNC1;AQP1;GJA1;PDPN;SLC16A6;CD36;SLC17A8;EMB;APOE;KCNN4;CRYM;SLC16A2;SLC16A3;SLC25A24;SLC19A2;ABCA1;ABCC3;SLC38A1;PRELID1;ATP8B4;SLMO2;ANXA1;KCNJ10;ATP8B1;SLC11A1;PLA2G4A;SLC16A10;ACSL4;MFSD10;SLC4A7;SLC6A6;SLC7A6;SLC7A7;SLC7A8;APOC2;GIPC1;APOC1;SLCO2A1;SLC26A7;PPARG;PLIN2;FOLR2;SFXN5;SERINC5"
"negative regulation of growth (GO:0045926)"	"39/221"	0.12452	0.39687	1.59861	-1.47735	"NRP1;BTG1;WWC1;PTPRJ;NTN1;RERG;ARHGAP4;ZC3H12D;PLAC8;TRO;GJA1;HYAL1;GNG4;HYAL2;SPP1;CD36;LBP;CGREF1;SMAD3;CDKN2C;TGFB1;PNPT1;CDKN2A;OSGIN1;SEMA4F;INHBA;GNB2L1;SMARCA4;DNAJC2;SFRP1;PSRC1;ADAM15;IRF8;PPARG;PI16;MYD88;CDK5R1;LGMN;TLR2"
"positive regulation of blood pressure (GO:0045777)"	"3/31"	0.813488	0.932313	21.1175	-1.48006	"ID2;CYBA;MANF"
"regulation of heart contraction (GO:0008016)"	"20/140"	0.52899	0.789107	6.26098	-1.48294	"GLP1R;MEF2A;CAMK2D;MEF2C;DMPK;GSTO1;NOS3;PDE4D;TPM1;ATP2A2;CACNA1D;SLC8A1;PIK3CG;SMAD7;RGS2;ADRBK1;GJA5;PDE4B;CALM1;ADA"
"multicellular organismal signaling (GO:0035637)"	"5/42"	0.712483	0.898989	13.9891	-1.48963	"MEF2A;CAMK2D;MEF2C;S1PR1;CACNA1D"
"positive regulation of sodium ion transport (GO:0010765)"	"3/31"	0.813488	0.932313	21.2793	-1.4914	"CNKSR3;NEDD4L;ACTN4"
"transmission of nerve impulse (GO:0019226)"	"1/17"	0.908853	0.966692	44.0549	-1.49236	"S1PR1"
"synaptic transmission	cholinergic (GO:0007271)"	"1/17"	0.908853	0.966692	44.0837	-1.49334
"regulation of sulfur metabolic process (GO:0042762)"	"1/17"	0.908853	0.966692	44.0984	-1.49384	"PDP1"
"phosphatidylinositol metabolic process (GO:0046488)"	"18/125"	0.518712	0.786176	6.22475	-1.49751	"PI4K2B;CSF1R;ARF1;PLEK;PIK3CD;PIK3R3;PLA2G4A;OCRL;SYNJ2;PIK3CG;PIK3R6;PIK3R5;INPP5F;INPP5D;PIGA;INPP5J;PLCG2;PLBD1"
"phosphatidylserine acyl-chain remodeling (GO:0036150)"	"1/17"	0.908853	0.966692	44.2234	-1.49807	"PLA2G4A"
"phenol-containing compound biosynthetic process (GO:0046189)"	"3/31"	0.813488	0.932313	21.4622	-1.50422	"GCH1;MYO5A;ATP7A"
"cellular response to organonitrogen compound (GO:0071417)"	"68/411"	0.135761	0.41125	1.69326	-1.50456	"GLP1R;AQP9;PDE3B;TCIRG1;BRCA1;SLC8A1;AQP1;ICAM1;IPO5;GHR;FGF5;CHEK1;PDE4B;AP3S1;YWHAG;MEF2A;APOBEC1;KLF10;MEF2C;ATP6V0B;IGFBP5;ARG1;PDE4D;CYBA;APRT;SFRP1;ZEB1;RAB31;ATP6V1B2;TLR9;PPARG;ARHGEF2;ATP6V0D2;TLR2;ATP6V1A;FOXC2;BLM;CEBPB;DNMT1;PRKAA1;ADCY4;PIK3R3;AKAP6;HDAC9;ADCY7;HSP90B1;RAP1B;SOCS1;GNG4;EIF4EBP1;ATP6V1H;EIF4E;SH2B2;EGR1;PTPN1;EGR3;PDE2A;NR1H4;MYO5A;GCG;INHBB;ASS1;RAD51;RAB13;COL5A2;C…
"mitotic DNA damage checkpoint (GO:0044773)"	"12/32"	0.00618106	0.0546366	0.518202	-1.50644	"CCNA2;TIPIN;BLM;CCND1;CCNG1;CDK2;CDK1;RPS27L;HMGA2;RPA2;DGKZ;IER3"
"positive regulation of JNK cascade (GO:0046330)"	"22/107"	0.0770763	0.299951	1.25142	-1.50688	"MAP4K1;IL1RN;GADD45B;SYK;GADD45A;WNT7B;CARD9;TNFRSF11A;EDA2R;GADD45G;PYCARD;SDCBP;DAB2;MDFIC;TRAF4;IL1B;TLR9;PTK2B;F2RL1;TNIK;TLR4;MYD88"
"pyrimidine nucleotide metabolic process (GO:0006220)"	"6/47"	0.66093	0.882381	12.054	-1.50834	"DUT;NME2;NME4;UPP1;DCK;NME1"
"positive regulation of nervous system development (GO:0051962)"	"53/313"	0.134644	0.409028	1.68936	-1.51024	"NRP1;TENM3;ROBO1;CDC20;SOX2;SHH;DUOXA1;DPYSL3;TSPO;NRCAM;MEF2A;TGIF1;MEF2C;CAMK1D;NKX6-2;PRKCH;TNFRSF12A;SPHK1;NGF;ETV5;NME1;ASPM;ZEB1;MAP1B;PPARG;IL6ST;TLR2;SEMA7A;RGS14;CXCR4;THBS2;NTN1;LRP8;RAP1B;SRPX2;MAN2A1;PTK2B;ABL2;HES1;APOE;ECT2;SKIL;LYN;NGFR;XRCC5;FN1;IGF1;GFAP;PTK7;FES;CLCF1;ID2;PLXNB2"
"positive regulation of glycogen metabolic process (GO:0070875)"	"1/17"	0.908853	0.966692	44.5857	-1.51034	"IGF1"
"negative regulation of oxidoreductase activity (GO:0051354)"	"2/24"	0.852238	0.94714	27.8336	-1.51159	"HP;GLA"
"myoblast fusion (GO:0007520)"	"1/17"	0.908853	0.966692	44.6753	-1.51338	"MYH9"
"regulation of cAMP metabolic process (GO:0030814)"	"16/113"	0.547123	0.801935	6.88564	-1.51986	"GLP1R;ABCA1;CALCRL;GPR65;PDE2A;GNAI3;AKAP6;GCG;ADCY7;GNB2L1;MRAP;EDNRB;ADORA2B;CALM1;CCR2;PF4"
"negative regulation of Wnt signaling pathway (GO:0030178)"	"18/126"	0.531273	0.789107	6.43221	-1.52349	"FZD1;EGR1;FZD6;PTPRO;LRP4;GNB2L1;TBX18;NKD2;SOX2;SFRP4;DAB2;SHH;SFRP1;CCND1;G3BP1;ROR2;TRABD2B;CTHRC1"
"polysaccharide biosynthetic process (GO:0000271)"	"6/47"	0.66093	0.882381	12.1779	-1.52384	"GYS1;RPS27A;NANS;UBA52;COLGALT1;PGM1"
"multicellular organismal response to stress (GO:0033555)"	"9/66"	0.599962	0.843772	8.99488	-1.52798	"LGALS1;EDNRB;GCH1;GJA4;TSPO;VDAC1;THBS1;THBS4;RUNX1"
"regulation of striated muscle cell apoptotic process (GO:0010662)"	"1/17"	0.908853	0.966692	45.1502	-1.52947	"BAG3"
"regulation of calcium ion transport (GO:0051924)"	"31/171"	0.127224	0.39687	1.65869	-1.53287	"CAMK2D;CACNA1D;AKAP6;CABP1;ARRB2;THY1;SLC8A1;ICAM1;LGALS3;GJA1;UBASH3B;PDE4B;PLCG2;PTK2B;CCL2;TSPO;BAK1;LYN;P2RY12;CCR1;TGFB1;WFS1;NOS3;GSTO1;PDE4D;MYO5A;GCG;P2RX1;BAX;PTPN6;CALM1"
"histone H4 acetylation (GO:0043967)"	"6/47"	0.66093	0.882381	12.2518	-1.53309	"NAA50;HAT1;ACTL6A;JADE3;YEATS4;TRIM16"
"regulation of myelination (GO:0031641)"	"2/25"	0.866744	0.950178	30.0062	-1.5335	"DLG1;TNFRSF21"
"regulation of muscle organ development (GO:0048634)"	"23/114"	0.0826926	0.309592	1.30791	-1.53353	"MEF2A;ACVR1;MEF2C;BTG1;SMAD3;TGFB1;MEGF10;SFMBT1;IGFBP3;TWIST1;AKAP6;RBPJ;HDAC9;YBX3;ARNTL;EFNB2;CENPF;SHH;GJA1;CCNB1;GPC1;CDK1;PI16"
"cellular glucuronidation (GO:0052695)"	"1/17"	0.908853	0.966692	45.2872	-1.53411	"UGDH"
"ameboidal-type cell migration (GO:0001667)"	"24/123"	0.0992625	0.346217	1.44643	-1.53422	"ACVR1;NRP1;EGR3;GPX1;NOS3;PKN3;ZFAND5;HTR2B;TWIST1;CXCR4;ROBO1;LOXL2;EFNB2;DPP4;SGPL1;SHH;EDNRB;GDNF;GIPC1;RAB13;CFL1;PTK2B;CYP1B1;MYH9"
"regulation of lipid biosynthetic process (GO:0046890)"	"16/113"	0.547123	0.801935	6.95156	-1.5344	"PRKAA1;ANXA1;VDR;HTR2B;NR1H4;BRCA1;HTR2A;ACADL;APOC2;IL1B;APOC1;SNAI1;TSPO;IGFBP7;SIK1;APOE"
"maintenance of protein location in cell (GO:0032507)"	"13/93"	0.567889	0.817391	7.61475	-1.53542	"PDIA3;HSPA5;CASC5;SORL1;AURKB;NDC80;SGOL1;BCL3;TACC3;FLNA;FGFR1OP;KDELR2;EZR"
"monosaccharide metabolic process (GO:0005996)"	"32/221"	0.491182	0.756075	5.49567	-1.53667	"PRKAA1;PFKFB4;B4GALT1;H6PD;FUT4;HK2;HK3;GYS1;SERP1;MAN2A1;PGK1;CHST15;APOD;RPS27A;PPARGC1A;PGM1;IGFBP5;GSTO1;PGAM1;PMM2;PGD;UGDH;GALE;PKM;FABP5;MAN2B1;CALM1;UBA52;GALK2;PFKP;RBKS;ATF3"
"skeletal system morphogenesis (GO:0048705)"	"15/106"	0.549042	0.803385	7.02526	-1.53798	"TFAP2A;SMAD3;PLEKHA1;COL11A1;ZFAND5;TWIST1;RUNX2;TBX15;DLG1;SGPL1;MMP14;ZEB1;COL2A1;HYAL1;HYAL2"
"positive regulation of viral transcription (GO:0050434)"	"7/54"	0.649651	0.870867	11.1293	-1.53881	"JUN;NCBP1;MDFIC;SSRP1;GTF2F1;GTF2F2;SMARCA4"
"embryonic morphogenesis (GO:0048598)"	"58/403"	0.488069	0.756075	5.50475	-1.53921	"CITED2;CHD7;HTR2B;ECE1;AFF3;SOX2;SHH;GJA1;HHEX;NAGLU;HYAL1;CFL1;TMED2;MEF2A;ACVR1;MEF2C;RUNX2;BCR;UGDH;ALDH1A3;MMP14;SFRP1;ZEB1;COL2A1;ALDH1A2;APLNR;ROR2;FBN2;FOXC2;CRABP2;COL11A1;TCF7;TWIST1;LRP4;NTN1;ABR;SOCS3;CHST11;HLX;RDH10;HES1;CTHRC1;TFAP2A;STIL;SMAD3;WNT7B;FZD6;MICAL2;TBX18;GNB2L1;SMARCA4;TBX15;DLG1;MAFB;PTK7;ID2;GJB5;SPRY2"
"histone deubiquitination (GO:0016578)"	"1/17"	0.908853	0.966692	45.4477	-1.53954	"USP3"
"positive regulation of synapse assembly (GO:0051965)"	"2/25"	0.866744	0.950178	30.1374	-1.5402	"SRPX2;THBS2"
"organ induction (GO:0001759)"	"1/17"	0.908853	0.966692	45.5364	-1.54255	"GDNF"
"positive regulation of cell killing (GO:0031343)"	"5/42"	0.712483	0.898989	14.4957	-1.54357	"KLRK1;PTPRC;CADM1;F2RL1;PVR"
"regulation of meiosis (GO:0040020)"	"3/31"	0.813488	0.932313	22.0422	-1.54487	"CDC20;FBXO5;CALR"
"female gamete generation (GO:0007292)"	"4/37"	0.768558	0.917963	18.072	-1.54693	"ASPM;MCM8;HEXB;TRIP13"
"genetic imprinting (GO:0071514)"	"2/25"	0.866744	0.950178	30.314	-1.54923	"PRMT7;BRCA1"
"RNA splicing (GO:0008380)"	"47/313"	0.387004	0.696923	4.29289	-1.55007	"SF3B3;DHX9;SF3B6;U2AF1;DDX41;TTF2;USP39;CCAR1;EFTUD2;LGALS3;PTBP1;SNRPD1;C1QBP;MAGOH;PAPOLA;SNRPB2;HNRNPA1;SRSF10;PPARGC1A;RBM38;HSPA8;PPIL1;HNRNPA3;NCBP1;ALYREF;CPSF2;THOC1;GTF2F1;LSM5;GTF2F2;LSM4;THOC7;PTBP3;THOC6;LSM2;HNRNPM;LSM6;HNRNPF;HNRNPA2B1;PRPF31;GEMIN6;PPIH;RNPS1;SNRPA1;SNRPE;PABPC1;SNRPF"
"cellular response to ammonium ion (GO:0071242)"	"1/17"	0.908853	0.966692	45.7866	-1.55102	"ASS1"
"cellular carbohydrate catabolic process (GO:0044275)"	"3/31"	0.813488	0.932313	22.1623	-1.55328	"MANBA;CALM1;PGM1"
"endosomal transport (GO:0016197)"	"27/187"	0.502272	0.765285	5.81145	-1.5546	"CD63;WAS;DENND3;VPS26A;LMAN1;BLOC1S6;MICALL1;TBC1D10C;FLNA;SNX9;RPS27A;AP1M1;ABCA1;TMED9;DENND2A;SURF4;VPS37B;DCLK1;ARL4C;RAB32;SNX16;KIF16B;SGSM3;RAB13;UBA52;STAM2;SQSTM1"
"regulation of protein tyrosine kinase activity (GO:0061097)"	"7/53"	0.631943	0.862252	10.5021	-1.55649	"CSF1R;IBTK;RAP2B;HYAL2;FGFR1OP;LRP8;GNB2L1"
"muscle cell differentiation (GO:0042692)"	"17/119"	0.532546	0.789107	6.57232	-1.55668	"ACVR1;MEF2A;MEF2C;MYEF2;JAG1;IGFBP5;WNT7B;IGF1;TBX18;SMARCA4;MAPK11;SHH;EDNRB;LGALS1;SIK1;CALR;MET"
"striated muscle cell differentiation (GO:0051146)"	"7/53"	0.631943	0.862252	10.5153	-1.55844	"SHH;MEF2C;MYEF2;IGFBP5;SIK1;CALR;MET"
"cellular glucan metabolic process (GO:0006073)"	"8/60"	0.623502	0.854545	9.91714	-1.55884	"PPP1R2;GYS1;PPP1CC;IL6ST;RPS27A;CALM1;UBA52;PGM1"
"glucan metabolic process (GO:0044042)"	"8/60"	0.623502	0.854545	9.92146	-1.55952	"PPP1R2;GYS1;PPP1CC;IL6ST;RPS27A;CALM1;UBA52;PGM1"
"reproductive system development (GO:0061458)"	"2/24"	0.852238	0.94714	28.7296	-1.56025	"SOX2;SHH"
"lysosome organization (GO:0007040)"	"3/31"	0.813488	0.932313	22.267	-1.56062	"ABCA1;NAGLU;HEXB"
"lytic vacuole organization (GO:0080171)"	"3/31"	0.813488	0.932313	22.2698	-1.56082	"ABCA1;NAGLU;HEXB"
"7-methylguanosine mRNA capping (GO:0006370)"	"3/31"	0.813488	0.932313	22.2717	-1.56095	"NCBP1;GTF2F1;GTF2F2"
"chromatin modification (GO:0016568)"	"69/475"	0.454253	0.735607	5.09061	-1.56312	"SUV39H2;SPI1;CHD7;CASC5;YEATS4;JADE3;CHD3;IKZF1;ACTB;LOXL2;FBL;HMGN5;MIS18BP1;GSG2;MYC;CHEK1;OIP5;WHSC1;JARID2;HELLS;PRMT7;H2AFY;SFMBT1;PRKCB;USP3;PRMT3;ACTL6A;BAZ1A;DNAJC2;RBL1;MORF4L2;HAT1;PSME4;TRIM16;PADI4;KDM7A;ASF1B;PRKAA1;DNMT1;UHRF1;CENPA;HDAC9;AURKB;AURKA;CPA4;NAA50;CENPU;NPM1;CENPW;CDKN2A;UTP3;HMGA1;HMGA2;DEK;SMARCA1;SMARCA4;HIST1H4A;MIS18A;CENPH;NASP;CENPI;CENPK;CDK2;CDK1;CENPN;CENPP;…
"determination of bilateral symmetry (GO:0009855)"	"7/53"	0.631943	0.862252	10.5486	-1.56338	"ACVR1;TGIF1;STIL;SHH;CITED2;ALDH1A2;ALG5"
"histone demethylation (GO:0016577)"	"2/25"	0.866744	0.950178	30.6002	-1.56385	"HIST1H4A;KDM7A"
"regulation of axonogenesis (GO:0050770)"	"23/114"	0.0826926	0.309592	1.3338	-1.56389	"LINGO1;NGFR;NRP1;SEMA7A;WDR36;TNFRSF12A;PTPRO;FN1;LRP4;SEMA4F;THY1;NGF;NTN1;ROBO1;ARHGAP4;MAP1B;SPP1;PLXNB2;NRCAM;APOE;SKIL;PLXNA4;CDK5R1"
"nucleoside bisphosphate biosynthetic process (GO:0033866)"	"1/17"	0.908853	0.966692	46.195	-1.56486	"ACOT7"
"ribonucleoside bisphosphate biosynthetic process (GO:0034030)"	"1/17"	0.908853	0.966692	46.2536	-1.56684	"ACOT7"
"purine nucleoside bisphosphate biosynthetic process (GO:0034033)"	"1/17"	0.908853	0.966692	46.2649	-1.56723	"ACOT7"
"establishment or maintenance of epithelial cell apical/basal polarity (GO:0045197)"	"1/17"	0.908853	0.966692	46.2674	-1.56731	"PTK7"
"regulation of vascular endothelial growth factor production (GO:0010574)"	"11/27"	0.00528626	0.0492145	0.521122	-1.5694	"TGFB1;ADORA2B;IL1B;C3AR1;CCL2;CYP1B1;HPSE;BRCA1;IL6ST;CCR2;SULF2"
"gonad development (GO:0008406)"	"16/112"	0.533926	0.789107	6.62847	-1.56998	"FZD1;RRM1;CITED2;FZD6;FANCA;HMGB2;HMGA2;INHBA;EIF2S2;YBX3;SFRP4;MMP14;SFRP1;BASP1;RDH10;TLR5"
"regulation of Wnt signaling pathway (GO:0030111)"	"31/214"	0.491322	0.756075	5.6182	-1.57093	"MACF1;PTPRO;LRP4;NRARP;RBPJ;ARNTL;NKD2;SOX2;HHEX;SHH;CCND1;G3BP1;SOX4;WLS;CTHRC1;FZD1;EGR1;SMAD3;FZD6;GNB2L1;TBX18;SULF2;ASPM;SFRP4;SFRP1;DAB2;MDFIC;ROR2;LGR6;TRABD2B;TLR2"
"regulation of muscle system process (GO:0090257)"	"27/144"	0.114844	0.376182	1.60743	-1.57156	"CAMK2D;CALCRL;NCF1;AKAP6;PIK3CG;SLC8A1;RGS2;ADRBK1;GJA5;PDE4B;MEF2A;MEF2C;DMPK;GSTO1;NOS3;PDE4D;SPHK1;TPM1;IGF1;NPNT;SMAD7;ADORA2B;P2RX1;PI16;CALM1;IL6ST;ADA"
"maintenance of location (GO:0051235)"	"28/152"	0.125698	0.39687	1.70361	-1.57438	"FBN2;HEXB;TWF1;CASC5;AURKB;HSP90B1;SGOL1;NRIP1;FLNA;CD36;APOE;SLC30A7;SRGN;PDIA3;HSPA5;SORL1;NDC80;ASPM;SOAT1;IL1B;BCL3;TACC3;FGFR1OP;PLIN2;KDELR2;CALR;EZR;FBN1"
"glycoside metabolic process (GO:0016137)"	"1/17"	0.908853	0.966692	46.5325	-1.57629	"GLA"
"regulation of mitotic sister chromatid segregation (GO:0033047)"	"13/42"	0.0156706	0.105555	0.701046	-1.57631	"UBE2C;PLK1;BUB1B;TTK;CIT;CDC20;CENPF;ESPL1;CDC16;FBXO5;BUB1;DLGAP5;MAD2L1"
"cytoplasmic sequestering of transcription factor (GO:0042994)"	"1/17"	0.908853	0.966692	46.5398	-1.57654	"TACC3"
"ceramide metabolic process (GO:0006672)"	"16/64"	0.0361616	0.187192	0.944479	-1.58259	"CERS6;CERK;ST8SIA2;HEXB;GBA;ORMDL1;CLN6;ACER2;PLA2G15;UGCG;SGPL1;P2RX1;ST8SIA4;ST3GAL5;ITGB8;GLA"
"regulation of mitotic sister chromatid separation (GO:0010965)"	"13/42"	0.0156706	0.105555	0.704644	-1.5844	"UBE2C;PLK1;BUB1B;TTK;CIT;CDC20;CENPF;ESPL1;CDC16;FBXO5;BUB1;DLGAP5;MAD2L1"
"protein polyubiquitination (GO:0000209)"	"33/186"	0.14133	0.424336	1.84835	-1.58446	"PSMD12;PSMD11;PSMD14;PSMD13;NEDD4L;BRCA1;PSMA7;PSMD8;SOX2;ZNRF1;RNF115;PSMD6;PSMD2;PSMD1;RPS27A;BARD1;CDKN2A;UBE2C;PSMA5;PSMA4;PSMC6;PSMA1;UBE2S;UBE2T;NEDD4;PSMC1;CDC16;PSME4;G2E3;TPP2;UBA52;DTL;TRIM56"
"hormone metabolic process (GO:0042445)"	"23/158"	0.492519	0.756075	5.66659	-1.58446	"ENPEP;PLEKHA1;CRABP2;CTSZ;DIO2;DIO3;FURIN;ECE1;NGF;ADH7;SCPEP1;ALDH1A3;CYP26A1;SGPL1;SHH;ANPEP;ALDH1A2;RDH10;CYP1B1;GCNT4;CRYM;PPARGC1A;STRA6"
"negative regulation of ossification (GO:0030279)"	"16/65"	0.0400462	0.198891	0.981269	-1.58475	"CCR1;SRGN;MEF2C;SMAD3;TGFB1;IGFBP5;LRP4;TWIST1;LTBP3;RBPJ;SOX2;SFRP1;CDK6;CHSY1;ID2;PTK2B"
"response to hexose (GO:0009746)"	"16/111"	0.520618	0.787601	6.63966	-1.58531	"MEF2A;EGR1;MEF2C;TGFB1;GPX1;NR1H4;CYBA;THBS1;ICAM1;NME1;LGALS1;SESN2;PTK2B;COL6A3;NPTX1;SOX4"
"regulation of biomineral tissue development (GO:0070167)"	"17/72"	0.0465182	0.220522	1.04914	-1.58604	"CCR1;SRGN;ACVR1;TFAP2A;FBN2;MEF2A;MEF2C;SMAD3;TGFB1;TWIST1;LTBP3;GJA1;MGP;S1PR1;PTK2B;FAM20C;CD276"
"modification-dependent macromolecule catabolic process (GO:0043632)"	"56/368"	0.338385	0.660483	3.83231	-1.58958	"CCNF;BUB1B;ARRB2;USP39;PSMD8;CDC20;SOX2;RNF115;PSMD6;PSMD2;PSMD1;FBXO5;SEC61B;USP3;USP45;UBE4B;UCHL3;CIT;PSMA5;PSMA4;PSMA1;PSME4;SQSTM1;UBA52;DTL;PSMD12;VCP;PSMD11;PSMD14;PSMD13;NEDD4L;PSMA7;AURKB;HSP90B1;ARNTL;AURKA;ZNRF1;CCNB1;EXOSC9;RPS27A;PNPT1;HSPA5;UBE2C;WFS1;EDEM1;PLK1;ERLIN1;PSMC6;UBE2S;PSMC1;NEDD4;CDC16;DNAJC10;CDK2;CDK1;MAD2L1"
"regulation of hormone levels (GO:0010817)"	"33/229"	0.50043	0.762716	5.87349	-1.59095	"IL1RN;ENPEP;CRABP2;CTSZ;FURIN;ECE1;ADH7;AQP1;CPLX3;SCPEP1;SGPL1;SHH;ANPEP;RDH10;CYP1B1;GCNT4;CRYM;PPARGC1A;STRA6;LYN;ANXA1;PLEKHA1;DIO2;MYO5A;DIO3;INHBA;NGF;ALDH1A3;CYP26A1;VGF;ALDH1A2;BTK;LY6E"
"regulation of sister chromatid segregation (GO:0033045)"	"13/42"	0.0156706	0.105555	0.708111	-1.5922	"UBE2C;PLK1;BUB1B;TTK;CIT;CDC20;CENPF;ESPL1;CDC16;FBXO5;BUB1;DLGAP5;MAD2L1"
"negative regulation of nervous system development (GO:0051961)"	"37/211"	0.138911	0.417842	1.82736	-1.59465	"NRP1;PTPRO;LRP4;THY1;NTN1;ARHGAP4;SOX2;EDNRB;LGALS1;DPYSL3;INPP5J;SPP1;TSPO;HES1;APOE;YWHAH;EPHA5;RAP1GAP2;LINGO1;NGFR;NKX6-2;TGFB1;JAG1;HMGA2;SEMA4F;SORL1;CIT;GFAP;ASPM;ID2;ID4;ARHGEF2;VIM;CALR;NGEF;TNFRSF21;CDK5R1"
"mRNA processing (GO:0006397)"	"59/397"	0.396515	0.699245	4.45946	-1.59539	"EIF4A1;DDX41;TTF2;USP39;CCAR1;EFTUD2;LGALS3;PTBP1;SNRPD1;C1QBP;MAGOH;PAPOLA;APOBEC1;NCBP1;THOC1;PAPD4;RNASE4;GTF2F1;GTF2F2;THOC7;PTBP3;THOC6;XRN2;GEMIN6;PPIH;SNRPA1;SNRPE;PABPC1;SNRPF;SLBP;RNASEL;SF3B3;DHX9;SF3B6;U2AF1;HNRNPLL;SNRPB2;HNRNPA1;SRSF10;EIF4E;PPARGC1A;RBM38;HSPA8;PPIL1;HNRNPA3;PNPT1;ALYREF;CPSF2;LSM5;LSM4;LSM2;HNRNPM;LSM6;CSDC2;HNRNPF;HNRNPA2B1;RQCD1;PRPF31;RNPS1"
"positive regulation of intracellular protein transport (GO:0090316)"	"25/131"	0.110591	0.365186	1.58522	-1.59687	"AKAP6;IPO5;SHH;HYAL2;FLNA;SFN;ECT2;SMAD3;TGFB1;TNFSF14;SPHK1;IGF1;TMEM173;SORL1;TNFRSF1A;DAB2;IL1B;TLR9;CDK1;HCLS1;TLR7;ANP32B;TLR4;TLR2;CDK5R1"
"cytochrome complex assembly (GO:0017004)"	"1/17"	0.908853	0.966692	47.1564	-1.59743	"CYBA"
"energy reserve metabolic process (GO:0006112)"	"23/158"	0.492519	0.756075	5.71897	-1.59911	"GLP1R;PID1;GFPT2;ADCY4;GCG;CACNA1D;IQGAP1;ADCY7;RAP1B;PPP1R2;GYS1;PPP1CC;MARCKS;GNG4;MYC;LEPR;MLX;IL6ST;SLC25A5;RPS27A;CALM1;UBA52;PGM1"
"regulation of transcription factor import into nucleus (GO:0042990)"	"17/73"	0.0509612	0.23205	1.095	-1.59958	"SMAD3;TNFSF14;SPHK1;AKAP6;TMEM173;IL1B;PRDX1;BCL3;TLR9;TACC3;NLRP3;HCLS1;FLNA;TLR7;CD36;TLR4;TLR2"
"negative regulation of multi-organism process (GO:0043901)"	"25/133"	0.123098	0.393896	1.71694	-1.59962	"RNASEL;SP100;ZC3HAV1;TRIM8;C1QBP;DHX58;TRIM25;TIMP1;CD36;LBP;JUN;MX1;HMGA2;EIF2AK2;MID2;FAM111A;PLSCR1;IRF8;TRIM59;PTX3;TRIB1;MYD88;ADA;TLR2;TRIM56"
"positive regulation of Ras protein signal transduction (GO:0046579)"	"3/30"	0.796966	0.924054	20.2693	-1.60097	"F2RL1;IGF1;RASGRP4"
"sulfur compound metabolic process (GO:0006790)"	"47/314"	0.39478	0.699245	4.48028	-1.60284	"B4GALT1;HEXB;GSTP1;SLC35D2;HEXA;MGST1;GXYLT1;XYLT1;DLST;CNDP2;GHR;CHSY1;CHST11;HYAL1;GPC1;DSE;CHST15;ARSG;EXTL3;ST3GAL1;ST3GAL2;SLC19A2;ACOT9;ACOT7;GPX1;ANGPT1;CHPF2;GLCE;GSR;BGN;MICAL2;ACSL5;ACSL4;IGF1;SULF2;GGCT;GALNS;MSRA;VCAN;MTAP;B3GNT7;SMS;B3GNT3;B3GNT2;SDC1;HPSE;B4GALT5"
"monocarboxylic acid transport (GO:0015718)"	"15/104"	0.521692	0.78898	6.76381	-1.60312	"ABCC3;ANXA1;ATP8B1;AQP9;PLA2G4A;ACSL4;SLCO2A1;SLC16A6;PLIN2;PPARG;CD36;EMB;APOE;SLC16A2;SLC16A3"
"Notch signaling pathway (GO:0007219)"	"19/131"	0.505554	0.769807	6.13768	-1.60571	"FOXC2;B4GALT1;JAG1;GZMB;FURIN;ARRB2;RBPJ;HDAC9;LFNG;NEURL1B;CDK6;CCND1;MYC;SNAI1;E2F1;HES1;E2F3;RPS27A;UBA52"
"DNA methylation involved in gamete generation (GO:0043046)"	"1/17"	0.908853	0.966692	47.4768	-1.60828	"PRMT7"
"ubiquitin-dependent protein catabolic process (GO:0006511)"	"54/355"	0.342945	0.660483	3.88049	-1.60957	"CCNF;BUB1B;ARRB2;USP39;PSMD8;CDC20;SOX2;RNF115;PSMD6;PSMD2;PSMD1;FBXO5;SEC61B;USP3;USP45;UBE4B;UCHL3;CIT;PSMA5;PSMA4;PSMA1;PSME4;SQSTM1;UBA52;DTL;PSMD12;VCP;PSMD11;PSMD14;PSMD13;NEDD4L;PSMA7;AURKB;HSP90B1;AURKA;ARNTL;ZNRF1;CCNB1;RPS27A;HSPA5;UBE2C;WFS1;EDEM1;PLK1;ERLIN1;PSMC6;UBE2S;PSMC1;NEDD4;DNAJC10;CDK2;CDC16;CDK1;MAD2L1"
"regulation of cell fate commitment (GO:0010453)"	"3/30"	0.796966	0.924054	20.4199	-1.61286	"NKX6-2;RBPJ;DUSP6"
"positive regulation of filopodium assembly (GO:0051491)"	"2/24"	0.852238	0.94714	29.7101	-1.6135	"DPYSL3;FNBP1L"
"organelle localization (GO:0051640)"	"19/129"	0.480764	0.756075	5.77567	-1.61496	"MEF2A;ACTR2;MEF2C;CEP152;PIK3CD;RAB27A;MYO5A;FNBP1L;RASGRP1;NTN1;PIK3CG;NUBP1;AURKA;LAT2;MILR1;BLOC1S6;HHEX;MAP1B;TACC3"
"response to ethanol (GO:0045471)"	"22/109"	0.0878696	0.322468	1.42905	-1.61733	"APOBEC1;EGR1;PRKAA1;TNC;ADH7;ATP5G2;ADCY7;CSF2RA;TNFRSF1A;ICAM1;EPS8;CASP8;CCND1;CCL7;BDH1;CDK1;EIF4EBP1;PTK2B;CCL2;BAK1;APOE;CD14"
"positive regulation of ion transport (GO:0043270)"	"27/186"	0.491901	0.756075	5.79116	-1.61929	"NEDD4L;CACNA1D;AKAP6;THY1;ARRB2;TNFRSF11A;LGALS3;PLCG2;CCL2;TSPO;BAK1;APOE;CCR1;P2RY12;PRELID1;GSTO1;WFS1;GCG;ACTN4;DLG1;GDNF;IL1B;P2RX1;CNKSR3;BAX;CALM1;PLA2R1"
"regulation of glial cell differentiation (GO:0045685)"	"14/50"	0.0239467	0.139761	0.822999	-1.61951	"LINGO1;NKX6-2;HMGA2;CXCR4;SHH;CLCF1;ID2;ID4;CDK1;PPARG;HES1;IL6ST;TNFRSF21;TLR2"
"regulation of stem cell proliferation (GO:0072091)"	"12/86"	0.571028	0.817391	8.04409	-1.62199	"SOX2;ASPM;SHH;TGFB1;ZEB1;PTPRC;MYC;HMGA2;EIF2AK2;LTBP3;NGF;TBX18"
"male meiosis I (GO:0007141)"	"1/17"	0.908853	0.966692	47.8829	-1.62204	"TRIP13"
"histone H4 deacetylation (GO:0070933)"	"1/17"	0.908853	0.966692	47.9439	-1.6241	"HDAC9"
"negative regulation of kidney development (GO:0090185)"	"1/16"	0.895872	0.961869	41.7979	-1.62498	"SHH"
"positive regulation of translation (GO:0045727)"	"16/66"	0.0442217	0.214835	1.05746	-1.62625	"EIF5A;NPM1;RPS27L;PASK;YBX3;THBS1;RPS4X;RBM3;SERP1;CDK4;C1QBP;BCL3;PTK2B;PABPC1;SOX4;WIBG"
"positive regulation of neuron differentiation (GO:0045666)"	"33/217"	0.38761	0.696923	4.51123	-1.62891	"NRP1;SEMA7A;TENM3;NTN1;LRP8;ROBO1;SOX2;RAP1B;DUOXA1;DPYSL3;PTK2B;ABL2;NRCAM;APOE;ECT2;SKIL;LYN;MEF2A;TGIF1;NGFR;MEF2C;CAMK1D;TNFRSF12A;SPHK1;FN1;NGF;ETV5;NME1;ZEB1;FES;PTK7;MAP1B;PLXNB2"
"glycogen metabolic process (GO:0005977)"	"8/59"	0.60625	0.846012	9.74728	-1.62996	"PPP1R2;GYS1;PPP1CC;IL6ST;RPS27A;CALM1;UBA52;PGM1"
"epithelial cell differentiation (GO:0030855)"	"47/303"	0.311403	0.638058	3.62789	-1.6301	"FOXC2;CEBPB;PCNA;PTPRO;BCCIP;RBPJ;DNPH1;LGALS3;BLOC1S6;HHEX;EDNRB;BASP1;CASP6;CASP3;PSAP;PGK1;S1PR1;ANXA7;SKIL;E2F7;SOX4;CTSB;E2F8;MEF2A;FZD1;JUN;MEF2C;SMAD3;CDSN;JAG1;ANXA1;TGFB1;MYO5A;RAB27A;IGF1;POU3F1;SMARCA4;DAB2;PTK7;ID2;CDK1;FAM20C;ADAM9;TAGLN2;CCM2;PPARG;VDAC1"
"RNA splicing	via transesterification reactions (GO:0000375)"	"33/184"	0.12967	0.39687	1.76413	-1.63031
"tissue homeostasis (GO:0001894)"	"19/129"	0.480764	0.756075	5.83133	-1.63052	"BARD1;SASH3;CUBN;NAPSA;WDR36;CXADR;LIPA;CORO1A;ACTB;ACTG1;COL2A1;PRDX1;TLR9;RAC2;ACP5;PTK2B;BAX;CTSH;TLR4"
"monocarboxylic acid metabolic process (GO:0032787)"	"71/473"	0.353046	0.660483	3.94351	-1.63571	"ABCD2;NCF1;ADPGK;BRCA1;HK2;GHR;HK3;SCPEP1;HPGDS;ACADL;DSE;SESN2;RNPEP;CYP1B1;SLC16A3;PGM1;ABCC3;LYPLA2;LYPLA1;ACOT7;GPX1;SYK;SPHK1;PGAM1;BGN;PLA2G4A;ACSL5;ACSL4;PTGR1;PGD;KMO;TNFRSF1A;PLA2G15;UGDH;ALDH1A3;VCAN;PKM;ALDH1A2;DPEP2;PPARG;TLR2;PON3;PRKAA1;PFKFB4;CRABP2;SHMT1;ALOX15;LTC4S;ADH7;PTGS1;SGPL1;LDHA;MTHFD1L;RDH10;ALOX5;PDPN;PGK1;RPP14;PPARGC1A;STRA6;CD74;ATP8B1;NR1H4;MYO5A;IGF1;PDP1;CYP26A1…
"I-kappaB kinase/NF-kappaB signaling (GO:0007249)"	"13/42"	0.0156706	0.105555	0.728366	-1.63775	"TICAM2;RIPK3;TANK;TIFA;BCL3;REL;BTK;TLR8;IKBKG;CD14;RPS27A;UBA52;TLR4"
"response to peptide hormone (GO:0043434)"	"56/364"	0.31129	0.638058	3.65637	-1.6429	"GLP1R;BTG2;PDE3B;PLAT;TCIRG1;GHR;FGF5;GJA1;HHEX;SESN2;AP3S1;TIMP1;JUNB;YWHAG;APOBEC1;ATP6V0B;ANXA1;ARG1;NGF;APRT;CCNA2;F7;RAB31;BDH1;VGF;ATP6V1B2;TLR9;PPARG;TRIM16;ATP6V0D2;TLR2;ATP6V1A;FOXC2;PRKAA1;GCNT1;ADCY4;PIK3R3;HDAC9;ADCY7;GNG4;EIF4EBP1;ATP6V1H;APOE;EIF4E;SH2B2;LYN;EGR1;PTPN1;MYO5A;GCG;INHBB;ASS1;RAB13;CDK1;TEK;PTPN2"
"regulation of neuron differentiation (GO:0045664)"	"66/405"	0.165835	0.456745	2.09656	-1.64292	"NRP1;TENM3;PTPRO;ARHGAP4;ROBO1;SOX2;CDC20;PREX1;EDNRB;LGALS1;DUOXA1;DPYSL3;NRCAM;YWHAG;YWHAH;MEF2A;TGIF1;WDR36;MEF2C;CAMK1D;TNFRSF12A;SPHK1;NGF;ETV5;NME1;CIT;ASPM;ZEB1;MAP1B;TNIK;NGEF;ARF6;SEMA7A;LRP4;THY1;NTN1;LRP8;RAP1B;SPP1;INPP5J;PTK2B;ABL2;HES1;APOE;ECT2;SKIL;PLXNA4;RAP1GAP2;TFAP2A;LYN;NGFR;LINGO1;JAG1;FN1;SEMA4F;GFAP;CCDC88A;PTK7;FES;NEDD4;ID2;ID4;PLXNB2;CALR;VIM;CDK5R1"
"transcription initiation from RNA polymerase II promoter (GO:0006367)"	"28/187"	0.430302	0.722878	5.06849	-1.6448	"GTF2A2;SERPINE1;NEDD4L;RBPJ;MED14;MYC;E2F2;E2F3;RPS27A;PPARGC1A;JUNB;SKIL;NR2C2AP;TGIF1;CDKN2B;SMAD3;VDR;NR1H4;GTF2F1;GTF2F2;RUNX2;SMAD7;NR4A3;RBL1;PPARG;UBA52;TAF2;HIST1H4F"
"reproductive structure development (GO:0048608)"	"41/265"	0.33159	0.655021	3.89579	-1.64826	"CITED2;CHD7;CCNF;HMGB2;RBPJ;YBX3;ICAM1;LFNG;SOX2;SHH;BASP1;PEG10;RDH10;HES1;BAK1;JUNB;E2F7;E2F8;STRA6;FZD1;RRM1;FZD6;FANCA;HMGA2;INHBB;INHBA;EIF2S2;SFRP4;DLG1;MMP14;SFRP1;VGF;AXL;TYRO3;MMP19;BAX;PPARG;ANG;TLR5;MET;ADA"
"response to light stimulus (GO:0009416)"	"48/322"	0.403366	0.699245	4.61009	-1.64928	"PRKAA1;FEN1;RGS14;PDE1B;ATP1A3;NOC2L;LRP8;AURKB;AQP1;PPP1CC;CASP7;GNGT2;CCND1;HYAL1;CASP3;RDH10;MYC;HYAL2;GPC1;CHEK1;PMAIP1;BAK1;APOE;JUNB;POLH;MAP4K3;STRA6;ZRANB3;TIPIN;GPX1;KCNJ10;DDIAS;ASNS;UBE4B;FOS;CDC25A;APOC2;NEDD4;ID2;BCL3;RBP1;BAX;SDC1;SIK1;CALM1;DTL;RAD18;METAP2"
"positive regulation of protein targeting to membrane (GO:0090314)"	"1/17"	0.908853	0.966692	48.6899	-1.64938	"CDK5R1"
"protein homooligomerization (GO:0051260)"	"35/230"	0.381332	0.69009	4.452	-1.6514	"VCP;SHMT1;ATL2;KCNA3;MGST1;THG1L;C1QTNF1;ACADL;DPYSL3;HMOX1;STOM;TK1;BID;ECT2;SKIL;TGM2;VASP;DUT;KCNJ10;PNPT1;GCH1;RIPK3;MLKL;ARG1;GPX3;DHPS;RAD51;SHKBP1;P2RX1;IMPDH2;CCDC88C;ALOX5AP;BAX;KCTD12;ANGPTL4"
"developmental growth involved in morphogenesis (GO:0060560)"	"18/79"	0.0529122	0.23449	1.14001	-1.65341	"NRP1;SEMA7A;TGFB1;CCL11;CADM1;WNT7B;TNC;IQGAP1;DCLK1;ROBO1;AURKA;SHH;BIN3;PTK7;MAP1B;RDH10;S1PR1;SPRY2"
"female pregnancy (GO:0007565)"	"12/85"	0.556066	0.810382	7.88232	-1.65725	"FOSL1;THBD;IL1RN;TGFB1;EPYC;SPHK1;IGFBP2;CD38;FOS;ETS1;FOSL2;BYSL"
"acyl-CoA biosynthetic process (GO:0071616)"	"2/24"	0.852238	0.94714	30.5582	-1.65956	"ACSL5;ACSL4"
"regulation of kidney development (GO:0090183)"	"7/52"	0.613737	0.84851	10.1132	-1.66133	"EGR1;SHH;TGFB1;FOXD1;GDNF;BASP1;MYC"
"regulation of blood circulation (GO:1903522)"	"30/204"	0.461819	0.740346	5.52676	-1.66156	"GLP1R;CAMK2D;ATP2A2;CACNA1D;ECE1;HTR2A;SLC8A1;PIK3CG;ICAM1;SCPEP1;GJA1;RGS2;ADRBK1;GJA5;PDE4B;CD38;HMOX1;MEF2A;MEF2C;DMPK;GSTO1;NOS3;PDE4D;TPM1;SMAD7;P2RX1;TBXAS1;F2RL1;CALM1;ADA"
"thioester biosynthetic process (GO:0035384)"	"2/24"	0.852238	0.94714	30.6148	-1.66263	"ACSL5;ACSL4"
"dephosphorylation (GO:0016311)"	"44/278"	0.276511	0.597299	3.23104	-1.66508	"PON3;PFKFB4;PTPRO;PPM1H;DAPP1;PTPN22;PTPRJ;NTPCR;PPM1G;PPP1CC;NT5E;PPP4C;DUSP10;UBASH3B;INPP5D;INPP5J;ACP5;ACP1;PPAPDC1B;DLGAP5;DUSP4;PTPN18;PTPN1;DUSP5;PGAM1;OCRL;SYNJ2;CDC25C;CDC25A;DUSP6;CDC25B;PDP1;MINPP1;DLG1;NCEH1;PTPRC;PTPN9;CYCS;LPPR3;ALPL;PTPN6;PTPN7;PTPN2;CDKN3"
"peptidyl-serine modification (GO:0018209)"	"14/97"	0.522865	0.78898	7.04187	-1.66903	"MAP4K1;CAMK2D;PRKAA1;GALNT2;PLK1;BGN;HMGA2;AURKB;AURKA;MAPKAPK3;ADRBK1;CDK1;CLSPN;CDK5R1"
"neurotrophin signaling pathway (GO:0038179)"	"42/278"	0.381739	0.690571	4.51544	-1.67178	"TRIO;PDE1B;CD80;ADCY4;PIK3CD;FURIN;ADCY7;ARHGAP4;FGD2;RAP1B;FGF5;FGD3;RPS6KA3;ABR;CASP3;ADRBK1;RPS6KA1;RPS27A;ECT2;VAV3;MEF2A;DUSP4;LINGO1;NGFR;MEF2C;NGF;VAV1;DUSP6;TIAM2;BTC;MAPK11;MAPKAPK3;ARHGEF3;CDK1;ARHGEF2;CALM1;ARHGEF7;SQSTM1;UBA52;NGEF;MYD88;ARHGEF6"
"response to insulin (GO:0032868)"	"37/246"	0.401648	0.699245	4.67525	-1.67259	"ATP6V1A;FOXC2;PRKAA1;PDE3B;GCNT1;PIK3R3;TCIRG1;HDAC9;GHR;FGF5;SESN2;EIF4EBP1;ATP6V1H;APOE;AP3S1;EIF4E;SH2B2;YWHAG;APOBEC1;LYN;EGR1;PTPN1;ATP6V0B;MYO5A;INHBB;APRT;RAB31;VGF;BDH1;RAB13;ATP6V1B2;TLR9;CDK1;PPARG;ATP6V0D2;PTPN2;TLR2"
"cellular response to estrogen stimulus (GO:0071391)"	"3/30"	0.796966	0.924054	21.1825	-1.6731	"SFRP1;H2AFZ;TNFRSF1A"
"regulation of peptide transport (GO:0090087)"	"35/231"	0.390349	0.696923	4.63532	-1.67372	"GLP1R;GPR68;PDE3B;CHD7;CACNA1D;IQGAP1;ARNTL;RAP1B;SERP1;PRDX1;CD38;NLRP3;SEC11A;SOX4;SEC11C;EPHA5;CD74;TNFSF14;SPHK1;HMGA2;INHBB;GCG;PASK;GLUD1;SPCS3;MARCKS;SFRP1;IL1B;BCL3;TLR9;BIRC5;TLR7;SLC25A5;TLR4;TLR2"
"regulation of cAMP biosynthetic process (GO:0030817)"	"14/98"	0.537075	0.79147	7.19237	-1.68203	"GLP1R;ABCA1;CALCRL;GPR65;PDE2A;GNAI3;AKAP6;GCG;ADCY7;MRAP;EDNRB;ADORA2B;CALM1;CCR2"
"neurotrophin TRK receptor signaling pathway (GO:0048011)"	"41/274"	0.405584	0.699245	4.70862	-1.68453	"TRIO;PDE1B;CD80;ADCY4;PIK3CD;FURIN;ADCY7;ARHGAP4;FGD2;FGF5;FGD3;RPS6KA3;ABR;ADRBK1;CASP3;RPS6KA1;RPS27A;ECT2;VAV3;MEF2A;DUSP4;LINGO1;NGFR;MEF2C;NGF;DUSP6;VAV1;TIAM2;BTC;MAPK11;MAPKAPK3;ARHGEF3;CDK1;ARHGEF2;CALM1;ARHGEF7;UBA52;SQSTM1;MYD88;NGEF;ARHGEF6"
"lipid modification (GO:0030258)"	"20/134"	0.456607	0.737711	5.54615	-1.68716	"PI4K2B;ABCD2;PRKAA1;CERK;SPHK1;PIK3CD;OCRL;SYNJ2;ADH7;DGKZ;PIK3CG;PIK3R6;ACADL;SOAT1;INPP5D;SESN2;INPP5J;PPARG;PPARGC1A;PPAPDC1B"
"modification-dependent protein catabolic process (GO:0019941)"	"54/364"	0.407545	0.699245	4.71749	-1.6877	"CCNF;BUB1B;ARRB2;USP39;PSMD8;SOX2;CDC20;RNF115;PSMD6;PSMD2;PSMD1;SEC61B;FBXO5;USP3;USP45;UBE4B;UCHL3;CIT;PSMA5;PSMA4;PSMA1;PSME4;UBA52;DTL;SQSTM1;PSMD12;VCP;PSMD11;PSMD14;PSMD13;NEDD4L;PSMA7;AURKB;HSP90B1;ARNTL;AURKA;ZNRF1;CCNB1;RPS27A;HSPA5;WFS1;UBE2C;EDEM1;PLK1;ERLIN1;PSMC6;UBE2S;PSMC1;NEDD4;CDK2;DNAJC10;CDC16;CDK1;MAD2L1"
"organelle assembly (GO:0070925)"	"44/278"	0.276511	0.597299	3.27647	-1.68849	"TTC26;MIS12;CASC5;SNX10;KIF11;CORO1A;CENPA;AURKA;C1QBP;SH3PXD2B;FLNA;RCC1;CEP192;NEK2;MYBL2;FBXO5;CTSD;ATG5;MEF2A;TMOD1;PLK4;CENPT;ACTR2;MEF2C;NPM1;CENPW;CEP152;HAUS4;HAUS3;OCRL;HAUS6;CFLAR;CENPE;ANLN;CENPF;BIN2;CENPH;TMEM138;KIFC1;CENPJ;TMEM216;SASS6;TSR1;CEP41"
"glutamate metabolic process (GO:0006536)"	"2/24"	0.852238	0.94714	31.1374	-1.69101	"GLUD1;ALDH18A1"
"positive regulation of cell projection organization (GO:0031346)"	"31/195"	0.309663	0.638058	3.76414	-1.69132	"NRP1;SEMA7A;TENM3;FNBP1L;LRP8;NTN1;AQP1;ROBO1;RAP1B;DPYSL3;RAC2;PTK2B;ABL2;APOE;SKIL;LYN;NGFR;CAMK1D;TNFRSF12A;SPHK1;FN1;NGF;NME1;ARPC2;FES;PTK7;MAP1B;PLXNB2;F2RL1;ARHGEF7;PFN1"
"cellular response to radiation (GO:0071478)"	"24/126"	0.117589	0.380592	1.75243	-1.6929	"EGR1;BLM;GADD45A;XRCC5;DDIAS;CYBA;NOC2L;CDC25A;AURKB;AQP1;RAD51AP1;SFRP1;RAD51;HYAL1;MYC;HYAL2;NEDD4;FIGNL1;CHEK1;BAX;BAK1;CALM1;ECT2;METAP2"
"neuron migration (GO:0001764)"	"17/116"	0.49354	0.756075	6.05589	-1.69331	"MEF2A;NRP1;MEF2C;TWIST1;CXCR4;NTN1;DCLK1;ASPM;GJA1;TUBB2B;AXL;CHL1;LHX6;BAX;NRCAM;MDGA1;CDK5R1"
"positive regulation of lipid biosynthetic process (GO:0046889)"	"7/52"	0.613737	0.84851	10.3342	-1.69763	"PRKAA1;ANXA1;APOC2;IL1B;HTR2B;APOE;HTR2A"
"fat cell differentiation (GO:0045444)"	"20/96"	0.0811653	0.309316	1.44682	-1.69769	"CEBPA;CEBPB;PID1;GPX1;ERAP1;HMGA2;INHBB;NOC3L;PLAC8;MRAP;RGS2;SOCS1;LRG1;FABP4;CCND1;ID4;LRRC8C;PPARG;PPARGC1A;SH2B2"
"intrinsic apoptotic signaling pathway in response to DNA damage (GO:0008630)"	"18/79"	0.0529122	0.23449	1.17227	-1.70019	"SHISA5;RPS27L;AEN;BRCA1;TNFRSF1B;TNFRSF1A;PYCARD;BCL3;E2F1;PMAIP1;HMOX1;BAX;SFN;BAK1;IKBKE;FNIP2;MCL1;IER3"
"negative regulation of cell development (GO:0010721)"	"41/239"	0.152065	0.428736	2.00812	-1.70071	"FOXC2;NRP1;PTPRO;LRP4;THY1;NTN1;ARHGAP4;SOX2;EDNRB;LGALS1;DPYSL3;INPP5J;SPP1;TSPO;HES1;APOE;YWHAH;RAP1GAP2;LINGO1;NGFR;JAG1;NKX6-2;TGFB1;RCC2;HMGA2;SEMA4F;SORL1;VASN;GFAP;SMAD7;CIT;ASPM;SFRP1;ID2;ID4;PI16;CALR;ARHGEF2;VIM;NGEF;CDK5R1"
"regulation of lipid metabolic process (GO:0019216)"	"38/245"	0.33429	0.65823	4.06715	-1.70089	"ABCD2;PRKAA1;PDE3B;HTR2B;PIK3R3;TWIST1;HTR2A;BRCA1;PIK3CG;PIK3R6;PIK3R5;ACADL;PSAP;TSPO;PTK2B;APOD;IGFBP7;APOE;PPARGC1A;LYN;VAV3;ANXA1;TGFB1;VDR;GOLM1;NR1H4;DNAJC15;FGR;PDP1;RBL1;APOC2;IL1B;ID2;APOC1;SNAI1;PPARG;SIK1;TEK"
"regulation of canonical Wnt signaling pathway (GO:0060828)"	"23/152"	0.424606	0.718781	5.1616	-1.70435	"FZD1;EGR1;SMAD3;FZD6;PTPRO;LRP4;NRARP;RBPJ;TBX18;ARNTL;NKD2;SOX2;ASPM;SFRP4;DAB2;SHH;SFRP1;G3BP1;ROR2;LGR6;SOX4;CTHRC1;WLS"
"defense response to fungus (GO:0050832)"	"2/23"	0.836304	0.9419	28.4833	-1.7049	"TGFB1;COTL1"
"drug transmembrane transport (GO:0006855)"	"1/16"	0.895872	0.961869	43.9697	-1.70942	"ATP8B1"
"negative regulation of wound healing (GO:0061045)"	"14/50"	0.0239467	0.139761	0.871152	-1.71427	"SMAD3;ANXA2;NOS3;PROS1;SERPINE1;PLAUR;PLAT;KNG1;THBD;C1QTNF1;UBASH3B;PLAU;CD109;APOE"
"regulation of circadian sleep/wake cycle	sleep (GO:0045187)"	"1/16"	0.895872	0.961869	44.104	-1.71464
"regulation of viral process (GO:0050792)"	"23/152"	0.424606	0.718781	5.1944	-1.71518	"TOP2A;RNASEL;JUN;SP100;NCBP1;MX1;HMGA2;EIF2AK2;ZC3HAV1;SSRP1;GTF2F1;GTF2F2;MID2;SMARCA4;TRIM8;FAM111A;PLSCR1;MDFIC;TRIM25;PPIH;TRIM59;PTX3;TRIM56"
"regulation of JNK cascade (GO:0046328)"	"27/148"	0.140028	0.420684	1.981	-1.71529	"IL1RN;GSTP1;TNFRSF11A;EDA2R;PYCARD;SDCBP;DUSP10;PTK2B;MAP4K4;MAP4K1;GADD45B;SYK;GADD45A;WNT7B;CARD9;GADD45G;SFRP4;DAB2;SFRP1;MDFIC;TRAF4;IL1B;TLR9;F2RL1;TNIK;TLR4;MYD88"
"regulation of blood pressure (GO:0008217)"	"20/133"	0.444425	0.732784	5.52135	-1.71661	"KCNK6;ENPEP;GCH1;NOS3;ERAP1;NEDD4L;ECE1;CYBA;PRCP;RENBP;PTGS1;MANF;ACTA2;SCPEP1;EDNRB;ID2;P2RX1;HMOX1;PPARG;IER3"
"guanosine-containing compound catabolic process (GO:1901069)"	"39/246"	0.287825	0.6039	3.40389	-1.71674	"GFM1;ARF1;DIRAS1;ATL2;GNAI3;RND3;RERG;EFTUD2;RAP1B;GNA13;TUBA1C;SEPT9;TUBB6;GNA15;GNGT2;TUBB3;RAC2;GCH1;MX1;RHOG;RAB27A;GTPBP8;TUBG1;GEM;GTPBP4;TUBA4A;GNL3;TUFM;ARL4C;EEF1A1;RAB32;TUBB2B;TUBB2A;RAP2B;RAB31;RAB13;ADSSL1;RAN;ARF6"
"regulation of striated muscle tissue development (GO:0016202)"	"22/112"	0.105841	0.35859	1.67449	-1.71731	"MEF2A;ACVR1;MEF2C;SMAD3;BTG1;TGFB1;MEGF10;IGFBP3;TWIST1;AKAP6;RBPJ;YBX3;HDAC9;ARNTL;EFNB2;CENPF;SHH;GJA1;CCNB1;GPC1;CDK1;PI16"
"histone lysine demethylation (GO:0070076)"	"2/24"	0.852238	0.94714	31.63	-1.71777	"HIST1H4A;KDM7A"
"cardiac muscle cell differentiation (GO:0055007)"	"3/29"	0.779235	0.923951	21.7353	-1.71919	"MEF2C;SIK1;CALR"
"regulation of circadian sleep/wake cycle (GO:0042749)"	"1/16"	0.895872	0.961869	44.262	-1.72078	"ADA"
"ectoderm development (GO:0007398)"	"1/16"	0.895872	0.961869	44.2871	-1.72176	"SHH"
"cochlea development (GO:0090102)"	"1/16"	0.895872	0.961869	44.3201	-1.72304	"HES1"
"protein oligomerization (GO:0051259)"	"58/366"	0.239087	0.55279	2.90823	-1.72394	"UXS1;TRADD;THG1L;PANX1;SEPT9;GJA1;CASP8;C1QTNF1;ACADL;RPS19;DPYSL3;TK1;TGM2;ANXA2;RIPK3;GPX3;ARG1;DHPS;C1QL2;TNFRSF1A;ANGPTL4;KCTD12;SQSTM1;DGKH;CAMK2D;BLM;PRKAA1;VCP;SHMT1;ATL2;MGST1;KCNA3;LRP4;NLRP3;STOM;HMOX1;BID;ECT2;SKIL;S100A10;VASP;DUT;RRM1;NPM1;PNPT1;RRM2;KCNJ10;MLKL;GCH1;GJB1;RAD51;IMPDH2;SHKBP1;P2RX1;ALOX5AP;CCDC88C;BAX;TEK"
"positive regulation of phospholipase activity (GO:0010518)"	"18/80"	0.0575824	0.247731	1.23552	-1.72406	"ARF4;PDE1B;C5AR1;ADCY4;HTR2B;HTR2A;NGF;ADCY7;ARHGAP6;RASGRP4;GNA13;GNA15;APOC2;ADRBK1;ABL2;ANG;CALM1;PLCB2"
"ribonucleoprotein complex subunit organization (GO:0071826)"	"22/145"	0.423208	0.717607	5.20403	-1.72687	"MCTS1;NPM1;PRMT7;NUFIP1;NCBP1;RPSA;USP39;TICRR;RPS17;SHQ1;RPS19;SNRPD1;EIF3I;C1QBP;TSR1;PRPF31;GEMIN6;SNRPE;SNRPF;SRSF10;MRRF;EIF3A"
"cellular aldehyde metabolic process (GO:0006081)"	"6/46"	0.642206	0.866208	12.0322	-1.72819	"ALDH3A1;ALDH1A3;ALDH1A2;RDH10;ESD;CYP1B1"
"exploration behavior (GO:0035640)"	"1/16"	0.895872	0.961869	44.4665	-1.72873	"CHL1"
"positive regulation of ion transmembrane transport (GO:0034767)"	"10/72"	0.578572	0.820761	8.76782	-1.73185	"LGALS3;GSTO1;CNKSR3;PLCG2;CCL2;NEDD4L;AKAP6;GCG;ACTN4;CALM1"
"plasma membrane organization (GO:0007009)"	"18/121"	0.46778	0.746163	5.91885	-1.7331	"MACF1;FCER1G;ANXA2;MYOF;AHNAK2;MYO5A;CXCR4;FNBP1L;MYL12A;NKD2;DLG1;PLSCR1;SERP1;RAB31;BIN2;MICALL1;TMED2;VAMP5"
"response to carbohydrate (GO:0009743)"	"21/139"	0.433573	0.725894	5.41402	-1.73439	"LYN;MEF2A;EGR1;MEF2C;TGFB1;GPX1;CALCRL;PRKCB;NR1H4;CYBA;THBS1;NME1;ICAM1;LGALS1;CLEC7A;IL1B;SESN2;PTK2B;COL6A3;NPTX1;SOX4"
"GTP catabolic process (GO:0006184)"	"39/243"	0.264713	0.57769	3.16387	-1.73607	"GFM1;ARF1;DIRAS1;ATL2;GNAI3;RND3;RERG;EFTUD2;RAP1B;GNA13;TUBA1C;SEPT9;TUBB6;GNA15;GNGT2;TUBB3;RAC2;GCH1;MX1;RHOG;RAB27A;GTPBP8;TUBG1;GEM;GTPBP4;TUBA4A;GNL3;TUFM;ARL4C;EEF1A1;RAB32;TUBB2B;TUBB2A;RAP2B;RAB31;RAB13;ADSSL1;RAN;ARF6"
"regulation of axon extension (GO:0030516)"	"14/51"	0.0271368	0.152922	0.925245	-1.73745	"NRP1;SEMA7A;WDR36;TNFRSF12A;FN1;SEMA4F;NGF;NTN1;ARHGAP4;MAP1B;NRCAM;APOE;PLXNA4;CDK5R1"
"transmembrane receptor protein serine/threonine kinase signaling pathway (GO:0007178)"	"34/196"	0.163816	0.452457	2.19144	-1.73795	"CITED2;SERPINE1;NEDD4L;FURIN;ARRB2;LTBP3;FSTL1;PPP1CC;FAM83G;XPO1;MYC;TRPS1;CCL2;PMEPA1;RPS27A;JUNB;SKIL;KLF10;ACVR1;TGIF1;EGR1;JUN;CDKN2B;SMAD3;TGFB1;INHBB;INHBA;FOS;RUNX2;SMAD7;RBL1;ZYX;ADAM9;UBA52"
"GTP metabolic process (GO:0046039)"	"42/258"	0.229434	0.539126	2.81322	-1.73802	"GFM1;ARF1;DIRAS1;ATL2;GNAI3;RND3;RERG;EFTUD2;RAP1B;GNA13;SEPT9;TUBA1C;TUBB6;GNA15;GNGT2;TUBB3;RAC2;GCH1;MX1;NME2;RHOG;RAB27A;NME4;GTPBP8;TUBG1;GEM;GTPBP4;TUBA4A;NME1;GNL3;TUFM;EEF1A1;ARL4C;RAB32;TUBB2B;TUBB2A;RAP2B;RAB31;RAB13;ADSSL1;RAN;ARF6"
"positive regulation of transcription factor import into nucleus (GO:0042993)"	"12/36"	0.0127711	0.0923586	0.729679	-1.73815	"SMAD3;TNFSF14;SPHK1;IL1B;TLR9;HCLS1;FLNA;AKAP6;TLR7;TMEM173;TLR4;TLR2"
"cellular polysaccharide biosynthetic process (GO:0033692)"	"6/46"	0.642206	0.866208	12.1043	-1.73855	"GYS1;RPS27A;NANS;UBA52;COLGALT1;PGM1"
"positive regulation of cyclic nucleotide metabolic process (GO:0030801)"	"13/91"	0.538891	0.793669	7.53215	-1.74059	"GLP1R;ABCA1;CALCRL;NOS3;GPR65;GCG;ADCY7;GNB2L1;MRAP;ADORA2B;APOE;CALM1;PF4"
"organ morphogenesis (GO:0009887)"	"65/405"	0.197331	0.498108	2.49763	-1.74069	"NRP1;COL18A1;TENM3;CITED2;ELN;GMNN;ZFAND5;CHD7;HTR2B;TNC;PLOD3;AQP5;SLC8A1;AQP1;LFNG;SHH;SERP1;ZMIZ1;HYAL1;HYAL2;ITGAX;SOX4;SYK;RUNX2;ALDH1A3;MMP14;ZEB1;COL2A1;ALDH1A2;FAM20C;COL8A1;ROR2;TUFT1;COL11A1;TCF7;GBA;GCNT1;TWIST1;LRP4;EFNB2;SGPL1;HLX;CCL2;GCNT4;BAK1;STRA6;TFAP2A;GDF11;SMAD3;CDSN;PLEKHA1;VDR;WNT7B;MYO5A;CELA1;INHBA;PALB2;FLI1;SMARCA4;TBX15;DLG1;ID2;COL5A2;BAX;SDC1"
"negative regulation of intracellular transport (GO:0032387)"	"21/104"	0.0934183	0.332233	1.5797	-1.7407	"BARD1;FZD1;SLC35F6;LYPLA1;SP100;TGFB1;FAM89B;CD300A;PDE2A;CABP1;RANGAP1;MDFIC;MAP1B;TACC3;HMOX1;NLRP3;APOD;CD36;SLC25A5;SOX4;IER3"
"mesoderm development (GO:0007498)"	"7/52"	0.613737	0.84851	10.5978	-1.74093	"HCK;FOXC2;GDF11;TIE1;BTK;IKZF1;PALB2"
"positive regulation of homeostatic process (GO:0032846)"	"24/130"	0.145065	0.428232	2.05361	-1.74165	"ANXA1;SYK;GPR68;TINF2;HMGB2;AKAP6;GCG;INHBA;THY1;LTBP3;TNFRSF11A;ETS1;KNG1;EDNRB;TAL1;INPP5D;IL1B;ID2;SPP1;BAX;ADAM8;NCKAP1L;BAK1;PPARGC1A"
"membrane lipid metabolic process (GO:0006643)"	"26/162"	0.313831	0.638058	3.87722	-1.74213	"CERK;HEXB;GBA;HEXA;CLN6;UGCG;SGPL1;PSAP;ST8SIA4;CYP1B1;ST3GAL5;ITGB8;ARSG;CERS6;ST8SIA2;SPHK1;ORMDL1;PLA2G15;ACER2;P2RX1;PIGA;BAX;SMPDL3A;GLA;ST6GALNAC4;SERINC5"
"skeletal system development (GO:0001501)"	"29/162"	0.149555	0.428533	2.05618	-1.74238	"HEXB;CHD7;AEBP1;ADAMTS4;RPS6KA3;LGALS3;SHH;SERP1;TRPS1;PRDX1;SH3PXD2B;SOX4;CMKLR1;KLF10;GDF11;POSTN;VDR;IGFBP4;IGF1;MMP9;SULF2;RUNX1;BMP1;COL2A1;COL5A2;CDH11;FAM20C;ALPL;FBN1"
"proteolysis involved in cellular protein catabolic process (GO:0051603)"	"61/391"	0.26791	0.582315	3.22898	-1.74605	"CCNF;BUB1B;ARRB2;USP39;CTSS;PSMD8;CDC20;SOX2;RNF115;PSMD6;CASP8;CTSL;PSMD2;ENC1;PSMD1;SEC61B;FBXO5;CTSB;USP3;USP45;UBE4B;UCHL3;CIT;PSMA5;PSMA4;PSMA1;PSME4;UBA52;DTL;SQSTM1;VCP;PSMD12;PSMD11;PSMD14;PSMD13;NEDD4L;PSMA7;AURKB;HSP90B1;ARNTL;AURKA;ZNRF1;CCNB1;PMAIP1;RPS27A;HSPA5;WFS1;UBE2C;EDEM1;PLK1;ERLIN1;PSMC6;UBE2S;PSMC1;NEDD4;CDK2;DNAJC10;CDC16;CDK1;MAD2L1;LGMN"
"regulation of pH (GO:0006885)"	"7/52"	0.613737	0.84851	10.6343	-1.74694	"EDNRB;SLC9A5;MAFG;SLC11A1;ATP6V1H;CLN6;CLN5"
"regulation of fatty acid metabolic process (GO:0019217)"	"10/72"	0.578572	0.820761	8.84981	-1.74805	"PDP1;ABCD2;ANXA1;ACADL;APOC2;APOC1;TWIST1;PPARG;BRCA1;PPARGC1A"
"regulation of synapse assembly (GO:0051963)"	"5/41"	0.694133	0.886192	14.4712	-1.74844	"EPHA5;MEF2A;MEF2C;SRPX2;THBS2"
"muscle structure development (GO:0061061)"	"16/109"	0.493723	0.756075	6.25514	-1.74903	"MEF2A;MEF2C;EGR3;TWIST1;NEB;IGF1;AEBP1;ASS1;FXR1;CENPF;BASP1;LMNA;ITGA7;COL6A3;VAMP5;STRA6"
"cellular response to hormone stimulus (GO:0032870)"	"69/462"	0.370268	0.676567	4.47809	-1.74969	"GLP1R;PID1;PDE3B;TNC;PLOD3;TCIRG1;CTSS;AQP1;GHR;FGF5;UCN2;CTSL;NUP62;CTSH;AP3S1;JUNB;YWHAG;CTSB;APOBEC1;ACVR1;MEF2C;ATP6V0B;ANXA1;H2AFZ;ARG1;LMO2;IGFBP2;FOS;APRT;TNFRSF1A;SFRP1;RAB31;ATP6V1B2;TLR9;PPARG;ATP6V0D2;ATP6V1A;FOXC2;PRKAA1;PTGER2;ADCY4;ATP1A3;PIK3R3;HDAC9;ADCY7;GNG4;EIF4EBP1;ATP6V1H;IGFBP7;EIF4E;PPARGC1A;SH2B2;EGR1;PTPN1;TGFB1;EGR3;VDR;NR1H4;MYO5A;ASNS;GCG;INHBB;INHBA;ASS1;FOSL2;NR4A3;…
"muscle fiber development (GO:0048747)"	"5/40"	0.674994	0.886192	14.487	-1.75035	"BIN3;CXADR;GPX1;CAPZB;SLC8A1"
"cellular response to insulin stimulus (GO:0032869)"	"30/195"	0.373221	0.680695	4.55074	-1.7504	"ATP6V1A;FOXC2;PRKAA1;PDE3B;PIK3R3;TCIRG1;HDAC9;GHR;FGF5;EIF4EBP1;ATP6V1H;AP3S1;EIF4E;SH2B2;YWHAG;APOBEC1;EGR1;PTPN1;ATP6V0B;MYO5A;INHBB;APRT;RAB31;RAB13;ATP6V1B2;TLR9;CDK1;PPARG;ATP6V0D2;PTPN2"
"regulation of metal ion transport (GO:0010959)"	"42/250"	0.178138	0.467781	2.30571	-1.75178	"CD63;CAMK2D;NEDD4L;AKAP6;CACNA1D;HTR2A;THY1;CABP1;ARRB2;SLC8A1;ICAM1;LGALS3;GJA1;UBASH3B;PDE4B;PLCG2;PTK2B;CCL2;STOM;TSPO;BAK1;YWHAH;CCR1;P2RY12;LYN;TGFB1;DMPK;WFS1;NOS3;GSTO1;PDE4D;MYO5A;GCG;ACTN4;DLG1;NEDD4;P2RX1;CNKSR3;BAX;PTPN6;SIK1;CALM1"
"regulation of vasoconstriction (GO:0019229)"	"7/52"	0.613737	0.84851	10.6654	-1.75203	"GJA1;P2RX1;TBXAS1;CD38;ECE1;HTR2A;ICAM1"
"regulation of G2/M transition of mitotic cell cycle (GO:0010389)"	"12/34"	0.0090159	0.0720242	0.666047	-1.75221	"CCNA2;RAD51B;CENPF;RNASEH2B;CCND1;CDKN2A;CDK4;RCC2;CDC7;CLSPN;AURKB;TICRR"
"regulation of sensory perception of pain (GO:0051930)"	"2/23"	0.836304	0.9419	29.2821	-1.75271	"EDNRB;KCNJ10"
"regulation of purine nucleotide biosynthetic process (GO:1900371)"	"18/119"	0.442073	0.732784	5.64124	-1.75388	"GLP1R;ABCA1;PID1;CALCRL;NOS3;GPR65;PDE2A;GNAI3;AKAP6;GCG;ADCY7;MRAP;EDNRB;ADORA2B;APOE;CALM1;PPARGC1A;CCR2"
"regulation of nucleotide biosynthetic process (GO:0030808)"	"18/119"	0.442073	0.732784	5.64325	-1.75451	"GLP1R;ABCA1;PID1;CALCRL;NOS3;GPR65;PDE2A;GNAI3;AKAP6;GCG;ADCY7;MRAP;EDNRB;ADORA2B;APOE;CALM1;PPARGC1A;CCR2"
"glutamine family amino acid metabolic process (GO:0009064)"	"9/65"	0.583194	0.82636	9.20927	-1.75644	"GLUD1;ASNSD1;NOS3;ARG1;GFPT2;ADSSL1;ASNS;ALDH18A1;ASS1"
"regulation of sensory perception (GO:0051931)"	"2/23"	0.836304	0.9419	29.3532	-1.75697	"KCNJ10;EDNRB"
"positive regulation of cAMP biosynthetic process (GO:0030819)"	"9/65"	0.583194	0.82636	9.21349	-1.75725	"GLP1R;ABCA1;MRAP;CALCRL;ADORA2B;GPR65;GCG;CALM1;ADCY7"
"tube formation (GO:0035148)"	"17/114"	0.4672	0.746034	6.00116	-1.75824	"VASP;TGIF1;STIL;APAF1;CITED2;FZD6;TWIST1;SFRP1;SHH;CASP8;GDNF;PTK7;PLXNB2;PFN1;KIF20B;SOX4;TGM2"
"regulation of epithelial cell migration (GO:0010632)"	"24/129"	0.137873	0.414974	2.00145	-1.76035	"SEMA4A;MACF1;FOXC2;NRP1;SP100;TGFB1;ANGPT1;ITGB3;PRCP;ETS1;MMP9;THBS1;HDAC9;AQP1;SRPX2;HYAL1;GLIPR2;PTK2B;CTSH;ADAM9;APOE;TEK;PFN1;MET"
"axon cargo transport (GO:0008088)"	"5/40"	0.674994	0.886192	14.5717	-1.76058	"BLOC1S6;DST;BLOC1S2;AP3S1;AP3B2"
"ribonucleoprotein complex assembly (GO:0022618)"	"21/138"	0.421698	0.715294	5.25557	-1.76094	"MCTS1;NPM1;PRMT7;NUFIP1;NCBP1;RPSA;USP39;TICRR;RPS17;SHQ1;RPS19;SNRPD1;EIF3I;C1QBP;TSR1;PRPF31;GEMIN6;SNRPE;SNRPF;SRSF10;EIF3A"
"protein dephosphorylation (GO:0006470)"	"25/161"	0.373214	0.680695	4.58311	-1.76285	"PTPRO;DAPP1;PTPN22;PTPRJ;PPM1G;PPP1CC;DUSP10;UBASH3B;ACP1;DUSP4;PTPN18;PTPN1;DUSP5;CDC25C;CDC25A;DUSP6;CDC25B;PDP1;NCEH1;PTPRC;PTPN9;PTPN6;PTPN7;PTPN2;CDKN3"
"odontogenesis (GO:0042476)"	"14/96"	0.508536	0.774106	6.89413	-1.76522	"TUFT1;WNT7B;TNC;LRP4;MYO5A;TWIST1;INHBA;AQP5;RUNX2;AQP1;SHH;FAM20C;BAX;SDC1"
"regulation of organ morphogenesis (GO:2000027)"	"23/150"	0.402	0.699245	4.93417	-1.76522	"FZD1;TFAP2A;FOXC2;NGFR;TGFB1;CITED2;HGF;FZD6;TWIST1;RBPJ;ETV4;RUNX2;ETV5;SHH;SFRP1;GDNF;BASP1;PTK7;MYC;HES1;ROR2;MET;CTHRC1"
"morphogenesis of a branching epithelium (GO:0061138)"	"29/162"	0.149555	0.428533	2.08424	-1.76616	"FOXC2;NRP1;CCL11;B4GALT1;CTSZ;CXCR4;NRARP;SOX2;GNA13;SOCS3;HHEX;SHH;MYC;RDH10;TGM2;ACVR1;TGFB1;VDR;FEM1B;IGF1;NPNT;ETV4;DLG1;MMP14;SFRP1;GDNF;TIMELESS;MET;CD44"
"cellular component morphogenesis (GO:0032989)"	"70/437"	0.191201	0.488681	2.46669	-1.76626	"NRP1;COL18A1;PID1;ITGB3;LST1;PTPRO;KIF14;PLOD3;RBPJ;LIPA;ACTB;LOXL2;GJA1;BASP1;ITGB7;NRCAM;ATP7A;MEF2A;MEF2C;DST;ITGA4;HGF;HEG1;NGF;SHROOM4;SFRP4;FAM101B;BIN3;ADAM15;PEAK1;TMEM216;CDH11;TYRO3;MYH9;S100A4;ADAM8;ARHGEF2;MET;GAS7;CD63;LRP4;PDPN;FLNA;HES1;NPTX1;ECT2;PAK3;PLXNA4;FZD1;SEMA4A;PNPT1;TGFB1;CADM1;VDR;WNT7B;FZD6;FN1;HMGA2;HNRNPAB;DCLK1;SMARCA4;DAB2;GDNF;AXL;SNAI1;BAX;TEK;IL7R;NES;FERMT3"
"regulation of catenin import into nucleus (GO:0035412)"	"2/23"	0.836304	0.9419	29.5131	-1.76654	"FZD1;SMAD3"
"rhythmic process (GO:0048511)"	"43/252"	0.152636	0.428736	2.08678	-1.76732	"SUV39H2;PRKAA1;DHX9;CIPC;TWIST1;ARRB2;TNFRSF11A;NPAS2;ARNTL;ICAM1;HEBP1;LFNG;PPP1CC;SGPL1;NFIL3;NAGLU;ADAMTS1;NRIP1;PRKG2;PPARGC1A;EGR1;NGFR;JUN;EGR3;PLEKHA1;NOS3;INHBB;INHBA;NGF;GNB2L1;F7;MMP14;VGF;AXL;CDK4;ID2;TIMELESS;TYRO3;MMP19;BAX;ANG;ADA;CDK5R1"
"positive regulation of potassium ion transport (GO:0043268)"	"2/23"	0.836304	0.9419	29.5386	-1.76807	"DLG1;AKAP6"
"cell growth (GO:0016049)"	"21/106"	0.105989	0.35859	1.72406	-1.76815	"NRP1;SEMA7A;NOP58;TGFB1;CADM1;ITGB3;EMP1;EMP3;IQGAP1;ATAD3A;RASGRP4;DCLK1;NUBP1;AURKA;SEC61A1;BIN3;MAP1B;CCNG1;XRN2;IL7R;PAK4"
"central nervous system neuron axonogenesis (GO:0021955)"	"3/29"	0.779235	0.923951	22.3945	-1.77133	"CDH11;DCLK1;PLXNA4"
"muscle system process (GO:0003012)"	"38/237"	0.269772	0.586102	3.32466	-1.77624	"CAMK2D;HTR2B;ATP2A2;HTR2A;ACTG2;SLC8A1;KNG1;GJC1;RGS2;GJA1;EDNRB;INPP5F;CALD1;ADRBK1;DPYSL3;HMOX1;MAP2K3;MEF2A;MEF2C;TPM4;IL15;NOS3;TPM3;PDE4D;TPM2;TPM1;MYOF;CYBA;IGF1;CFLAR;TPCN2;SULF2;ACTA2;DLG1;GDNF;ADORA2B;IL1B;CALM1"
"peptidyl-serine phosphorylation (GO:0018105)"	"12/84"	0.540913	0.795212	7.79384	-1.78593	"MAP4K1;CAMK2D;PRKAA1;MAPKAPK3;ADRBK1;PLK1;CDK1;HMGA2;CLSPN;AURKB;CDK5R1;AURKA"
"glycolipid biosynthetic process (GO:0009247)"	"5/41"	0.694133	0.886192	14.7902	-1.78698	"UGCG;PIGA;ST8SIA2;ST8SIA4;ST3GAL5"
"positive regulation of amine transport (GO:0051954)"	"2/23"	0.836304	0.9419	29.8976	-1.78955	"GDNF;ADRBK1"
"phosphatidylethanolamine acyl-chain remodeling (GO:0036152)"	"2/23"	0.836304	0.9419	29.9335	-1.7917	"PLBD1;PLA2G4A"
"guanosine-containing compound metabolic process (GO:1901068)"	"44/269"	0.214825	0.514676	2.69947	-1.79304	"GFM1;ARF1;DIRAS1;ATL2;GNAI3;RND3;RERG;EFTUD2;RAP1B;GNA13;SEPT9;TUBA1C;TUBB6;GNA15;GNGT2;TUBB3;RAC2;GCH1;MX1;NME2;RHOG;RAB27A;NME4;GTPBP8;TUBG1;GEM;GTPBP4;TUBA4A;NME1;GNL3;TUFM;EEF1A1;ARL4C;RAB32;TUBB2B;TUBB2A;RAP2B;RAB31;IMPDH1;IMPDH2;RAB13;ADSSL1;RAN;ARF6"
"fatty-acyl-CoA metabolic process (GO:0035337)"	"3/29"	0.779235	0.923951	22.6767	-1.79366	"ACOT7;ACSL5;ACSL4"
"regulation of polysaccharide biosynthetic process (GO:0032885)"	"4/35"	0.732894	0.900363	17.0962	-1.79436	"TGFB1;CLTC;IGF1;PASK"
"mismatch repair (GO:0006298)"	"3/29"	0.779235	0.923951	22.7069	-1.79604	"PCNA;EXO1;RPA2"
"regulation of cellular carbohydrate metabolic process (GO:0010675)"	"22/137"	0.331925	0.655154	4.24779	-1.79633	"PRKAA1;SLC35B4;IGFBP5;IGFBP4;IGFBP3;PGAM1;PLEK;TINF2;GCG;HTR2A;IGF1;PASK;ACER2;C1QTNF1;SESN2;LEPR;PMAIP1;PTK2B;SIK1;PPARGC1A;PTPN2;IER3"
"benzene-containing compound metabolic process (GO:0042537)"	"2/23"	0.836304	0.9419	30.0158	-1.79663	"PON3;KMO"
"ribose phosphate biosynthetic process (GO:0046390)"	"22/144"	0.411631	0.702743	5.09364	-1.79685	"ACOT7;TGFB1;CALCRL;AK1;NME2;HTR2B;AK2;ADCY4;ATP1A3;NME4;AMPD2;AMPD3;ATP5G2;ADCY7;APRT;NME1;AQP1;UCN2;IMPDH1;IMPDH2;ADSSL1;UPP1"
"epithelium development (GO:0060429)"	"41/256"	0.2623	0.57769	3.27677	-1.79802	"FOXC2;CRABP2;CHD7;TCF7;WAS;LRP4;ATP2A2;PLOD3;MEOX1;EDA2R;SLC8A1;AQP1;UGCG;SHH;GJA1;HHEX;GJA4;STRA6;GDF11;STIL;SMAD3;JAG1;CDSN;TGFB1;WNT7B;HEG1;FZD6;EMP1;INHBA;NPNT;SMAD7;SFRP4;SFRP1;COL2A1;FABP5;ALDH1A2;GJB5;SDC1;CCM2;CRLF1;AARS"
"positive regulation of transporter activity (GO:0032411)"	"7/52"	0.613737	0.84851	10.949	-1.79862	"GSTO1;CNKSR3;PLCG2;NEDD4L;AKAP6;ACTN4;CALM1"
"tight junction assembly (GO:0070830)"	"5/39"	0.655076	0.875926	13.584	-1.79952	"DLG1;ACTN1;RAB13;ACTN4;ECT2"
"glucose homeostasis (GO:0042593)"	"23/143"	0.324485	0.644126	4.09913	-1.80305	"MEF2A;NGFR;MEF2C;PRKAA1;XBP1;IGFBP5;WFS1;DHPS;PDE3B;CYBA;PRCP;HK2;NME1;ICAM1;HK3;LGALS1;VGF;PPARG;NPTX1;PPARGC1A;MET;PTPN2;SOX4"
"aminoglycan catabolic process (GO:0006026)"	"16/67"	0.0486973	0.226732	1.21545	-1.80372	"TGFB1;HEXB;HEXA;BGN;HMMR;LYVE1;GALNS;VCAN;NAGLU;HYAL1;HYAL2;GPC1;SDC1;HPSE;GUSB;CD44"
"carbohydrate homeostasis (GO:0033500)"	"23/143"	0.324485	0.644126	4.10158	-1.80413	"MEF2A;NGFR;MEF2C;PRKAA1;XBP1;IGFBP5;WFS1;DHPS;PDE3B;CYBA;PRCP;HK2;NME1;ICAM1;HK3;LGALS1;VGF;PPARG;NPTX1;PPARGC1A;MET;PTPN2;SOX4"
"negative regulation of cell projection organization (GO:0031345)"	"21/106"	0.105989	0.35859	1.75969	-1.8047	"RAP1GAP2;LINGO1;NGFR;NRP1;PTPRO;LRP4;SEMA4F;THY1;NTN1;GFAP;ARHGAP4;CIT;LGALS1;DPYSL3;INPP5J;SPP1;VIM;APOE;NGEF;CDK5R1;YWHAH"
"regulation of ion transmembrane transporter activity (GO:0032412)"	"22/137"	0.331925	0.655154	4.26809	-1.80491	"MEF2A;MEF2C;CAMK2D;GSTO1;DAPK1;PDE4D;MYO5A;NEDD4L;CACNA1D;AKAP6;CABP1;ACTN4;MMP9;NEDD4;CNKSR3;PDE4B;PLCG2;PTK2B;STOM;CALM1;PPARGC1A;YWHAH"
"multicellular organism reproduction (GO:0032504)"	"2/23"	0.836304	0.9419	30.1717	-1.80596	"B4GALT1;HVCN1"
"carbohydrate catabolic process (GO:0016052)"	"18/120"	0.454936	0.73647	5.91529	-1.80941	"MANBA;PFKFB4;H6PD;ADPGK;PGAM1;HEXB;PGD;HK2;FUT4;HK3;LDHA;GALE;PKM;PGK1;CALM1;PGM1;RBKS;PFKP"
"positive regulation of stem cell proliferation (GO:2000648)"	"9/64"	0.56611	0.817391	8.98044	-1.81079	"SOX2;ASPM;SHH;PTPRC;MYC;HMGA2;LTBP3;NGF;TBX18"
"regulation of triglyceride biosynthetic process (GO:0010866)"	"1/16"	0.895872	0.961869	46.5774	-1.81079	"SIK1"
"tube development (GO:0035295)"	"29/164"	0.163214	0.45105	2.27494	-1.81125	"FOXC2;ITGB3;TCF7;PLOD3;SLC8A1;AQP1;HHEX;CCNB1;CLMP;HES1;TK1;STRA6;GDF11;STIL;SMAD3;TGFB1;JAG1;WNT7B;NR1H4;NPNT;ASS1;TBX18;SMAD7;SFRP1;TRAF4;ALDH1A2;SDC1;CRLF1;ADA"
"steroid catabolic process (GO:0006706)"	"2/23"	0.836304	0.9419	30.2689	-1.81178	"APOE;YWHAH"
"response to peptide (GO:1901652)"	"61/384"	0.227288	0.534853	2.89636	-1.81244	"GLP1R;BTG2;PDE3B;PLAT;TCIRG1;GHR;FGF5;GJA1;HHEX;SESN2;TIMP1;AP3S1;JUNB;YWHAG;APOBEC1;KLF10;ATP6V0B;ANXA1;ARG1;NGF;APRT;CCNA2;F7;RAB31;VGF;BDH1;ATP6V1B2;TLR9;PPARG;IRF5;ARHGEF2;TRIM16;ATP6V0D2;TLR2;ATP6V1A;FOXC2;PRKAA1;GCNT1;ADCY4;PIK3R3;ADCY7;HDAC9;GNG4;EIF4EBP1;ATP6V1H;APOE;EIF4E;SH2B2;LYN;EGR1;PTPN1;JAG1;CARD9;MYO5A;INHBB;GCG;ASS1;RAB13;CDK1;TEK;PTPN2"
"peptidyl-cysteine modification (GO:0018198)"	"1/16"	0.895872	0.961869	46.643	-1.81335	"HMBS"
"cytosolic calcium ion homeostasis (GO:0051480)"	"31/176"	0.158339	0.441814	2.22095	-1.81422	"GLP1R;C5AR1;HTR2B;CXCR4;HTR2A;PIK3CG;KNG1;SLC8A1;GNA13;CYSLTR1;GJA1;GNA15;EDNRB;C1QTNF1;S1PR1;PLCG2;C3AR1;CD38;PTK2B;ABL2;CCR5;CCR3;TGM2;CCR2;CCR1;CD52;TPCN2;IBTK;PTPRC;SAA1;F2RL1"
"organophosphate biosynthetic process (GO:0090407)"	"69/436"	0.219203	0.521845	2.78951	-1.81425	"PI4K2B;ARF1;LPGAT1;HEXB;UXS1;HTR2B;PIK3CD;ATP5G2;LCLAT1;PIK3CG;AQP1;GMPPB;NADK2;PNP;UCN2;PGM3;GNPNAT1;TK1;UPP1;MB21D1;ACOT7;NME2;PLA2G4A;NME4;OCRL;AMPD2;AMPD3;KMO;DCK;APRT;NME1;UGDH;PLSCR1;OAS2;PIGA;ADSSL1;PLBD1;GARS;CALCRL;AK1;PTAFR;ALOX15;AK2;ADCY4;ATP1A3;PLD4;PIK3R3;ADCY7;PIK3R6;PIK3R5;INPP5D;PLCG2;INPP5J;DUT;RRM1;TGFB1;RRM2;GCH1;GFPT2;PMM2;MOCOS;SYNJ2;DHFR;FABP5;IMPDH1;IMPDH2;LPCAT2;SERINC5;…
"negative regulation of secretion (GO:0051048)"	"27/152"	0.168217	0.462267	2.35317	-1.81573	"PTGER4;IL1RN;C5AR2;LRRC32;RAP1B;ABR;UCN2;HMOX1;NLRP3;CCR2;SRGN;P2RY12;SYT4;CD74;IL33;ANXA1;CD300A;INHBB;ACSL4;INHBA;BCR;SFRP1;IL1B;F2RL1;PLA2R1;TNFRSF21;ADA"
"negative regulation of fat cell differentiation (GO:0045599)"	"5/39"	0.655076	0.875926	13.711	-1.81636	"TGFB1;JAG1;BBS12;ID4;ARNTL"
"methionine biosynthetic process (GO:0009086)"	"1/16"	0.895872	0.961869	46.7285	-1.81667	"MTAP"
"brain development (GO:0007420)"	"31/187"	0.240293	0.553303	3.08189	-1.82402	"ARF4;TCF7;AK2;CXCR4;ARRB2;CLN5;ABR;BAG3;S1PR1;APOD;BAK1;BID;FZD1;CADM1;XRCC5;UTP3;SPHK1;SMARCA1;EML1;SHROOM4;BCR;SFRP4;SFRP1;BDH1;CCNG1;PLXNB2;PAFAH1B3;MDGA1;NES;MET;CDK5R1"
"negative regulation of extrinsic apoptotic signaling pathway via death domain receptors (GO:1902042)"	"11/26"	0.00422252	0.041605	0.573878	-1.82467	"GPX1;DAPK1;NOS3;HGF;SERPINE1;HMGB2;HMOX1;CFLAR;ARHGEF2;BRCA1;ICAM1"
"G2 DNA damage checkpoint (GO:0031572)"	"12/34"	0.0090159	0.0720242	0.694313	-1.82657	"CCNA2;BLM;PLK1;CCNG1;CHEK1;RBBP8;CDK1;HMGA2;CLSPN;BRCA1;DTL;IER3"
"spinal cord motor neuron differentiation (GO:0021522)"	"2/23"	0.836304	0.9419	30.5215	-1.82689	"SHH;SOX4"
"regulation of erythrocyte differentiation (GO:0045646)"	"12/36"	0.0127711	0.0923586	0.767734	-1.8288	"LYN;MAFB;SPI1;CDK6;TAL1;INPP5D;ID2;LMO2;HMGB2;NCKAP1L;INHBA;ETS1"
"embryonic organ morphogenesis (GO:0048562)"	"19/121"	0.380941	0.689848	4.93083	-1.83074	"TFAP2A;SMAD3;CITED2;COL11A1;TCF7;TWIST1;RUNX2;SMARCA4;TBX15;ALDH1A3;DLG1;MMP14;SHH;ZEB1;COL2A1;HYAL1;HLX;ID2;ROR2"
[truncated: 3,265 more rows]
