# Supplementary material for: The miRNA biogenesis pathway prevents inappropriate expression of injury response genes in developing and adult Schwann cells
Source: Glia. 2018 Oct 8;66(12):2632–44. doi: 10.1002/glia.23516 (PMC6585637; doi:10.1002/glia.23516)
Supplement: Supplementary file 7 — File S6 GO terms (biological process) for genes downregulated upon SN injury in wild‐type mice. [file GLIA-66-2632-s007.xls]

## Sheet: Sheet1
Term	Overlap	P-value	Adjusted P-value	Z-score	Combined Score	Genes
"cholesterol biosynthetic process (GO:0006695)"	"19/34"	3.97739e-11	7.47351e-08	-2.41164	39.5734	"IDI1;FDPS;MVK;HMGCS1;INSIG1;MSMO1;DHCR24;HMGCR;HSD17B7;LSS;TM7SF2;SQLE;NSDHL;PMVK;SC5D;MVD;DHCR7;HMGCS2;FDFT1"
"sterol biosynthetic process (GO:0016126)"	"20/39"	3.97676e-11	7.47351e-08	-2.34379	38.46	"IDI1;FDPS;MVK;HMGCS1;INSIG1;MSMO1;DHCR24;HMGCR;HSD17B7;LSS;TM7SF2;CYB5R2;SQLE;NSDHL;PMVK;SC5D;MVD;DHCR7;HMGCS2;FDFT1"
"cholesterol metabolic process (GO:0008203)"	"29/107"	5.89882e-10	7.38925e-07	-2.20523	31.1336	"IDI1;CELA3B;MVK;INSIG1;LCAT;MSMO1;HMGCR;CYP46A1;HSD17B7;TM7SF2;NSDHL;PMVK;SC5D;HMGCS2;LDLR;FDFT1;FDPS;HMGCS1;OSBPL5;DHCR24;CYP7B1;MT3;LSS;SREBF2;CYP39A1;SQLE;CAT;MVD;DHCR7"
"sterol metabolic process (GO:0016125)"	"30/119"	1.28899e-09	1.211e-06	-2.20748	30.0748	"IDI1;CELA3B;MVK;INSIG1;LCAT;MSMO1;HMGCR;CYP46A1;HSD17B7;TM7SF2;CYB5R2;NSDHL;PMVK;SC5D;HMGCS2;LDLR;FDFT1;FDPS;OSBPL5;HMGCS1;DHCR24;CYP7B1;LSS;MT3;SREBF2;CYP39A1;SQLE;CAT;MVD;DHCR7"
"alcohol metabolic process (GO:0006066)"	"52/340"	1.27745e-08	8.00108e-06	-2.33527	27.4066	"MSMO1;CYP46A1;FGF2;TM7SF2;NSDHL;PPIP5K1;ENPP2;PLCE1;HMGCS2;EPM2A;HMGCS1;SORD;CYP7B1;LSS;SREBF2;CYP39A1;ITPKB;PLA2G16;PHOSPHO1;PLCB4;CHDH;CAT;ALDH1A1;MVD;PLCB1;IDI1;CELA3B;MVK;ACSS2;INSIG1;LCAT;GDPD3;PLA2G5;HMGCR;HSD17B7;GK5;CYB5R2;PMVK;SC5D;LDLR;FDFT1;FDPS;PLA2G2D;OSBPL5;MBOAT1;DHCR24;MT3;SQLE;CHPT1;DHCR7;DEGS2;PFKM"
"organic hydroxy compound biosynthetic process (GO:1901617)"	"34/166"	1.04303e-08	7.83938e-06	-2.28297	26.8394	"IDI1;MVK;INSIG1;CHRNA7;LCAT;MSMO1;PLA2G5;HMGCR;CYP46A1;ABCB11;HSD17B7;FGF2;TM7SF2;CYB5R2;NSDHL;PMVK;SC5D;HMGCS2;FDFT1;SNCA;FDPS;HMGCS1;DHCR24;CYP7B1;LSS;PER2;CYP39A1;NR4A2;SQLE;PHOSPHO1;CHPT1;MVD;DHCR7;PFKM"
"alcohol biosynthetic process (GO:0046165)"	"26/104"	1.87627e-08	1.00729e-05	-2.22238	25.5699	"IDI1;MVK;INSIG1;LCAT;MSMO1;HMGCR;PLA2G5;HSD17B7;FGF2;TM7SF2;CYB5R2;NSDHL;PMVK;SC5D;HMGCS2;FDFT1;FDPS;HMGCS1;DHCR24;LSS;SQLE;PHOSPHO1;CHPT1;MVD;DHCR7;PFKM"
"small molecule biosynthetic process (GO:0044283)"	"54/394"	1.7445e-07	5.95986e-05	-2.3564	22.9228	"TECR;GPT;MSMO1;CYP46A1;OPLAH;FGF2;TM7SF2;FADS2;NSDHL;FADS6;PHGDH;HMGCS2;FADS1;GAMT;ELOVL1;PRKAB2;HMGCS1;ELOVL4;ELOVL6;ELOVL7;CYP7B1;LSS;CYP39A1;PHOSPHO1;CHDH;MVD;IDI1;MVK;ACSS2;INSIG1;LCAT;PLA2G5;HMGCR;HSD17B7;ABCB11;ACACA;CYB5R2;SRR;CARNS1;PMVK;SC5D;FDFT1;FDPS;MMAB;DHCR24;PER2;SQLE;FA2H;PNKD;FASN;CHPT1;ADCK3;DHCR7;PFKM"
"steroid biosynthetic process (GO:0006694)"	"25/108"	1.26063e-07	4.73743e-05	-2.21641	22.0698	"IDI1;MVK;INSIG1;MSMO1;HMGCR;CYP46A1;ABCB11;HSD17B7;TM7SF2;CYB5R2;NSDHL;PMVK;SC5D;HMGCS2;FDFT1;FDPS;HMGCS1;SRD5A1;DHCR24;CYP7B1;LSS;CYP39A1;SQLE;MVD;DHCR7"
"lipid biosynthetic process (GO:0008610)"	"62/491"	2.91715e-07	9.13555e-05	-2.35649	21.9171	"SLC25A1;COLGALT2;GAL3ST1;PIGQ;TECR;PIK3C2G;MSMO1;CYP46A1;FGF2;TM7SF2;FADS2;NSDHL;FADS6;PIP4K2A;PLCE1;HMGCS2;FADS1;CERS4;ELOVL1;PRKAB2;PCYT2;HMGCS1;ELOVL4;ELOVL6;ELOVL7;CYP7B1;LSS;CYP39A1;PLA2G16;PHOSPHO1;MVD;AJUBA;CERS1;IDI1;MVK;ACSS2;PPM1L;INSIG1;LCAT;HMGCR;PLA2G5;PIK3R1;HSD17B7;ABCB11;ACACA;CYB5R2;PMVK;ST8SIA5;SC5D;FDFT1;FDPS;PLA2G2D;SRD5A1;MBOAT1;DHCR24;SQLE;FA2H;FASN;CHPT1;DHCR7;DEGS2;PFKM"
"axon ensheathment (GO:0008366)"	"19/62"	1.09754e-07	4.58283e-05	-2.14665	21.4463	"ARHGEF10;EGR2;GAL3ST1;LAMA2;MYOC;PLLP;DHH;ADAM22;SIRT2;CLDN11;GJC3;SCN8A;PRX;MAL;ACSBG1;MBP;SBF2;MPDZ;JAM3"
"ensheathment of neurons (GO:0007272)"	"19/62"	1.09754e-07	4.58283e-05	-2.1436	21.4159	"ARHGEF10;EGR2;GAL3ST1;MYOC;LAMA2;PLLP;DHH;ADAM22;SIRT2;CLDN11;GJC3;SCN8A;PRX;MAL;ACSBG1;MBP;SBF2;MPDZ;JAM3"
"organic hydroxy compound metabolic process (GO:1901615)"	"60/476"	4.80676e-07	0.000138952	-2.32751	20.6715	"MSMO1;CYP46A1;FGF2;PARK2;TM7SF2;NSDHL;PPIP5K1;ENPP2;PLCE1;HMGCS2;EPM2A;HMGCS1;SORD;CYP7B1;LSS;SREBF2;CYP39A1;ITPKB;PLA2G16;PHOSPHO1;PLCB4;CHDH;CAT;ALDH1A1;MVD;PLCB1;IDI1;CELA3B;ACSS2;MVK;INSIG1;CHRNA7;LCAT;GDPD3;PLA2G5;HMGCR;HSD17B7;ABCB11;GK5;SULT1A1;CYB5R2;LDHB;PMVK;SC5D;LDLR;FDFT1;SNCA;FDPS;PLA2G2D;OSBPL5;MBOAT1;DHCR24;MT3;PER2;NR4A2;SQLE;CHPT1;DHCR7;DEGS2;PFKM"
"single-organism behavior (GO:0044708)"	"49/362"	9.024e-07	0.00024223	-2.37513	19.7744	"OXTR;ABAT;SLC6A1;PARK2;PREX2;CHRNB2;EPM2A;EPHA4;MUSK;PRKCE;MAPK8IP2;ALS2;SCN8A;VWA1;AMPH;MAPT;PPARA;PLCB1;SHANK1;NLGN3;CNP;CHRNA7;ADAM22;NRXN2;CACNA1A;CEND1;ADRB1;HMGCR;ADCY1;ADCY8;CIART;CUX2;SLITRK1;PRKAR2B;MYH14;SNCG;NPHP4;SNCA;BBS2;PRNP;EGR2;IGF2;S100B;GRIN2B;NR4A2;DAB1;RCAN2;KRAS;UNC79"
"behavior (GO:0007610)"	"60/494"	1.44938e-06	0.000340424	-2.37419	18.9587	"CNTFR;OXTR;THRB;ABAT;ZDHHC8;SLC6A1;PARK2;PREX2;ADORA1;CHRNB2;EPM2A;EPHA4;MUSK;PRKCE;NPY1R;MAPK8IP2;ACE2;GPRC5B;ALS2;SCN8A;VWA1;AMPH;MAPT;PLCB1;PPARA;SHANK1;NLGN3;CALCA;CNP;CHRNA7;ADAM22;CACNA1A;NRXN2;CEND1;ADRB1;HMGCR;ADCY1;ADCY8;MCHR1;CIART;CUX2;SLITRK1;PRKAR2B;MYH14;SNCG;NPHP4;SNCA;BBS2;PRNP;EGR2;IGF2;S100B;GRIN2B;GNAO1;NR4A2;PER3;DAB1;RCAN2;KRAS;UNC79"
"regulation of synaptic transmission (GO:0050804)"	"37/245"	2.12038e-06	0.000442689	-2.34622	18.119	"CAMK2B;NLGN3;SNAP25;OXTR;NLGN1;RAB3A;LAMA2;CHRNA7;CACNA1A;ABHD6;SLC6A1;ADRA1A;PARK2;RIMS1;SIPA1L1;ADORA1;SNCG;KCNMB4;NOS1;GPM6B;PPFIA3;SNCA;CHRNB2;LGI1;EGR2;PRKCE;SYP;S100B;MAPK8IP2;GRIN2B;PER2;PNKD;PINK1;SYT11;KRAS;NAT8L;VAMP2"
"myelination (GO:0042552)"	"17/59"	1.04666e-06	0.000262222	-2.11784	17.4644	"ARHGEF10;EGR2;GAL3ST1;MYOC;LAMA2;PLLP;DHH;ADAM22;SIRT2;GJC3;SCN8A;MAL;ACSBG1;MBP;SBF2;MPDZ;JAM3"
"neuron projection morphogenesis (GO:0048812)"	"30/175"	2.08839e-06	0.000442689	-2.23963	17.2959	"GPM6A;RAB3A;CNP;ATL1;ARHGEF28;CACNA1A;ADCY1;CELSR2;PREX2;PARD6B;SLITRK1;FRZB;STMN1;NEFL;APBB1;CTNNA2;NEFH;EPHB1;PACSIN1;CHRNB2;EPHA4;MAPK8IP2;S100B;BMP7;NR4A2;SLC9A6;ALS2;PLXNB1;UTRN;SHANK1"
"steroid metabolic process (GO:0008202)"	"36/240"	3.3329e-06	0.000659213	-2.25809	16.5393	"IDI1;CELA3B;MVK;INSIG1;HSD17B14;LCAT;MSMO1;HMGCR;CYP46A1;HSD17B7;ABCB11;TM7SF2;SULT1A1;CYB5R2;NSDHL;PMVK;SC5D;HMGCS2;LDLR;FDFT1;FDPS;G6PC;OSBPL5;HMGCS1;SRD5A1;DHCR24;CYP7B1;LSS;MT3;DHRS2;SREBF2;CYP39A1;SQLE;CAT;MVD;DHCR7"
"cell projection morphogenesis (GO:0048858)"	"34/228"	6.94171e-06	0.00124224	-2.33121	15.5977	"GPM6A;RAB3A;CNP;ATL1;ARHGEF28;CACNA1A;ADCY1;CELSR2;PTPDC1;PREX2;PARD6B;SLITRK1;FRZB;STMN1;IQUB;NEFL;APBB1;CTNNA2;EPHB1;NEFH;PACSIN1;CHRNB2;BBS2;EPHA4;GSN;S100B;MAPK8IP2;BMP7;NR4A2;SLC9A6;ALS2;PLXNB1;UTRN;SHANK1"
"synaptic transmission (GO:0007268)"	"52/434"	1.03407e-05	0.00176638	-2.29988	14.5785	"SNAP25;CHRM1;RAB3A;ABAT;SLC6A1;PARK2;RIMS1;GRIP1;MPZ;KIF5A;NEFL;DLGAP1;CHRNB2;GRID2;KCNK10;KCNH8;PRKCA;ARHGEF9;CACNB3;ALDH5A1;ALS2;VAMP1;AMPH;PLCB1;VAMP2;RAPSN;CAMK2B;CNP;SLC22A2;KCNA1;CHRNA7;KCNA2;CACNA1A;NRXN2;AKAP5;ADCY1;ADCY8;CPLX1;GNAI1;GNG3;GNG2;KCNMB4;SNCG;MBP;GRIA3;SNCA;KCNJ8;KCNJ12;GRIN2B;KCNS3;PMP22;KCNK1"
"synapse organization (GO:0050808)"	"22/111"	6.48009e-06	0.00121761	-2.16795	14.5488	"NLGN3;GPM6A;NLGN1;MUSK;ZC4H2;LRRC4;CACNA1A;NRXN2;RAB39B;SLC9A6;ALS2;CDH1;SPOCK2;PALM;DOK7;COL4A5;SNCG;CACNA1S;AGRN;SNCA;SNTA1;SHANK1"
"cell part morphogenesis (GO:0032990)"	"35/248"	1.48051e-05	0.00215655	-2.34382	14.3893	"GPM6A;RAB3A;CNP;ATL1;ARHGEF28;CACNA1A;ADCY1;CELSR2;PTPDC1;PREX2;PARD6B;SLITRK1;FRZB;STMN1;IQUB;MYH14;NEFL;APBB1;CTNNA2;EPHB1;NEFH;PACSIN1;CHRNB2;BBS2;EPHA4;GSN;S100B;MAPK8IP2;BMP7;NR4A2;SLC9A6;ALS2;PLXNB1;UTRN;SHANK1"
"extracellular matrix organization (GO:0030198)"	"45/359"	1.49203e-05	0.00215655	-2.31807	14.2312	"VIT;COLGALT2;SPARC;TNXB;LAMA2;LAMC3;ITGB4;COL14A1;COL11A2;ITGAE;FGF2;FBLN5;CYR61;HAPLN2;VTN;CDH1;SPOCK2;ABI3BP;GPM6B;JAM3;SNCA;MUSK;COL24A1;COL23A1;ADAM10;LAMB1;PRKCA;BMP7;ADAMTS20;MFAP5;SMOC2;LOX;SPINT1;WT1;CRISPLD2;MMP15;COL4A3;COL8A2;COL4A5;VWA1;COL9A3;COL9A2;FMOD;AGRN;RECK"
"extracellular structure organization (GO:0043062)"	"45/360"	1.58837e-05	0.00221078	-2.31775	14.1717	"VIT;COLGALT2;SPARC;TNXB;LAMA2;ITGB4;LAMC3;COL14A1;COL11A2;ITGAE;FGF2;FBLN5;CYR61;HAPLN2;VTN;CDH1;SPOCK2;ABI3BP;GPM6B;JAM3;SNCA;COL24A1;MUSK;COL23A1;ADAM10;LAMB1;PRKCA;BMP7;ADAMTS20;MFAP5;SMOC2;LOX;SPINT1;WT1;MMP15;CRISPLD2;COL4A3;COL8A2;COL4A5;VWA1;COL9A3;COL9A2;FMOD;AGRN;RECK"
"regulation of neurotransmitter levels (GO:0001505)"	"19/90"	1.26336e-05	0.00197822	-2.15013	13.3858	"SNAP25;RAB3A;SLC22A2;NRXN2;CACNA1A;ABAT;DOC2B;SLC6A1;CPLX1;PARK2;RIMS2;RIMS1;ALDH5A1;VAMP1;NOS1;PPFIA3;VAMP2;PRIMA1;SNCA"
"regulation of neuron projection development (GO:0010975)"	"37/275"	2.1893e-05	0.00274246	-2.26723	13.3742	"CAMK2B;SEMA5A;NLGN3;SNAP25;KANK1;NLGN1;CACNA1A;AATK;CUX2;SIPA1L1;PALM;KIF13B;NEFL;NEFM;MBP;LRRC4C;PLXNA3;PACSIN1;CHRNB2;EPHA4;GRID2;PLK5;CDKL5;NTRK3;MAGI2;MT3;BMP7;MAG;GPRC5B;DAB1;IL1RAPL1;CNTN1;PLXNB1;MAPT;UTRN;SPG20;SHANK1"
"long-chain fatty-acyl-CoA biosynthetic process (GO:0035338)"	"8/17"	5.11519e-05	0.00582511	-2.54523	13.0967	"SLC25A1;ELOVL1;ELOVL4;FASN;TECR;ELOVL6;ELOVL7;ACACA"
"neurotransmitter secretion (GO:0007269)"	"15/57"	1.13237e-05	0.00185019	-2.0518	12.9109	"SNAP25;RAB3A;SLC22A2;CACNA1A;NRXN2;ABAT;DOC2B;SLC6A1;CPLX1;RIMS2;RIMS1;ALDH5A1;VAMP1;PPFIA3;VAMP2"
"long-chain fatty-acyl-CoA metabolic process (GO:0035336)"	"9/23"	5.46261e-05	0.00603779	-2.5108	12.8295	"SLC25A1;ELOVL1;ELOVL4;FASN;TECR;THEM5;ELOVL6;ELOVL7;ACACA"
"thioester biosynthetic process (GO:0035384)"	"9/24"	7.13186e-05	0.00705303	-2.5443	12.6052	"SLC25A1;ELOVL1;ACSS2;ELOVL4;FASN;TECR;ELOVL6;ELOVL7;ACACA"
"acyl-CoA biosynthetic process (GO:0071616)"	"9/24"	7.13186e-05	0.00705303	-2.52919	12.5304	"SLC25A1;ELOVL1;ACSS2;ELOVL4;FASN;TECR;ELOVL6;ELOVL7;ACACA"
"thioester metabolic process (GO:0035383)"	"15/60"	1.90199e-05	0.00246472	-2.07688	12.4731	"SLC25A1;ELOVL1;ACSS2;MVK;ELOVL4;TECR;PIPOX;ELOVL6;ELOVL7;ACACA;FASN;PMVK;THEM5;MVD;AASS"
"acyl-CoA metabolic process (GO:0006637)"	"15/60"	1.90199e-05	0.00246472	-2.0733	12.4516	"SLC25A1;ELOVL1;ACSS2;MVK;ELOVL4;TECR;PIPOX;ELOVL6;ELOVL7;ACACA;FASN;PMVK;THEM5;MVD;AASS"
"fatty-acyl-CoA biosynthetic process (GO:0046949)"	"8/19"	9.4766e-05	0.00816797	-2.4863	11.953	"SLC25A1;ELOVL1;ELOVL4;FASN;TECR;ELOVL6;ELOVL7;ACACA"
"acetyl-CoA metabolic process (GO:0006084)"	"8/19"	9.4766e-05	0.00816797	-2.38927	11.4865	"ACSS2;MVK;FASN;PMVK;PIPOX;MVD;ACACA;AASS"
"energy reserve metabolic process (GO:0006112)"	"25/158"	4.74618e-05	0.0055738	-2.20686	11.4529	"SNAP25;CHRM3;CACNA1A;PYGM;ADRB1;AKAP5;ADCY1;ADCY8;ACACA;GNG3;GNG2;PRKAR2B;EPM2A;PRKAB2;G6PC;PRKCA;MT3;ADRA2A;PER2;FASN;KCNS3;NHLRC1;RAPGEF3;VAMP2;RAPGEF4"
"axon guidance (GO:0007411)"	"43/367"	9.46849e-05	0.00816797	-2.314	11.1246	"SEMA5A;SPON2;SPTBN5;LAMA2;SEMA3B;ABLIM2;DPYSL4;KIF5C;DPYSL5;KIF5A;MYH14;SLIT3;CACNA1S;SCN3B;EPHB1;SH3GL2;PLXNA3;MAPK3;CLASP2;LGI1;PRNP;EPHA4;SEMA6C;EGR2;FZD3;SEMA6D;PAX6;LAMB1;SPTB;BMP7;MAPK8IP3;CACNB1;CACNB3;SCN8A;COL4A3;CNTN1;COL4A5;KRAS;PLXNB1;COL9A3;COL9A2;AGRN;MYL9"
"neuron projection guidance (GO:0097485)"	"43/367"	9.46849e-05	0.00816797	-2.31154	11.1128	"SEMA5A;SPON2;SPTBN5;LAMA2;SEMA3B;ABLIM2;DPYSL4;KIF5C;DPYSL5;KIF5A;MYH14;SLIT3;CACNA1S;SCN3B;EPHB1;SH3GL2;PLXNA3;MAPK3;CLASP2;LGI1;PRNP;EPHA4;SEMA6C;EGR2;FZD3;SEMA6D;PAX6;LAMB1;SPTB;BMP7;MAPK8IP3;CACNB1;CACNB3;SCN8A;COL4A3;CNTN1;COL4A5;KRAS;PLXNB1;COL9A3;COL9A2;AGRN;MYL9"
"regulation of cell projection organization (GO:0031344)"	"45/391"	9.56335e-05	0.00816797	-2.2997	11.0559	"CAMK2B;SEMA5A;NLGN3;GPM6A;SNAP25;KANK1;NLGN1;CACNA1A;AATK;CUX2;SIPA1L1;PALM;KIF13B;NEFL;NEFM;MBP;LRRC4C;EVI5;PLXNA3;PACSIN1;CHRNB2;PPP1R16B;EPHA4;GRID2;CDKL5;PLK5;NTRK3;MAGI2;MT3;BMP7;MAG;GPRC5B;DAB1;MYO3A;IL1RAPL1;TBC1D7;CNTN1;CDC42EP1;PLXNB1;MAPT;AGRN;UTRN;SPG20;EPHA2;SHANK1"
"adult behavior (GO:0030534)"	"23/141"	6.24291e-05	0.0067031	-2.20241	11.0235	"CHRNB2;NLGN3;BBS2;EPHA4;CNP;CHRNA7;ADAM22;CACNA1A;NRXN2;CEND1;ABAT;PARK2;PREX2;NR4A2;DAB1;SLITRK1;SCN8A;SNCG;MAPT;PPARA;UNC79;SNCA;SHANK1"
"neurotransmitter transport (GO:0006836)"	"19/99"	4.00623e-05	0.00485659	-2.06311	10.991	"GABRQ;SNAP25;RAB3A;SLC6A15;SLC22A2;CACNA1A;NRXN2;ABAT;DOC2B;SLC6A1;CPLX1;PARK2;RIMS2;RIMS1;ALDH5A1;VAMP1;PPFIA3;VAMP2;SNCA"
"membrane depolarization (GO:0051899)"	"19/106"	8.97472e-05	0.00816797	-2.15157	10.3437	"CHRNB2;NLGN3;NLGN1;GRID2;CACNA1A;MAPK8IP2;GRIN2B;RIMS2;RIMS1;CACNB3;CUX2;SCN8A;ADORA1;SCN7A;CACNA1S;SCN5A;SCN3B;SNCA;SHANK1"
"regulation of amine transport (GO:0051952)"	"14/60"	6.83315e-05	0.00705303	-2.04774	10.1451	"CHRNB2;OXTR;CHRNA7;CACNA1A;SLC6A1;ADRA2A;PARK2;PER2;PINK1;TMEM27;ADORA1;SNCG;NAT8L;SNCA"
"sulfur compound metabolic process (GO:0006790)"	"38/314"	0.000131418	0.0109748	-2.22128	10.0227	"SLC25A1;ACSS2;MVK;TECR;CACNA1A;OPLAH;ACACA;PAPSS1;SULT1A1;SPOCK2;SPOCK3;PMVK;THEM5;SLC19A3;ENPP1;PHGDH;AASS;ST3GAL3;ELOVL1;GSTK1;ELOVL4;B3GAT1;OMD;PIPOX;HS3ST5;ELOVL6;ELOVL7;PNKD;ALDH5A1;GSTA4;FASN;OGN;PCYOX1L;CHST1;MVD;FMOD;AGRN;CHST2"
"isoprenoid biosynthetic process (GO:0008299)"	"8/23"	0.000274443	0.0210481	-2.5016	9.65854	"IDI1;FDPS;MVK;HMGCS1;MVD;HMGCS2;HMGCR;FDFT1"
"regulation of neuron differentiation (GO:0045664)"	"45/405"	0.00019761	0.0161439	-2.27692	9.39507	"CAMK2B;SEMA5A;NLGN3;SNAP25;KANK1;CNTF;NLGN1;AATK;CACNA1A;NREP;CUX2;SIPA1L1;PALM;HEY2;KIF13B;NEFL;NEFM;MBP;LRRC4C;PLXNA3;CDON;PACSIN1;CHRNB2;EPHA4;GRID2;CDKL5;PLK5;NTRK3;MAGI2;PAX6;GPR37L1;MT3;BMP7;MAPK8IP3;MAG;GPRC5B;DAB1;IL1RAPL1;VWC2;CNTN1;PLXNB1;MAPT;UTRN;SPG20;SHANK1"
"fatty-acyl-CoA metabolic process (GO:0035337)"	"9/29"	0.000232765	0.0182235	-2.3328	9.34298	"SLC25A1;ELOVL1;ELOVL4;FASN;TECR;THEM5;ELOVL6;ELOVL7;ACACA"
"regulation of sodium ion transmembrane transport (GO:1902305)"	"10/38"	0.000326482	0.0245384	-2.44837	9.07737	"WNK2;PRKCE;FXYD1;NOS1;ATP1B2;SCN5A;UTRN;SCN3B;SNTA1;PTPN3"
"regulation of axonogenesis (GO:0050770)"	"19/114"	0.000207359	0.0165799	-2.08075	8.53016	"SEMA5A;EPHA4;CDKL5;NTRK3;CACNA1A;AATK;MT3;MAG;DAB1;SIPA1L1;KIF13B;NEFL;PLXNB1;NEFM;MBP;MAPT;LRRC4C;SPG20;PLXNA3"
"cognition (GO:0050890)"	"29/227"	0.000359966	0.0260145	-2.1945	8.00796	"NLGN3;OXTR;CHRM1;CHRNA7;NRXN2;ADRB1;HMGCR;ADCY1;SLC6A1;ADCY8;PARK2;CUX2;PRKAR2B;ADORA1;GPR155;CHRNB2;EPM2A;PRNP;EGR2;MUSK;IGF2;S100B;MAPK8IP2;GRIN2B;RCAN2;KRAS;AMPH;PLCB1;SHANK1"
"regulation of neurotransmitter transport (GO:0051588)"	"13/63"	0.000351333	0.0258884	-2.16428	7.90818	"NLGN1;RAB3A;CACNA1A;PARK2;PER2;RIMS1;SYT11;KCNMB4;SNCG;NOS1;NAT8L;GPM6B;SNCA"
"cellular component morphogenesis (GO:0032989)"	"46/437"	0.000501184	0.033043	-2.28567	7.79401	"GPM6A;RAB3A;CNP;LAMC3;ARHGEF28;ATL1;LECT1;CACNA1A;ADCY1;CELSR2;PTPDC1;PREX2;PARD6B;SLITRK1;FRZB;CDH1;STMN1;IQUB;HEY2;MYH14;NEFL;APBB1;CTNNA2;EPHB1;NEFH;PACSIN1;CHRNB2;BBS2;EPHA4;GSN;JUP;LAMB1;SHROOM1;S100B;MAPK8IP2;BMP7;NR4A2;SLC9A6;ALS2;RILPL1;WT1;RADIL;PLXNB1;UTRN;EPHA2;SHANK1"
"positive regulation of dendrite development (GO:1900006)"	"10/39"	0.000389412	0.0276115	-2.15437	7.73316	"CAMK2B;EPHA4;NLGN1;CDKL5;CUX2;IL1RAPL1;PALM;BMP7;PACSIN1;SHANK1"
"regulation of membrane potential (GO:0042391)"	"32/266"	0.000476764	0.0329344	-2.25558	7.69885	"NLGN3;NLGN1;CHRNA7;CACNA1A;ADRB1;SLC25A27;RIMS2;RIMS1;CUX2;ADORA1;MYH14;KCNMB4;SCN7A;CACNA1S;SCN5A;SCN3B;SNTA1;SNCA;CHRNB2;GRID2;JUP;KCNH8;ATP1B2;MAPK8IP2;GRIN2B;PINK1;CACNB3;SCN8A;FXYD1;SPG20;SLC26A5;SHANK1"
"response to oxygen levels (GO:0070482)"	"31/259"	0.000626646	0.0386055	-2.35461	7.66275	"CDKN1A;OXTR;CDKN1B;CHRNA7;ABAT;HIF3A;FMN2;NDRG1;FOXO1;UCP3;ADORA1;NOS1;CHRNB2;EGLN1;ANGPT2;PRKCE;SMAD9;S100B;MT3;SOD3;BMP7;SIRT2;NR4A2;PINK1;RGCC;FNDC1;CAT;ALDOC;PPARA;CPEB2;AJUBA"
"energy derivation by oxidation of organic compounds (GO:0015980)"	"26/198"	0.000490773	0.0329344	-2.18615	7.46184	"SNAP25;CHRM3;CACNA1A;ADRB1;PYGM;AKAP5;ADCY1;ADCY8;ACACA;GNG3;GNG2;PRKAR2B;EPM2A;PRKAB2;G6PC;PRKCA;MT3;ADRA2A;PER2;KCNS3;FASN;CAT;NHLRC1;RAPGEF3;VAMP2;RAPGEF4"
"learning or memory (GO:0007611)"	"26/198"	0.000490773	0.0329344	-2.17167	7.41243	"NLGN3;OXTR;CHRNA7;NRXN2;ADRB1;HMGCR;ADCY1;SLC6A1;ADCY8;PARK2;CUX2;PRKAR2B;CHRNB2;EPM2A;PRNP;EGR2;MUSK;IGF2;S100B;MAPK8IP2;GRIN2B;RCAN2;KRAS;AMPH;PLCB1;SHANK1"
"signal release (GO:0023061)"	"19/124"	0.000529188	0.0341737	-2.08829	7.05069	"SNAP25;RAB3A;SLC22A2;NRXN2;CACNA1A;ABAT;DOC2B;SLC6A1;ACVR2B;CPLX1;RIMS2;RIMS1;ALDH5A1;PCLO;SELM;VAMP1;PPFIA3;VAMP2;RAPGEF4"
"muscle system process (GO:0003012)"	"29/237"	0.000675291	0.0402817	-2.16519	6.95427	"CHRM3;OXTR;RAP1GDS1;ADRA1A;STBD1;HEY2;ADORA1;MYH14;SCN7A;CACNA1S;NOS1;SCN5A;SCN3B;MAP2K6;SNTA1;CHRNB2;GAMT;BBS2;MYOC;KCNJ12;KLF15;SORBS3;GNAO1;SMTN;MYH2;FXYD1;UTRN;MYL9;SNTB1"
"regulation of peptide secretion (GO:0002791)"	"25/192"	0.000697216	0.0409396	-2.15015	6.87113	"SNAP25;CHRM3;IRS1;ILDR1;CACNA1A;DOC2B;HMGCR;AKAP5;PARK2;AACS;TMEM27;PRKAR2B;ADORA1;PIM3;SYBU;PRKCE;PRKCA;MYRIP;ADRA2A;PER2;KCNS3;PFKM;RAPGEF3;VAMP2;RAPGEF4"
"regulation of insulin secretion (GO:0050796)"	"23/169"	0.000654232	0.0396549	-2.12665	6.86384	"SNAP25;CHRM3;IRS1;PRKCE;CACNA1A;PRKCA;DOC2B;AKAP5;HMGCR;MYRIP;ADRA2A;PARK2;AACS;PER2;TMEM27;PRKAR2B;KCNS3;PIM3;PFKM;RAPGEF3;VAMP2;SYBU;RAPGEF4"
"response to decreased oxygen levels (GO:0036293)"	"29/245"	0.00108109	0.0564268	-2.30101	6.61497	"OXTR;CDKN1B;CHRNA7;ABAT;HIF3A;FMN2;NDRG1;UCP3;ADORA1;NOS1;EGLN1;CHRNB2;ANGPT2;PRKCE;SMAD9;S100B;SOD3;BMP7;MT3;SIRT2;NR4A2;PINK1;RGCC;FNDC1;CAT;ALDOC;PPARA;AJUBA;CPEB2"
"regulation of hormone secretion (GO:0046883)"	"28/230"	0.000890034	0.0484746	-2.17748	6.59062	"SNAP25;CHRM3;IRS1;ILDR1;CACNA1A;DOC2B;HMGCR;AKAP5;PARK2;AACS;TMEM27;PRKAR2B;ADORA1;PIM3;SYBU;NMB;PRKCE;PRKCA;MYRIP;ADRA2A;PER2;KCNS3;CRY2;SCG5;PFKM;RAPGEF3;VAMP2;RAPGEF4"
"regulation of sodium ion transport (GO:0002028)"	"12/60"	0.000747376	0.0432098	-2.06586	6.49029	"PER1;WNK2;PRKCE;FXYD1;CNTN1;NOS1;ATP1B2;SCN5A;UTRN;SCN3B;SNTA1;PTPN3"
"muscle contraction (GO:0006936)"	"25/195"	0.000852047	0.0472703	-2.12184	6.47557	"CHRM3;OXTR;RAP1GDS1;ADRA1A;STBD1;SCN7A;MYH14;CACNA1S;NOS1;SCN5A;SCN3B;SNTA1;MAP2K6;GAMT;CHRNB2;BBS2;KCNJ12;SORBS3;GNAO1;MYH2;SMTN;FXYD1;UTRN;MYL9;SNTB1"
"axonogenesis (GO:0007409)"	"17/109"	0.000855344	0.0472703	-2.08184	6.35352	"CHRNB2;EPHA4;RAB3A;CNP;ATL1;ARHGEF28;ADCY1;S100B;NR4A2;PARD6B;SLITRK1;FRZB;STMN1;APBB1;CTNNA2;NEFH;EPHB1"
"regulation of postsynaptic membrane potential (GO:0060078)"	"12/58"	0.000574916	0.0360089	-1.9003	6.31659	"RIMS2;NLGN3;RIMS1;NLGN1;GRID2;CUX2;ADORA1;ADRB1;MAPK8IP2;GRIN2B;SHANK1;SNCA"
"fatty acid metabolic process (GO:0006631)"	"32/280"	0.00104314	0.0552129	-2.17382	6.29659	"FAAH;ACSS2;TNXB;TECR;MSMO1;PLA2G5;ACACA;AACS;C3;FADS2;PRKAR2B;FADS6;UCP3;THEM5;THEM4;SC5D;FADS1;SNCA;ELOVL1;PRKAB2;ELOVL4;EPHX2;ELOVL6;ELOVL7;PER2;FA2H;ALDH5A1;BDH2;CYP2U1;FASN;ACSBG1;PPARA"
"regulation of small GTPase mediated signal transduction (GO:0051056)"	"30/256"	0.00103329	0.0552129	-2.16855	6.28132	"KANK1;FAM13A;ARHGAP19;STMN3;RASAL2;SIPA1L2;ADRA1A;RAP1GAP;ABRA;SYDE2;RHOT1;SIPA1L1;RASGEF1A;CHN2;RASGEF1C;PLCE1;CDON;PLEKHG2;MYOC;IQSEC1;ARHGEF17;ARHGEF16;ITPKB;ARHGEF9;DEPDC7;ALS2;KRAS;RAPGEF3;DGKI;RAPGEF4"
"regulation of peptide hormone secretion (GO:0090276)"	"24/189"	0.00120575	0.0596213	-2.11922	5.97566	"SNAP25;CHRM3;IRS1;PRKCE;ILDR1;CACNA1A;PRKCA;DOC2B;HMGCR;AKAP5;MYRIP;PARK2;AACS;ADRA2A;PER2;TMEM27;PRKAR2B;KCNS3;PIM3;PFKM;RAPGEF3;SYBU;VAMP2;RAPGEF4"
"monocarboxylic acid biosynthetic process (GO:0072330)"	"22/167"	0.00124229	0.0598527	-2.1049	5.92713	"ELOVL1;PRKAB2;ACSS2;ELOVL4;TECR;ELOVL6;MSMO1;PLA2G5;ELOVL7;CYP46A1;ABCB11;CYP7B1;ACACA;CYP39A1;PER2;FA2H;FADS2;SRR;FADS6;FASN;SC5D;FADS1"
"regulation of excitatory postsynaptic membrane potential (GO:0060079)"	"11/52"	0.00082268	0.0468429	-1.91146	5.85088	"RIMS2;NLGN3;RIMS1;NLGN1;GRID2;CUX2;ADORA1;MAPK8IP2;GRIN2B;SHANK1;SNCA"
"positive regulation of synapse assembly (GO:0051965)"	"7/25"	0.00189888	0.0824735	-2.33075	5.81587	"NLGN3;NLGN1;OXTR;CUX2;AGRN;EPHB1;LRRC4B"
"regulation of developmental growth (GO:0048638)"	"19/133"	0.00112326	0.0578246	-2.03808	5.80922	"SEMA5A;CDKL5;MUSK;COL14A1;NTRK3;AATK;ADRB1;FGF2;MT3;NKD1;WT1;ERBB4;SFRP5;HEY2;MAPT;PLCB1;AGRN;SPG20;PLXNA3"
"response to hypoxia (GO:0001666)"	"28/241"	0.00167795	0.0778485	-2.27214	5.80075	"CDKN1B;CHRNA7;ABAT;HIF3A;FMN2;NDRG1;UCP3;ADORA1;NOS1;CHRNB2;EGLN1;ANGPT2;PRKCE;SMAD9;S100B;MT3;SOD3;BMP7;SIRT2;NR4A2;PINK1;RGCC;FNDC1;CAT;ALDOC;PPARA;CPEB2;AJUBA"
"regulation of synapse organization (GO:0050807)"	"12/64"	0.00122335	0.0597057	-2.04544	5.76472	"CHRNB2;NLGN3;CAMK2B;NLGN1;OXTR;CUX2;MUSK;LRRC4;CTNNA2;AGRN;EPHB1;LRRC4B"
"positive regulation of neuron projection development (GO:0010976)"	"20/144"	0.00114824	0.058312	-2.01753	5.73372	"CAMK2B;SEMA5A;EPHA4;NLGN1;PLK5;CDKL5;NTRK3;MAGI2;BMP7;GPRC5B;CUX2;PALM;IL1RAPL1;CNTN1;NEFL;PLXNB1;MAPT;UTRN;PACSIN1;SHANK1"
"positive regulation of nervous system development (GO:0051962)"	"34/313"	0.0016198	0.0760902	-2.21717	5.71106	"CAMK2B;SEMA5A;NLGN3;OXTR;NLGN1;SMARCD3;PLAG1;NCMAP;CUX2;PALM;NEFL;EPHB1;CDON;PACSIN1;LRRC4B;EPHA4;PLK5;CDKL5;NTRK3;MAGI2;PAX6;GPR37L1;MAPK8IP3;BMP7;GPRC5B;DAB1;IL1RAPL1;VWC2;CNTN1;PLXNB1;MAPT;UTRN;AGRN;SHANK1"
"regulation of synapse assembly (GO:0051963)"	"9/41"	0.00193028	0.0824735	-2.20677	5.5065	"CHRNB2;NLGN3;NLGN1;OXTR;CUX2;MUSK;AGRN;EPHB1;LRRC4B"
"amino acid transmembrane transport (GO:0003333)"	"10/46"	0.00117352	0.0588012	-1.94051	5.4986	"SLC7A4;SLC7A5;PRKAB2;SLC36A2;SLC6A15;SLC43A1;SLC7A13;SLC1A5;SLC7A2;ACACA"
"regulation of ion transmembrane transport (GO:0034765)"	"34/314"	0.00169958	0.0778904	-2.15048	5.48901	"NLGN3;CLIC5;NLGN1;KCNA1;KCNA2;CACNA1A;ADRB1;CLCN2;SCN7A;CACNA1S;NOS1;SCN5A;SCN3B;PRPH;SNTA1;PRNP;KCNJ8;KCNK10;KCNJ12;KCNH8;PRKCE;ATP1B2;MAPK8IP2;ADRA2A;CACNB1;CACNB3;WNK2;SCN8A;KCNS3;FXYD1;UTRN;KCNK1;PTPN3;SHANK1"
"regulation of lipid metabolic process (GO:0019216)"	"28/245"	0.00208593	0.0854785	-2.19569	5.40028	"CRTC3;IRS1;DHH;INSIG1;RORC;CREBL2;PIK3R1;FGF1;FGF2;CYR61;C3;ERBB4;ADORA1;PDK4;LDLR;PDK2;SNCA;PRKAB2;EPHX2;RARRES2;PRKCE;IGF2;ADRA2A;DKK3;PDP2;PIK3IP1;DHCR7;PPARA"
"ERBB signaling pathway (GO:0038127)"	"24/196"	0.0018743	0.0824735	-2.15865	5.38642	"CDKN1A;CDKN1B;MYOC;IRS1;PRKCE;TGFA;ADAM10;PRKCA;ADCY1;FOXO4;PIK3R1;ADCY8;FGF1;FGF2;FOXO1;FGF4;NR4A1;ERBB4;PRKAR2B;THEM4;PLCE1;KRAS;SH3GL2;MAPK3"
"regulation of vesicle-mediated transport (GO:0060627)"	"33/306"	0.00209261	0.0854785	-2.17707	5.35449	"NLGN1;RAB3A;INSIG1;STON1;CACNA1A;DOC2B;CPLX1;BICD1;PARK2;C2;C4B;RIMS2;SCAMP5;C3;VTN;TMEM27;PCLO;PACSIN3;RSPO1;STXBP6;SH3GL2;SNCA;MAPK3;SLAMF1;PACSIN1;MAGI2;ADRA2A;CLIP3;PINK1;IL1RAPL1;PLCB1;VAMP2;RAPGEF4"
"positive regulation of cell projection organization (GO:0031346)"	"24/195"	0.00176278	0.0798136	-2.0908	5.28568	"CAMK2B;SEMA5A;GPM6A;EPHA4;NLGN1;PLK5;CDKL5;NTRK3;MAGI2;BMP7;GPRC5B;CUX2;MYO3A;IL1RAPL1;PALM;CNTN1;NEFL;CDC42EP1;PLXNB1;MAPT;UTRN;AGRN;PACSIN1;SHANK1"
"neuron projection development (GO:0031175)"	"19/137"	0.00153145	0.0728503	-2.00378	5.24859	"LGI1;MYOC;PRICKLE2;STMN3;LAMB1;RTN4RL2;NREP;PPP1R9A;BMP7;IGSF9;GNAO1;DAB1;CLMN;CDH1;CNTN1;EFHD1;NEFL;PHGDH;NEFH"
"positive regulation of excitatory postsynaptic membrane potential (GO:2000463)"	"6/18"	0.00193126	0.0824735	-2.07826	5.18583	"RIMS2;NLGN3;RIMS1;NLGN1;CUX2;SHANK1"
"monocarboxylic acid metabolic process (GO:0032787)"	"46/473"	0.00220661	0.0891659	-2.12641	5.14009	"FAAH;ACSS2;TNXB;TECR;ABAT;MSMO1;PLA2G5;CYP46A1;ABCB11;ACACA;AACS;C3;FADS2;LDHB;SRR;PRKAR2B;FADS6;UCP3;THEM5;PDK4;SC5D;THEM4;PHGDH;PDK2;FADS1;SNCA;EGLN1;ELOVL1;PRKAB2;ELOVL4;EPHX2;ELOVL6;ELOVL7;CYP7B1;PER2;CYP39A1;FA2H;ALDH5A1;BDH2;PDP2;CYP2U1;FASN;ACSBG1;ALDOC;PPARA;PFKM"
"peptide hormone processing (GO:0016486)"	"8/33"	0.00199895	0.0838159	-2.0637	5.11619	"BACE2;ACE2;PCSK1N;MME;SCG5;PCSK6;PCSK5;CORIN"
"regulation of synaptic transmission	dopaminergic (GO:0032225)"	"6/18"	0.00193126	0.0824735	-2.0262	5.05593
"generation of precursor metabolites and energy (GO:0006091)"	"38/375"	0.00274117	0.0996153	-2.12078	4.89145	"SNAP25;CHRM3;CACNA1A;ADRB1;PYGM;AKAP5;ADCY1;ADCY8;MCHR1;COX7A1;ACACA;SLC25A27;LDHB;GNG3;GNG2;PRKAR2B;TBXA2R;UCP3;ENPP1;RUNX1T1;SNCA;EPM2A;PRKAB2;G6PC;PRKCA;MT3;ADRA2A;PER2;ALDH5A1;FASN;KCNS3;CAT;ALDOC;NHLRC1;PFKM;VAMP2;RAPGEF3;RAPGEF4"
"regulation of dendritic spine development (GO:0060998)"	"8/34"	0.0023474	0.0918909	-2.03108	4.84849	"NLGN3;CAMK2B;EPHA4;NLGN1;SIPA1L1;CUX2;PALM;SHANK1"
"regulation of blood circulation (GO:1903522)"	"24/204"	0.00300366	0.105493	-2.1371	4.80657	"CHRM3;CALCA;THRB;JUP;KCNJ12;EPHX2;CHRNA7;ADRB1;PRKCA;HMGCR;ADRA1A;ADRA2A;PER2;GNAO1;ACE2;TBXA2R;FXYD1;HEY2;ADORA1;KCNMB4;SCN5A;NOS1;SCN3B;SNTA1"
"steroid hormone mediated signaling pathway (GO:0043401)"	"11/59"	0.0020073	0.0838159	-1.92874	4.7816	"PAQR8;NR4A2;NR4A1;AR;THRB;PAQR7;RORC;PPARA;RXRG;BMP7;NR3C2"
"neurotrophin signaling pathway (GO:0038179)"	"30/278"	0.00322996	0.109353	-2.15003	4.75839	"CDKN1A;CDKN1B;IRS1;ADCY1;FOXO4;PIK3R1;PCSK6;ADCY8;FGF1;PCSK5;FGF2;FOXO1;FGF4;ERBB4;PRKAR2B;THEM4;SH3GL2;MAPK3;PLEKHG2;SORT1;ARHGEF17;NTRK3;PRKCE;MAGI2;ARHGEF16;PRKCA;NR4A1;MAG;ARHGEF9;KRAS"
"fatty acid biosynthetic process (GO:0006633)"	"16/111"	0.00247022	0.0937687	-1.99446	4.72075	"ELOVL1;PRKAB2;ACSS2;ELOVL4;TECR;ELOVL6;MSMO1;PLA2G5;ELOVL7;ACACA;FA2H;FADS2;FADS6;FASN;SC5D;FADS1"
"plasma membrane organization (GO:0007009)"	"17/121"	0.00234301	0.0918909	-1.97017	4.7031	"BBS2;RAMP3;PLEKHF1;SPTB;NDRG1;FA2H;MYH2;SH3TC2;PACS2;CDH1;PLSCR2;PALM;PACSIN3;SCN3B;AGRN;VAMP2;PACSIN1"
"neuromuscular junction development (GO:0007528)"	"8/34"	0.0023474	0.0918909	-1.96963	4.70181	"MUSK;ALS2;ZC4H2;DOK7;COL4A5;CACNA1S;AGRN;SNTA1"
"regulation of transmembrane transport (GO:0034762)"	"34/327"	0.00309046	0.107537	-2.10257	4.68857	"NLGN3;CLIC5;NLGN1;KCNA1;KCNA2;CACNA1A;ADRB1;CLCN2;SCN7A;CACNA1S;NOS1;SCN5A;SCN3B;PRPH;SNTA1;PRNP;KCNK10;KCNJ8;KCNJ12;KCNH8;PRKCE;ATP1B2;MAPK8IP2;ADRA2A;CACNB1;CACNB3;WNK2;SCN8A;KCNS3;FXYD1;UTRN;KCNK1;PTPN3;SHANK1"
"memory (GO:0007613)"	"14/90"	0.00242347	0.0929327	-1.96055	4.65802	"CHRNB2;OXTR;MUSK;CHRNA7;IGF2;ADRB1;ADCY1;ADCY8;S100B;GRIN2B;CUX2;RCAN2;PLCB1;SHANK1"
"epidermal growth factor receptor signaling pathway (GO:0007173)"	"23/193"	0.00313955	0.108242	-2.08549	4.63685	"CDKN1A;CDKN1B;IRS1;PRKCE;TGFA;ADAM10;PRKCA;ADCY1;PIK3R1;FOXO4;ADCY8;FGF1;FGF2;FOXO1;FGF4;NR4A1;ERBB4;PRKAR2B;THEM4;PLCE1;KRAS;SH3GL2;MAPK3"
"regulation of exocytosis (GO:0017157)"	"16/112"	0.00267695	0.0986271	-1.99741	4.62681	"NLGN1;RAB3A;CACNA1A;DOC2B;CPLX1;ADRA2A;SCAMP5;RIMS2;TMEM27;PCLO;IL1RAPL1;STXBP6;PLCB1;VAMP2;RAPGEF4;SNCA"
"cellular response to hormone stimulus (GO:0032870)"	"44/462"	0.00387359	0.124428	-2.2066	4.59861	"THRB;RAMP3;IRS1;RORC;ADCY1;FOXO4;PIK3R1;ADCY8;FGF1;FGF2;FOXO1;AACS;FGF4;NR3C2;GNG3;GNG2;PRKAR2B;UCP3;PDK4;THEM4;ENPP1;SLIT3;RXRG;PDK2;MAPK3;PAQR8;BBS2;EGR2;PRKAB2;PAQR7;HMGCS1;IGF2;MT3;BMP7;ADRA2A;NR4A2;NR4A1;AR;WT1;KRAS;PPARA;CPEB2;VAMP2;CCDC62"
"neutral lipid biosynthetic process (GO:0046460)"	"9/43"	0.0025588	0.0952078	-1.94992	4.58562	"SLC25A1;ELOVL1;ELOVL4;FASN;TECR;PLCE1;ELOVL6;ELOVL7;ACACA"
"acylglycerol biosynthetic process (GO:0046463)"	"9/43"	0.0025588	0.0952078	-1.94692	4.57855	"SLC25A1;ELOVL1;ELOVL4;FASN;TECR;PLCE1;ELOVL6;ELOVL7;ACACA"
"regulation of system process (GO:0044057)"	"37/371"	0.00393479	0.124428	-2.18416	4.55185	"CAMK2B;NLGN3;CHRM3;OXTR;NLGN1;CALCA;THRB;COL14A1;CHRNA7;ADRB1;HMGCR;ADRA1A;NCMAP;TBXA2R;CMYA5;HEY2;ADORA1;PLCE1;KCNMB4;NOS1;SCN5A;SCN3B;CORIN;SNTA1;JUP;KCNJ12;EPHX2;EMP2;PRKCA;ADRA2A;PER2;GNAO1;ACE2;FXYD1;CRY2;CASQ1;MYL9"
"synaptic vesicle exocytosis (GO:0016079)"	"6/19"	0.00241947	0.0929327	-1.91565	4.55135	"SNAP25;RIMS1;PCLO;RAB3A;CPLX1;VAMP2"
"regulation of peptide transport (GO:0090087)"	"26/231"	0.00355569	0.117213	-2.10016	4.50224	"SNAP25;CHRM3;IRS1;ILDR1;CACNA1A;DOC2B;HMGCR;AKAP5;PARK2;AACS;TMEM27;PRKAR2B;ADORA1;PIM3;SYBU;PRKCE;PRKCA;MYRIP;BMP7;ADRA2A;PER2;KCNS3;PFKM;RAPGEF3;VAMP2;RAPGEF4"
"locomotory behavior (GO:0007626)"	"22/183"	0.00347004	0.115402	-2.05258	4.4322	"CHRNB2;EPHA4;CNP;PRKCE;ADAM22;NPY1R;CACNA1A;CEND1;ABAT;ZDHHC8;PARK2;CIART;GNAO1;PREX2;NR4A2;GPRC5B;DAB1;ALS2;SCN8A;SNCG;MAPT;SNCA"
"regulation of catecholamine secretion (GO:0050433)"	"8/36"	0.00318585	0.10884	-1.95714	4.34069	"CHRNB2;PINK1;OXTR;CHRNA7;SNCG;ADRA2A;PARK2;SNCA"
"response to alcohol (GO:0097305)"	"29/274"	0.00479807	0.137642	-2.11394	4.19214	"CDKN1A;OXTR;CDKN1B;SPARC;RAMP3;DHH;CHRNA7;RORC;WFDC1;ABAT;HMGCR;SLC6A1;AACS;CDH1;PMVK;NEFL;SLIT3;CHRNB2;GSN;JUP;HMGCS1;NTRK3;PRKCE;IGF2;BMP7;GRIN2B;MMP15;UNC79;CCDC62"
"carboxylic acid biosynthetic process (GO:0046394)"	"29/272"	0.00437258	0.131457	-2.05508	4.16991	"ACSS2;TECR;GPT;MSMO1;PLA2G5;CYP46A1;ABCB11;OPLAH;ACACA;FADS2;SRR;FADS6;CARNS1;SC5D;PHGDH;FADS1;GAMT;ELOVL1;PRKAB2;ELOVL4;ELOVL6;ELOVL7;CYP7B1;PER2;CYP39A1;FA2H;PNKD;CHDH;FASN"
"organic acid biosynthetic process (GO:0016053)"	"29/272"	0.00437258	0.131457	-2.05243	4.16454	"ACSS2;TECR;GPT;MSMO1;PLA2G5;CYP46A1;ABCB11;OPLAH;ACACA;FADS2;SRR;FADS6;CARNS1;SC5D;PHGDH;FADS1;GAMT;ELOVL1;PRKAB2;ELOVL4;ELOVL6;ELOVL7;CYP7B1;PER2;CYP39A1;FA2H;PNKD;CHDH;FASN"
"glycerolipid metabolic process (GO:0046486)"	"31/296"	0.00417565	0.130767	-2.03488	4.13963	"SLC25A1;TNXB;INSIG1;PIGQ;TECR;LCAT;PIK3C2G;PLA2G5;PIK3R1;FGF2;ACACA;THEM5;ENPP2;PIP4K2A;PLCE1;ELOVL1;PLA2G2D;PCYT2;G6PC;ELOVL4;MBOAT1;ELOVL6;ELOVL7;PLA2G16;PHOSPHO1;ALDH5A1;FASN;CAT;CHPT1;PLCB1;AJUBA"
"fibroblast growth factor receptor signaling pathway (GO:0008543)"	"20/163"	0.00421873	0.131025	-2.0349	4.13567	"CDKN1A;CDKN1B;IRS1;PRKCE;PRKCA;ADCY1;PIK3R1;FOXO4;ADCY8;FGF1;FRS3;FGF2;FOXO1;FGF4;NR4A1;ERBB4;PRKAR2B;THEM4;KRAS;MAPK3"
"regulation of cell morphogenesis involved in differentiation (GO:0010769)"	"27/248"	0.00453229	0.133965	-2.05677	4.13447	"CAMK2B;SEMA5A;NLGN3;KANK1;CACNA1A;AATK;CUX2;SIPA1L1;KIF13B;NEFL;MBP;NEFM;LRRC4C;PLXNA3;CHRNB2;EPHA4;CDKL5;MYOC;NTRK3;MT3;MAG;DAB1;RGCC;IL1RAPL1;PLXNB1;MAPT;SPG20"
"neutral lipid metabolic process (GO:0006638)"	"14/94"	0.00344889	0.115402	-1.88469	4.06967	"SLC25A1;ELOVL1;TNXB;G6PC;ELOVL4;INSIG1;TECR;ELOVL6;ELOVL7;ACACA;FASN;CAT;PLCE1;SNCA"
"positive regulation of synaptic transmission (GO:0050806)"	"13/85"	0.00387905	0.124428	-1.9378	4.03843	"CHRNB2;NLGN3;LGI1;SNAP25;NLGN1;OXTR;LAMA2;PRKCE;S100B;PINK1;NAT8L;VAMP2;SNCA"
"negative regulation of reactive oxygen species metabolic process (GO:2000378)"	"6/21"	0.00366672	0.119822	-1.90228	4.03616	"PINK1;MYCN;MPV17L;MT3;SIRT2;PARK2"
"amino acid transport (GO:0006865)"	"17/128"	0.00394012	0.124428	-1.90603	3.97222	"SNAP25;PRKAB2;SLC36A2;RAB3A;SLC6A15;SLC43A1;CACNA1A;SLC7A13;SLC1A5;SLC6A1;CPLX1;SLC7A2;ACACA;SLC7A4;SLC7A5;RIMS1;VAMP2"
"regulation of neuronal synaptic plasticity (GO:0048168)"	"9/47"	0.00429598	0.131457	-1.87448	3.80345	"CAMK2B;RIMS1;EGR2;RAB3A;KRAS;SYP;S100B;PPFIA3;SNCA"
"nervous system development (GO:0007399)"	"29/277"	0.00550118	0.147667	-1.96119	3.75134	"SEMA5A;CNTFR;CHRM3;NLGN1;NRSN1;NRN1;CHRM1;MYT1L;ZC4H2;STMN3;CYP46A1;FGF2;CHRDL1;CYB5D2;DPYSL4;MOBP;ERBB4;DPYSL5;ADORA1;SCN3B;GPM6B;EPM2A;LGI1;JUP;SEMA4G;SLC7A5;P2RX5;SCN8A;CNTN3"
"response to ammonium ion (GO:0060359)"	"11/66"	0.00431008	0.131457	-1.82989	3.71298	"CHRNB2;GNAO1;SRR;OXTR;PRKCE;SNCG;ABAT;SLC6A1;HNMT;PARK2;SNCA"
"glycerolipid biosynthetic process (GO:0045017)"	"23/202"	0.0051958	0.145715	-1.92609	3.70985	"SLC25A1;ELOVL1;PLA2G2D;PCYT2;ELOVL4;PIGQ;TECR;MBOAT1;LCAT;PIK3C2G;ELOVL6;PLA2G5;PIK3R1;ELOVL7;FGF2;ACACA;PLA2G16;PHOSPHO1;FASN;PIP4K2A;PLCE1;CHPT1;AJUBA"
"adult locomotory behavior (GO:0008344)"	"13/88"	0.00503417	0.142244	-1.89113	3.68811	"EPHA4;CNP;ADAM22;CACNA1A;CEND1;PARK2;PREX2;NR4A2;DAB1;SCN8A;SNCG;MAPT;SNCA"
"synaptic vesicle transport (GO:0048489)"	"10/57"	0.00463424	0.133965	-1.79399	3.60624	"RIMS1;SNAP25;PCLO;RAB3A;AMPH;CPLX1;SH3GL2;VAMP2;PACSIN1;SNCA"
"establishment of synaptic vesicle localization (GO:0097480)"	"10/57"	0.00463424	0.133965	-1.78996	3.59813	"RIMS1;SNAP25;PCLO;RAB3A;AMPH;CPLX1;SH3GL2;VAMP2;SNCA;PACSIN1"
"regulation of microtubule polymerization (GO:0031113)"	"6/22"	0.00444415	0.132549	-1.77315	3.5832	"CLIP3;CDKN1B;STMN1;MAPT;EML2;SNCA"
"positive regulation of neuron differentiation (GO:0045666)"	"24/217"	0.0060407	0.158709	-1.94115	3.57304	"CAMK2B;SEMA5A;EPHA4;NLGN1;PLK5;CDKL5;NTRK3;MAGI2;MAPK8IP3;BMP7;GPRC5B;CUX2;DAB1;IL1RAPL1;PALM;VWC2;CNTN1;NEFL;PLXNB1;MAPT;UTRN;CDON;PACSIN1;SHANK1"
"cellular response to fibroblast growth factor stimulus (GO:0044344)"	"21/183"	0.00680999	0.166889	-1.98275	3.54997	"CDKN1A;CDKN1B;IRS1;PRKCE;PRKCA;ADCY1;FOXO4;PIK3R1;ADCY8;FGF1;FRS3;FGF2;FOXO1;FGF4;NR4A1;ERBB4;PRKAR2B;THEM4;KRAS;SNCA;MAPK3"
"muscle structure development (GO:0061061)"	"15/109"	0.00489124	0.139252	-1.7965	3.54175	"CHODL;CNTFR;TAGLN;LAMA2;FOXO4;NKD1;DISP1;COPRS;SGCE;SMTN;SGCD;WT1;SCN8A;CACNA1S;UTRN"
"small GTPase mediated signal transduction (GO:0007264)"	"41/439"	0.00700267	0.168692	-1.96881	3.50385	"BCAR3;RASL12;CDKN1A;RTKN;RAB3A;RASL11B;DOCK9;FAM13A;RASEF;ARHGAP19;RHOBTB3;AATK;ADRB1;DNAJC27;FGF2;SYDE2;RAB40B;RHOT1;RASGEF1A;CHN2;RASGEF1C;PLCE1;CTNNAL1;RAB6B;MAPK3;PLEKHG2;ARHGEF17;ARHGEF16;RAB39B;DHCR24;RUNDC3A;ADRA2A;ARHGEF9;DEPDC7;RAB30;DAB1;RAB36;CDC42EP1;KRAS;RAPGEF3;RAPGEF4"
"positive regulation of sodium ion transport (GO:0010765)"	"7/31"	0.00528022	0.146386	-1.82263	3.5022	"WNK2;FXYD1;CNTN1;NOS1;ATP1B2;SCN5A;SCN3B"
"regulation of dendrite development (GO:0050773)"	"13/89"	0.00547531	0.147667	-1.82432	3.48955	"CHRNB2;NLGN3;CAMK2B;EPHA4;NLGN1;CDKL5;BMP7;SIPA1L1;CUX2;PALM;IL1RAPL1;PACSIN1;SHANK1"
"sulfur compound biosynthetic process (GO:0044272)"	"18/145"	0.00578097	0.153066	-1.85145	3.47496	"SLC25A1;ELOVL1;ACSS2;ELOVL4;TECR;OMD;ELOVL6;ELOVL7;OPLAH;ACACA;PAPSS1;PNKD;FASN;OGN;CHST1;FMOD;CHST2;ST3GAL3"
"positive regulation of amine transport (GO:0051954)"	"6/23"	0.00533658	0.146386	-1.79049	3.44044	"CHRNB2;PINK1;TMEM27;OXTR;SLC6A1;NAT8L"
"multicellular organismal macromolecule metabolic process (GO:0044259)"	"13/89"	0.00547531	0.147667	-1.79472	3.43293	"TNXB;COL14A1;COL23A1;COL11A2;ADAM10;ACACA;ACE2;MMP15;COL4A3;COL8A2;COL4A5;COL9A3;COL9A2"
"negative regulation of protein complex assembly (GO:0031333)"	"13/91"	0.00645016	0.164896	-1.89167	3.40962	"FHOD3;KANK1;SPTBN5;GSN;INSIG1;CTNNBIP1;SPTB;SVIP;EML2;CLIP3;HEY2;STMN1;SNCA"
"response to peptide hormone (GO:0043434)"	"35/364"	0.00821326	0.184823	-2.01781	3.40678	"OXTR;CDKN1B;SPARC;IRS1;ADCY1;FOXO4;PIK3R1;ADCY8;FGF1;FGF2;FOXO1;GNAI1;FGF4;GNG3;GNG2;PRKAR2B;UCP3;PDK4;THEM4;NEFL;ENPP1;PDK2;FADS1;CD55;MAPK3;EGR2;PRKAB2;SORT1;IGF2;BMP7;CRY2;KRAS;PPARA;CPEB2;VAMP2"
"coenzyme metabolic process (GO:0006732)"	"22/196"	0.00716807	0.169491	-1.89192	3.35807	"SLC25A1;ELOVL1;PANK3;ACSS2;MVK;ELOVL4;PANK1;TECR;PIPOX;FMO2;ELOVL6;HMGCR;ELOVL7;ACACA;LDHB;FOLH1;FASN;PMVK;THEM5;MVD;ADCK3;AASS"
"neurotrophin TRK receptor signaling pathway (GO:0048011)"	"28/274"	0.00841046	0.187687	-2.00336	3.35157	"CDKN1A;CDKN1B;IRS1;ADCY1;PIK3R1;FOXO4;PCSK6;ADCY8;FGF1;PCSK5;FGF2;FOXO1;FGF4;PRKAR2B;ERBB4;THEM4;SH3GL2;MAPK3;PLEKHG2;SORT1;PRKCE;ARHGEF17;ARHGEF16;PRKCA;NR4A1;ARHGEF9;MAG;KRAS"
"regulation of vasculature development (GO:1901342)"	"22/197"	0.00755192	0.175331	-1.90894	3.32362	"EGLN1;SEMA5A;ANGPT2;SPARC;CHRNA7;LECT1;EMP2;PRKCA;FOXO4;FGF1;BMP7;FGF2;F3;C3;RGCC;DDAH1;TBXA2R;WT1;COL4A3;HEY2;RAPGEF3;EPHA2"
"positive regulation of ion transport (GO:0043270)"	"21/186"	0.00800584	0.183451	-1.95499	3.31529	"CHRNB2;NLGN3;CHRM1;ADRB1;ATP1B2;SLC6A1;MCHR1;ADRA2A;CXCL11;PINK1;P2RX5;TMEM27;WNK2;FXYD1;ADORA1;CNTN1;NOS1;SCN5A;SCN3B;NAT8L;SNCA"
"response to fibroblast growth factor (GO:0071774)"	"21/187"	0.00844044	0.187687	-1.94334	3.25117	"CDKN1A;CDKN1B;IRS1;PRKCE;PRKCA;ADCY1;FOXO4;PIK3R1;ADCY8;FGF1;FRS3;FGF2;FOXO1;FGF4;NR4A1;ERBB4;PRKAR2B;THEM4;KRAS;SNCA;MAPK3"
"single organismal cell-cell adhesion (GO:0016337)"	"25/235"	0.00796456	0.183451	-1.91629	3.24966	"NLGN3;PTPRU;NLGN1;CALCA;TNXB;PODXL2;COL14A1;NRXN2;CYR61;ARVCF;CDH3;CDH2;CDH1;NPHP4;CTNNA3;CTNNA2;JAM3;JUP;LAMB1;BMP7;PLEKHA7;FAT1;COL8A2;MYL9;LIMS2"
"peptide metabolic process (GO:0006518)"	"15/113"	0.00656191	0.166619	-1.79968	3.2251	"GSTK1;MME;PCSK6;OPLAH;PCSK5;ACE2;BACE2;PNKD;PCSK1N;BDH2;ALDH5A1;GSTA4;CARNS1;SCG5;CORIN"
"negative regulation of protein polymerization (GO:0032272)"	"9/50"	0.00611624	0.158709	-1.75206	3.22499	"FHOD3;CLIP3;KANK1;SPTBN5;GSN;STMN1;SPTB;EML2;SNCA"
"regulation of neurotransmitter secretion (GO:0046928)"	"9/51"	0.00683899	0.166889	-1.78428	3.19462	"RIMS1;NLGN1;RAB3A;SYT11;CACNA1A;KCNMB4;SNCG;PARK2;SNCA"
"anion transmembrane transport (GO:0098656)"	"20/172"	0.00717112	0.169491	-1.7934	3.18321	"SLC12A2;GABRQ;CLIC5;PRKAB2;SLC36A2;SLC20A2;SLC6A15;SLC43A1;SLC7A13;SLC1A5;CLCN2;SLC7A2;ACACA;SLC7A4;SLC7A5;FXYD3;FXYD1;SLC26A11;GABRE;SLC26A5"
"response to steroid hormone (GO:0048545)"	"35/369"	0.00986106	0.201401	-1.98019	3.17316	"PTPRU;CDKN1A;OXTR;CDKN1B;THRB;SPARC;RAMP3;DHH;RORC;WFDC1;HNMT;SLC6A1;AACS;NR3C2;UCP3;NEFL;SLIT3;RXRG;PAQR8;ABCA2;PAQR7;NTRK3;BCKDHB;IGF2;S100B;BMP7;NR4A2;NR4A1;AR;LOX;MMP15;KRAS;ACSBG1;PPARA;CCDC62"
"triglyceride biosynthetic process (GO:0019432)"	"8/41"	0.00630085	0.162182	-1.74042	3.16588	"SLC25A1;ELOVL1;ELOVL4;FASN;TECR;ELOVL6;ELOVL7;ACACA"
"regulation of synaptic transmission	GABAergic (GO:0032228)"	"7/32"	0.00612367	0.158709	-1.71915	3.16442
"regulation of response to reactive oxygen species (GO:1901031)"	"6/23"	0.00533658	0.146386	-1.64004	3.15134	"PINK1;SESN1;GPR37L1;BMP7;FBLN5;SNCA"
"carboxylic acid transport (GO:0046942)"	"24/224"	0.00852463	0.188413	-1.88725	3.15004	"SLC25A1;SNAP25;PRKAB2;SLC10A6;NMB;SLC36A2;RAB3A;SLC6A15;SLC43A1;CACNA1A;SLC7A13;PLA2G5;SLC1A5;SLC6A1;ABCB11;CPLX1;ACACA;SLC7A2;SLC7A4;RIMS1;SLC7A5;PPARA;VAMP2;MFSD2A"
"regulation of neurotransmitter uptake (GO:0051580)"	"5/13"	0.0028098	0.0996153	-1.35691	3.12963	"PER2;NOS1;NAT8L;GPM6B;SNCA"
"response to peptide (GO:1901652)"	"36/384"	0.0104844	0.20675	-1.96401	3.09576	"OXTR;CDKN1B;SPARC;IRS1;ADCY1;FOXO4;PIK3R1;ADCY8;FGF1;FGF2;FOXO1;GNAI1;FGF4;GNG3;GNG2;PRKAR2B;UCP3;PDK4;NEFL;ENPP1;THEM4;PDK2;FADS1;CD55;MAPK3;EGR2;PRKAB2;SORT1;IGF2;KLF15;BMP7;CRY2;KRAS;PPARA;CPEB2;VAMP2"
"sodium ion transmembrane transport (GO:0035725)"	"12/82"	0.00735964	0.17286	-1.76138	3.0917	"SLC9A3;SLC13A4;SLC9A6;SLC20A2;FXYD2;SCN8A;SCN7A;ATP1B2;SCN5A;SCN3B;ABCB11;PRPH"
"myelination in peripheral nervous system (GO:0022011)"	"5/13"	0.0028098	0.0996153	-1.34031	3.09134	"ARHGEF10;LAMA2;MYOC;ADAM22;SIRT2"
"organic acid transport (GO:0015849)"	"24/226"	0.00937037	0.193483	-1.86476	3.063	"SLC25A1;SNAP25;PRKAB2;SLC10A6;NMB;SLC36A2;RAB3A;SLC6A15;SLC43A1;CACNA1A;SLC7A13;PLA2G5;SLC1A5;SLC6A1;ABCB11;CPLX1;ACACA;SLC7A2;SLC7A4;RIMS1;SLC7A5;PPARA;VAMP2;MFSD2A"
"peripheral nervous system axon ensheathment (GO:0032292)"	"5/13"	0.0028098	0.0996153	-1.3248	3.05557	"ARHGEF10;LAMA2;MYOC;ADAM22;SIRT2"
"acylglycerol metabolic process (GO:0006639)"	"13/93"	0.00755817	0.175331	-1.73063	3.01317	"SLC25A1;ELOVL1;TNXB;G6PC;ELOVL4;INSIG1;TECR;ELOVL6;ELOVL7;ACACA;FASN;CAT;PLCE1"
"positive regulation of Ras GTPase activity (GO:0032320)"	"29/292"	0.0104344	0.20675	-1.90778	3.00713	"DOCK9;ARHGEF28;RAP1GDS1;ADRB1;RASAL2;RAP1GAP;PREX2;SYDE2;SIPA1L1;RASGEF1A;SBF2;EVI5;ARHGEF10;CDKL5;PLEKHG2;ARHGEF37;ARHGEF17;NTRK3;ARHGEF16;ARHGEF9;ALS2;ALDH1A1;TBC1D7;SGSM2;PLXNB1;AGRN;RAPGEF3;RAPGEF4;EPHA2"
"regulation of smooth muscle contraction (GO:0006940)"	"9/51"	0.00683899	0.166889	-1.66194	2.97557	"CHRM3;OXTR;CALCA;TBXA2R;ADORA1;PLCE1;ADRB1;ADRA1A;ADRA2A"
"negative regulation of transport (GO:0051051)"	"34/361"	0.0118981	0.218113	-1.95144	2.97154	"OXTR;CALCA;IRS1;INSIG1;MPV17L;HMGCR;PARK2;SCAMP5;MXI1;ADORA1;ENPP1;PACSIN3;PIM3;NOS1;STXBP6;GPM6B;PACSIN1;SNCA;APC2;NDFIP2;NMB;PRKCE;SSC5D;PRKCA;BMP7;ADRA2A;SREBF2;GNAO1;RGCC;SYT11;SFRP5;IL1RAPL1;CRY2;MAPT"
"fatty acid elongation (GO:0030497)"	"5/8"	0.000536521	0.0341737	-0.87834	2.96554	"ELOVL1;ELOVL4;TECR;ELOVL6;ELOVL7"
"positive regulation of developmental growth (GO:0048639)"	"11/71"	0.00697438	0.168692	-1.646	2.92935	"SEMA5A;CDKL5;WT1;ERBB4;NTRK3;HEY2;ADRB1;MAPT;AGRN;PLCB1;FGF2"
"positive regulation of GTPase activity (GO:0043547)"	"43/482"	0.011767	0.218113	-1.90914	2.90714	"BCAR3;DOCK9;ARHGEF28;RAP1GDS1;FAM13A;ARHGAP19;ADRB1;RASAL2;SIPA1L2;RAP1GAP;PREX2;SYDE2;SIPA1L1;RASGEF1A;TBXA2R;CHN2;RASGEF1C;PLCE1;SBF2;EVI5;RGS7;ARHGEF10;CDKL5;PLEKHG2;ARHGEF37;IQSEC1;ARHGEF17;NTRK3;ARHGEF16;ADAP1;GNAO1;ARHGEF9;ALS2;SGSM2;ALDH1A1;TBC1D7;PLXNB1;RGS11;AGRN;PLCB1;RAPGEF3;RAPGEF4;EPHA2"
"multicellular organismal metabolic process (GO:0044236)"	"13/94"	0.00816583	0.184823	-1.70864	2.88479	"TNXB;COL14A1;COL11A2;COL23A1;ADAM10;ACACA;ACE2;MMP15;COL4A3;COL8A2;COL4A5;COL9A3;COL9A2"
"positive regulation of GTP catabolic process (GO:0033126)"	"43/483"	0.0121318	0.219851	-1.89843	2.87575	"BCAR3;DOCK9;ARHGEF28;RAP1GDS1;FAM13A;ARHGAP19;ADRB1;RASAL2;SIPA1L2;RAP1GAP;PREX2;SYDE2;SIPA1L1;RASGEF1A;TBXA2R;RASGEF1C;CHN2;PLCE1;SBF2;EVI5;RGS7;ARHGEF10;CDKL5;PLEKHG2;ARHGEF37;IQSEC1;ARHGEF17;NTRK3;ARHGEF16;ADAP1;GNAO1;ARHGEF9;ALS2;SGSM2;ALDH1A1;TBC1D7;PLXNB1;RGS11;AGRN;PLCB1;RAPGEF3;RAPGEF4;EPHA2"
"regulation of Ras GTPase activity (GO:0032318)"	"33/349"	0.0124475	0.221122	-1.87401	2.82797	"DOCK9;ARHGEF28;RAP1GDS1;STMN3;ADRB1;RASAL2;RAP1GAP;PREX2;SYDE2;SIPA1L1;RASGEF1A;SBF2;EVI5;ARHGEF10;EPHA4;CDKL5;PLEKHG2;ARHGEF37;ARHGEF17;NTRK3;ARHGEF16;ADAP1;ARHGEF9;ALS2;SGSM2;ALDH1A1;TBC1D7;PLXNB1;AGRN;RAPGEF3;DGKI;RAPGEF4;EPHA2"
"response to cocaine (GO:0042220)"	"7/34"	0.00810633	0.184628	-1.6688	2.81929	"CHRNB2;OXTR;SNCG;ABAT;SLC6A1;HNMT;SNCA"
"muscle organ development (GO:0007517)"	"14/106"	0.00879339	0.188413	-1.67973	2.80367	"CHODL;CNTFR;TAGLN;LAMA2;FOXO4;DISP1;COPRS;SGCE;SMTN;SGCD;WT1;SCN8A;CACNA1S;UTRN"
"regulation of muscle system process (GO:0090257)"	"17/144"	0.0110438	0.210673	-1.78659	2.78252	"CAMK2B;CHRM3;OXTR;CALCA;COL14A1;ADRB1;PRKCA;ADRA1A;ADRA2A;TBXA2R;CMYA5;ADORA1;PLCE1;SCN5A;CASQ1;NOS1;MYL9"
"regulation of cell growth (GO:0001558)"	"31/322"	0.0121684	0.219851	-1.83263	2.77608	"SEMA5A;CDKN1A;CDKN1B;COL14A1;HTRA3;FAM107A;WFDC1;AATK;ADRB1;CYR61;FBLN5;WISP1;FRZB;CCDC85B;ENPP1;PLCE1;SLIT3;APBB1;PLXNA3;LGI1;CDKL5;NTRK3;ADAM10;MT3;IL17RB;WT1;FXYD2;CHPT1;MAPT;SPG20;HSPA1A"
"ribonucleoside bisphosphate metabolic process (GO:0033875)"	"7/35"	0.00925812	0.192221	-1.67936	2.76944	"SULT1A1;PANK3;PANK1;ENPP1;HMGCR;ACACA;PAPSS1"
"cellular response to oxygen levels (GO:0071453)"	"14/109"	0.0108326	0.20984	-1.77165	2.76627	"EGLN1;PRKCE;HIF3A;FMN2;S100B;BMP7;NDRG1;MT3;SIRT2;FOXO1;PINK1;RGCC;FNDC1;CPEB2"
"purine nucleoside bisphosphate metabolic process (GO:0034032)"	"7/35"	0.00925812	0.192221	-1.67407	2.76072	"SULT1A1;PANK3;PANK1;ENPP1;HMGCR;ACACA;PAPSS1"
"nucleoside bisphosphate metabolic process (GO:0033865)"	"7/35"	0.00925812	0.192221	-1.66889	2.75218	"SULT1A1;PANK3;PANK1;ENPP1;HMGCR;ACACA;PAPSS1"
"regulation of lipid catabolic process (GO:0050994)"	"8/44"	0.00904386	0.192016	-1.66256	2.74352	"CRTC3;IRS1;RARRES2;PRKCE;ADORA1;PPARA;LDLR;ADRA2A"
"anion transport (GO:0006820)"	"40/443"	0.0124689	0.221122	-1.80624	2.72569	"SLC25A1;SNAP25;CLIC5;RAB3A;SLC20A2;SLC43A1;CACNA1A;SLC7A13;SLC1A5;PLA2G5;ABCB11;SLC6A1;CPLX1;CLCN2;ACACA;SLC7A2;RIMS1;ENPP1;SLC26A11;GABRE;LDLR;MFSD2A;GABRQ;SLC12A2;PRKAB2;SLC10A6;NMB;SLC36A2;SLMO1;SLC13A4;SLC6A15;SLC7A4;CLCN6;SLC7A5;SLCO3A1;FXYD3;FXYD1;PPARA;VAMP2;SLC26A5"
"fat cell differentiation (GO:0045444)"	"13/96"	0.00949615	0.195008	-1.64595	2.69065	"BBS2;EGR2;RARRES2;ADRB1;METRNL;FOXO1;AACS;PER2;CLIP3;ALDH6A1;BBS9;PLCB1;RUNX1T1"
"extracellular matrix assembly (GO:0085029)"	"5/15"	0.00462155	0.133965	-1.33263	2.67882	"TNXB;LOX;GPM6B;FBLN5;HAPLN2"
"regulation of circadian rhythm (GO:0042752)"	"11/76"	0.0107793	0.20984	-1.69653	2.64897	"CHRNB2;PER2;PER1;FBXL21;OPN3;PER3;CRY2;RORC;ADORA1;ADCY1;PPARA"
"single organism cell adhesion (GO:0098602)"	"26/259"	0.013148	0.229815	-1.80012	2.64704	"NLGN3;PTPRU;NLGN1;CALCA;TNXB;PODXL2;COL14A1;NRXN2;CYR61;ARVCF;CDH3;CDH2;CDH1;NPHP4;CTNNA3;CTNNA2;JAM3;JUP;LAMB1;BMP7;PLEKHA7;FAT1;COL8A2;RADIL;MYL9;LIMS2"
"regulation of synaptic plasticity (GO:0048167)"	"15/120"	0.010563	0.20675	-1.66785	2.62894	"CAMK2B;SNAP25;EGR2;RAB3A;ABHD6;SYP;S100B;GRIN2B;RIMS1;SIPA1L1;ADORA1;KRAS;PPFIA3;VAMP2;SNCA"
"regulation of lipase activity (GO:0060191)"	"15/122"	0.0120023	0.218954	-1.72994	2.62759	"SORT1;PRKCE;MAGI2;PRKCA;ADCY1;ADCY8;ADRA1A;FGF2;BICD1;CYR61;PRKAR2B;CMYA5;CRY2;GPIHBP1;SNCA"
"positive regulation of membrane potential (GO:0045838)"	"6/26"	0.00879736	0.188413	-1.56878	2.61848	"NLGN3;RIMS2;RIMS1;NLGN1;CUX2;SHANK1"
"regulation of receptor activity (GO:0010469)"	"12/87"	0.0109915	0.210673	-1.67661	2.61123	"NLGN3;ZFYVE28;NLGN1;PRKCE;ADORA1;IGF2;TGFA;MAPK8IP2;AGRN;BICD1;ADRA2A;SHANK1"
"regulation of cell morphogenesis (GO:0022604)"	"37/408"	0.0149494	0.239104	-1.80857	2.58781	"CAMK2B;SEMA5A;NLGN3;KANK1;SPARC;CACNA1A;AATK;CUX2;SIPA1L1;PALMD;PALM;KIF13B;MYH14;NEFL;NEFM;MBP;LRRC4C;EVI5;PLXNA3;CHRNB2;EPHA4;CDKL5;MYOC;NTRK3;S100B;MT3;MAG;DAB1;RGCC;IL1RAPL1;CDC42EP3;TBC1D7;CDC42EP1;PLXNB1;MAPT;SPG20;SLC26A5"
"regulation of metal ion transport (GO:0010959)"	"25/250"	0.0154297	0.241916	-1.81767	2.57958	"CAMK2B;CALCA;ADRB1;MCHR1;ADORA1;PACSIN3;NOS1;SCN5A;SCN3B;SNTA1;SNCA;PRNP;PRKCE;ATP1B2;ADRA2A;GNAO1;PER1;CXCL11;P2RX5;WNK2;FXYD1;CNTN1;CASQ1;UTRN;PTPN3"
"receptor clustering (GO:0043113)"	"7/36"	0.0105252	0.20675	-1.63082	2.57058	"NLGN1;MUSK;LRRTM4;MAGI2;DOK7;CACNA1A;AGRN"
"cellular response to hypoxia (GO:0071456)"	"13/99"	0.0118025	0.218113	-1.68675	2.56849	"EGLN1;PRKCE;HIF3A;FMN2;S100B;BMP7;NDRG1;MT3;SIRT2;PINK1;RGCC;FNDC1;CPEB2"
"positive regulation of small GTPase mediated signal transduction (GO:0051057)"	"7/35"	0.00925812	0.192221	-1.54026	2.54006	"ITPKB;RASGEF1A;ALS2;KRAS;ABRA;DGKI;CDON"
"triglyceride metabolic process (GO:0006641)"	"12/87"	0.0109915	0.210673	-1.62883	2.53682	"SLC25A1;ELOVL1;TNXB;G6PC;ELOVL4;FASN;INSIG1;TECR;CAT;ELOVL6;ELOVL7;ACACA"
"phospholipid metabolic process (GO:0006644)"	"28/288"	0.0148796	0.239104	-1.7725	2.53619	"IDI1;MVK;PIGQ;LCAT;PIK3C2G;PLA2G5;PIK3R1;FGF2;PMVK;THEM5;ENPP2;PLCE1;PIP4K2A;FADS1;FDFT1;SNCA;FDPS;PLA2G2D;PCYT2;MBOAT1;PLA2G16;PHOSPHO1;ALDH5A1;CHPT1;MVD;PLCB1;AJUBA;PFKM"
"negative regulation of cytoskeleton organization (GO:0051494)"	"13/101"	0.0135659	0.234555	-1.70467	2.47188	"FHOD3;KANK1;SPTBN5;GSN;MYOC;SPTB;EML2;PARK2;CLIP3;STMN1;SNCA;CLASP2;SHANK1"
"cell junction assembly (GO:0034329)"	"18/160"	0.0138318	0.234555	-1.70208	2.46814	"CADM3;JUP;ACTN3;CADM2;ITGB4;PARD6G;TESK2;PRKCA;PARD6B;CDH3;CDH2;CDH1;CLDN14;CLDN19;CD9;AJUBA;LIMS2;TNS1"
"response to alkaloid (GO:0043279)"	"14/111"	0.0123855	0.221122	-1.63436	2.46632	"CHRNB2;OXTR;CHRNA7;PRKCE;IGF2;ABAT;SLC6A1;HNMT;GNAO1;SRR;SNCG;PPARA;KCNK1;SNCA"
"multi-organism behavior (GO:0051705)"	"11/77"	0.0117014	0.218113	-1.58473	2.41313	"NLGN3;CHRNB2;CNTFR;OXTR;THRB;NRXN2;SNCG;KRAS;MAPK8IP2;GRIN2B;SHANK1"
"cellular response to decreased oxygen levels (GO:0036294)"	"13/101"	0.0135659	0.234555	-1.65947	2.40635	"EGLN1;PRKCE;HIF3A;FMN2;S100B;BMP7;NDRG1;MT3;SIRT2;PINK1;RGCC;FNDC1;CPEB2"
"cell-cell junction organization (GO:0045216)"	"18/161"	0.0145844	0.239104	-1.67907	2.40251	"CADM3;JUP;ACTN3;CADM2;PARD6G;TESK2;PRKCA;PLEKHA7;PARD6B;CDH3;CDH2;CDH1;CLDN14;MPZ;CLDN19;CD9;AJUBA;LIMS2"
"positive regulation of Rho GTPase activity (GO:0032321)"	"17/149"	0.014654	0.239104	-1.64061	2.34749	"ARHGEF10;CDKL5;PLEKHG2;ARHGEF37;DOCK9;ARHGEF17;ARHGEF28;ARHGEF16;RAP1GDS1;PREX2;SYDE2;ARHGEF9;ALS2;TBC1D7;PLXNB1;AGRN;EPHA2"
"regulation of Rho GTPase activity (GO:0032319)"	"19/174"	0.0151762	0.23963	-1.63946	2.34223	"ARHGEF10;EPHA4;CDKL5;PLEKHG2;ARHGEF37;DOCK9;ARHGEF17;ARHGEF28;ARHGEF16;RAP1GDS1;STMN3;PREX2;SYDE2;ARHGEF9;ALS2;TBC1D7;PLXNB1;AGRN;EPHA2"
"multicellular organismal response to stress (GO:0033555)"	"10/66"	0.0112481	0.211352	-1.50294	2.33592	"NR4A2;CALCA;ALS2;VWA1;CACNA1A;ADRB1;NOS1;MAPK8IP2;GRIN2B;ADRA2A"
"regulation of muscle contraction (GO:0006937)"	"14/114"	0.0150323	0.239104	-1.62937	2.3314	"CHRM3;OXTR;CALCA;ADRB1;PRKCA;ADRA1A;ADRA2A;TBXA2R;ADORA1;PLCE1;CASQ1;NOS1;SCN5A;MYL9"
"neuromuscular process (GO:0050905)"	"11/79"	0.0137246	0.234555	-1.57897	2.28961	"CAMK2B;CLIC5;PNKD;SCN8A;IGDCC3;NEFL;CACNA1A;GRIN2B;PARK2;SPG20;SHANK1"
"sensory perception of mechanical stimulus (GO:0050954)"	"15/127"	0.0162729	0.248592	-1.62506	2.26199	"CHRNB2;CLIC5;CDKN1B;THRB;RAB3A;CNTN5;COL11A2;EML2;GJC3;CDH1;SCN8A;MYO3A;COL4A3;MYH14;SLC26A5"
"cell junction organization (GO:0034330)"	"20/189"	0.0172191	0.258097	-1.66051	2.24903	"CADM3;JUP;ACTN3;CADM2;ITGB4;PARD6G;TESK2;PRKCA;PLEKHA7;PARD6B;CDH3;CDH2;CLDN14;CDH1;MPZ;CLDN19;CD9;AJUBA;LIMS2;TNS1"
"neurotransmitter metabolic process (GO:0042133)"	"6/27"	0.0102428	0.205843	-1.4221	2.24783	"ALDH5A1;SLC22A2;CACNA1A;ABAT;NOS1;PRIMA1"
"regulation of complement activation (GO:0030449)"	"6/27"	0.0102428	0.205843	-1.41625	2.23858	"C4B;C3;VTN;MASP1;CD55;C2"
"acid secretion (GO:0046717)"	"8/47"	0.0125918	0.221122	-1.48235	2.23693	"RIMS1;SNAP25;NMB;RAB3A;CACNA1A;PLA2G5;CPLX1;VAMP2"
"regulation of cell adhesion (GO:0030155)"	"31/336"	0.0200678	0.283515	-1.77373	2.23577	"VIT;SEMA5A;KANK1;LAMA2;ADAM22;PIK3R1;CELSR2;CYR61;VTN;CDH1;SPOCK2;ABI3BP;GPM6B;GSN;ANGPT2;MYOC;PRKCE;ADAM10;LAMB1;EMP2;PRKCA;DUSP26;BMP7;SMOC2;DAB1;RGCC;KIF26B;VWC2;PLXNB1;UTRN;EPHA2"
"cofactor biosynthetic process (GO:0051188)"	"15/127"	0.0162729	0.248592	-1.60615	2.23566	"SLC25A1;ELOVL1;ACSS2;PANK3;ELOVL4;PANK1;TECR;ELOVL6;ELOVL7;SPTB;ACACA;ALAD;BDH2;FASN;ADCK3"
"regulation of heart contraction (GO:0008016)"	"16/140"	0.0173072	0.258097	-1.64509	2.22814	"CALCA;THRB;JUP;KCNJ12;CHRNA7;ADRB1;PRKCA;ADRA1A;GNAO1;FXYD1;HEY2;ADORA1;NOS1;SCN5A;SCN3B;SNTA1"
"cellular amide metabolic process (GO:0043603)"	"19/177"	0.0176019	0.261454	-1.64197	2.2027	"GSTK1;MME;PANK1;PCSK6;OPLAH;PCSK5;ASRGL1;ACACA;ACE2;BACE2;PNKD;PCSK1N;BDH2;ALDH5A1;GSTA4;FASN;CARNS1;SCG5;CORIN"
"regulation of vesicle fusion (GO:0031338)"	"5/17"	0.00713749	0.169491	-1.23578	2.19346	"TMEM27;RAB3A;DOC2B;STXBP6;SLAMF1"
"cofactor metabolic process (GO:0051186)"	"25/255"	0.0188923	0.274272	-1.68915	2.18514	"SLC25A1;PANK3;ACSS2;MVK;PANK1;TECR;HMGCR;ACACA;ALAD;LDHB;PMVK;THEM5;AASS;ELOVL1;ELOVL4;PIPOX;FMO2;ELOVL6;ELOVL7;SPTB;FOLH1;BDH2;FASN;MVD;ADCK3"
"learning (GO:0007612)"	"14/115"	0.0160048	0.2465	-1.55353	2.17556	"EPM2A;CHRNB2;NLGN3;CHRNA7;NRXN2;HMGCR;SLC6A1;MAPK8IP2;GRIN2B;PARK2;PRKAR2B;KRAS;AMPH;SHANK1"
"positive regulation of neurogenesis (GO:0050769)"	"27/283"	0.0202406	0.284358	-1.71518	2.15688	"CAMK2B;SEMA5A;NLGN1;SMARCD3;PLAG1;CUX2;PALM;NEFL;CDON;PACSIN1;EPHA4;PLK5;CDKL5;NTRK3;MAGI2;PAX6;MAPK8IP3;BMP7;GPRC5B;DAB1;IL1RAPL1;VWC2;CNTN1;PLXNB1;MAPT;UTRN;SHANK1"
"regulation of Rap GTPase activity (GO:0032317)"	"5/16"	0.00578378	0.153066	-1.14641	2.15168	"EPHA4;SIPA1L1;RAPGEF3;RAP1GAP;DGKI"
"negative regulation of synaptic transmission (GO:0050805)"	"8/47"	0.0125918	0.221122	-1.42415	2.1491	"SYT11;ADORA1;ABHD6;NOS1;SLC6A1;ADRA1A;GPM6B;SNCA"
"regulation of vasodilation (GO:0042312)"	"7/39"	0.0150792	0.239104	-1.48428	2.1238	"ACE2;CALCA;EPHX2;ADORA1;NOS1;HMGCR;ADRA2A"
"multicellular organismal catabolic process (GO:0044243)"	"11/80"	0.0148303	0.239104	-1.47879	2.11594	"ACE2;MMP15;COL14A1;COL23A1;COL11A2;COL4A3;COL8A2;ADAM10;COL4A5;COL9A3;COL9A2"
"negative regulation of axonogenesis (GO:0050771)"	"8/48"	0.0139745	0.234555	-1.44701	2.09826	"SEMA5A;MAG;DAB1;AATK;MBP;MT3;SPG20;PLXNA3"
"cell-cell adhesion via plasma-membrane adhesion molecules (GO:0098742)"	"20/190"	0.0180456	0.26699	-1.58375	2.09141	"PTPRT;CADM3;NLGN1;GRID2;PCDH9;CLSTN1;CELSR2;CLDN11;ARVCF;DAB1;CDH3;CDH2;CDH1;DCHS2;CLDN14;IL1RAPL1;FAT1;CLDN19;AJUBA;FREM2"
"neuronal action potential (GO:0019228)"	"6/27"	0.0102428	0.205843	-1.31982	2.08616	"SCN8A;CHRNA7;SCN7A;MYH14;KCNMB4;SCN5A"
"regulation of angiogenesis (GO:0045765)"	"19/179"	0.0193795	0.279035	-1.63035	2.08101	"EGLN1;SEMA5A;ANGPT2;SPARC;CHRNA7;LECT1;EMP2;PRKCA;FOXO4;FGF1;F3;FGF2;C3;RGCC;DDAH1;TBXA2R;COL4A3;RAPGEF3;EPHA2"
"sodium ion transport (GO:0006814)"	"16/141"	0.0182844	0.269461	-1.58296	2.07579	"SLC12A2;SLC10A6;SLC13A4;SLC20A2;SLC6A15;KLHL3;ATP1B2;ABCB11;SLC9A3;SLC9A6;FXYD2;SCN8A;SCN7A;SCN5A;SCN3B;PRPH"
"regulation of reactive oxygen species metabolic process (GO:2000377)"	"11/81"	0.0160018	0.2465	-1.48099	2.07397	"ACE2;CDKN1A;PINK1;MYCN;MPV17L;BMP7;MT3;FBLN5;PARK2;SIRT2;SNCA"
"response to toxic substance (GO:0009636)"	"16/142"	0.0193032	0.279006	-1.62369	2.07268	"CDKN1A;CDKN1B;CNP;EPHX2;EPHX1;SLC6A1;DHRS2;PARK2;HID1;NR4A2;PINK1;CDH1;SCN8A;NEFL;MBP;CERS1"
"action potential (GO:0001508)"	"10/69"	0.0145681	0.239104	-1.44851	2.07262	"CHRNB2;JUP;SCN8A;CHRNA7;SCN7A;MYH14;KCNMB4;SCN5A;SCN3B;SNTA1"
"keratan sulfate biosynthetic process (GO:0018146)"	"6/28"	0.0118492	0.218113	-1.34394	2.04648	"OMD;OGN;CHST1;FMOD;CHST2;ST3GAL3"
"cell-cell adhesion (GO:0098609)"	"20/191"	0.0189027	0.274272	-1.57515	2.03766	"PTPRT;CADM3;GRID2;NLGN1;PCDH9;CLSTN1;CELSR2;CLDN11;ARVCF;DAB1;CDH3;CDH2;CDH1;DCHS2;CLDN14;IL1RAPL1;FAT1;CLDN19;AJUBA;FREM2"
"regulation of homeostatic process (GO:0032844)"	"29/314"	0.023669	0.304029	-1.70685	2.03223	"CALCA;HMGCR;METRNL;FGF2;FOXO1;TMEM27;ADORA1;PDK4;PIM3;NOS1;SCN5A;SLC25A23;SCN3B;LDLR;SYBU;CORIN;SNCA;MYOC;TSC22D3;PRKCE;ISG15;ADRA2A;SREBF2;CXCL11;P2RX5;WNK2;CASQ1;PTPN3;HSPA1A"
"positive regulation of cellular component biogenesis (GO:0044089)"	"24/249"	0.0248837	0.315696	-1.7017	1.96202	"NLGN3;GPM6A;ARHGEF10;OXTR;NLGN1;CDKN1B;MYOC;PRKCE;PRKCA;FMN2;BMP7;SORBS3;TMEM27;CUX2;RGCC;MYO3A;PALM;CDC42EP1;MAPT;AGRN;EPHB1;AJUBA;RAPGEF3;LRRC4B"
"phospholipid biosynthetic process (GO:0008654)"	"21/206"	0.020991	0.28478	-1.55795	1.95684	"IDI1;FDPS;PLA2G2D;MVK;PCYT2;PIGQ;MBOAT1;LCAT;PIK3C2G;PLA2G5;PIK3R1;FGF2;PLA2G16;PHOSPHO1;PMVK;PIP4K2A;CHPT1;MVD;AJUBA;PFKM;FADS1"
"positive regulation of blood circulation (GO:1903524)"	"10/72"	0.0185695	0.271534	-1.49719	1.95184	"CALCA;TBXA2R;EPHX2;CHRNA7;HEY2;ADRB1;NOS1;SCN3B;ADRA1A;ADRA2A"
"positive regulation of dendritic spine development (GO:0060999)"	"5/18"	0.00869752	0.188413	-1.16472	1.94406	"CAMK2B;NLGN1;CUX2;PALM;SHANK1"
"intraspecies interaction between organisms (GO:0051703)"	"7/39"	0.0150792	0.239104	-1.35155	1.93387	"CHRNB2;NLGN3;OXTR;NRXN2;KRAS;MAPK8IP2;SHANK1"
"social behavior (GO:0035176)"	"7/39"	0.0150792	0.239104	-1.34698	1.92734	"CHRNB2;NLGN3;OXTR;NRXN2;KRAS;MAPK8IP2;SHANK1"
"cellular response to organic cyclic compound (GO:0071407)"	"27/291"	0.0269884	0.330121	-1.70907	1.89415	"CDKN1B;RAMP3;THRB;RORC;IFIT1;PARK2;AACS;NR3C2;GNG2;CDH1;RXRG;SNCA;PAQR8;EGR2;PAQR7;JUP;HMGCS1;SMAD9;BMP7;SIRT2;NR4A2;AR;NR4A1;WT1;PPARA;RAPGEF3;CCDC62"
"regulation of sodium ion transmembrane transporter activity (GO:2000649)"	"6/30"	0.0155784	0.241916	-1.31777	1.87014	"WNK2;PRKCE;FXYD1;UTRN;SCN3B;PTPN3"
"regulation of dopamine secretion (GO:0014059)"	"5/18"	0.00869752	0.188413	-1.11829	1.86656	"CHRNB2;PINK1;SNCG;PARK2;SNCA"
"regulation of protein activation cascade (GO:2000257)"	"6/29"	0.013625	0.234555	-1.28139	1.85811	"C4B;C3;VTN;MASP1;CD55;C2"
"collagen metabolic process (GO:0032963)"	"11/83"	0.0185508	0.271534	-1.41554	1.8454	"TNXB;MMP15;COL14A1;COL23A1;COL11A2;COL4A3;COL8A2;ADAM10;COL4A5;COL9A3;COL9A2"
"glutamate secretion (GO:0014047)"	"5/18"	0.00869752	0.188413	-1.08014	1.80288	"SNAP25;RIMS1;RAB3A;CPLX1;VAMP2"
"negative regulation of phosphorus metabolic process (GO:0010563)"	"39/458"	0.0290834	0.337527	-1.64414	1.78572	"CDKN1C;CDKN1A;CDKN1B;CSRNP3;SH2D4A;HMGCR;NDRG2;PARK2;FOXO1;DUSP14;ZFYVE28;DEPTOR;CAMK2N1;PRKAR2B;CMYA5;PALM;ENPP1;SNCA;PPP1R26;TMEM132D;EGLN1;PRNP;NTRK3;PRKCA;DUSP26;BMP7;ADRA2A;SIRT2;MAPK8IP1;MYO1D;PER1;PINK1;PIK3IP1;WNK2;SFRP5;CRY2;RIMBP2;CPEB2;AJUBA"
"negative regulation of phosphate metabolic process (GO:0045936)"	"39/458"	0.0290834	0.337527	-1.64154	1.78289	"CDKN1C;CDKN1A;CDKN1B;CSRNP3;SH2D4A;HMGCR;NDRG2;PARK2;FOXO1;DUSP14;ZFYVE28;DEPTOR;CAMK2N1;PRKAR2B;CMYA5;PALM;ENPP1;SNCA;PPP1R26;TMEM132D;EGLN1;PRNP;NTRK3;PRKCA;DUSP26;BMP7;ADRA2A;SIRT2;MAPK8IP1;MYO1D;PER1;PINK1;PIK3IP1;WNK2;SFRP5;CRY2;RIMBP2;CPEB2;AJUBA"
"positive regulation of heart rate (GO:0010460)"	"5/19"	0.0104781	0.20675	-1.10548	1.74251	"CHRNA7;HEY2;ADRB1;SCN3B;ADRA1A"
"response to temperature stimulus (GO:0009266)"	"14/122"	0.0242173	0.309553	-1.47546	1.73016	"CALCA;ADRB1;FGF1;METRNL;FOXO1;PCSK1N;DNAJA4;UCP3;ADORA1;NOS1;CASQ1;EPHB1;TRPM3;HSPA1A"
"regulation of Ras protein signal transduction (GO:0046578)"	"13/109"	0.0227039	0.295229	-1.4128	1.72362	"KANK1;MYOC;IQSEC1;STMN3;RASAL2;ADRA1A;ABRA;ITPKB;RASGEF1A;ALS2;PLCE1;KRAS;DGKI"
"cellular response to steroid hormone stimulus (GO:0071383)"	"14/123"	0.0256076	0.319713	-1.49558	1.70546	"PAQR8;RAMP3;PAQR7;THRB;RORC;BMP7;AACS;NR3C2;NR4A2;NR4A1;AR;PPARA;RXRG;CCDC62"
"inositol lipid-mediated signaling (GO:0048017)"	"15/136"	0.0267877	0.328981	-1.51826	1.68794	"CDKN1A;GSN;CDKN1B;IRS1;PIK3C2G;PIK3R1;FOXO4;FGF1;FGF2;SIRT2;FOXO1;FGF4;NR4A1;ERBB4;THEM4"
"phosphatidylinositol-mediated signaling (GO:0048015)"	"15/136"	0.0267877	0.328981	-1.51562	1.685	"CDKN1A;GSN;CDKN1B;IRS1;PIK3C2G;PIK3R1;FOXO4;FGF1;FGF2;SIRT2;FOXO1;FGF4;NR4A1;ERBB4;THEM4"
"regulation of fat cell differentiation (GO:0045598)"	"11/87"	0.0245346	0.312546	-1.44579	1.68146	"CCDC85B;FRZB;ZBTB16;RARRES2;INSIG1;RORC;ENPP1;CREBL2;METRNL;FOXO1;SIRT2"
"positive regulation of receptor activity (GO:2000273)"	"6/30"	0.0155784	0.241916	-1.18059	1.67544	"NLGN3;PRKCE;ADORA1;IGF2;TGFA;ADRA2A"
"coenzyme biosynthetic process (GO:0009108)"	"12/98"	0.0237042	0.304029	-1.38411	1.64796	"SLC25A1;ELOVL1;PANK3;ACSS2;ELOVL4;PANK1;FASN;TECR;ELOVL6;ELOVL7;ADCK3;ACACA"
"regulation of microtubule polymerization or depolymerization (GO:0031110)"	"8/52"	0.0206215	0.284358	-1.29542	1.62901	"CLIP3;CDKN1B;STMN1;STMN3;MAPT;EML2;CLASP2;SNCA"
"collagen catabolic process (GO:0030574)"	"10/74"	0.0216516	0.289339	-1.30909	1.62347	"MMP15;COL14A1;COL11A2;COL23A1;COL4A3;COL8A2;ADAM10;COL4A5;COL9A3;COL9A2"
"adenylate cyclase-inhibiting G-protein coupled receptor signaling pathway (GO:0007193)"	"9/62"	0.0197535	0.283335	-1.27471	1.60757	"GNAZ;ADORA1;NPY1R;GPR37L1;ADCY1;ADCY8;MCHR1;GNAI1;ADRA2A"
"positive regulation of Ras protein signal transduction (GO:0046579)"	"6/30"	0.0155784	0.241916	-1.1293	1.60266	"ITPKB;RASGEF1A;ALS2;KRAS;ABRA;DGKI"
"regulation of vasoconstriction (GO:0019229)"	"8/52"	0.0206215	0.284358	-1.27308	1.60092	"PER2;CHRM3;ACE2;TBXA2R;KCNMB4;ADRA1A;ADRA2A;SNTA1"
"sensory perception of sound (GO:0007605)"	"14/124"	0.0270562	0.330121	-1.4422	1.59838	"CHRNB2;CLIC5;CDKN1B;THRB;CNTN5;COL11A2;EML2;GJC3;CDH1;SCN8A;MYO3A;COL4A3;MYH14;SLC26A5"
"polyol metabolic process (GO:0019751)"	"12/99"	0.0252453	0.317172	-1.39083	1.59711	"ITPKB;GK5;EPM2A;PLCB4;PPIP5K1;SORD;PLCE1;GDPD3;DEGS2;PLCB1;PFKM;FGF2"
"skeletal system development (GO:0001501)"	"17/162"	0.0283663	0.335222	-1.43905	1.57283	"CDKN1C;FST;ZBTB16;COL11A2;LECT1;IGF2;PCSK5;BMP7;DLK1;PAPSS1;BMP3;CLEC3B;EXTL1;FRZB;CACNA1S;COL9A2;EPHA2"
"cellular amino acid metabolic process (GO:0006520)"	"36/421"	0.0332883	0.365782	-1.52969	1.53843	"PANK1;CACNA1A;ABAT;GPT;PLA2G5;OPLAH;SLC7A2;ART4;SRR;CARNS1;PHGDH;NOS1;DTD1;AASS;EGLN1;FN3K;GAMT;GSTK1;PLA2G2D;BCKDHB;MBOAT1;PIPOX;ASRGL1;SLC7A4;PLA2G16;SLC7A5;PNKD;ALDH6A1;FOLH1;ALDH5A1;GSTA4;DDAH1;DDAH2;CHDH;FASN;PCYOX1L"
"regulation of G-protein coupled receptor protein signaling pathway (GO:0008277)"	"15/137"	0.0282102	0.335145	-1.40064	1.53116	"RAMP3;ABHD6;PRKCA;SYP;BICD1;ADRA2A;C3;FNTB;PALM;PLCE1;PDE6B;RGS11;PLCB1;SNCA;RGS7"
"receptor-mediated endocytosis (GO:0006898)"	"16/152"	0.0320207	0.352885	-1.40556	1.46405	"NLGN3;SBSPON;CALCA;RAMP3;TMPRSS5;HIP1R;ILDR1;SSC5D;PRSS12;VTN;ENDOU;ENPP2;ENPP1;LDLR;SNCA;MAPK3"
"response to insulin (GO:0032868)"	"23/246"	0.0363845	0.378762	-1.46389	1.42121	"EGR2;PRKAB2;SORT1;IRS1;IGF2;FOXO4;PIK3R1;FGF1;FGF2;FOXO1;FGF4;UCP3;CRY2;PDK4;THEM4;ENPP1;KRAS;PPARA;CPEB2;PDK2;FADS1;VAMP2;MAPK3"
"activation of Ras GTPase activity (GO:0032856)"	"6/32"	0.0200494	0.283515	-1.10358	1.39105	"SYDE2;SIPA1L1;NTRK3;TBC1D7;ARHGEF16;EPHA2"
"protein tetramerization (GO:0051262)"	"11/89"	0.0280032	0.335145	-1.25618	1.37324	"NLGN1;SRR;CRTC3;ALDH5A1;KCNJ12;CAT;ALDOC;HMGCR;SBF2;ACACA;AASS"
"positive regulation of cell development (GO:0010720)"	"31/358"	0.0401014	0.393475	-1.46765	1.36893	"CAMK2B;SEMA5A;NLGN1;SMARCD3;PLAG1;ADRB1;CUX2;PALM;NEFL;CDON;PACSIN1;EPHA4;CDKL5;PLK5;MYOC;NTRK3;MAGI2;PAX6;BMP7;MAPK8IP3;SIRT2;GPRC5B;RGCC;DAB1;IL1RAPL1;VWC2;CNTN1;PLXNB1;MAPT;UTRN;SHANK1"
"peptidyl-tyrosine dephosphorylation (GO:0035335)"	"12/102"	0.0303076	0.34203	-1.26228	1.35425	"EPM2A;PTPRT;PTPRU;PTPRE;DUSP28;DUSP26;DUSP15;PTPN14;PTPDC1;PTPRF;PTPN3;DUSP14"
"Wnt signaling pathway (GO:0016055)"	"22/234"	0.0381677	0.387228	-1.41609	1.3435	"APC2;PTPRU;TCF7L1;TLE2;FZD3;JUP;MYOC;MAGI2;CTNNBIP1;APCDD1;NDRG2;CELSR2;WISP1;NKD1;DKK3;WNT6;PORCN;CDH3;FRZB;SFRP5;AMOTL2;RSPO1"
"calcium ion-dependent exocytosis (GO:0017156)"	"6/33"	0.0225813	0.294655	-1.09284	1.33539	"RIMS2;RIMS1;CACNA1A;PCSK4;VAMP2;RAPGEF4"
"regulation of amino acid transport (GO:0051955)"	"5/20"	0.0124928	0.221122	-0.854234	1.28908	"PER2;TMEM27;ADORA1;SLC6A1;SNCA"
"establishment of organelle localization (GO:0051656)"	"17/168"	0.0372307	0.385436	-1.33522	1.27297	"BBS2;SNAP25;RAB3A;FMN2;CDC42BPA;CPLX1;RIMS1;TMEM201;PCLO;RHOT1;SPIRE2;AMPH;MAPT;SH3GL2;VAMP2;PACSIN1;SNCA"
"keratan sulfate metabolic process (GO:0042339)"	"6/33"	0.0225813	0.294655	-1.01718	1.24294	"OMD;OGN;CHST1;FMOD;CHST2;ST3GAL3"
"positive regulation of cell-substrate adhesion (GO:0010811)"	"11/93"	0.0359731	0.375519	-1.25897	1.23309	"VIT;SMOC2;VTN;MYOC;ABI3BP;PRKCE;SPOCK2;VWC2;EMP2;UTRN;CYR61"
"regulation of cellular response to insulin stimulus (GO:1900076)"	"7/45"	0.0280848	0.335145	-1.12562	1.23052	"PTPRE;KANK1;IRS1;RARRES2;IGF2;ENPP1;PRKCA"
"cellular amino acid catabolic process (GO:0009063)"	"13/117"	0.0357767	0.375519	-1.25239	1.22665	"BCKDHB;PIPOX;GPT;ABAT;ASRGL1;ALDH6A1;ALDH5A1;DDAH1;DDAH2;PCYOX1L;NOS1;DTD1;AASS"
"xenobiotic metabolic process (GO:0006805)"	"16/156"	0.0385373	0.387228	-1.28882	1.22276	"ACSS2;SMOX;MGST3;EPHX2;RORC;CYP4B1;FMO2;CYP46A1;OPLAH;CYP7B1;PAPSS1;CYP39A1;SULT1A1;GSTA4;CYP2U1;ALDH1A1"
"regulation of cytoskeleton organization (GO:0051493)"	"30/350"	0.0475096	0.427132	-1.41913	1.2072	"SEMA5A;FHOD3;KANK1;SPTBN5;CDKN1B;STMN3;FMN2;PARK2;STMN1;GPM6B;JAM3;PLXNA3;SNCA;MAPK3;CLASP2;ARHGEF10;GSN;MYOC;PRKCE;NTRK3;SPTB;SORBS3;EML2;SIRT2;CLIP3;RGCC;PLXNB1;MAPT;RAPGEF3;SHANK1"
"regulation of insulin secretion involved in cellular response to glucose stimulus (GO:0061178)"	"6/33"	0.0225813	0.294655	-0.973955	1.19012	"TMEM27;PRKCE;PIM3;HMGCR;ADRA2A;SYBU"
"regulation of dendrite morphogenesis (GO:0048814)"	"8/56"	0.0292498	0.337527	-1.08822	1.18193	"CHRNB2;NLGN3;CAMK2B;EPHA4;CDKL5;SIPA1L1;CUX2;IL1RAPL1"
"hormone-mediated signaling pathway (GO:0009755)"	"11/93"	0.0359731	0.375519	-1.20608	1.18129	"PAQR8;NR4A2;NR4A1;AR;THRB;PAQR7;RORC;PPARA;RXRG;BMP7;NR3C2"
"muscle cell differentiation (GO:0042692)"	"13/119"	0.0397472	0.393475	-1.25188	1.16767	"SMARCD3;SORT1;SEMA4C;IGF2;HMGCR;CDH2;TMEM204;HEY2;KRAS;CTNNA2;UTRN;CDON;MAP2K6"
"regulation of filopodium assembly (GO:0051489)"	"6/35"	0.0282706	0.335145	-1.0481	1.14577	"PPP1R16B;GPM6A;NLGN1;MYO3A;PALM;AGRN"
"positive regulation of dendrite morphogenesis (GO:0050775)"	"5/21"	0.0147542	0.239104	-0.799995	1.14468	"CAMK2B;EPHA4;CUX2;CDKL5;IL1RAPL1"
"regulation of dendritic spine morphogenesis (GO:0061001)"	"5/21"	0.0147542	0.239104	-0.799182	1.14352	"NLGN3;CAMK2B;EPHA4;SIPA1L1;CUX2"
"regulation of blood pressure (GO:0008217)"	"14/133"	0.042921	0.407316	-1.26394	1.13522	"OXTR;CALCA;EPHX2;NPY1R;ADRB1;ABAT;ADRA1A;ACE2;DDAH1;TBXA2R;ADORA1;NOS1;PPARA;CORIN"
"regulation of ion homeostasis (GO:2000021)"	"16/160"	0.0459615	0.423176	-1.27216	1.09401	"CALCA;MYOC;PRKCE;FGF2;CXCL11;P2RX5;WNK2;ADORA1;NOS1;SCN5A;CASQ1;SLC25A23;SCN3B;CORIN;PTPN3;SNCA"
"cellular modified amino acid metabolic process (GO:0006575)"	"19/199"	0.0456181	0.422029	-1.26769	1.09361	"EGLN1;GAMT;GSTK1;PLA2G2D;PANK1;MBOAT1;PIPOX;PLA2G5;OPLAH;PLA2G16;PNKD;FOLH1;ALDH5A1;GSTA4;DDAH1;DDAH2;CHDH;FASN;PCYOX1L"
"establishment of vesicle localization (GO:0051650)"	"11/95"	0.0405032	0.396383	-1.16375	1.0769	"BBS2;RIMS1;SNAP25;PCLO;RAB3A;AMPH;CPLX1;SH3GL2;VAMP2;SNCA;PACSIN1"
"negative regulation of hormone secretion (GO:0046888)"	"8/57"	0.0317442	0.350867	-1.02554	1.0741	"NMB;IRS1;CRY2;ADORA1;PIM3;HMGCR;ADRA2A;PARK2"
"regulation of calcium ion-dependent exocytosis (GO:0017158)"	"6/34"	0.0253197	0.317172	-0.924439	1.06154	"SCAMP5;TMEM27;CACNA1A;DOC2B;PLCB1;ADRA2A"
"negative regulation of developmental growth (GO:0048640)"	"7/46"	0.0308168	0.346736	-1.00094	1.06019	"SEMA5A;SFRP5;AATK;MT3;NKD1;SPG20;PLXNA3"
"ephrin receptor signaling pathway (GO:0048013)"	"6/34"	0.0253197	0.317172	-0.922393	1.05919	"EPHB6;EPHA4;EPHA6;SIPA1L1;EPHB1;EPHA2"
"adherens junction organization (GO:0034332)"	"9/69"	0.0340468	0.367625	-1.04048	1.0412	"CADM3;CDH3;JUP;CDH2;ACTN3;CDH1;CADM2;TESK2;AJUBA"
"positive regulation of glucose transport (GO:0010828)"	"6/35"	0.0282706	0.335145	-0.942803	1.03066	"CLIP3;C3;IRS1;RARRES2;CREBL2;PIK3R1"
"negative regulation of vasculature development (GO:1901343)"	"9/70"	0.0365512	0.379446	-1.05563	1.02295	"SPARC;ANGPT2;RGCC;WT1;HEY2;COL4A3;LECT1;FOXO4;BMP7"
"regulation of cell-substrate adhesion (GO:0010810)"	"15/149"	0.0498802	0.441994	-1.25176	1.02201	"VIT;KANK1;ANGPT2;MYOC;PRKCE;EMP2;PIK3R1;CYR61;VTN;SMOC2;SPOCK2;ABI3BP;VWC2;UTRN;GPM6B"
"negative regulation of secretion by cell (GO:1903531)"	"14/135"	0.0471881	0.425259	-1.17252	1.00257	"NMB;IRS1;SSC5D;HMGCR;ADRA2A;PARK2;RGCC;SYT11;IL1RAPL1;CRY2;ADORA1;PIM3;STXBP6;SNCA"
"response to ethanol (GO:0045471)"	"12/109"	0.0448852	0.422029	-1.14845	0.990749	"CHRNB2;GSN;SPARC;NTRK3;CHRNA7;PRKCE;IGF2;ABAT;HMGCR;GRIN2B;UNC79;AACS"
"negative regulation of stress-activated protein kinase signaling cascade (GO:0070303)"	"6/36"	0.0314394	0.348523	-0.920517	0.970273	"PER1;PINK1;SFRP5;FOXO1;PARK2;MAPK8IP1"
"glucose metabolic process (GO:0006006)"	"15/149"	0.0498802	0.441994	-1.183	0.965869	"SLC25A1;EPM2A;G6PC;NPY1R;IGF2;SORD;CACNA1A;PYGM;PER2;ALDH5A1;PDK4;NHLRC1;ALDOC;PFKM;PDK2"
"adenylate cyclase-modulating G-protein coupled receptor signaling pathway (GO:0007188)"	"13/122"	0.0462716	0.423176	-1.12211	0.964974	"GNAZ;CALCA;NPY1R;ADRB1;ADCY1;GPR37L1;ADCY8;MCHR1;ADRA2A;GNAI1;GNAO1;GNG2;ADORA1"
"negative regulation of stress-activated MAPK cascade (GO:0032873)"	"6/36"	0.0314394	0.348523	-0.914462	0.963891	"PER1;PINK1;SFRP5;FOXO1;PARK2;MAPK8IP1"
"protein dephosphorylation (GO:0006470)"	"16/161"	0.0479657	0.430203	-1.13495	0.957332	"EPM2A;PTPRT;PTPRU;PPM1L;DUSP28;PPM1K;DUSP26;DUSP15;PTPN14;PTPDC1;PTPRF;DUSP14;PTPRE;PDP2;RPRD1A;PTPN3"
"peptide biosynthetic process (GO:0043043)"	"5/23"	0.0200632	0.283515	-0.750108	0.945504	"PNKD;BDH2;CARNS1;OPLAH;PCSK5"
"protein homooligomerization (GO:0051260)"	"21/230"	0.0532788	0.449936	-1.1792	0.941767	"LGI1;PRNP;SPTBN5;NLGN1;CRTC3;KCNJ12;KCNA1;ATL1;KCNA2;KCTD2;SLC6A1;ACACA;KCTD7;ALAD;SRR;ALDH5A1;CDH1;KCNS3;NACC2;CAT;ALDOC"
"regulation of insulin receptor signaling pathway (GO:0046626)"	"6/36"	0.0314394	0.348523	-0.871852	0.918977	"PTPRE;KANK1;IRS1;IGF2;ENPP1;PRKCA"
"negative regulation of cell growth (GO:0030308)"	"15/150"	0.0520988	0.445985	-1.12507	0.90846	"SEMA5A;CDKN1A;CDKN1B;WFDC1;AATK;MT3;WT1;FRZB;CCDC85B;ENPP1;SLIT3;APBB1;SPG20;PLXNA3;HSPA1A"
"negative regulation of cellular component organization (GO:0051129)"	"38/474"	0.0619648	0.48312	-1.24241	0.903839	"SEMA5A;FHOD3;KANK1;SPTBN5;INSIG1;MPV17L;AATK;PARK2;SCAMP5;STMN1;HEY2;PACSIN3;MBP;PLXNA3;SNCA;PACSIN1;CLASP2;EPHA4;GSN;MYOC;CTNNBIP1;TET1;SPTB;MT3;BMP7;SVIP;EML2;PER2;CLIP3;AR;MAG;RGCC;DAB1;DNAJA4;TBC1D7;SPG20;HSPA1A;SHANK1"
"blood vessel development (GO:0001568)"	"10/85"	0.0454597	0.422029	-1.04601	0.902371	"NSDHL;ANGPT2;SPINT1;LOX;HEY2;PAX6;DHCR7;ACVR2B;FOXO1;CYR61"
"negative regulation of intracellular signal transduction (GO:1902532)"	"29/345"	0.0609859	0.476476	-1.2113	0.897984	"KANK1;CRTC3;STMN3;RASAL2;HMGCR;NDRG2;ADRA1A;PARK2;FOXO1;DUSP14;DEPTOR;CMYA5;TNFAIP8L1;PRNP;MYOC;MAGI2;PRKCA;DUSP26;BMP7;MAPK8IP1;PER1;PINK1;DAB1;PIK3IP1;WNK2;SFRP5;TBC1D7;AJUBA;EPHA2"
"regulation of heart rate (GO:0002027)"	"9/72"	0.0419317	0.406326	-0.994546	0.895688	"CALCA;JUP;CHRNA7;HEY2;ADRB1;SCN5A;SCN3B;ADRA1A;SNTA1"
"response to cadmium ion (GO:0046686)"	"6/36"	0.0314394	0.348523	-0.843462	0.889053	"CAMK2B;PRNP;CDKN1B;GSN;SPARC;MT3"
"regulation of striated muscle tissue development (GO:0016202)"	"12/112"	0.0524101	0.44763	-1.10606	0.889038	"ERBB4;COL14A1;TSC22D3;HEY2;ADRB1;HMGCR;PRICKLE1;PLCB1;S100B;FGF2;SIRT2;CDON"
"establishment of protein localization to plasma membrane (GO:0090002)"	"8/60"	0.0400879	0.393475	-0.93612	0.873154	"BBS2;JUP;PACS2;CDH1;PALM;TSPAN33;VAMP2;PACSIN1"
"negative regulation of secretion (GO:0051048)"	"15/152"	0.0567394	0.472537	-1.14065	0.855074	"NMB;OXTR;IRS1;SSC5D;HMGCR;ADRA2A;PARK2;RGCC;SYT11;IL1RAPL1;CRY2;ADORA1;PIM3;STXBP6;SNCA"
"regulation of response to oxidative stress (GO:1902882)"	"7/49"	0.0400645	0.393475	-0.914389	0.852885	"PINK1;SESN1;GPR37L1;BMP7;PARK2;FBLN5;SNCA"
"regulation of muscle tissue development (GO:1901861)"	"12/113"	0.0550975	0.462179	-1.09104	0.842068	"ERBB4;COL14A1;TSC22D3;HEY2;ADRB1;HMGCR;PRICKLE1;PLCB1;S100B;FGF2;SIRT2;CDON"
"regulation of protein polymerization (GO:0032271)"	"13/127"	0.0587338	0.472537	-1.11322	0.834512	"FHOD3;KANK1;SPTBN5;GSN;CDKN1B;PRKCE;FMN2;SPTB;EML2;CLIP3;STMN1;MAPT;SNCA"
"striated muscle adaptation (GO:0014888)"	"5/23"	0.0200632	0.283515	-0.661184	0.833417	"MYOC;HEY2;MYH14;CACNA1S;KLF15"
"regulation of transporter activity (GO:0032409)"	"15/153"	0.0591628	0.472537	-1.11025	0.832286	"NLGN3;NDFIP2;NLGN1;PRKCE;ADRB1;ATP1B2;MAPK8IP2;ADRA2A;WNK2;FXYD1;UTRN;SCN3B;PTPN3;SNCA;SHANK1"
"positive regulation of filopodium assembly (GO:0051491)"	"5/24"	0.0231312	0.298718	-0.688624	0.832033	"GPM6A;NLGN1;MYO3A;PALM;AGRN"
"regulation of lipid biosynthetic process (GO:0046890)"	"12/113"	0.0550975	0.462179	-1.07719	0.83138	"C3;PRKAB2;DHH;INSIG1;IGF2;PDK4;CREBL2;DHCR7;FGF1;LDLR;CYR61;DKK3"
"negative regulation of Wnt signaling pathway (GO:0030178)"	"13/126"	0.056078	0.469357	-1.0937	0.827266	"APC2;TLE2;JUP;CTNNBIP1;PRICKLE1;APCDD1;NKD1;DKK3;CDH2;CDH1;FRZB;SFRP5;NPHP4"
"synaptic transmission	glutamatergic (GO:0035249)"	"6/36"	0.0314394	0.348523	-0.763253	0.804509
"regulation of muscle organ development (GO:0048634)"	"12/114"	0.0578761	0.472537	-1.07069	0.802633	"ERBB4;COL14A1;TSC22D3;HEY2;ADRB1;HMGCR;PRICKLE1;S100B;PLCB1;FGF2;SIRT2;CDON"
"cell cycle arrest (GO:0007050)"	"14/140"	0.059129	0.472537	-1.06432	0.797855	"CDKN1C;PRNP;CDKN1A;PRKAB2;GAS2L3;CDKN1B;HEPACAM;MAGI2;DHCR24;FOXO4;RGCC;SESN1;APBB1;MAP2K6"
"cell-substrate adhesion (GO:0031589)"	"14/140"	0.059129	0.472537	-1.02378	0.767468	"TNXB;ITGB4;EPDR1;LAMB1;SORBS3;FBLN5;SGCE;VTN;BCAM;RADIL;EPHB1;PPFIA3;JAM3;PPFIA2"
"isoprenoid metabolic process (GO:0006720)"	"12/114"	0.0578761	0.472537	-1.00211	0.751221	"IDI1;FDPS;MVK;HMGCS1;RARRES2;ALDH1A1;MVD;HMGCR;HMGCS2;AGRN;LDLR;FDFT1"
"regulation of astrocyte differentiation (GO:0048710)"	"5/24"	0.0231312	0.298718	-0.620706	0.749971	"EPHA4;DAB1;MYCN;NTRK3;GPR37L1"
"synapse assembly (GO:0007416)"	"7/49"	0.0400645	0.393475	-0.790072	0.73693	"NLGN3;GPM6A;NLGN1;CDH1;SPOCK2;CACNA1A;NRXN2"
"regulation of neuron death (GO:1901214)"	"20/225"	0.0710402	0.516382	-1.11476	0.736756	"CNTFR;GRID2;CNTF;MUSK;CACNA1A;GPR75;DHCR24;MT3;PARK2;NR4A2;NRBP2;PINK1;RILPL1;NEFL;KRAS;AGRN;PPARA;EPHB1;RAPSN;SNCA"
"positive regulation of heart growth (GO:0060421)"	"5/25"	0.0264867	0.327425	-0.658445	0.735151	"WT1;ERBB4;HEY2;ADRB1;FGF2"
"intermediate filament cytoskeleton organization (GO:0045104)"	"6/37"	0.0348309	0.367625	-0.729245	0.72975	"BFSP2;ARHGEF28;NEFL;NEFM;NEFH;PRPH"
"positive regulation of angiogenesis (GO:0045766)"	"11/101"	0.056423	0.471195	-0.961605	0.723592	"SEMA5A;C3;ANGPT2;DDAH1;TBXA2R;CHRNA7;PRKCA;FGF1;FGF2;F3;RAPGEF3"
"inorganic anion transport (GO:0015698)"	"13/127"	0.0587338	0.472537	-0.963482	0.722265	"GABRQ;SLC12A2;CLIC5;SLC13A4;SLC20A2;CLCN2;CLCN6;FXYD3;FXYD1;ENPP1;SLC26A11;GABRE;SLC26A5"
"negative regulation of cell adhesion (GO:0007162)"	"12/115"	0.0607469	0.475597	-0.964973	0.717152	"SEMA5A;KANK1;DAB1;ANGPT2;RGCC;MYOC;CDH1;ADAM22;ADAM10;LAMB1;PLXNB1;PIK3R1"
"positive regulation of MAPK cascade (GO:0043410)"	"32/395"	0.0735772	0.524533	-1.09595	0.707158	"CHRNA7;PELI2;TGFA;HMGCR;DUSP15;ADRA1A;FGF2;FGF4;GNG3;CDH2;ERBB4;ADORA1;PLCE1;CDON;MAP2K6;MAPK3;EPHA4;PRKCE;NTRK3;SEMA4C;IGF2;PRKCA;GPR37L1;MAPK8IP2;SORBS3;MT3;MAPK8IP3;ADRA2A;KRAS;MAP3K13;PLCB1;AJUBA"
"regulation of stress-activated MAPK cascade (GO:0032872)"	"16/170"	0.0688214	0.513255	-1.04014	0.693756	"EPHA4;TNXB;SEMA4C;HMGCR;MAPK8IP2;DUSP15;MAPK8IP3;PARK2;FOXO1;MAPK8IP1;PER1;PINK1;SFRP5;PLCB1;EPHB1;MAPK3"
"regulation of phospholipase activity (GO:0010517)"	"10/89"	0.0573403	0.472537	-0.920651	0.690156	"PRKAR2B;PRKCE;PRKCA;ADCY1;ADCY8;ADRA1A;FGF2;BICD1;CYR61;SNCA"
"negative regulation of phosphorylation (GO:0042326)"	"27/325"	0.0760374	0.536113	-1.09436	0.682236	"CDKN1C;CDKN1A;CDKN1B;HMGCR;NDRG2;PARK2;FOXO1;DUSP14;ZFYVE28;DEPTOR;CAMK2N1;PRKAR2B;ENPP1;SNCA;PRNP;NTRK3;PRKCA;DUSP26;BMP7;SIRT2;MAPK8IP1;PER1;PINK1;PIK3IP1;WNK2;SFRP5;AJUBA"
"regulation of extent of cell growth (GO:0061387)"	"8/62"	0.046394	0.423176	-0.780628	0.671314	"SEMA5A;CDKL5;NTRK3;AATK;MAPT;MT3;SPG20;PLXNA3"
"protein autophosphorylation (GO:0046777)"	"16/170"	0.0688214	0.513255	-1.00098	0.667636	"CAMK2B;HIPK4;EPHA4;CDKL5;MUSK;NTRK3;AATK;PRKCA;PINK1;ERBB4;WNK2;MYO3A;PIM3;MAP3K13;EPHB1;MAPK3"
"negative regulation of blood pressure (GO:0045776)"	"6/39"	0.0422985	0.406326	-0.737739	0.664407	"CALCA;ADORA1;ABAT;ADRB1;NOS1;PPARA"
"negative regulation of MAPK cascade (GO:0043409)"	"13/130"	0.0672038	0.506116	-0.974364	0.663532	"PRKCA;HMGCR;DUSP26;NDRG2;BMP7;PARK2;FOXO1;MAPK8IP1;DUSP14;PER1;PINK1;WNK2;SFRP5"
"membrane depolarization during action potential (GO:0086010)"	"6/38"	0.0384494	0.387228	-0.694509	0.65891	"SCN8A;SCN7A;CACNA1A;CACNA1S;SCN5A;SCN3B"
"phosphatidylcholine metabolic process (GO:0046470)"	"8/62"	0.046394	0.423176	-0.763714	0.656769	"PLA2G16;PLA2G2D;PHOSPHO1;MBOAT1;ENPP2;LCAT;CHPT1;PLA2G5"
"regulation of stress-activated protein kinase signaling cascade (GO:0070302)"	"16/171"	0.0714628	0.51845	-0.999636	0.656672	"EPHA4;TNXB;SEMA4C;HMGCR;MAPK8IP2;DUSP15;MAPK8IP3;PARK2;FOXO1;MAPK8IP1;PER1;PINK1;SFRP5;PLCB1;EPHB1;MAPK3"
"adult walking behavior (GO:0007628)"	"6/38"	0.0384494	0.387228	-0.688469	0.65318	"EPHA4;DAB1;SCN8A;CEND1;CACNA1A;MAPT"
"negative regulation of hydrolase activity (GO:0051346)"	"29/354"	0.077149	0.537896	-1.05281	0.652837	"ITIH5;CSRNP3;SH2D4A;WFDC1;IFIT1;BICD1;C4B;C3;VTN;PCSK1N;SPOCK3;CMYA5;NOS1;SNCA;TMEM132D;EGLN1;PPP1R26;SERPIND1;SORT1;DHCR24;MT3;MYO1D;NR4A1;SPINT1;COL4A3;CRY2;RIMBP2;CPEB2;RECK"
"response to inorganic substance (GO:0010035)"	"30/370"	0.0804613	0.543511	-1.06341	0.648367	"CAMK2B;CDKN1B;SPARC;ABAT;ADCY1;SLC6A1;NDRG1;PARK2;FOXO1;ATP7B;CDH1;UCP3;FNTB;CHP2;KCNMB4;SNCG;SCN5A;SLC25A23;SNCA;EGLN1;PRNP;GSN;HMGCS1;MT3;SOD3;GNAO1;NR4A2;SELM;CAT;CD9"
"neural nucleus development (GO:0048857)"	"8/63"	0.0497769	0.441994	-0.784428	0.640454	"CHRNB2;FZD3;MAG;CNP;CACNA1A;MBP;NDRG2;SIRT2"
"circadian regulation of gene expression (GO:0032922)"	"7/51"	0.0471379	0.425259	-0.742831	0.635162	"PER2;PER1;PER3;CRY2;RORC;PPARA;CIART"
"extracellular matrix disassembly (GO:0022617)"	"12/116"	0.0637105	0.495702	-0.900812	0.632171	"CDH1;MMP15;COL14A1;COL11A2;COL23A1;COL4A3;COL8A2;COL4A5;ADAM10;LAMB1;COL9A3;COL9A2"
"positive regulation of heart contraction (GO:0045823)"	"5/26"	0.0301373	0.341132	-0.587188	0.631512	"CHRNA7;HEY2;ADRB1;SCN3B;ADRA1A"
"alcohol catabolic process (GO:0046164)"	"7/51"	0.0471379	0.425259	-0.738355	0.631335	"CYP39A1;EPM2A;GK5;ENPP2;SORD;CYP46A1;MT3"
"intermediate filament-based process (GO:0045103)"	"6/38"	0.0384494	0.387228	-0.664368	0.630314	"BFSP2;ARHGEF28;NEFL;NEFM;NEFH;PRPH"
"monovalent inorganic cation transport (GO:0015672)"	"31/384"	0.0797701	0.543511	-1.02672	0.625996	"CDKN1B;SLC20A2;KCNA1;KCNA2;ABCB11;COX7A1;KCNT1;UCP3;KCNMB4;SCN7A;SCN5A;SCN3B;PRPH;SLC12A2;SLC10A6;SLC36A2;SLC15A2;SLC13A4;KCNK10;KCNJ8;KCNJ12;KCNH8;SLC6A15;KLHL3;ATP1B2;SLC9A3;SLC9A6;SCN8A;KCNS3;FXYD2;KCNK1"
"hormone metabolic process (GO:0042445)"	"15/158"	0.0723356	0.523771	-0.965082	0.62412	"MME;SRD5A1;CACNA1A;PCSK6;HSD17B7;PCSK5;DHRS2;SULT1A1;ACE2;BACE2;PCSK1N;SELM;ALDH1A1;SCG5;CORIN"
"very long-chain fatty acid metabolic process (GO:0000038)"	"5/25"	0.0264867	0.327425	-0.553474	0.617952	"ELOVL1;ELOVL4;TECR;ACSBG1;ELOVL7"
"response to nicotine (GO:0035094)"	"6/38"	0.0384494	0.387228	-0.632689	0.600258	"CHRNB2;CHRNA7;IGF2;ABAT;PPARA;KCNK1"
"regulation of protein complex assembly (GO:0043254)"	"21/244"	0.0834908	0.548822	-0.999272	0.599544	"FHOD3;KANK1;SPTBN5;CDKN1B;GSN;INSIG1;PRKCE;CTNNBIP1;FMN2;SPTB;SVIP;EML2;CLIP3;PINK1;TMEM27;STMN1;HEY2;MAPT;STXBP6;AJUBA;SNCA"
"regulation of axon extension (GO:0030516)"	"7/51"	0.0471379	0.425259	-0.696364	0.595431	"SEMA5A;CDKL5;NTRK3;AATK;MAPT;MT3;PLXNA3"
"regulation of hormone levels (GO:0010817)"	"20/229"	0.0806837	0.543511	-0.975823	0.594964	"MME;SRD5A1;CACNA1A;PCSK6;HSD17B7;PCSK5;DHRS2;ACVR2B;CPLX1;RIMS2;SULT1A1;ACE2;BACE2;PCSK1N;PCLO;SELM;ALDH1A1;SCG5;CORIN;RAPGEF4"
"negative regulation of canonical Wnt signaling pathway (GO:0090090)"	"10/91"	0.0639776	0.495728	-0.847109	0.594441	"APC2;TLE2;CDH2;CDH1;FRZB;SFRP5;NPHP4;PRICKLE1;NKD1;DKK3"
"regulation of glucose import (GO:0046324)"	"7/51"	0.0471379	0.425259	-0.687821	0.588126	"SLC25A27;IRS1;RARRES2;ENPP1;CREBL2;PRKCA;PIK3R1"
"negative regulation of neuron projection development (GO:0010977)"	"10/91"	0.0639776	0.495728	-0.818432	0.574317	"SEMA5A;EPHA4;KANK1;MAG;DAB1;AATK;MBP;MT3;SPG20;PLXNA3"
"negative regulation of phosphatase activity (GO:0010923)"	"8/65"	0.0570114	0.472537	-0.762693	0.571745	"MYO1D;PPP1R26;TMEM132D;CSRNP3;SH2D4A;CMYA5;CRY2;RIMBP2"
"hexose metabolic process (GO:0019318)"	"17/187"	0.0783216	0.542049	-0.933344	0.571579	"SLC25A1;EPM2A;G6PC;NPY1R;SORD;IGF2;CACNA1A;PYGM;PER2;FUT8;ALDH5A1;PDK4;CHST1;ALDOC;NHLRC1;PFKM;PDK2"
"organic anion transport (GO:0015711)"	"27/328"	0.082232	0.547922	-0.942785	0.567201	"SLC25A1;SNAP25;RAB3A;SLC43A1;CACNA1A;SLC7A13;PLA2G5;SLC1A5;SLC6A1;ABCB11;CPLX1;ACACA;SLC7A2;RIMS1;LDLR;MFSD2A;PRKAB2;SLC10A6;NMB;SLC36A2;SLMO1;SLC6A15;SLC7A4;SLC7A5;SLCO3A1;PPARA;VAMP2"
"cellular response to peptide (GO:1901653)"	"23/273"	0.0859192	0.562516	-0.981149	0.56449	"PRKAB2;IRS1;IGF2;ADCY1;FOXO4;PIK3R1;ADCY8;FGF1;KLF15;FGF2;FOXO1;FGF4;GNG3;GNG2;PRKAR2B;PDK4;THEM4;ENPP1;KRAS;CPEB2;PDK2;VAMP2;MAPK3"
"positive regulation of establishment of protein localization to plasma membrane (GO:0090004)"	"5/25"	0.0264867	0.327425	-0.497917	0.555922	"CLIP3;RAMP3;ARHGEF16;PIK3R1;EPHA2"
"negative regulation of neuron differentiation (GO:0045665)"	"14/147"	0.0790472	0.543511	-0.873119	0.532345	"SEMA5A;EPHA4;KANK1;CNTF;AATK;PAX6;GPR37L1;BMP7;MT3;MAG;DAB1;MBP;SPG20;PLXNA3"
"negative regulation of insulin receptor signaling pathway (GO:0046627)"	"5/26"	0.0301373	0.341132	-0.494048	0.531341	"PTPRE;KANK1;IRS1;ENPP1;PRKCA"
"dopamine receptor signaling pathway (GO:0007212)"	"5/26"	0.0301373	0.341132	-0.488567	0.525446	"GNAO1;GNG2;NSG2;KLF16;GPIHBP1"
"negative regulation of cell projection organization (GO:0031345)"	"11/106"	0.0724997	0.523857	-0.808447	0.52269	"SEMA5A;EPHA4;KANK1;MAG;DAB1;TBC1D7;AATK;MBP;MT3;SPG20;PLXNA3"
"glial cell development (GO:0021782)"	"6/40"	0.0463814	0.423176	-0.604063	0.519474	"GSN;LAMC3;HDAC11;CD9;PHGDH;MT3"
"cellular response to peptide hormone stimulus (GO:0071375)"	"22/261"	0.0910784	0.571902	-0.927105	0.518055	"PRKAB2;IRS1;IGF2;ADCY1;FOXO4;PIK3R1;ADCY8;FGF1;FGF2;FOXO1;FGF4;GNG3;GNG2;PRKAR2B;PDK4;ENPP1;THEM4;KRAS;CPEB2;PDK2;VAMP2;MAPK3"
"insulin receptor signaling pathway (GO:0008286)"	"14/148"	0.0822071	0.547922	-0.848023	0.51019	"PRKAB2;IRS1;IGF2;PIK3R1;FOXO4;FGF1;FGF2;FOXO1;FGF4;PDK4;THEM4;KRAS;PDK2;MAPK3"
"actin filament-based process (GO:0030029)"	"25/303"	0.0899637	0.571902	-0.890587	0.49765	"FHOD3;SPTBN5;TNXB;RAP1GDS1;TESK2;ABLIM2;SIPA1L1;MYH14;NPHP4;LURAP1;GAS2L3;GSN;ACTN3;IQSEC1;LIMCH1;ARHGEF17;CDC42BPA;ADRA2A;MYO1B;MYH2;DAAM2;FSCN1;SPIRE2;KRAS;CASQ1"
"detection of external stimulus (GO:0009581)"	"16/175"	0.0826985	0.548822	-0.828015	0.496793	"SLC12A2;CALCA;OPN3;JUP;ELOVL4;PLEKHB1;PRKCA;OTOP1;GRIN2B;FNTB;ADORA1;PDE6B;AGRN;EPHB1;LDLR;TRPM3"
"aging (GO:0007568)"	"18/204"	0.0876108	0.568712	-0.867711	0.489719	"CDKN1C;CDKN1A;CALCA;GSN;MME;CNP;ADRB1;HMGCR;ADRA1A;KRT83;GNAO1;SRR;UCP3;CAT;ALDOC;UTRN;FADS1;SNCA"
"second-messenger-mediated signaling (GO:0019932)"	"13/134"	0.079693	0.543511	-0.801182	0.488485	"PPP1R9A;RIMS2;PCLO;DDAH1;VSNL1;DDAH2;TBXA2R;RCAN2;PLCE1;NOS1;CASQ1;RAPGEF3;RAPGEF4"
"small molecule catabolic process (GO:0044282)"	"22/261"	0.0910784	0.571902	-0.872638	0.48762	"EPM2A;FAAH;BCKDHB;SORD;PIPOX;GPT;ABAT;CYP46A1;MT3;ASRGL1;GK5;CYP39A1;ALDH6A1;ALDH5A1;BDH2;DDAH1;DDAH2;PCYOX1L;ENPP2;NOS1;DTD1;AASS"
"regulation of positive chemotaxis (GO:0050926)"	"5/27"	0.0340891	0.367625	-0.484712	0.485047	"ANGPT2;NTRK3;PRKCA;IL16;F3"
"cellular response to nitrogen compound (GO:1901699)"	"34/438"	0.100875	0.592173	-0.903174	0.473225	"IRS1;ADCY1;FOXO4;PIK3R1;ADCY8;IFIT1;FGF1;FGF2;PARK2;FOXO1;FGF4;GNG3;GNG2;CDH1;PRKAR2B;PDK4;THEM4;ENPP1;PDK2;SNCA;MAPK3;EGR2;PRKAB2;JUP;IGF2;KLF15;MT3;SIRT2;WT1;RRAGB;KRAS;CPEB2;RAPGEF3;VAMP2"
"cation homeostasis (GO:0055080)"	"36/465"	0.096077	0.589001	-0.862241	0.456408	"OXTR;CALCA;CHRNA7;RAP1GDS1;CACNA1A;ADRA1A;MCHR1;FGF2;PARK2;NR3C2;SLC25A27;GNG3;ATP7B;SLC22A17;TBXA2R;FTH1;PDK4;PLCE1;SCN7A;PDE6B;PDK2;CD55;SNCA;PRNP;NMB;EPHX2;PRKCE;PRKCA;ATP1B2;MT3;SLC9A3;BDH2;SLC9A6;LCN2;SFXN4;PVALB"
"regulation of long-term neuronal synaptic plasticity (GO:0048169)"	"5/27"	0.0340891	0.367625	-0.455241	0.455557	"CAMK2B;RIMS1;KRAS;SYP;SNCA"
"positive regulation of protein localization to plasma membrane (GO:1903078)"	"5/26"	0.0301373	0.341132	-0.42352	0.45549	"CLIP3;RAMP3;ARHGEF16;PIK3R1;EPHA2"
"regulation of heart growth (GO:0060420)"	"6/41"	0.0507005	0.441994	-0.557308	0.455019	"WT1;ERBB4;COL14A1;HEY2;ADRB1;FGF2"
"inositol phosphate metabolic process (GO:0043647)"	"7/53"	0.054961	0.462179	-0.588714	0.454371	"EPM2A;ITPKB;PLCB4;PPIP5K1;PLCE1;PLCB1;FGF2"
"regulation of glucose metabolic process (GO:0010906)"	"10/94"	0.0748256	0.531559	-0.70821	0.447547	"PPP1R3F;IRS1;RORC;IGF2;PDK4;ENPP1;PPARA;PARK2;FOXO1;PDK2"
"cellular response to organonitrogen compound (GO:0071417)"	"32/411"	0.105913	0.592173	-0.846936	0.443758	"IRS1;ADCY1;FOXO4;PIK3R1;ADCY8;FGF1;FGF2;FOXO1;PARK2;FGF4;GNG3;GNG2;CDH1;PRKAR2B;PDK4;THEM4;ENPP1;PDK2;SNCA;MAPK3;EGR2;PRKAB2;JUP;IGF2;KLF15;SIRT2;WT1;RRAGB;KRAS;CPEB2;VAMP2;RAPGEF3"
"positive regulation of peptide secretion (GO:0002793)"	"8/67"	0.0648798	0.498312	-0.622323	0.433466	"TMEM27;PRKCE;ILDR1;ADORA1;DOC2B;MYRIP;PFKM;AACS"
"detection of abiotic stimulus (GO:0009582)"	"16/178"	0.0918373	0.571902	-0.771716	0.431226	"SLC12A2;CALCA;OPN3;JUP;ELOVL4;PLEKHB1;PRKCA;OTOP1;GRIN2B;FNTB;ADORA1;PDE6B;AGRN;EPHB1;LDLR;TRPM3"
"regulation of ion transmembrane transporter activity (GO:0032412)"	"13/137"	0.089972	0.571902	-0.769509	0.429993	"NLGN3;NLGN1;PRKCE;ADRB1;ATP1B2;MAPK8IP2;ADRA2A;WNK2;FXYD1;UTRN;SCN3B;PTPN3;SHANK1"
"negative regulation of neurogenesis (GO:0050768)"	"17/192"	0.0927744	0.575324	-0.754584	0.417151	"SEMA5A;KANK1;EPHA4;CNTF;NTRK3;AATK;PAX6;GPR37L1;MT3;BMP7;SIRT2;MAG;DAB1;MYCN;MBP;SPG20;PLXNA3"
"central nervous system development (GO:0007417)"	"11/108"	0.0796705	0.543511	-0.679528	0.414311	"DRP2;PCP4;ALDH5A1;ZBTB16;ADAM22;MAL;PAX6;MBP;S100B;PARK2;SH3GL2"
"regulation of cellular carbohydrate metabolic process (GO:0010675)"	"13/137"	0.089972	0.571902	-0.739888	0.413441	"IRS1;PRKCE;RORC;IGF2;MT3;PARK2;FOXO1;PPP1R3F;PDK4;ENPP1;PPARA;PDK2;SNCA"
"positive regulation of cell morphogenesis involved in differentiation (GO:0010770)"	"12/123"	0.0871093	0.568712	-0.73095	0.412534	"CAMK2B;SEMA5A;EPHA4;CUX2;CDKL5;RGCC;MYOC;NTRK3;IL1RAPL1;NEFL;PLXNB1;MAPT"
"regulation of endocytosis (GO:0030100)"	"15/165"	0.0938161	0.578637	-0.744015	0.407036	"NLGN1;MAGI2;STON1;BICD1;C2;SCAMP5;C4B;C3;CLIP3;VTN;PACSIN3;RSPO1;SH3GL2;SNCA;PACSIN1"
"protein oligomerization (GO:0051259)"	"29/366"	0.102963	0.592173	-0.764374	0.400499	"NLGN1;SPTBN5;CRTC3;KCNA1;ATL1;KCNA2;HMGCR;SLC6A1;ACACA;ALAD;SRR;CDH1;NACC2;SBF2;AASS;LGI1;CHRNB2;PRNP;JUP;KCNJ12;MAGI2;KCTD2;KCTD7;AR;ALDH5A1;KCNS3;CAT;ALDOC;PFKM"
"regulation of microtubule-based process (GO:0032886)"	"12/124"	0.0908358	0.571902	-0.714619	0.399321	"BBS2;CLIP3;TTLL6;CDKN1B;STMN1;STMN3;MAPT;NEFH;EML2;SIRT2;CLASP2;SNCA"
"negative regulation of growth (GO:0045926)"	"19/221"	0.0966571	0.591592	-0.74974	0.393567	"SEMA5A;BBS2;CDKN1A;CDKN1B;WFDC1;AATK;ADRB1;MT3;NKD1;FRZB;CCDC85B;WT1;SFRP5;ENPP1;SLIT3;APBB1;SPG20;PLXNA3;HSPA1A"
"cellular response to insulin stimulus (GO:0032869)"	"17/195"	0.10221	0.592173	-0.748782	0.39233	"PRKAB2;IRS1;IGF2;FOXO4;PIK3R1;FGF1;FGF2;FOXO1;FGF4;PDK4;THEM4;ENPP1;KRAS;CPEB2;PDK2;VAMP2;MAPK3"
"ethanolamine-containing compound metabolic process (GO:0042439)"	"9/81"	0.0726263	0.523857	-0.598629	0.387035	"PLA2G16;PLA2G2D;PHOSPHO1;CHDH;MBOAT1;ENPP2;LCAT;CHPT1;PLA2G5"
"lung development (GO:0030324)"	"9/82"	0.0767158	0.537325	-0.618584	0.384235	"CCDC39;MYCN;SPARC;RAB3A;LOX;CRISPLD2;DHCR7;FGF1;ACVR2B"
"negative regulation of cellular response to insulin stimulus (GO:1900077)"	"5/28"	0.0383474	0.387228	-0.400392	0.379869	"PTPRE;KANK1;IRS1;ENPP1;PRKCA"
"regulation of canonical Wnt signaling pathway (GO:0060828)"	"14/152"	0.0956458	0.587315	-0.708489	0.377054	"APC2;TLE2;JUP;PRICKLE1;NKD1;DKK3;GPRC5B;CDH2;CDH1;FRZB;SFRP5;NPHP4;RSPO1;LGR5"
"response to wounding (GO:0009611)"	"15/167"	0.100616	0.592173	-0.716286	0.375303	"SPARC;PLLP;ITGB4;NTRK3;TGFA;PAX6;RTN4RL2;ADRB1;NREP;FGF2;CDH3;LOX;FNTB;NEFL;PPARA"
"potassium ion transport (GO:0006813)"	"14/151"	0.0921659	0.572495	-0.665671	0.371278	"SLC12A2;CDKN1B;KCNK10;KCNJ8;KCNJ12;KCNH8;KCNA1;KCNA2;ATP1B2;KCNT1;FXYD2;KCNS3;KCNMB4;KCNK1"
"fear response (GO:0042596)"	"5/28"	0.0383474	0.387228	-0.389756	0.369778	"ALS2;ADRB1;MAPK8IP2;GRIN2B;ADRA2A"
"mucopolysaccharide metabolic process (GO:1903510)"	"12/124"	0.0908358	0.571902	-0.652315	0.364506	"ITIH5;SPOCK2;B3GAT1;OMD;OGN;SPOCK3;CHST1;FMOD;AGRN;FGF2;CHST2;ST3GAL3"
"actin cytoskeleton organization (GO:0030036)"	"21/253"	0.107969	0.592173	-0.683328	0.358035	"FHOD3;SPTBN5;GAS2L3;TNXB;IQSEC1;LIMCH1;ARHGEF17;RAP1GDS1;TESK2;CDC42BPA;ADRA2A;ABLIM2;SIPA1L1;DAAM2;FSCN1;SPIRE2;MYH14;KRAS;NPHP4;CASQ1;LURAP1"
"protein homotetramerization (GO:0051289)"	"7/54"	0.0591581	0.472537	-0.474139	0.355434	"SRR;ALDH5A1;CRTC3;KCNJ12;CAT;ALDOC;ACACA"
"regulation of dephosphorylation (GO:0035303)"	"12/126"	0.0985782	0.592173	-0.674782	0.353557	"PPP1R26;TMEM132D;MYO1D;CSRNP3;SH2D4A;MAGI2;CMYA5;CRY2;ADORA1;CHP2;RIMBP2;DUSP26"
"regulation of phospholipase C activity (GO:1900274)"	"8/69"	0.0733893	0.524533	-0.54314	0.35046	"PRKAR2B;PRKCE;PRKCA;ADCY1;ADCY8;ADRA1A;FGF2;BICD1"
"G-protein coupled receptor signaling pathway	coupled to cyclic nucleotide second messenger (GO:0007187)"	"14/153"	0.0992058	0.592173	-0.655321	0.34336
"muscle adaptation (GO:0043500)"	"5/28"	0.0383474	0.387228	-0.358212	0.339851	"MYOC;HEY2;MYH14;CACNA1S;KLF15"
"negative regulation of nervous system development (GO:0051961)"	"18/211"	0.108921	0.592173	-0.630481	0.330345	"SEMA5A;EPHA4;KANK1;CNTF;NTRK3;CEND1;AATK;PAX6;GPR37L1;BMP7;MT3;SIRT2;MAG;DAB1;MYCN;MBP;SPG20;PLXNA3"
"negative regulation of dephosphorylation (GO:0035305)"	"8/70"	0.0778855	0.540026	-0.530697	0.326983	"MYO1D;PPP1R26;TMEM132D;CSRNP3;SH2D4A;CMYA5;CRY2;RIMBP2"
"regulation of transmembrane transporter activity (GO:0022898)"	"13/141"	0.104903	0.592173	-0.621403	0.325589	"NLGN3;NLGN1;PRKCE;ADRB1;ATP1B2;MAPK8IP2;ADRA2A;WNK2;FXYD1;UTRN;SCN3B;PTPN3;SHANK1"
"cellular response to alcohol (GO:0097306)"	"8/70"	0.0778855	0.540026	-0.516858	0.318456	"RAMP3;HMGCS1;JUP;CDH1;PRKCE;RORC;AACS;CCDC62"
"positive regulation of cytoskeleton organization (GO:0051495)"	"13/142"	0.108854	0.592173	-0.570297	0.298811	"SEMA5A;ARHGEF10;CDKN1B;MYOC;NTRK3;PRKCE;FMN2;SORBS3;SIRT2;RGCC;MAPT;RAPGEF3;PLXNA3"
"regulation of establishment of protein localization to plasma membrane (GO:0090003)"	"6/43"	0.0600538	0.472537	-0.38086	0.285508	"CLIP3;AR;RAMP3;ARHGEF16;PIK3R1;EPHA2"
"regulation of anion transport (GO:0044070)"	"9/85"	0.0898132	0.571902	-0.506107	0.282806	"PER2;CLIC5;CLCN6;TMEM27;CRY2;ADORA1;SLC6A1;CLCN2;SNCA"
"neutral amino acid transport (GO:0015804)"	"5/28"	0.0383474	0.387228	-0.293631	0.27858	"SLC7A5;SLC36A2;SLC6A15;SLC43A1;SLC1A5"
"positive regulation of cell adhesion (GO:0045785)"	"15/171"	0.115103	0.608595	-0.543345	0.269827	"VIT;MYOC;PRKCE;EMP2;PRKCA;DUSP26;BMP7;CYR61;VTN;SMOC2;SPOCK2;KIF26B;ABI3BP;VWC2;UTRN"
"cell-matrix adhesion (GO:0007160)"	"10/100"	0.0997741	0.592173	-0.505126	0.264664	"SGCE;VTN;BCAM;TNXB;ITGB4;EPDR1;FBLN5;PPFIA3;JAM3;PPFIA2"
"body fluid secretion (GO:0007589)"	"8/71"	0.0825429	0.548822	-0.440951	0.264562	"CHRM3;OXTR;ATP7B;CHRM1;ERBB4;TSC22D3;SLC22A2;CELSR2"
"vasculature development (GO:0001944)"	"6/44"	0.0650898	0.498312	-0.37978	0.264528	"FZD3;CALCA;ANGPT2;FRZB;SFRP5;ACVR2B"
"microtubule cytoskeleton organization (GO:0000226)"	"20/245"	0.127671	0.610627	-0.520134	0.256566	"BBS2;ARHGEF10;GAS2L3;CNP;STMN3;RSPH9;FMN2;CDC42BPA;BICD1;TTLL6;TPPP3;STMN1;MAP7D2;SPIRE2;NEFL;CCSER2;NEFM;MAPT;NEFH;CLASP2"
"regulation of fatty acid metabolic process (GO:0019217)"	"8/72"	0.0873612	0.568712	-0.445671	0.251528	"PRKAB2;PDP2;IRS1;INSIG1;PDK4;PPARA;PDK2;SNCA"
"negative regulation of response to external stimulus (GO:0032102)"	"18/215"	0.122415	0.610627	-0.499717	0.246495	"SEMA5A;BBS2;EPHA4;GRID2;ANGPT2;MVK;CHRNA7;HMGCR;METRNL;IFIT1;FGF2;SIRT2;NRBP2;VTN;ADORA1;CTNNA2;PPARA;PLXNA3"
"response to estradiol (GO:0032355)"	"10/100"	0.0997741	0.592173	-0.466971	0.244673	"OXTR;CDKN1B;RAMP3;MMP15;DHH;IGF2;WFDC1;SLC6A1;BMP7;CCDC62"
"regulation of Wnt signaling pathway (GO:0030111)"	"18/214"	0.118952	0.610627	-0.492079	0.242727	"APC2;KANK1;TCF7L1;TLE2;JUP;CTNNBIP1;PRICKLE1;APCDD1;NKD1;DKK3;GPRC5B;CDH2;FRZB;CDH1;SFRP5;NPHP4;RSPO1;LGR5"
"calcium-dependent cell-cell adhesion via plasma membrane cell adhesion molecules (GO:0016339)"	"5/28"	0.0383474	0.387228	-0.25432	0.241284	"NLGN1;ARVCF;CDH2;CDH1;AJUBA"
"regulation of cellular response to oxidative stress (GO:1900407)"	"6/45"	0.0703656	0.513255	-0.347046	0.231473	"PINK1;GPR37L1;BMP7;PARK2;FBLN5;SNCA"
"negative regulation of kinase activity (GO:0033673)"	"17/202"	0.126463	0.610627	-0.463927	0.228841	"CDKN1C;CDKN1A;CDKN1B;PRKCA;HMGCR;DUSP26;BMP7;PARK2;DUSP14;MAPK8IP1;ZFYVE28;DEPTOR;PIK3IP1;CAMK2N1;PRKAR2B;SFRP5;AJUBA"
"central nervous system neuron axonogenesis (GO:0021955)"	"5/29"	0.0429161	0.407316	-0.250751	0.225216	"NR4A2;CHRNB2;EPHA4;ARHGEF28;EPHB1"
"microtubule-based movement (GO:0007018)"	"16/187"	0.122951	0.610627	-0.434993	0.214569	"CCDC39;DNAH9;RSPH9;FMN2;CELSR2;BICD1;RHOT1;KIFC2;KIF5C;KIF26B;KIF5A;KIF13B;NEFL;NEFM;KIF1A;MAPT"
"negative regulation of homeostatic process (GO:0032845)"	"9/86"	0.0944548	0.580951	-0.392889	0.213373	"CALCA;TSC22D3;PRKCE;ADORA1;PIM3;HMGCR;NOS1;FGF2;ADRA2A"
"response to glucocorticoid (GO:0051384)"	"12/130"	0.115217	0.608595	-0.399009	0.198149	"PTPRU;CDKN1A;SPARC;NTRK3;UCP3;BCKDHB;NEFL;KRAS;ACSBG1;SLIT3;HNMT;S100B"
"regulation of humoral immune response (GO:0002920)"	"6/45"	0.0703656	0.513255	-0.296149	0.197526	"C3;C4B;VTN;MASP1;CD55;C2"
"neuron-neuron synaptic transmission (GO:0007270)"	"7/58"	0.077871	0.540026	-0.311396	0.191863	"GRID2;ALS2;CACNA1A;GRIN2B;PARK2;GRIA3;SNCA"
"negative regulation of cell morphogenesis involved in differentiation (GO:0010771)"	"9/88"	0.104149	0.592173	-0.360472	0.188872	"SEMA5A;KANK1;MAG;DAB1;AATK;MBP;MT3;SPG20;PLXNA3"
"regulation of carbohydrate metabolic process (GO:0006109)"	"13/145"	0.121229	0.610627	-0.37304	0.184009	"IRS1;PRKCE;RORC;IGF2;MT3;PARK2;FOXO1;PPP1R3F;PDK4;ENPP1;PPARA;PDK2;SNCA"
"metal ion homeostasis (GO:0055065)"	"32/422"	0.132816	0.621573	-0.381417	0.181364	"OXTR;CALCA;CHRNA7;RAP1GDS1;CACNA1A;ADRA1A;MCHR1;FGF2;PARK2;NR3C2;SLC25A27;GNG3;ATP7B;SLC22A17;TBXA2R;FTH1;SCN7A;PLCE1;PDE6B;CD55;SNCA;PRNP;NMB;EPHX2;PRKCE;PRKCA;ATP1B2;MT3;BDH2;LCN2;SFXN4;PVALB"
"actin filament bundle organization (GO:0061572)"	"6/45"	0.0703656	0.513255	-0.258556	0.172452	"MYO1B;FSCN1;SPIRE2;NEDD9;FMN2;SHROOM1"
"regulation of phosphatase activity (GO:0010921)"	"10/102"	0.109053	0.592173	-0.327893	0.171802	"PPP1R26;TMEM132D;MYO1D;CSRNP3;SH2D4A;MAGI2;CMYA5;CRY2;CHP2;RIMBP2"
"actin filament bundle assembly (GO:0051017)"	"6/45"	0.0703656	0.513255	-0.251252	0.167581	"MYO1B;FSCN1;SPIRE2;NEDD9;FMN2;SHROOM1"
"regulation of generation of precursor metabolites and energy (GO:0043467)"	"8/74"	0.0974779	0.592173	-0.316199	0.165675	"PPP1R3F;PINK1;IRS1;IGF2;ENPP1;SLC25A23;PPARA;SNCA"
"positive regulation of striated muscle tissue development (GO:0045844)"	"6/46"	0.0758805	0.536013	-0.25673	0.160096	"ERBB4;HEY2;ADRB1;HMGCR;FGF2;CDON"
"positive regulation of muscle organ development (GO:0048636)"	"6/46"	0.0758805	0.536013	-0.248807	0.155155	"ERBB4;HEY2;ADRB1;HMGCR;FGF2;CDON"
"divalent inorganic cation homeostasis (GO:0072507)"	"23/291"	0.136542	0.634896	-0.337889	0.153501	"NMB;OXTR;CALCA;EPHX2;CHRNA7;PRKCE;RAP1GDS1;CACNA1A;PRKCA;ADRA1A;MT3;MCHR1;FGF2;PARK2;SLC25A27;GNG3;ATP7B;TBXA2R;PLCE1;PDE6B;PVALB;CD55;SNCA"
"neuromuscular process controlling balance (GO:0050885)"	"6/45"	0.0703656	0.513255	-0.229245	0.152902	"CAMK2B;CLIC5;IGDCC3;NEFL;CACNA1A;SHANK1"
"inner ear development (GO:0048839)"	"6/46"	0.0758805	0.536013	-0.244034	0.152179	"SLC25A27;CDKN1B;SPARC;MYO3A;LGR5;FREM2"
"positive regulation of lipid metabolic process (GO:0045834)"	"10/103"	0.113871	0.608595	-0.301345	0.149649	"ERBB4;IRS1;PRKCE;IGF2;CREBL2;PPARA;FGF1;LDLR;FGF2;CYR61"
"inorganic cation transmembrane transport (GO:0098662)"	"33/440"	0.141093	0.640849	-0.329124	0.146448	"GPM6A;SLC20A2;KCNA1;KCNA2;CACNA1A;ABCB11;COX7A1;ATP7B;KCNT1;KCNMB4;SCN7A;CACNA1S;SCN5A;SCN3B;TRPM3;PRPH;SLC12A2;SLC13A4;KCNK10;KCNJ8;KCNJ12;KCNH8;ATP1B2;GRIN2B;CACNB1;SLC9A3;CACNB3;SLC9A6;KCNS3;FXYD2;SCN8A;IL1RAPL1;KCNK1"
"rhythmic behavior (GO:0007622)"	"5/32"	0.0585067	0.472537	-0.190106	0.142511	"CHRNB2;EGR2;PER3;ADORA1;CIART"
"wound healing (GO:0042060)"	"8/75"	0.102775	0.592173	-0.268915	0.1409	"SPARC;CDH3;LOX;FNTB;TGFA;ADRB1;PPARA;FGF2"
"regulation of ERK1 and ERK2 cascade (GO:0070372)"	"14/161"	0.13056	0.615614	-0.287683	0.139565	"PRKCA;HMGCR;NDRG2;DUSP26;ADRA1A;FGF2;MT3;CYR61;FGF4;ERBB4;WNK2;EPHB1;EPHA2;MAPK3"
"organic hydroxy compound transport (GO:0015850)"	"10/102"	0.109053	0.592173	-0.263846	0.138244	"PRKAB2;OSBPL5;SELM;SLC22A2;LCAT;LDLR;ABCG4;PARK2;ACACA;SNCA"
"endocytosis (GO:0006897)"	"25/323"	0.145385	0.641233	-0.268807	0.119448	"NLGN3;CALCA;RAMP3;TMPRSS5;CHRNA7;STON1;ILDR1;VTN;ENDOU;ENPP2;ADORA1;PACSIN3;ENPP1;LDLR;SH3GL2;PACSIN1;SNCA;MAPK3;SBSPON;SORT1;HIP1R;SSC5D;SYP;PRSS12;AMPH"
"cartilage development (GO:0051216)"	"8/75"	0.102775	0.592173	-0.214761	0.112526	"BBS2;BMP3;ZBTB16;COL11A2;LECT1;SMAD9;BMP7;MAPK3"
"regulation of autophagy (GO:0010506)"	"9/89"	0.109201	0.592173	-0.200142	0.104866	"NRBP2;PINK1;PLEKHF1;MAPT;SVIP;MT3;PARK2;SIRT2;FOXO1"
"regulation of glucose transport (GO:0010827)"	"9/90"	0.114387	0.608595	-0.206642	0.102619	"SLC25A27;CLIP3;C3;IRS1;RARRES2;ENPP1;CREBL2;PRKCA;PIK3R1"
"positive regulation of lipase activity (GO:0060193)"	"9/90"	0.114387	0.608595	-0.204882	0.101745	"PRKAR2B;PRKCE;PRKCA;ADCY1;ADCY8;ADRA1A;FGF2;CYR61;GPIHBP1"
"positive regulation of muscle tissue development (GO:1901863)"	"6/47"	0.0816333	0.546899	-0.165658	0.0999733	"ERBB4;HEY2;ADRB1;HMGCR;FGF2;CDON"
"positive regulation of endocytosis (GO:0045807)"	"9/90"	0.114387	0.608595	-0.197212	0.0979361	"C3;CLIP3;C4B;VTN;NLGN1;MAGI2;BICD1;C2;SNCA"
"smooth muscle contraction (GO:0006939)"	"6/47"	0.0816333	0.546899	-0.158983	0.0959446	"CHRNB2;BBS2;CHRM3;SMTN;RAP1GDS1;ADRA1A"
"monocarboxylic acid transport (GO:0015718)"	"10/104"	0.118806	0.610627	-0.184967	0.0912387	"PRKAB2;SLC10A6;NMB;CACNA1A;PLA2G5;SLC6A1;ABCB11;PPARA;ACACA;MFSD2A"
"glycosaminoglycan metabolic process (GO:0030203)"	"14/162"	0.134834	0.629449	-0.18629	0.0862354	"ITIH5;B3GAT1;OMD;HS3ST5;FGF2;PAPSS1;SPOCK2;SPOCK3;OGN;CHST1;FMOD;AGRN;CHST2;ST3GAL3"
"protein kinase B signaling (GO:0043491)"	"5/31"	0.0529946	0.448544	-0.106512	0.0853954	"IRS1;THEM4;MT3;SIRT2;EPHA2"
"glial cell differentiation (GO:0010001)"	"7/61"	0.0939245	0.578637	-0.154954	0.0847724	"NLGN3;EGR2;CDH2;CNP;PAX6;S100B;KLF15"
"negative regulation of insulin secretion (GO:0046676)"	"5/31"	0.0529946	0.448544	-0.0960427	0.077002	"IRS1;PIM3;HMGCR;ADRA2A;PARK2"
"negative regulation of organelle organization (GO:0010639)"	"19/237"	0.150554	0.64587	-0.167291	0.0731326	"FHOD3;KANK1;SPTBN5;GSN;MYOC;INSIG1;MPV17L;TET1;SPTB;BMP7;EML2;PARK2;CLIP3;RGCC;STMN1;TBC1D7;SNCA;CLASP2;SHANK1"
"negative regulation of microtubule polymerization or depolymerization (GO:0031111)"	"5/32"	0.0585067	0.472537	-0.095343	0.0714729	"CLIP3;STMN1;EML2;CLASP2;SNCA"
"regulation of actin filament bundle assembly (GO:0032231)"	"7/62"	0.0996555	0.592173	-0.131106	0.0686937	"ARHGEF10;RGCC;MYOC;SORBS3;RAPGEF3;PARK2;SHANK1"
"negative regulation of gliogenesis (GO:0014014)"	"5/32"	0.0585067	0.472537	-0.0913526	0.0684816	"DAB1;MYCN;NTRK3;GPR37L1;SIRT2"
"Ras protein signal transduction (GO:0007265)"	"13/148"	0.134377	0.628096	-0.142598	0.0663167	"CDKN1A;RTKN;AATK;ADRB1;DHCR24;FGF2;ADRA2A;PLCE1;CDC42EP1;KRAS;CTNNAL1;RAPGEF3;MAPK3"
"positive regulation of blood pressure (GO:0045777)"	"5/31"	0.0529946	0.448544	-0.0819857	0.0657318	"OXTR;TBXA2R;ADORA1;ADRB1;ADRA1A"
"negative regulation of JNK cascade (GO:0046329)"	"5/32"	0.0585067	0.472537	-0.0875656	0.0656426	"PER1;PINK1;SFRP5;PARK2;MAPK8IP1"
"regulation of cell projection assembly (GO:0060491)"	"11/120"	0.131663	0.616943	-0.134508	0.0649646	"PPP1R16B;GPM6A;KANK1;NLGN1;MYO3A;TBC1D7;PALM;CDC42EP1;AGRN;EVI5;EPHA2"
"heterophilic cell-cell adhesion via plasma membrane cell adhesion molecules (GO:0007157)"	"5/32"	0.0585067	0.472537	-0.0820222	0.0614871	"NLGN1;CADM3;GRID2;CDH2;IL1RAPL1"
"regulation of cardiac muscle tissue development (GO:0055024)"	"6/48"	0.0876223	0.568712	-0.106168	0.059919	"ERBB4;COL14A1;HEY2;ADRB1;PRICKLE1;FGF2"
"activation of protein kinase activity (GO:0032147)"	"20/252"	0.152474	0.651132	-0.136493	0.0585613	"CALCA;NTRK3;CHRNA7;TGFA;ADCY1;ADCY8;MT3;FGF2;ACVR2B;MAPK8IP3;ADRA2A;GNG3;PINK1;PRKAR2B;ADORA1;PLCE1;KRAS;MAP3K13;MAP2K6;MAPK3"
"regulation of steroid metabolic process (GO:0019218)"	"8/77"	0.113838	0.608595	-0.105219	0.0522523	"DHH;EPHX2;INSIG1;RORC;IGF2;DHCR7;FGF1;DKK3"
"positive regulation of cell division (GO:0051781)"	"11/120"	0.131663	0.616943	-0.100038	0.048316	"CAMK2B;RGCC;PRKCE;CAT;IGF2;TGFA;PLCB1;FGF1;FGF2;SIRT2;FGF4"
"germ cell development (GO:0007281)"	"11/121"	0.136677	0.634896	-0.102675	0.0466448	"PAQR8;ANGPT2;PAQR7;JUP;SIX5;WT1;DHH;DMC1;TDRD6;FMN2;JAM3"
"positive regulation of protein tyrosine kinase activity (GO:0061098)"	"5/32"	0.0585067	0.472537	-0.0522957	0.0392029	"GPRC5B;DOK7;ADORA1;TGFA;ADRA2A"
"protein localization to plasma membrane (GO:0072659)"	"8/77"	0.113838	0.608595	-0.0625785	0.0310767	"BBS2;RAMP3;PLEKHF1;PACS2;CDH1;PALM;SCN3B;VAMP2"
"regulation of protein localization to plasma membrane (GO:1903076)"	"6/48"	0.0876223	0.568712	-0.0549236	0.0309978	"CLIP3;AR;RAMP3;ARHGEF16;PIK3R1;EPHA2"
"alpha-amino acid catabolic process (GO:1901606)"	"9/92"	0.125158	0.610627	-0.0592741	0.0292381	"ALDH6A1;DDAH1;DDAH2;PIPOX;GPT;NOS1;DTD1;ASRGL1;AASS"
"cell-cell junction assembly (GO:0007043)"	"8/77"	0.113838	0.608595	-0.042681	0.0211955	"PARD6B;JUP;CLDN14;CDH1;CLDN19;CD9;PARD6G;PRKCA"
"cellular carbohydrate catabolic process (GO:0044275)"	"5/31"	0.0529946	0.448544	-0.0222728	0.0178571	"GK5;G6PC;SORD;PYGM;ADRB1"
"sphingolipid biosynthetic process (GO:0030148)"	"7/63"	0.105573	0.592173	-0.00928824	0.00486664	"CERS4;ELOVL1;GAL3ST1;PPM1L;ST8SIA5;DEGS2;CERS1"
"purine ribonucleoside monophosphate metabolic process (GO:0009167)"	"20/402"	0.841494	1	5.46521	-5.48616e-10	"ABCA2;RHOBTB3;AK3;CHD5;DNAH9;AK5;ABCB11;MYO1D;KIFC2;KIF5C;MYO3A;DMC1;KIF5A;CARNS1;MYH14;ENPP1;PDE6B;KIF1A;ABCG4;HSPA1A"
"purine nucleoside monophosphate metabolic process (GO:0009126)"	"20/403"	0.844318	1	5.46817	-5.48913e-10	"ABCA2;RHOBTB3;AK3;CHD5;DNAH9;AK5;ABCB11;MYO1D;KIFC2;KIF5C;KIF5A;MYO3A;DMC1;CARNS1;MYH14;ENPP1;PDE6B;KIF1A;ABCG4;HSPA1A"
"cytokine-mediated signaling pathway (GO:0019221)"	"17/342"	0.825754	1	5.47225	-5.49323e-10	"CAMK2B;BBS2;CNTFR;CNTF;TNFRSF19;GPR75;ISG15;IFIT1;MT3;IFIT3;IL17RB;CXCL11;TNFRSF25;KRAS;ACKR1;PLCB1;MAPK3"
"angiogenesis (GO:0001525)"	"11/236"	0.845066	1	5.58281	-5.60421e-10	"ANGPT2;COL8A2;ECSCR;TGFA;PRKCA;FGF1;EPHB1;RAPGEF3;CYR61;JAM3;EPHA2"
"DNA-templated transcription	initiation (GO:0006352)"	"10/220"	0.856176	1	5.63327	-5.65486e-10
"ATP metabolic process (GO:0046034)"	"18/377"	0.873291	1	5.68207	-5.70385e-10	"ABCA2;RHOBTB3;CHD5;DNAH9;AK5;ABCB11;MYO1D;KIFC2;KIF5C;MYO3A;KIF5A;DMC1;CARNS1;MYH14;ENPP1;KIF1A;ABCG4;HSPA1A"
"response to mechanical stimulus (GO:0009612)"	"8/176"	0.835139	1	5.72896	-5.75092e-10	"SLC12A2;CLCN6;ANGPT2;JUP;IGF2;NRXN2;GRIN2B;MAPK3"
"ribonucleoside monophosphate metabolic process (GO:0009161)"	"20/416"	0.877681	1	5.74083	-5.76284e-10	"ABCA2;RHOBTB3;AK3;CHD5;DNAH9;AK5;ABCB11;MYO1D;KIFC2;KIF5C;MYO3A;DMC1;KIF5A;CARNS1;MYH14;ENPP1;PDE6B;KIF1A;ABCG4;HSPA1A"
"cell cycle G2/M phase transition (GO:0044839)"	"6/139"	0.845287	1	5.77613	-5.79827e-10	"CDKN1A;PRKAR2B;PLCB1;TUBB4A;AJUBA;LIN52"
"G2/M transition of mitotic cell cycle (GO:0000086)"	"6/139"	0.845287	1	5.77847	-5.80062e-10	"CDKN1A;PRKAR2B;PLCB1;TUBB4A;AJUBA;LIN52"
"regulation of cysteine-type endopeptidase activity (GO:2000116)"	"9/197"	0.842164	1	5.78206	-5.80422e-10	"NR4A1;CDKN1B;CDH1;COL4A3;DHCR24;F3;MT3;CYR61;SNCA"
"establishment of protein localization to membrane (GO:0090150)"	"10/229"	0.885235	1	5.82355	-5.84587e-10	"BBS2;CACNB1;JUP;PACS2;CDH1;PALM;ADORA1;TSPAN33;VAMP2;PACSIN1"
"negative regulation of cell cycle (GO:0045786)"	"21/430"	0.866995	1	5.91218	-5.93484e-10	"CDKN1C;PRNP;CDKN1A;GAS2L3;PRKAB2;CDKN1B;HEPACAM;MAGI2;DHCR24;FOXO4;BMP7;PLA2G16;RNF167;RGCC;ZFYVE19;SESN1;NACC2;APBB1;PTPN3;MAP2K6;NEK11"
"nucleoside monophosphate metabolic process (GO:0009123)"	"20/427"	0.901313	1	5.91688	-5.93956e-10	"ABCA2;RHOBTB3;AK3;CHD5;DNAH9;AK5;ABCB11;MYO1D;KIFC2;KIF5C;MYO3A;DMC1;KIF5A;CARNS1;MYH14;ENPP1;PDE6B;KIF1A;ABCG4;HSPA1A"
"positive regulation of cell cycle process (GO:0090068)"	"10/220"	0.856176	1	5.93432	-5.95707e-10	"CAMK2B;CDKN1A;CDKN1B;RGCC;PRKCE;IGF2;TGFA;PLCB1;NDRG1;SIRT2"
"positive regulation of response to external stimulus (GO:0032103)"	"9/201"	0.857398	1	5.93484	-5.95759e-10	"SEMA5A;C3;GPRC5B;RARRES2;NTRK3;ADAM10;IL16;PRKCA;F3"
"cellular component assembly involved in morphogenesis (GO:0010927)"	"8/186"	0.873927	1	5.9583	-5.98114e-10	"FHOD3;BBS2;NEK1;CD9;BBS9;RSPH9;NCMAP;CELSR2"
"regionalization (GO:0003002)"	"11/247"	0.880822	1	5.96543	-5.9883e-10	"EGR2;SMARCD3;WT1;ZBTB16;CTNNBIP1;PAX6;PCSK5;ACVR2B;CELSR2;CDON;DISP1"
"positive regulation of peptidase activity (GO:0010952)"	"6/139"	0.845287	1	6.01038	-6.03342e-10	"PINK1;CDKN1B;COL4A3;F3;CYR61;SNCA"
"response to virus (GO:0009615)"	"11/250"	0.889323	1	6.0474	-6.07058e-10	"ACE2;SPON2;KCNJ8;SLC20A2;STMN1;ISG15;SLC1A5;IFIT1;IFIT3;CD55;HSPA1A"
"positive regulation of sequence-specific DNA binding transcription factor activity (GO:0051091)"	"9/214"	0.898936	1	6.11305	-6.13649e-10	"AR;CRTC3;RGCC;JUP;CAT;KRAS;TRAF1;MAP3K13;ABRA"
"response to lipopolysaccharide (GO:0032496)"	"10/228"	0.882263	1	6.14059	-6.16413e-10	"SPON2;SRR;SPARC;KCNJ8;CNP;TBXA2R;PRKCE;CMPK2;SNCA;MAPK3"
"macromolecule methylation (GO:0043414)"	"7/169"	0.884436	1	6.14825	-6.17182e-10	"COPRS;TDRKH;METTL21C;RNMTL1;SATB1;SETD7;CHD5"
"negative regulation of apoptotic signaling pathway (GO:2001234)"	"8/187"	0.877359	1	6.14826	-6.17184e-10	"AR;PINK1;PELI3;MPV17L;PARK2;FAIM;MAPK8IP1;HSPA1A"
"positive regulation of protein ubiquitination (GO:0031398)"	"6/146"	0.874854	1	6.16971	-6.19337e-10	"PINK1;NDFIP2;TBC1D7;NHLRC1;PRICKLE1;PARK2"
"response to UV (GO:0009411)"	"5/117"	0.835946	1	6.1922	-6.21594e-10	"CDKN1A;MME;CAT;PIK3R1;CERS1"
"cell maturation (GO:0048469)"	"5/118"	0.84107	1	6.19398	-6.21772e-10	"CDKN1C;NR4A2;BFSP2;DMC1;PCSK4"
"positive regulation of cysteine-type endopeptidase activity (GO:2001056)"	"5/119"	0.846063	1	6.20321	-6.22699e-10	"CDKN1B;COL4A3;F3;CYR61;SNCA"
"regulation of sequence-specific DNA binding transcription factor activity (GO:0051090)"	"15/338"	0.913491	1	6.20361	-6.22739e-10	"EGLN1;PRNP;CRTC3;JUP;CTNNBIP1;TRAF1;BMP7;ABRA;AR;RGCC;SFRP5;CAT;KRAS;MAP3K13;MAPK3"
"apoptotic signaling pathway (GO:0097190)"	"14/327"	0.929239	1	6.23606	-6.25996e-10	"CDKN1A;PLEKHG2;SORT1;ARHGEF17;ARHGEF16;G0S2;PRKCA;PIK3R1;FHIT;ARHGEF9;ADORA1;TNFRSF25;PDK2;EPHA2"
"embryonic organ development (GO:0048568)"	"5/119"	0.846063	1	6.24768	-6.27163e-10	"NSDHL;RARRES2;HEY2;PCSK5;CYR61"
"protein acetylation (GO:0006473)"	"5/122"	0.860266	1	6.25904	-6.28304e-10	"CCDC101;PER1;CHD5;APBB1;FOXO1"
"positive regulation of leukocyte differentiation (GO:1902107)"	"5/118"	0.84107	1	6.28238	-6.30646e-10	"ITPKB;CALCA;ZBTB16;CTNNBIP1;PRKCA"
"cellular response to molecule of bacterial origin (GO:0071219)"	"5/116"	0.830687	1	6.2889	-6.31301e-10	"SPON2;PRKCE;CMPK2;SIRT2;MAPK3"
"regulation of gene expression	epigenetic (GO:0040029)"	"5/122"	0.860266	1	6.29021	-6.31432e-10
"negative regulation of mitotic cell cycle (GO:0045930)"	"9/219"	0.911968	1	6.30663	-6.33081e-10	"CDKN1A;CDKN1B;RGCC;ZFYVE19;NACC2;FOXO4;BMP7;PTPN3;NEK11"
"positive regulation of cell cycle (GO:0045787)"	"12/278"	0.910221	1	6.33092	-6.35519e-10	"CAMK2B;CDKN1A;CDKN1B;RGCC;PRKCE;FNTB;IGF2;TGFA;PRKCA;PLCB1;NDRG1;SIRT2"
"positive regulation of NF-kappaB transcription factor activity (GO:0051092)"	"5/126"	0.877482	1	6.35101	-6.37536e-10	"AR;CAT;KRAS;TRAF1;MAP3K13"
"positive regulation of multi-organism process (GO:0043902)"	"5/123"	0.86475	1	6.35289	-6.37724e-10	"OXTR;PRKCA;IFIT1;PLCB1;SIRT2"
"chromatin modification (GO:0016568)"	"20/475"	0.965239	1	6.36249	-6.38688e-10	"CCDC101;HIPK4;CBX7;CBX6;SMARCD3;SATB1;SETD7;HDAC11;TET1;CHD5;PRKCA;MT3;SIRT2;COPRS;PER2;PER1;NACC2;PIM3;APBB1;L3MBTL4"
"cell projection assembly (GO:0030031)"	"8/213"	0.942793	1	6.40359	-6.42814e-10	"BBS2;ITGB4;NEK1;BBS9;RSPH9;AJUBA;NEFH;CELSR2"
"Notch signaling pathway (GO:0007219)"	"5/131"	0.896433	1	6.40448	-6.42903e-10	"TLE2;HEY2;CNTN1;ADAM10;DLK1"
"positive regulation of endopeptidase activity (GO:0010950)"	"5/128"	0.885391	1	6.40588	-6.43043e-10	"CDKN1B;COL4A3;F3;CYR61;SNCA"
"positive regulation of protein modification by small protein conjugation or removal (GO:1903322)"	"6/158"	0.914505	1	6.44552	-6.47023e-10	"NDFIP2;PINK1;TBC1D7;NHLRC1;PRICKLE1;PARK2"
"cell fate commitment (GO:0045165)"	"5/134"	0.906543	1	6.46971	-6.49451e-10	"WNT6;WT1;ERBB4;HEY2;PAX6"
"protein-DNA complex subunit organization (GO:0071824)"	"5/136"	0.912794	1	6.47289	-6.4977e-10	"SMARCD3;HEY2;NAP1L3;CHD5;NAP1L5"
"signal transduction by p53 class mediator (GO:0072331)"	"5/132"	0.899904	1	6.47932	-6.50416e-10	"CDKN1A;CDKN1B;FHIT;NDRG1;PDK2"
"regulation of G1/S transition of mitotic cell cycle (GO:2000045)"	"5/129"	0.889179	1	6.49762	-6.52253e-10	"CDKN1A;PLK5;CDKN1B;NACC2;PLCB1"
"regulation of intrinsic apoptotic signaling pathway (GO:2001242)"	"5/126"	0.877482	1	6.50198	-6.52691e-10	"PINK1;PLEKHF1;NACC2;PARK2;MAPK8IP1"
"cellular response to cytokine stimulus (GO:0071345)"	"21/471"	0.941179	1	6.50355	-6.52848e-10	"CAMK2B;GBP6;BBS2;CNTFR;CNTF;MME;TNFRSF19;GPR75;ISG15;IFIT1;MT3;IFIT3;IL17RB;ALAD;CXCL11;FASN;TNFRSF25;KRAS;ACKR1;PLCB1;MAPK3"
"regulation of cell cycle G1/S phase transition (GO:1902806)"	"5/131"	0.896433	1	6.51971	-6.5447e-10	"CDKN1A;PLK5;CDKN1B;NACC2;PLCB1"
"embryonic morphogenesis (GO:0048598)"	"17/403"	0.952909	1	6.538	-6.56306e-10	"CDKN1C;CCDC39;FZD3;JUP;INSIG1;ZBTB16;PAX6;OTOP1;ACVR2B;BMP7;FGF2;FGF4;FRAS1;MYCN;SPINT1;FRZB;CDON"
"organelle fission (GO:0048285)"	"11/325"	0.98703	1	6.54868	-6.57379e-10	"GGNBP1;TDRKH;PLK5;ERBB4;DMC1;NEK1;NEDD9;RSPO1;PARK2;SIRT2;CLASP2"
"cellular response to biotic stimulus (GO:0071216)"	"5/132"	0.899904	1	6.55434	-6.57946e-10	"SPON2;PRKCE;CMPK2;SIRT2;MAPK3"
"intrinsic apoptotic signaling pathway (GO:0097193)"	"6/170"	0.942754	1	6.60294	-6.62826e-10	"CDKN1A;PRKCA;PIK3R1;FHIT;PDK2;EPHA2"
"regulation of proteasomal protein catabolic process (GO:0061136)"	"5/135"	0.909716	1	6.61013	-6.63547e-10	"PRICKLE1;FHIT;SVIP;PARK2;SIRT2"
"toll-like receptor 4 signaling pathway (GO:0034142)"	"4/97"	0.838379	1	6.61683	-6.64219e-10	"PRKCE;PELI2;MAPK3;MAP2K6"
"positive regulation of apoptotic signaling pathway (GO:2001235)"	"6/168"	0.938716	1	6.63185	-6.65728e-10	"CAMK2B;PINK1;PLEKHF1;NACC2;MAL;G0S2"
"regulation of apoptotic signaling pathway (GO:2001233)"	"15/356"	0.943576	1	6.64243	-6.66789e-10	"CAMK2B;PLEKHF1;PELI3;MPV17L;G0S2;TRAF1;PARK2;MAPK8IP1;AR;PINK1;DEPTOR;NACC2;MAL;FAIM;HSPA1A"
"endosomal transport (GO:0016197)"	"6/187"	0.968541	1	6.65013	-6.67562e-10	"MYO1D;ALS2;SORT1;SGSM2;RHOBTB3;EVI5"
"negative regulation of mitotic cell cycle phase transition (GO:1901991)"	"7/192"	0.943339	1	6.65501	-6.68052e-10	"CDKN1A;CDKN1B;RGCC;ZFYVE19;NACC2;FOXO4;NEK11"
"leukocyte chemotaxis (GO:0030595)"	"4/100"	0.854474	1	6.65892	-6.68445e-10	"CXCL11;CALCA;PRKCA;IL16"
"regulation of mitotic cell cycle (GO:0007346)"	"16/391"	0.961204	1	6.66341	-6.68895e-10	"CDKN1A;CDKN1B;PLK5;IGF2;TGFA;PRKCA;FOXO4;BMP7;SIRT2;RGCC;ZFYVE19;NACC2;PIM3;PLCB1;PTPN3;NEK11"
"defense response to virus (GO:0051607)"	"5/147"	0.941017	1	6.66757	-6.69313e-10	"SPON2;KCNJ8;ISG15;IFIT1;IFIT3"
"negative regulation of immune system process (GO:0002683)"	"12/311"	0.962575	1	6.68614	-6.71178e-10	"PRNP;CALCA;TSC22D3;ZBTB16;TMEM176A;LRRC17;ADORA1;MASP1;PIK3R1;PLCB1;IFIT1;CD55"
"cell cycle phase transition (GO:0044770)"	"8/280"	0.994221	1	6.69449	-6.72016e-10	"CAMK2B;CDKN1A;CDKN1B;PRKAR2B;PLCB1;TUBB4A;AJUBA;LIN52"
"regulation of cytokine production (GO:0001817)"	"21/482"	0.953714	1	6.69571	-6.72138e-10	"PRNP;SPON2;CALCA;PELI3;CHRNA7;ISG15;SSC5D;PIK3R1;NDRG2;ADRA2A;C3;SCAMP5;PER1;ACE2;GPRC5B;CDH3;RGCC;RNF128;ACKR1;PLCB1;LURAP1"
"mitotic cell cycle phase transition (GO:0044772)"	"8/277"	0.993543	1	6.69788	-6.72356e-10	"CAMK2B;CDKN1A;CDKN1B;PRKAR2B;PLCB1;TUBB4A;AJUBA;LIN52"
"gamete generation (GO:0007276)"	"14/390"	0.987092	1	6.69831	-6.72398e-10	"GAMT;TDRKH;GGNBP1;PAQR8;GAL3ST1;PAQR7;FST;TESK2;DNAH9;TDRD6;FMN2;CLDN11;DMC1;CD55"
"negative regulation of cell cycle phase transition (GO:1901988)"	"7/200"	0.956454	1	6.70431	-6.73002e-10	"CDKN1A;CDKN1B;RGCC;ZFYVE19;NACC2;FOXO4;NEK11"
"nuclear division (GO:0000280)"	"8/298"	0.997071	1	6.70793	-6.73365e-10	"TDRKH;PLK5;DMC1;NEK1;NEDD9;RSPO1;SIRT2;CLASP2"
"protein targeting (GO:0006605)"	"7/273"	0.997042	1	6.71651	-6.74225e-10	"CACNB1;NLGN1;PACS2;PALM;ADORA1;KIF13B;AKAP5"
"stem cell maintenance (GO:0019827)"	"4/109"	0.894804	1	6.73194	-6.75774e-10	"TCF7L1;CDH2;TET1;FGF4"
"methylation (GO:0032259)"	"9/269"	0.980943	1	6.73984	-6.76567e-10	"GAMT;COPRS;TDRKH;METTL21C;RNMTL1;SATB1;SETD7;CHD5;HNMT"
"regulation of mitotic cell cycle phase transition (GO:1901990)"	"9/251"	0.965963	1	6.74175	-6.76759e-10	"CDKN1A;CDKN1B;RGCC;PLK5;ZFYVE19;NACC2;FOXO4;PLCB1;NEK11"
"inflammatory response (GO:0006954)"	"13/376"	0.989697	1	6.74189	-6.76774e-10	"PLA2G2D;CALCA;RARRES2;EPHX2;ADRA2A;C4B;C3;CXCL11;TBXA2R;ADORA1;CHST1;ACKR1;CHST2"
"organelle assembly (GO:0070925)"	"8/278"	0.993777	1	6.74695	-6.77281e-10	"FHOD3;BBS2;ARHGEF10;PACS2;NEK1;BBS9;CELSR2;BICD1"
"regulation of cell cycle phase transition (GO:1901987)"	"9/264"	0.977544	1	6.74899	-6.77487e-10	"CDKN1A;CDKN1B;RGCC;PLK5;ZFYVE19;NACC2;FOXO4;PLCB1;NEK11"
"histone acetylation (GO:0016573)"	"4/101"	0.859527	1	6.75766	-6.78356e-10	"CCDC101;PER1;CHD5;APBB1"
"detection of chemical stimulus (GO:0009593)"	"3/499"	1	1	6.76539	-6.79132e-10	"C4B;KCNMB4;SSC5D"
"electron transport chain (GO:0022900)"	"4/115"	0.915907	1	6.76913	-6.79508e-10	"ALDH5A1;TBXA2R;UCP3;SNCA"
"in utero embryonic development (GO:0001701)"	"7/222"	0.979631	1	6.77119	-6.79714e-10	"FUT8;RARRES2;NLRP5;ADAM10;EGFL8;MAPK8IP3;GRIN2B"
"post-translational protein modification (GO:0043687)"	"5/211"	0.995376	1	6.77488	-6.80085e-10	"FUT8;PIGQ;MGAT3;MVD;ST3GAL3"
"establishment of protein localization to organelle (GO:0072594)"	"6/292"	0.999559	1	6.78024	-6.80623e-10	"CCDC101;TMCO6;TSPAN17;CRY2;PIK3R1;PRICKLE1"
"regulation of osteoblast differentiation (GO:0045667)"	"4/106"	0.882601	1	6.7887	-6.81473e-10	"CTNNBIP1;BMP7;ACVR2B;CYR61"
"cellular response to transforming growth factor beta stimulus (GO:0071560)"	"5/166"	0.971062	1	6.79901	-6.82507e-10	"LEFTY1;CLEC3B;FUT8;SMAD9;DUSP15"
"negative regulation of extrinsic apoptotic signaling pathway (GO:2001237)"	"4/97"	0.838379	1	6.79939	-6.82545e-10	"AR;PELI3;FAIM;HSPA1A"
"response to transforming growth factor beta (GO:0071559)"	"5/166"	0.971062	1	6.80119	-6.82726e-10	"LEFTY1;CLEC3B;FUT8;SMAD9;DUSP15"
"chordate embryonic development (GO:0043009)"	"7/226"	0.982351	1	6.8013	-6.82738e-10	"FUT8;RARRES2;NLRP5;ADAM10;EGFL8;MAPK8IP3;GRIN2B"
"multicellular organismal reproductive process (GO:0048609)"	"18/491"	0.991946	1	6.80588	-6.83198e-10	"GAMT;GGNBP1;PAQR8;TDRKH;OXTR;THRB;GAL3ST1;ANGPT2;PAQR7;FST;TESK2;DNAH9;TDRD6;FMN2;CLDN11;STOX2;DMC1;CD55"
"embryo development (GO:0009790)"	"8/276"	0.9933	1	6.80707	-6.83317e-10	"STOX2;FUT8;RARRES2;NLRP5;ADAM10;EGFL8;MAPK8IP3;GRIN2B"
"embryo development ending in birth or egg hatching (GO:0009792)"	"7/230"	0.984731	1	6.81668	-6.84281e-10	"FUT8;RARRES2;NLRP5;ADAM10;EGFL8;MAPK8IP3;GRIN2B"
"internal peptidyl-lysine acetylation (GO:0018393)"	"4/106"	0.882601	1	6.82537	-6.85153e-10	"CCDC101;PER1;CHD5;APBB1"
"anatomical structure homeostasis (GO:0060249)"	"6/208"	0.985615	1	6.82921	-6.85539e-10	"CDH3;COL14A1;COL11A2;PFKM;PARK2;ACACA"
"peptidyl-lysine acetylation (GO:0018394)"	"4/108"	0.890866	1	6.82949	-6.85567e-10	"CCDC101;PER1;CHD5;APBB1"
"nucleocytoplasmic transport (GO:0006913)"	"5/204"	0.993778	1	6.8345	-6.8607e-10	"TMCO6;EGR2;CRY2;PRICKLE1;PIK3R1"
"protein polyubiquitination (GO:0000209)"	"5/186"	0.986898	1	6.83488	-6.86108e-10	"RNF167;PELI3;NHLRC1;KLHL3;PARK2"
"skeletal system morphogenesis (GO:0048705)"	"4/106"	0.882601	1	6.8354	-6.86161e-10	"MYCN;COL11A2;BMP7;ACVR2B"
"regulation of chromatin modification (GO:1903308)"	"4/102"	0.864431	1	6.83567	-6.86187e-10	"TET1;NOS1;MAPK3;SNCA"
"RNA splicing (GO:0008380)"	"4/313"	0.999991	1	6.83591	-6.86211e-10	"SNRPN;WT1;SAP18;PAPOLB"
"ncRNA metabolic process (GO:0034660)"	"1/332"	1	1	6.83631	-6.86252e-10	"TDRKH"
"regulation of multi-organism process (GO:0043900)"	"9/306"	0.994698	1	6.83662	-6.86283e-10	"OXTR;ISG15;HS3ST5;PRKCA;RSPO1;IFIT1;PLCB1;SIRT2;CD55"
"regulation of proteolysis involved in cellular protein catabolic process (GO:1903050)"	"5/148"	0.943124	1	6.8375	-6.86372e-10	"PRICKLE1;FHIT;SVIP;PARK2;SIRT2"
"protein N-linked glycosylation (GO:0006487)"	"4/104"	0.873798	1	6.84119	-6.86742e-10	"FUT8;GAL3ST1;MGAT3;MVD"
"defense response to bacterium (GO:0042742)"	"5/179"	0.982632	1	6.84358	-6.86981e-10	"GBP6;SPON2;PELI3;ISG15;SSC5D"
"protein localization to organelle (GO:0033365)"	"11/396"	0.998872	1	6.84669	-6.87293e-10	"BBS2;TMCO6;IRS1;ZBTB16;CRY2;PAX6;ADRB1;PRICKLE1;PIK3R1;BMP7;BICD1"
"transforming growth factor beta receptor signaling pathway (GO:0007179)"	"4/134"	0.96002	1	6.85207	-6.87834e-10	"LEFTY1;FUT8;SMAD9;DUSP15"
"internal protein amino acid acetylation (GO:0006475)"	"4/111"	0.902307	1	6.85536	-6.88164e-10	"CCDC101;PER1;CHD5;APBB1"
"gene expression (GO:0010467)"	"12/672"	1	1	6.86201	-6.88832e-10	"NR4A2;NR4A1;AR;THRB;RORC;PRKCA;PPARA;RXRG;TEAD3;MAPK3;HSPA1A;NR3C2"
"mitotic cell cycle (GO:0000278)"	"7/404"	0.99999	1	6.86228	-6.88859e-10	"CDKN1A;CDKN1B;PRKAR2B;TUBB4A;AJUBA;LIN52;CLASP2"
"nuclear transport (GO:0051169)"	"5/209"	0.994965	1	6.86651	-6.89283e-10	"TMCO6;EGR2;CRY2;PRICKLE1;PIK3R1"
"regulation of immune effector process (GO:0002697)"	"9/264"	0.977544	1	6.86837	-6.8947e-10	"C4B;C3;SPON2;VTN;GPRC5B;MASP1;IFIT1;CD55;C2"
"regulation of transforming growth factor beta receptor signaling pathway (GO:0017015)"	"4/103"	0.869186	1	6.86854	-6.89487e-10	"CDKN1C;HTRA3;ADAMTSL2;NREP"
"fertilization (GO:0009566)"	"4/100"	0.854474	1	6.86961	-6.89594e-10	"TDRKH;NLRP5;CD9;DNALI1"
"negative regulation of cell cycle process (GO:0010948)"	"8/254"	0.985236	1	6.87113	-6.89747e-10	"CDKN1A;CDKN1B;RGCC;ZFYVE19;NACC2;FOXO4;BMP7;NEK11"
"toll-like receptor signaling pathway (GO:0002224)"	"4/122"	0.935687	1	6.87261	-6.89896e-10	"PRKCE;PELI2;MAPK3;MAP2K6"
"nucleosome organization (GO:0034728)"	"4/120"	0.930515	1	6.87403	-6.90038e-10	"SMARCD3;NAP1L3;CHD5;NAP1L5"
"regulation of cellular protein catabolic process (GO:1903362)"	"5/155"	0.956064	1	6.87601	-6.90237e-10	"PRICKLE1;FHIT;SVIP;PARK2;SIRT2"
"mitotic nuclear division (GO:0007067)"	"5/240"	0.998697	1	6.87697	-6.90334e-10	"PLK5;NEK1;NEDD9;SIRT2;CLASP2"
"DNA replication (GO:0006260)"	"4/186"	0.995731	1	6.87794	-6.90431e-10	"NFIA;FHIT;DTD1;ADRA2A"
"tissue homeostasis (GO:0001894)"	"4/129"	0.951151	1	6.87931	-6.90568e-10	"CDH3;COL14A1;COL11A2;ACACA"
"protein targeting to membrane (GO:0006612)"	"4/156"	0.983995	1	6.88149	-6.90787e-10	"CACNB1;PACS2;PALM;ADORA1"
"leukocyte activation (GO:0045321)"	"13/373"	0.988705	1	6.88201	-6.90839e-10	"CHRNB2;SATB1;PRKCE;CHRNA7;RORC;ADAM10;PIK3R1;DHRS2;NDRG1;SLC7A2;KIF13B;SLAMF1;SNCA"
"regulation of response to biotic stimulus (GO:0002831)"	"4/107"	0.886799	1	6.89214	-6.91856e-10	"PRKCA;IFIT1;CD55;SIRT2"
"response to unfolded protein (GO:0006986)"	"4/135"	0.961605	1	6.89614	-6.92257e-10	"CREBRF;HSPB2;PARK2;HSPA1A"
"positive regulation of JNK cascade (GO:0046330)"	"4/107"	0.886799	1	6.90004	-6.92649e-10	"EPHA4;PLCB1;DUSP15;MAPK8IP3"
"response to interferon-gamma (GO:0034341)"	"4/108"	0.890866	1	6.90129	-6.92774e-10	"CAMK2B;GBP6;CALCOCO2;SNCA"
"cell recognition (GO:0008037)"	"4/109"	0.894804	1	6.91107	-6.93756e-10	"SEMA5A;EPHA4;PCSK4;OPCML"
"mRNA processing (GO:0006397)"	"3/397"	1	1	6.91526	-6.94177e-10	"CELF5;SAP18;PAPOLB"
"response to topologically incorrect protein (GO:0035966)"	"4/143"	0.972334	1	6.9181	-6.94462e-10	"CREBRF;HSPB2;PARK2;HSPA1A"
"spermatogenesis (GO:0007283)"	"10/353"	0.997728	1	6.92256	-6.9491e-10	"GAMT;TDRKH;GGNBP1;CLDN11;GAL3ST1;DMC1;TESK2;DNAH9;TDRD6;CD55"
"hematopoietic or lymphoid organ development (GO:0048534)"	"5/175"	0.97964	1	6.92309	-6.94963e-10	"ZBTB16;LRRC17;RORC;CRIP2;SPTB"
"response to bacterium (GO:0009617)"	"5/201"	0.992943	1	6.92325	-6.9498e-10	"GBP6;SPON2;PELI3;ISG15;SSC5D"
"negative regulation of protein modification by small protein conjugation or removal (GO:1903321)"	"4/119"	0.927791	1	6.92448	-6.95103e-10	"PER2;PELI3;ISG15;HSPA1A"
"regulation of chromatin organization (GO:1902275)"	"4/107"	0.886799	1	6.9286	-6.95516e-10	"TET1;NOS1;MAPK3;SNCA"
"activation of innate immune response (GO:0002218)"	"4/151"	0.980205	1	6.93041	-6.95698e-10	"PRKCE;PELI2;MAPK3;MAP2K6"
"defense response to other organism (GO:0098542)"	"8/328"	0.999101	1	6.93196	-6.95853e-10	"GBP6;SPON2;KCNJ8;PELI3;ISG15;SSC5D;IFIT1;IFIT3"
"male gamete generation (GO:0048232)"	"10/354"	0.997809	1	6.93234	-6.95892e-10	"GAMT;TDRKH;GGNBP1;CLDN11;GAL3ST1;DMC1;TESK2;DNAH9;TDRD6;CD55"
"Fc-epsilon receptor signaling pathway (GO:0038095)"	"14/295"	0.853088	1	6.93331	-6.95989e-10	"CDKN1A;CDKN1B;IRS1;PIK3R1;FOXO4;FGF1;FGF2;FOXO1;FGF4;NR4A1;ERBB4;THEM4;KRAS;MAPK3"
"negative regulation of protein ubiquitination (GO:0031397)"	"4/113"	0.909333	1	6.93972	-6.96633e-10	"PER2;PELI3;ISG15;HSPA1A"
"transcription from RNA polymerase II promoter (GO:0006366)"	"12/470"	0.999825	1	6.94771	-6.97435e-10	"RBPJL;EGR2;HLF;PLAG1;NACC2;HEY2;PAX6;HIF3A;PBX4;FOXO4;MED12L;ZSCAN18"
"innate immune response-activating signal transduction (GO:0002758)"	"4/144"	0.973458	1	6.95022	-6.97687e-10	"PRKCE;PELI2;MAPK3;MAP2K6"
"cilium organization (GO:0044782)"	"4/125"	0.942792	1	6.95157	-6.97822e-10	"BBS2;NEK1;BBS9;CELSR2"
"modification-dependent protein catabolic process (GO:0019941)"	"8/364"	0.999796	1	6.95862	-6.98529e-10	"PINK1;FBXO2;MVB12B;ISG15;NHLRC1;FBXO21;PARK2;SIRT2"
"cellular response to lipopolysaccharide (GO:0071222)"	"4/110"	0.898616	1	6.96554	-6.99224e-10	"SPON2;PRKCE;CMPK2;MAPK3"
"modification-dependent macromolecule catabolic process (GO:0043632)"	"8/368"	0.999828	1	6.96648	-6.99319e-10	"PINK1;FBXO2;MVB12B;ISG15;NHLRC1;FBXO21;PARK2;SIRT2"
"posttranscriptional regulation of gene expression (GO:0010608)"	"13/438"	0.998649	1	6.96876	-6.99548e-10	"CREBL2;ATP1B2;MT3;PER2;PER1;WT1;NACC2;NLRP5;CPEB2;AJUBA;SNCA;HSPA1A;GPIHBP1"
"pattern recognition receptor signaling pathway (GO:0002221)"	"4/142"	0.971165	1	6.96936	-6.99608e-10	"PRKCE;PELI2;MAPK3;MAP2K6"
"neuron development (GO:0048666)"	"4/121"	0.933147	1	6.97027	-6.99699e-10	"CNTF;PAX6;PLXNA3;PACSIN1"
"response to other organism (GO:0051707)"	"14/462"	0.998693	1	6.97399	-7.00073e-10	"GBP6;SPON2;SLC20A2;KCNJ8;PELI3;ISG15;SSC5D;SLC1A5;IFIT1;IFIT3;ACE2;STMN1;CD55;HSPA1A"
"cilium assembly (GO:0042384)"	"4/118"	0.924971	1	6.97832	-7.00508e-10	"BBS2;NEK1;BBS9;CELSR2"
"cell cycle checkpoint (GO:0000075)"	"4/156"	0.983995	1	6.97959	-7.00635e-10	"PLK5;ZFYVE19;FOXO4;NEK11"
"DNA repair (GO:0006281)"	"2/403"	1	1	6.98028	-7.00704e-10	"RDM1;CRY2"
"proteasome-mediated ubiquitin-dependent protein catabolic process (GO:0043161)"	"4/205"	0.998215	1	6.98951	-7.0163e-10	"FBXO2;NHLRC1;PARK2;SIRT2"
"ubiquitin-dependent protein catabolic process (GO:0006511)"	"7/355"	0.999907	1	6.99226	-7.01906e-10	"PINK1;FBXO2;MVB12B;NHLRC1;FBXO21;PARK2;SIRT2"
"protein catabolic process (GO:0030163)"	"6/269"	0.9988	1	6.99963	-7.02647e-10	"ACE2;FBXO2;NHLRC1;LDLR;PARK2;SIRT2"
"proteolysis involved in cellular protein catabolic process (GO:0051603)"	"8/391"	0.999936	1	7.00307	-7.02991e-10	"PINK1;FBXO2;MVB12B;ISG15;NHLRC1;FBXO21;PARK2;SIRT2"
"lymphocyte activation (GO:0046649)"	"7/304"	0.999165	1	7.00647	-7.03334e-10	"CHRNB2;SATB1;CHRNA7;RORC;KIF13B;PIK3R1;SLAMF1"
"RNA catabolic process (GO:0006401)"	"1/220"	0.999998	1	7.00649	-7.03335e-10	"HSPA1A"
"positive regulation of T cell activation (GO:0050870)"	"5/189"	0.988404	1	7.00713	-7.034e-10	"ITPKB;ZBTB16;IGF2;PIK3R1;CD55"
"proteasomal protein catabolic process (GO:0010498)"	"4/212"	0.998713	1	7.00826	-7.03513e-10	"FBXO2;NHLRC1;PARK2;SIRT2"
"positive regulation of cytokine production (GO:0001819)"	"10/327"	0.994263	1	7.02064	-7.04755e-10	"C3;SCAMP5;SPON2;GPRC5B;CALCA;RGCC;PIK3R1;PLCB1;LURAP1;ADRA2A"
"regulation of proteasomal ubiquitin-dependent protein catabolic process (GO:0032434)"	"4/116"	0.919032	1	7.02151	-7.04843e-10	"PRICKLE1;FHIT;SVIP;SIRT2"
"positive regulation of lymphocyte proliferation (GO:0050671)"	"4/115"	0.915907	1	7.02338	-7.05031e-10	"CHRNB2;CDKN1A;IGF2;CD55"
"positive regulation of leukocyte proliferation (GO:0070665)"	"4/119"	0.927791	1	7.02659	-7.05352e-10	"CHRNB2;CDKN1A;IGF2;CD55"
"antigen processing and presentation (GO:0019882)"	"3/225"	0.999855	1	7.03383	-7.06079e-10	"KIF5A;CTSF;SH3GL2"
"protein folding (GO:0006457)"	"3/221"	0.999822	1	7.03782	-7.0648e-10	"DNAJA4;TUBB4A;HSPA1A"
"positive regulation of mononuclear cell proliferation (GO:0032946)"	"4/116"	0.919032	1	7.03925	-7.06624e-10	"CHRNB2;CDKN1A;IGF2;CD55"
"negative regulation of multi-organism process (GO:0043901)"	"3/133"	0.986265	1	7.04634	-7.07336e-10	"ISG15;IFIT1;SIRT2"
"positive regulation of defense response (GO:0031349)"	"7/272"	0.996922	1	7.05545	-7.0825e-10	"C3;GPRC5B;PRKCE;PELI2;PRKCA;MAP2K6;MAPK3"
"cell cycle G1/S phase transition (GO:0044843)"	"3/152"	0.994404	1	7.05608	-7.08313e-10	"CAMK2B;CDKN1A;CDKN1B"
"regulation of cell cycle process (GO:0010564)"	"16/481"	0.996966	1	7.0561	-7.08315e-10	"CAMK2B;CDKN1A;CDKN1B;PLK5;PRKCE;IGF2;TGFA;FOXO4;NDRG1;BMP7;SIRT2;RGCC;ZFYVE19;NACC2;PLCB1;NEK11"
"G1/S transition of mitotic cell cycle (GO:0000082)"	"3/152"	0.994404	1	7.05934	-7.0864e-10	"CAMK2B;CDKN1A;CDKN1B"
"regulation of T cell activation (GO:0050863)"	"7/259"	0.994872	1	7.0629	-7.08998e-10	"ITPKB;PRNP;ZBTB16;RORC;IGF2;PIK3R1;CD55"
"positive regulation of lymphocyte activation (GO:0051251)"	"7/243"	0.990557	1	7.07566	-7.10279e-10	"ITPKB;CHRNB2;CDKN1A;ZBTB16;IGF2;PIK3R1;CD55"
"mRNA catabolic process (GO:0006402)"	"1/193"	0.99999	1	7.07925	-7.10639e-10	"HSPA1A"
"chromosome organization (GO:0051276)"	"1/204"	0.999995	1	7.08727	-7.11444e-10	"DMC1"
"nucleobase-containing compound transport (GO:0015931)"	"2/180"	0.999755	1	7.0887	-7.11588e-10	"KIF5C;SLC25A23"
"antigen processing and presentation of exogenous peptide antigen (GO:0002478)"	"3/171"	0.997777	1	7.0917	-7.11889e-10	"KIF5A;CTSF;SH3GL2"
"response to endoplasmic reticulum stress (GO:0034976)"	"3/145"	0.992184	1	7.09251	-7.1197e-10	"SCAMP5;CREBRF;PARK2"
"regulation of DNA metabolic process (GO:0051052)"	"4/265"	0.9999	1	7.09672	-7.12393e-10	"CDKN1A;RGCC;TET1;CERS1"
"nucleic acid phosphodiester bond hydrolysis (GO:0090305)"	"4/230"	0.999452	1	7.09971	-7.12693e-10	"EXD1;ENDOU;ENPP2;ENPP1"
"antigen processing and presentation of exogenous antigen (GO:0019884)"	"3/173"	0.997986	1	7.1005	-7.12772e-10	"KIF5A;CTSF;SH3GL2"
"regulation of epithelial cell differentiation (GO:0030856)"	"4/109"	0.894804	1	7.10989	-7.13715e-10	"FRZB;HEY2;PAX6;ADAMTS20"
"myeloid cell differentiation (GO:0030099)"	"4/154"	0.982569	1	7.11214	-7.1394e-10	"CDKN1C;ZBTB16;DHRS2;EPHA2"
"regulation of mononuclear cell proliferation (GO:0032944)"	"5/171"	0.976172	1	7.1161	-7.14338e-10	"CHRNB2;PRNP;CDKN1A;IGF2;CD55"
"mRNA splicing	via spliceosome (GO:0000398)"	"1/177"	0.999975	1	7.12016	-7.14745e-10
"regulation of lymphocyte proliferation (GO:0050670)"	"5/170"	0.975222	1	7.1207	-7.148e-10	"CHRNB2;PRNP;CDKN1A;IGF2;CD55"
"positive regulation of leukocyte activation (GO:0002696)"	"7/262"	0.995437	1	7.12158	-7.14889e-10	"ITPKB;CHRNB2;CDKN1A;ZBTB16;IGF2;PIK3R1;CD55"
"positive regulation of cell activation (GO:0050867)"	"7/272"	0.996922	1	7.12209	-7.1494e-10	"ITPKB;CHRNB2;CDKN1A;ZBTB16;IGF2;PIK3R1;CD55"
"RNA splicing	via transesterification reactions with bulged adenosine as nucleophile (GO:0000377)"	"1/177"	0.999975	1	7.12313	-7.15043e-10
"regulation of translation (GO:0006417)"	"4/264"	0.999895	1	7.12751	-7.15483e-10	"PER2;PER1;WT1;CPEB2"
"antigen processing and presentation of peptide antigen (GO:0048002)"	"3/185"	0.99889	1	7.12848	-7.15581e-10	"KIF5A;CTSF;SH3GL2"
"RNA splicing	via transesterification reactions (GO:0000375)"	"1/184"	0.999983	1	7.13072	-7.15805e-10
"T cell activation (GO:0042110)"	"4/198"	0.997532	1	7.13139	-7.15873e-10	"SATB1;CHRNA7;RORC;KIF13B"
"leukocyte differentiation (GO:0002521)"	"5/251"	0.999205	1	7.13362	-7.16097e-10	"SATB1;RORC;PIK3R1;DHRS2;EPHA2"
"positive regulation of innate immune response (GO:0045089)"	"4/190"	0.99644	1	7.14807	-7.17548e-10	"PRKCE;PELI2;MAP2K6;MAPK3"
"regulation of leukocyte proliferation (GO:0070663)"	"5/176"	0.98043	1	7.14976	-7.17717e-10	"CHRNB2;PRNP;CDKN1A;IGF2;CD55"
"B cell activation (GO:0042113)"	"3/128"	0.982691	1	7.15021	-7.17762e-10	"CHRNB2;CHRNA7;PIK3R1"
"regulation of chromosome organization (GO:0033044)"	"4/172"	0.992017	1	7.15046	-7.17788e-10	"TET1;NOS1;SNCA;MAPK3"
"DNA recombination (GO:0006310)"	"2/196"	0.999898	1	7.17513	-7.20264e-10	"RDM1;DMC1"
"lymphocyte differentiation (GO:0030098)"	"3/172"	0.997884	1	7.17613	-7.20364e-10	"SATB1;RORC;PIK3R1"
"regulation of viral process (GO:0050792)"	"3/152"	0.994404	1	7.17694	-7.20446e-10	"ISG15;HS3ST5;IFIT1"
"regulation of innate immune response (GO:0045088)"	"4/254"	0.999829	1	7.17793	-7.20545e-10	"PRKCE;PELI2;MAP2K6;MAPK3"
"regulation of symbiosis	encompassing mutualism through parasitism (GO:0043903)"	"3/174"	0.998083	1	7.20261	-7.23023e-10
"regulation of leukocyte activation (GO:0002694)"	"12/390"	0.996815	1	7.2096	-7.23724e-10	"CHRNB2;ITPKB;PRNP;PTPRE;CDKN1A;ZBTB16;RORC;IGF2;PIK3R1;SLC7A2;CD55;SNCA"
"regulation of cell activation (GO:0050865)"	"13/420"	0.997503	1	7.21434	-7.242e-10	"CHRNB2;PRNP;CDKN1A;ZBTB16;RORC;IGF2;PRKCA;PIK3R1;SLC7A2;ITPKB;PTPRE;CD55;SNCA"
"embryonic organ morphogenesis (GO:0048562)"	"3/121"	0.976166	1	7.21614	-7.2438e-10	"MYCN;PAX6;BMP7"
"regulation of lymphocyte activation (GO:0051249)"	"9/344"	0.998715	1	7.22067	-7.24835e-10	"ITPKB;CHRNB2;PRNP;CDKN1A;ZBTB16;IGF2;RORC;PIK3R1;CD55"
"regulation of protein secretion (GO:0050708)"	"4/161"	0.98709	1	7.229	-7.25672e-10	"SCAMP5;RGCC;SSC5D;ADRB1"
"macromolecular complex disassembly (GO:0032984)"	"2/142"	0.99809	1	7.23862	-7.26637e-10	"SMARCD3;STMN1"
"chromatin remodeling (GO:0006338)"	"3/118"	0.972705	1	7.26031	-7.28814e-10	"SMARCD3;SATB1;CHD5"
"neural tube closure (GO:0001843)"	"3/76"	0.838836	1	7.27111	-7.29899e-10	"FZD3;SEMA4C;PRICKLE1"
"tube closure (GO:0060606)"	"3/77"	0.844991	1	7.28712	-7.31506e-10	"FZD3;SEMA4C;PRICKLE1"
"protein complex disassembly (GO:0043241)"	"2/132"	0.99675	1	7.29378	-7.32174e-10	"SMARCD3;STMN1"
"regulation of T cell proliferation (GO:0042129)"	"3/125"	0.980136	1	7.30122	-7.32921e-10	"PRNP;IGF2;CD55"
"regulation of lymphocyte differentiation (GO:0045619)"	"3/124"	0.979207	1	7.31745	-7.34551e-10	"ITPKB;ZBTB16;RORC"
"mitochondrial transport (GO:0006839)"	"3/111"	0.962689	1	7.31818	-7.34623e-10	"PRKAB2;UCP3;ACACA"
"hydrogen ion transmembrane transport (GO:1902600)"	"3/108"	0.957414	1	7.31879	-7.34685e-10	"SLC9A3;SLC9A6;COX7A1"
"respiratory electron transport chain (GO:0022904)"	"3/112"	0.964307	1	7.32123	-7.3493e-10	"ALDH5A1;UCP3;SNCA"
"RNA transport (GO:0050658)"	"1/153"	0.999893	1	7.32551	-7.35359e-10	"KIF5C"
"regulation of fibroblast proliferation (GO:0048145)"	"3/75"	0.832471	1	7.3282	-7.35629e-10	"CDKN1A;FTH1;FNTB"
"establishment of RNA localization (GO:0051236)"	"1/153"	0.999893	1	7.32842	-7.35651e-10	"KIF5C"
"nucleic acid transport (GO:0050657)"	"1/153"	0.999893	1	7.33077	-7.35888e-10	"KIF5C"
"positive regulation of immune effector process (GO:0002699)"	"3/133"	0.986265	1	7.35601	-7.38421e-10	"C3;SPON2;GPRC5B"
"antigen receptor-mediated signaling pathway (GO:0050851)"	"2/127"	0.995769	1	7.37891	-7.40719e-10	"CACNB3;PIK3R1"
"ribonucleoprotein complex subunit organization (GO:0071826)"	"1/145"	0.999828	1	7.38811	-7.41643e-10	"BICD1"
"protein-DNA complex assembly (GO:0065004)"	"3/113"	0.965858	1	7.38817	-7.4165e-10	"HEY2;NAP1L3;NAP1L5"
"Fc receptor signaling pathway (GO:0038093)"	"16/352"	0.902772	1	7.39651	-7.42486e-10	"CDKN1A;CDKN1B;IRS1;PRKCE;FOXO4;PIK3R1;FGF1;FGF2;FOXO1;FGF4;NR4A1;MYH2;ERBB4;THEM4;KRAS;MAPK3"
"MyD88-independent toll-like receptor signaling pathway (GO:0002756)"	"3/79"	0.856692	1	7.40151	-7.42988e-10	"PRKCE;MAPK3;MAP2K6"
"DNA damage checkpoint (GO:0000077)"	"3/77"	0.844991	1	7.43041	-7.4589e-10	"PLK5;FOXO4;NEK11"
"epidermal cell differentiation (GO:0009913)"	"3/76"	0.838836	1	7.43385	-7.46235e-10	"FA2H;PAX6;EPHA2"
"ovulation cycle process (GO:0022602)"	"3/78"	0.850941	1	7.44067	-7.46919e-10	"CHRNA7;DMC1;SLIT3"
"ribonucleoprotein complex assembly (GO:0022618)"	"1/138"	0.999739	1	7.44228	-7.47081e-10	"BICD1"
"cell-type specific apoptotic process (GO:0097285)"	"3/86"	0.891759	1	7.45072	-7.47928e-10	"PLK5;COL4A3;AATK"
"regulation of JAK-STAT cascade (GO:0046425)"	"3/76"	0.838836	1	7.45344	-7.48202e-10	"CNTF;DAB1;ERBB4"
"response to ionizing radiation (GO:0010212)"	"2/127"	0.995769	1	7.46353	-7.49214e-10	"CDKN1A;NEK1"
"signal transduction in response to DNA damage (GO:0042770)"	"3/106"	0.953517	1	7.46648	-7.4951e-10	"CDKN1A;CDKN1B;NDRG1"
"regulation of cyclin-dependent protein serine/threonine kinase activity (GO:0000079)"	"3/89"	0.904278	1	7.46711	-7.49574e-10	"CDKN1A;CDKN1B;RGCC"
"male gonad development (GO:0008584)"	"3/82"	0.872792	1	7.46792	-7.49655e-10	"HMGCS1;WT1;COL9A3"
"regulation of tumor necrosis factor production (GO:0032680)"	"3/78"	0.850941	1	7.46812	-7.49675e-10	"SPON2;CHRNA7;PIK3R1"
"regulation of cell cycle arrest (GO:0071156)"	"3/105"	0.951446	1	7.47788	-7.50655e-10	"CDKN1A;CDKN1B;RGCC"
"mitotic cell cycle checkpoint (GO:0007093)"	"3/103"	0.947044	1	7.48836	-7.51707e-10	"ZFYVE19;FOXO4;NEK11"
"cytokinesis (GO:0000910)"	"3/79"	0.856692	1	7.50477	-7.53354e-10	"SPIRE2;FMN2;RAB11FIP4"
"response to retinoic acid (GO:0032526)"	"3/111"	0.962689	1	7.50764	-7.53642e-10	"WNT6;NTRK3;RXRG"
"regulation of blood coagulation (GO:0030193)"	"3/79"	0.856692	1	7.50796	-7.53675e-10	"VTN;PRKCA;F3"
"regulation of response to cytokine stimulus (GO:0060759)"	"3/101"	0.942272	1	7.50867	-7.53745e-10	"PELI3;SLIT3;PARK2"
"hematopoietic progenitor cell differentiation (GO:0002244)"	"3/106"	0.953517	1	7.51118	-7.53998e-10	"COL24A1;FST;JAM3"
"extrinsic apoptotic signaling pathway (GO:0097191)"	"3/92"	0.915474	1	7.51429	-7.5431e-10	"SORT1;G0S2;PIK3R1"
"mRNA transport (GO:0051028)"	"1/134"	0.999668	1	7.51696	-7.54577e-10	"KIF5C"
"regulation of hemostasis (GO:1900046)"	"3/79"	0.856692	1	7.52062	-7.54945e-10	"VTN;PRKCA;F3"
"regulation of cytokine-mediated signaling pathway (GO:0001959)"	"3/95"	0.925465	1	7.52612	-7.55497e-10	"PELI3;SLIT3;PARK2"
"regulation of tumor necrosis factor superfamily cytokine production (GO:1903555)"	"3/80"	0.862247	1	7.52717	-7.55602e-10	"SPON2;CHRNA7;PIK3R1"
"negative regulation of intrinsic apoptotic signaling pathway (GO:2001243)"	"3/75"	0.832471	1	7.568	-7.59701e-10	"PINK1;PARK2;MAPK8IP1"
"viral life cycle (GO:0019058)"	"1/118"	0.99914	1	7.56906	-7.59807e-10	"PCSK5"
"carbohydrate transport (GO:0008643)"	"3/102"	0.944705	1	7.57025	-7.59927e-10	"G6PC;SORT1;KLF15"
"DNA integrity checkpoint (GO:0031570)"	"3/86"	0.891759	1	7.57935	-7.6084e-10	"PLK5;FOXO4;NEK11"
"antigen processing and presentation of peptide antigen via MHC class II (GO:0002495)"	"3/94"	0.922262	1	7.58637	-7.61546e-10	"KIF5A;CTSF;SH3GL2"
"regulation of T cell differentiation (GO:0045580)"	"3/97"	0.931512	1	7.5871	-7.61619e-10	"ITPKB;ZBTB16;RORC"
"platelet degranulation (GO:0002576)"	"3/81"	0.867612	1	7.58736	-7.61644e-10	"SPARC;IGF2;CD9"
"transition metal ion transport (GO:0000041)"	"3/101"	0.942272	1	7.58951	-7.61861e-10	"ATP7B;FTH1;MT3"
"MyD88-dependent toll-like receptor signaling pathway (GO:0002755)"	"3/82"	0.872792	1	7.59013	-7.61923e-10	"PELI2;MAP2K6;MAPK3"
"response to tumor necrosis factor (GO:0034612)"	"3/111"	0.962689	1	7.59185	-7.62096e-10	"TNFRSF19;ADAM10;TNFRSF25"
"positive regulation of cell cycle arrest (GO:0071158)"	"3/85"	0.88727	1	7.59262	-7.62172e-10	"CDKN1A;CDKN1B;RGCC"
"antigen processing and presentation of exogenous peptide antigen via MHC class II (GO:0019886)"	"3/93"	0.918933	1	7.59791	-7.62704e-10	"KIF5A;CTSF;SH3GL2"
"intrinsic apoptotic signaling pathway in response to DNA damage (GO:0008630)"	"3/79"	0.856692	1	7.60366	-7.63281e-10	"CDKN1A;PIK3R1;EPHA2"
"antigen processing and presentation of peptide or polysaccharide antigen via MHC class II (GO:0002504)"	"3/96"	0.928547	1	7.60925	-7.63842e-10	"KIF5A;CTSF;SH3GL2"
"regulation of response to DNA damage stimulus (GO:2001020)"	"1/124"	0.999398	1	7.60974	-7.63891e-10	"NACC2"
"DNA damage response	signal transduction by p53 class mediator (GO:0030330)"	"3/91"	0.911882	1	7.62088	-7.6501e-10
"positive regulation of DNA metabolic process (GO:0051054)"	"1/124"	0.999398	1	7.62733	-7.65657e-10	"RGCC"
"protein N-linked glycosylation via asparagine (GO:0018279)"	"3/96"	0.928547	1	7.62964	-7.65889e-10	"FUT8;MGAT3;MVD"
"translational elongation (GO:0006414)"	"1/114"	0.998908	1	7.6319	-7.66116e-10	"TCEA2"
"peptidyl-asparagine modification (GO:0018196)"	"3/97"	0.931512	1	7.63318	-7.66244e-10	"FUT8;MGAT3;MVD"
"hemopoiesis (GO:0030097)"	"3/95"	0.925465	1	7.63616	-7.66543e-10	"ZBTB16;CRIP2;SPTB"
"positive regulation of binding (GO:0051099)"	"3/93"	0.918933	1	7.64222	-7.67152e-10	"VTN;PARK2;SIRT2"
"negative regulation of cell activation (GO:0050866)"	"1/135"	0.999688	1	7.65753	-7.68689e-10	"PRNP"
"regulation of histone modification (GO:0031056)"	"3/97"	0.931512	1	7.66713	-7.69652e-10	"NOS1;SNCA;MAPK3"
"regulation of cytokine secretion (GO:0050707)"	"3/106"	0.953517	1	7.67054	-7.69994e-10	"SCAMP5;RGCC;SSC5D"
"negative regulation of G1/S transition of mitotic cell cycle (GO:2000134)"	"3/99"	0.937104	1	7.68109	-7.71054e-10	"CDKN1A;CDKN1B;NACC2"
"positive regulation of inflammatory response (GO:0050729)"	"3/88"	0.900258	1	7.68147	-7.71091e-10	"C3;GPRC5B;PRKCA"
"negative regulation of cell cycle G1/S phase transition (GO:1902807)"	"3/99"	0.937104	1	7.68298	-7.71243e-10	"CDKN1A;CDKN1B;NACC2"
"negative regulation of cellular response to growth factor stimulus (GO:0090288)"	"3/104"	0.949289	1	7.68626	-7.71573e-10	"HTRA3;ADAMTSL2;LECT1"
"positive regulation of protein secretion (GO:0050714)"	"3/106"	0.953517	1	7.68841	-7.71789e-10	"SCAMP5;RGCC;ADRB1"
"cell activation involved in immune response (GO:0002263)"	"2/112"	0.990738	1	7.69371	-7.7232e-10	"PRKCE;RORC"
"leukocyte activation involved in immune response (GO:0002366)"	"2/112"	0.990738	1	7.69445	-7.72395e-10	"PRKCE;RORC"
"cellular protein complex disassembly (GO:0043624)"	"1/113"	0.998841	1	7.69964	-7.72916e-10	"STMN1"
"meiotic cell cycle process (GO:1903046)"	"3/93"	0.918933	1	7.71753	-7.74711e-10	"DMC1;SPIRE2;FMN2"
"negative regulation of immune effector process (GO:0002698)"	"3/81"	0.867612	1	7.71974	-7.74934e-10	"MASP1;IFIT1;CD55"
"regulation of DNA replication (GO:0006275)"	"1/118"	0.99914	1	7.72909	-7.75872e-10	"CERS1"
"liver development (GO:0001889)"	"3/86"	0.891759	1	7.76356	-7.79333e-10	"DBP;HMGCS1;AACS"
"regulation of mitochondrion organization (GO:0010821)"	"3/97"	0.931512	1	7.77608	-7.80589e-10	"PINK1;MPV17L;PARK2"
"negative regulation of leukocyte activation (GO:0002695)"	"1/120"	0.999236	1	7.85581	-7.88593e-10	"PRNP"
"immune response-regulating cell surface receptor signaling pathway (GO:0002768)"	"17/444"	0.983443	1	7.88686	-7.91709e-10	"CDKN1A;CDKN1B;IRS1;PRKCE;FOXO4;PIK3R1;FGF1;FGF2;FOXO1;FGF4;NR4A1;MYH2;CACNB3;ERBB4;THEM4;KRAS;MAPK3"
"regulation of type I interferon production (GO:0032479)"	"2/108"	0.988612	1	7.89749	-7.92777e-10	"PELI3;ISG15"
"negative regulation of immune response (GO:0050777)"	"2/103"	0.985277	1	7.90744	-7.93776e-10	"MASP1;CD55"
"regulation of leukocyte mediated immunity (GO:0002703)"	"1/120"	0.999236	1	7.92891	-7.95931e-10	"C3"
"T cell receptor signaling pathway (GO:0050852)"	"2/99"	0.981941	1	7.94205	-7.9725e-10	"CACNB3;PIK3R1"
"tube morphogenesis (GO:0035239)"	"2/101"	0.983692	1	7.95759	-7.98809e-10	"CCDC39;KLHL3"
"regulation of ligase activity (GO:0051340)"	"1/108"	0.998439	1	7.96421	-7.99474e-10	"PINK1"
"nuclear export (GO:0051168)"	"1/110"	0.998615	1	7.96909	-7.99964e-10	"EGR2"
"nucleosome assembly (GO:0006334)"	"2/97"	0.98001	1	8.02312	-8.05388e-10	"NAP1L3;NAP1L5"
"regulation of adaptive immune response (GO:0002819)"	"1/112"	0.99877	1	8.03662	-8.06743e-10	"C3"
"T cell differentiation (GO:0030217)"	"2/97"	0.98001	1	8.05267	-8.08354e-10	"SATB1;RORC"
"adaptive immune response (GO:0002250)"	"2/91"	0.972936	1	8.0657	-8.09662e-10	"CD55;JAM3"
"regulation of B cell activation (GO:0050864)"	"2/92"	0.974263	1	8.08656	-8.11756e-10	"CHRNB2;CDKN1A"
"regulation of ubiquitin-protein transferase activity (GO:0051438)"	"1/103"	0.997899	1	8.08769	-8.11869e-10	"PINK1"
"response to hydrogen peroxide (GO:0042542)"	"2/95"	0.977878	1	8.11015	-8.14124e-10	"GNAO1;CAT"
"activation of immune response (GO:0002253)"	"13/487"	0.999768	1	8.11995	-8.15108e-10	"PRKCE;PELI2;PIK3R1;C2;C4B;C3;MYH2;CACNB3;RGCC;MASP1;CD55;MAPK3;MAP2K6"
"homeostasis of number of cells (GO:0048872)"	"2/96"	0.97897	1	8.12171	-8.15285e-10	"COL14A1;JAM3"
"RNA 3'-end processing (GO:0031123)"	"1/101"	0.997633	1	8.13051	-8.16168e-10	"PAPOLB"
"protein activation cascade (GO:0072376)"	"7/196"	0.950282	1	8.15608	-8.18735e-10	"C4B;C3;RGCC;MASP1;F3;CD55;C2"
"epithelial tube morphogenesis (GO:0060562)"	"2/90"	0.971542	1	8.17829	-8.20964e-10	"CCDC39;KLHL3"
"regulation of adaptive immune response based on somatic recombination of immune receptors built from immunoglobulin superfamily domains (GO:0002822)"	"1/103"	0.997899	1	8.23969	-8.27128e-10	"C3"
"negative regulation of lymphocyte activation (GO:0051250)"	"1/102"	0.99777	1	8.25263	-8.28427e-10	"PRNP"
"myeloid leukocyte differentiation (GO:0002573)"	"2/83"	0.959666	1	8.28905	-8.32083e-10	"DHRS2;EPHA2"
"cellular response to interferon-gamma (GO:0071346)"	"2/88"	0.968546	1	8.30514	-8.33698e-10	"GBP6;CAMK2B"
"positive regulation of T cell proliferation (GO:0042102)"	"2/83"	0.959666	1	8.30612	-8.33796e-10	"IGF2;CD55"
"ER-nucleus signaling pathway (GO:0006984)"	"1/94"	0.996411	1	8.30781	-8.33966e-10	"INSIG1"
"toll-like receptor 3 signaling pathway (GO:0034138)"	"2/80"	0.953232	1	8.3242	-8.35612e-10	"MAP2K6;MAPK3"
"embryonic skeletal system morphogenesis (GO:0048704)"	"2/81"	0.955478	1	8.35775	-8.3898e-10	"MYCN;BMP7"
"negative regulation of ossification (GO:0030279)"	"2/65"	0.903511	1	8.36265	-8.39471e-10	"CALCA;ENPP1"
"cellular response to tumor necrosis factor (GO:0071356)"	"2/89"	0.97008	1	8.38526	-8.41741e-10	"TNFRSF19;TNFRSF25"
"positive regulation of ligase activity (GO:0051351)"	"1/92"	0.995958	1	8.38933	-8.42149e-10	"PINK1"
"regulation of production of molecular mediator of immune response (GO:0002700)"	"2/79"	0.950877	1	8.4124	-8.44465e-10	"SPON2;GPRC5B"
"regulation of interleukin-6 production (GO:0032675)"	"2/84"	0.961615	1	8.41311	-8.44536e-10	"SPON2;CHRNA7"
"TRIF-dependent toll-like receptor signaling pathway (GO:0035666)"	"2/76"	0.943116	1	8.41593	-8.44819e-10	"MAP2K6;MAPK3"
"immune response-activating signal transduction (GO:0002757)"	"7/440"	0.999998	1	8.42102	-8.45331e-10	"MYH2;CACNB3;PRKCE;PELI2;PIK3R1;MAPK3;MAP2K6"
"dicarboxylic acid metabolic process (GO:0043648)"	"2/87"	0.966935	1	8.42342	-8.45571e-10	"ALDH5A1;ADHFE1"
"regulation of organelle assembly (GO:1902115)"	"2/80"	0.953232	1	8.43575	-8.46809e-10	"TBC1D7;EVI5"
"regulation of interferon-gamma production (GO:0032649)"	"2/79"	0.950877	1	8.44059	-8.47294e-10	"PRNP;ISG15"
"nucleoside monophosphate biosynthetic process (GO:0009124)"	"2/85"	0.963474	1	8.44251	-8.47488e-10	"AK3;AK5"
"cellular response to topologically incorrect protein (GO:0035967)"	"1/92"	0.995958	1	8.443	-8.47536e-10	"PARK2"
"negative regulation of chromosome organization (GO:2001251)"	"2/80"	0.953232	1	8.45934	-8.49177e-10	"TET1;SNCA"
"humoral immune response (GO:0006959)"	"7/263"	0.995612	1	8.46744	-8.4999e-10	"C4B;C3;SPON2;RGCC;MASP1;CD55;C2"
"negative regulation of viral process (GO:0048525)"	"2/75"	0.940279	1	8.47101	-8.50348e-10	"ISG15;IFIT1"
"regulation of lymphocyte mediated immunity (GO:0002706)"	"1/95"	0.996618	1	8.47488	-8.50737e-10	"C3"
"cellular component biogenesis (GO:0044085)"	"1/89"	0.995169	1	8.47504	-8.50753e-10	"CLIP3"
"leukocyte proliferation (GO:0070661)"	"1/89"	0.995169	1	8.48816	-8.5207e-10	"SATB1"
"myeloid leukocyte migration (GO:0097529)"	"2/76"	0.943116	1	8.49649	-8.52907e-10	"CALCA;PRKCA"
"positive regulation of lymphocyte differentiation (GO:0045621)"	"2/75"	0.940279	1	8.50751	-8.54013e-10	"ITPKB;ZBTB16"
"protein O-linked glycosylation (GO:0006493)"	"2/83"	0.959666	1	8.53479	-8.56751e-10	"TET1;ST3GAL3"
"positive regulation of leukocyte migration (GO:0002687)"	"2/78"	0.94841	1	8.54475	-8.57751e-10	"RARRES2;ADAM10"
"intracellular steroid hormone receptor signaling pathway (GO:0030518)"	"2/73"	0.934197	1	8.54908	-8.58185e-10	"GRIP1;AR"
"RNA modification (GO:0009451)"	"1/89"	0.995169	1	8.55101	-8.5838e-10	"RNMTL1"
"ribonucleoside monophosphate biosynthetic process (GO:0009156)"	"2/78"	0.94841	1	8.5647	-8.59753e-10	"AK3;AK5"
"regulation of cytokine biosynthetic process (GO:0042035)"	"1/93"	0.996191	1	8.58285	-8.61575e-10	"RNF128"
"positive regulation of ubiquitin-protein transferase activity (GO:0051443)"	"1/87"	0.994559	1	8.59044	-8.62337e-10	"PINK1"
"dorsal/ventral pattern formation (GO:0009953)"	"2/66"	0.907975	1	8.61086	-8.64387e-10	"PAX6;DISP1"
"immune response-activating cell surface receptor signaling pathway (GO:0002429)"	"5/324"	0.999974	1	8.61482	-8.64785e-10	"MYH2;CACNB3;PRKCE;PIK3R1;MAPK3"
"fatty acid catabolic process (GO:0009062)"	"2/64"	0.898846	1	8.61631	-8.64934e-10	"FAAH;BDH2"
"spindle organization (GO:0007051)"	"2/74"	0.937308	1	8.62242	-8.65548e-10	"ARHGEF10;STMN1"
"regulation of morphogenesis of a branching structure (GO:0060688)"	"2/53"	0.831801	1	8.62543	-8.65849e-10	"CDH1;BMP7"
"positive regulation of B cell activation (GO:0050871)"	"2/58"	0.866164	1	8.62668	-8.65975e-10	"CHRNB2;CDKN1A"
"leukocyte mediated immunity (GO:0002443)"	"2/70"	0.923964	1	8.62772	-8.6608e-10	"SPON2;CD55"
"positive regulation of leukocyte chemotaxis (GO:0002690)"	"2/56"	0.853271	1	8.63095	-8.66404e-10	"RARRES2;ADAM10"
"muscle cell development (GO:0055001)"	"2/75"	0.940279	1	8.63694	-8.67005e-10	"HEY2;CACNA1S"
"microtubule organizing center organization (GO:0031023)"	"2/70"	0.923964	1	8.64323	-8.67636e-10	"ARHGEF10;CLASP2"
"positive regulation of T cell differentiation (GO:0045582)"	"2/63"	0.893972	1	8.65205	-8.68522e-10	"ITPKB;ZBTB16"
"cellular response to unfolded protein (GO:0034620)"	"1/86"	0.994226	1	8.65674	-8.68993e-10	"PARK2"
"positive regulation of chromosome organization (GO:2001252)"	"2/72"	0.93094	1	8.65746	-8.69065e-10	"NOS1;MAPK3"
"signal transduction involved in cell cycle checkpoint (GO:0072395)"	"2/72"	0.93094	1	8.66343	-8.69664e-10	"CDKN1A;CDKN1B"
"cytokine production (GO:0001816)"	"2/68"	0.916327	1	8.67734	-8.71061e-10	"RGCC;CD55"
"mRNA 3'-end processing (GO:0031124)"	"1/85"	0.993873	1	8.69142	-8.72474e-10	"PAPOLB"
"mononuclear cell proliferation (GO:0032943)"	"1/83"	0.9931	1	8.69417	-8.7275e-10	"SATB1"
"RNA phosphodiester bond hydrolysis (GO:0090501)"	"1/89"	0.995169	1	8.70207	-8.73543e-10	"ENDOU"
"DNA-templated transcription	termination (GO:0006353)"	"1/86"	0.994226	1	8.70251	-8.73587e-10
"signal transduction involved in DNA damage checkpoint (GO:0072422)"	"2/71"	0.927531	1	8.71126	-8.74465e-10	"CDKN1A;CDKN1B"
"DNA modification (GO:0006304)"	"2/72"	0.93094	1	8.71187	-8.74527e-10	"TDRKH;TET1"
"signal transduction involved in DNA integrity checkpoint (GO:0072401)"	"2/71"	0.927531	1	8.71337	-8.74678e-10	"CDKN1A;CDKN1B"
"negative regulation of transforming growth factor beta receptor signaling pathway (GO:0030512)"	"2/73"	0.934197	1	8.71982	-8.75325e-10	"HTRA3;ADAMTSL2"
"mesenchyme development (GO:0060485)"	"2/55"	0.846408	1	8.72747	-8.76092e-10	"WT1;BMP7"
"keratinocyte differentiation (GO:0030216)"	"2/54"	0.839255	1	8.72788	-8.76134e-10	"PAX6;EPHA2"
"muscle tissue morphogenesis (GO:0060415)"	"2/56"	0.853271	1	8.7319	-8.76537e-10	"EGLN1;HEY2"
"complement activation (GO:0006956)"	"6/175"	0.951826	1	8.73792	-8.77142e-10	"C4B;C3;RGCC;MASP1;CD55;C2"
"DNA-templated transcription	elongation (GO:0006354)"	"1/90"	0.995448	1	8.74678	-8.78032e-10
"cellular response to mechanical stimulus (GO:0071260)"	"2/67"	0.912244	1	8.74928	-8.78282e-10	"IGF2;MAPK3"
"lymphocyte proliferation (GO:0046651)"	"1/81"	0.992229	1	8.76677	-8.80038e-10	"SATB1"
"positive regulation of JUN kinase activity (GO:0043507)"	"2/61"	0.883562	1	8.76715	-8.80076e-10	"EPHA4;MAPK8IP3"
"blood vessel morphogenesis (GO:0048514)"	"2/74"	0.937308	1	8.76774	-8.80135e-10	"CDH2;HEY2"
"signal transduction involved in mitotic DNA damage checkpoint (GO:1902402)"	"2/69"	0.920232	1	8.77285	-8.80648e-10	"CDKN1A;CDKN1B"
"signal transduction involved in mitotic cell cycle checkpoint (GO:0072413)"	"2/69"	0.920232	1	8.77699	-8.81064e-10	"CDKN1A;CDKN1B"
"signal transduction involved in mitotic DNA integrity checkpoint (GO:1902403)"	"2/69"	0.920232	1	8.77968	-8.81334e-10	"CDKN1A;CDKN1B"
"regulation of B cell proliferation (GO:0030888)"	"2/54"	0.839255	1	8.78004	-8.8137e-10	"CHRNB2;CDKN1A"
"signal transduction involved in mitotic G1 DNA damage checkpoint (GO:0072431)"	"2/68"	0.916327	1	8.7815	-8.81516e-10	"CDKN1A;CDKN1B"
"intracellular signal transduction involved in G1 DNA damage checkpoint (GO:1902400)"	"2/68"	0.916327	1	8.78397	-8.81765e-10	"CDKN1A;CDKN1B"
"embryonic digit morphogenesis (GO:0042733)"	"2/55"	0.846408	1	8.79495	-8.82866e-10	"MYCN;ZBTB16"
"DNA damage response	signal transduction by p53 class mediator resulting in cell cycle arrest (GO:0006977)"	"2/67"	0.912244	1	8.79684	-8.83056e-10
"positive regulation of cytokine secretion (GO:0050715)"	"2/69"	0.920232	1	8.80617	-8.83993e-10	"SCAMP5;RGCC"
"regulation of tyrosine phosphorylation of STAT protein (GO:0042509)"	"2/53"	0.831801	1	8.81396	-8.84775e-10	"CNTF;ERBB4"
"striated muscle cell development (GO:0055002)"	"2/65"	0.903511	1	8.8161	-8.8499e-10	"HEY2;CACNA1S"
"negative regulation of translation (GO:0017148)"	"2/72"	0.93094	1	8.81637	-8.85017e-10	"WT1;CPEB2"
"protein secretion (GO:0009306)"	"2/67"	0.912244	1	8.83607	-8.86994e-10	"SNCG;PCSK5"
"pigment metabolic process (GO:0042440)"	"2/60"	0.878009	1	8.83664	-8.87052e-10	"ALAD;BDH2"
"B cell differentiation (GO:0030183)"	"1/80"	0.991754	1	8.83722	-8.8711e-10	"PIK3R1"
"negative regulation of NF-kappaB transcription factor activity (GO:0032088)"	"2/65"	0.903511	1	8.8401	-8.87399e-10	"CAT;BMP7"
"cell aging (GO:0007569)"	"2/62"	0.88888	1	8.84209	-8.87598e-10	"CDKN1A;MME"
"regulation of myotube differentiation (GO:0010830)"	"2/57"	0.859853	1	8.86017	-8.89413e-10	"PRICKLE1;PLCB1"
"negative regulation of nuclear division (GO:0051784)"	"2/54"	0.839255	1	8.86892	-8.90292e-10	"RGCC;BMP7"
"regulation of tissue remodeling (GO:0034103)"	"2/58"	0.866164	1	8.87072	-8.90473e-10	"CALCA;PDK4"
"purine nucleoside monophosphate biosynthetic process (GO:0009127)"	"2/64"	0.898846	1	8.87409	-8.90811e-10	"AK3;AK5"
"positive regulation of chromatin modification (GO:1903310)"	"2/56"	0.853271	1	8.87824	-8.91227e-10	"NOS1;MAPK3"
"purine ribonucleoside monophosphate biosynthetic process (GO:0009168)"	"2/64"	0.898846	1	8.88262	-8.91667e-10	"AK3;AK5"
"positive regulation of JAK-STAT cascade (GO:0046427)"	"2/56"	0.853271	1	8.88267	-8.91672e-10	"CNTF;ERBB4"
"cellular response to retinoic acid (GO:0071300)"	"2/62"	0.88888	1	8.89221	-8.9263e-10	"WNT6;NTRK3"
"negative regulation of DNA metabolic process (GO:0051053)"	"1/80"	0.991754	1	8.89322	-8.92731e-10	"CERS1"
"positive regulation of extrinsic apoptotic signaling pathway (GO:2001238)"	"2/57"	0.859853	1	8.91493	-8.94911e-10	"MAL;G0S2"
"single fertilization (GO:0007338)"	"2/60"	0.878009	1	8.92005	-8.95424e-10	"CD9;DNALI1"
"positive regulation of viral process (GO:0048524)"	"1/81"	0.992229	1	8.94771	-8.98201e-10	"IFIT1"
"Golgi organization (GO:0007030)"	"2/57"	0.859853	1	8.94785	-8.98216e-10	"RAB30;SPTBN5"
"pyrimidine nucleoside metabolic process (GO:0006213)"	"2/54"	0.839255	1	8.95001	-8.98432e-10	"AK3;NME3"
"negative regulation of cellular protein catabolic process (GO:1903363)"	"2/64"	0.898846	1	8.97028	-9.00467e-10	"FHIT;SVIP"
"modification of morphology or physiology of other organism (GO:0035821)"	"1/76"	0.989542	1	8.98007	-9.0145e-10	"NTRK3"
"histone lysine methylation (GO:0034968)"	"2/58"	0.866164	1	8.98058	-9.01501e-10	"SETD7;CHD5"
"regulation of viral genome replication (GO:0045069)"	"2/57"	0.859853	1	8.98295	-9.01739e-10	"ISG15;IFIT1"
"positive regulation of histone modification (GO:0031058)"	"2/55"	0.846408	1	8.98863	-9.02309e-10	"NOS1;MAPK3"
"lymphocyte activation involved in immune response (GO:0002285)"	"1/77"	0.990145	1	8.99805	-9.03254e-10	"RORC"
"regulation of mRNA metabolic process (GO:1903311)"	"1/76"	0.989542	1	9.00933	-9.04387e-10	"SAP18"
"DNA methylation or demethylation (GO:0044728)"	"2/56"	0.853271	1	9.01286	-9.04742e-10	"TDRKH;TET1"
"camera-type eye development (GO:0043010)"	"2/58"	0.866164	1	9.01421	-9.04877e-10	"CDKN1C;WT1"
"Fc receptor mediated stimulatory signaling pathway (GO:0002431)"	"4/204"	0.99813	1	9.04686	-9.08154e-10	"MYH2;PRKCE;PIK3R1;MAPK3"
"negative regulation of proteolysis involved in cellular protein catabolic process (GO:1903051)"	"2/61"	0.883562	1	9.05367	-9.08838e-10	"FHIT;SVIP"
"regulation of defense response to virus (GO:0050688)"	"1/77"	0.990145	1	9.06716	-9.10192e-10	"IFIT1"
"cellular ketone metabolic process (GO:0042180)"	"2/59"	0.872213	1	9.06955	-9.10432e-10	"HMGCR;ADCK3"
"single-organism membrane fusion (GO:0044801)"	"2/62"	0.88888	1	9.0711	-9.10588e-10	"CD9;GNAI1"
"immune response-regulating cell surface receptor signaling pathway involved in phagocytosis (GO:0002433)"	"4/203"	0.998041	1	9.07265	-9.10743e-10	"MYH2;PRKCE;PIK3R1;MAPK3"
"Fc-gamma receptor signaling pathway involved in phagocytosis (GO:0038096)"	"4/203"	0.998041	1	9.07833	-9.11313e-10	"MYH2;PRKCE;PIK3R1;MAPK3"
"Fc-gamma receptor signaling pathway (GO:0038094)"	"4/203"	0.998041	1	9.08168	-9.1165e-10	"MYH2;PRKCE;PIK3R1;MAPK3"
"peptidyl-proline modification (GO:0018208)"	"2/55"	0.846408	1	9.08647	-9.1213e-10	"EGLN1;P4HA3"
"lymphocyte costimulation (GO:0031294)"	"1/77"	0.990145	1	9.09876	-9.13365e-10	"PIK3R1"
"positive regulation of leukocyte mediated immunity (GO:0002705)"	"1/78"	0.990713	1	9.10067	-9.13555e-10	"C3"
"vacuole organization (GO:0007033)"	"2/62"	0.88888	1	9.10574	-9.14065e-10	"PACS2;CLVS1"
"regulation of RNA splicing (GO:0043484)"	"1/73"	0.987503	1	9.10783	-9.14275e-10	"SAP18"
"positive regulation of actin filament polymerization (GO:0030838)"	"2/57"	0.859853	1	9.10786	-9.14277e-10	"PRKCE;FMN2"
"negative regulation of proteasomal protein catabolic process (GO:1901799)"	"2/55"	0.846408	1	9.14177	-9.17682e-10	"FHIT;SVIP"
"T cell costimulation (GO:0031295)"	"1/76"	0.989542	1	9.15676	-9.19186e-10	"PIK3R1"
"positive regulation of adaptive immune response (GO:0002821)"	"1/74"	0.988224	1	9.16427	-9.1994e-10	"C3"
"positive regulation of mitochondrion organization (GO:0010822)"	"2/64"	0.898846	1	9.17004	-9.2052e-10	"PINK1;PARK2"
"negative regulation of T cell activation (GO:0050868)"	"1/73"	0.987503	1	9.18099	-9.21619e-10	"PRNP"
"positive regulation of adaptive immune response based on somatic recombination of immune receptors built from immunoglobulin superfamily domains (GO:0002824)"	"1/71"	0.985928	1	9.32614	-9.36189e-10	"C3"
"pyridine-containing compound metabolic process (GO:0072524)"	"2/61"	0.883562	1	9.32628	-9.36204e-10	"LDHB;FMO2"
"lipid oxidation (GO:0034440)"	"1/65"	0.979908	1	9.37545	-9.41139e-10	"BDH2"
"regulation of mRNA processing (GO:0050684)"	"1/69"	0.984154	1	9.41952	-9.45563e-10	"SAP18"
"fatty acid oxidation (GO:0019395)"	"1/64"	0.97868	1	9.42436	-9.46049e-10	"BDH2"
"nicotinamide nucleotide metabolic process (GO:0046496)"	"2/53"	0.831801	1	9.45291	-9.48915e-10	"LDHB;FMO2"
"pyridine nucleotide metabolic process (GO:0019362)"	"2/53"	0.831801	1	9.4559	-9.49215e-10	"LDHB;FMO2"
"positive regulation of lymphocyte mediated immunity (GO:0002708)"	"1/69"	0.984154	1	9.48483	-9.52119e-10	"C3"
"regulation of smoothened signaling pathway (GO:0008589)"	"1/63"	0.977377	1	9.53262	-9.56916e-10	"GPR37L1"
"centrosome organization (GO:0051297)"	"1/64"	0.97868	1	9.53266	-9.56921e-10	"ARHGEF10"
"complement activation	classical pathway (GO:0006958)"	"4/162"	0.987637	1	9.57047	-9.60716e-10
"interferon-gamma-mediated signaling pathway (GO:0060333)"	"1/65"	0.979908	1	9.57365	-9.61035e-10	"CAMK2B"
"modification of morphology or physiology of other organism involved in symbiotic interaction (GO:0051817)"	"1/63"	0.977377	1	9.58108	-9.61782e-10	"NTRK3"
"cellular iron ion homeostasis (GO:0006879)"	"1/67"	0.982157	1	9.61697	-9.65384e-10	"FTH1"
"cellular response to hydrogen peroxide (GO:0070301)"	"1/62"	0.975994	1	9.62011	-9.65699e-10	"CAT"
"regulation of cation channel activity (GO:2001257)"	"1/62"	0.975994	1	9.63057	-9.66749e-10	"ADRB1"
"digestion (GO:0007586)"	"1/66"	0.981066	1	9.63118	-9.6681e-10	"CYP39A1"
"embryonic heart tube morphogenesis (GO:0003143)"	"1/62"	0.975994	1	9.69964	-9.73683e-10	"CCDC39"
"regulation of chemokine production (GO:0032642)"	"1/56"	0.965733	1	9.70085	-9.73804e-10	"ACKR1"
"acute inflammatory response (GO:0002526)"	"1/59"	0.971319	1	9.82301	-9.86067e-10	"ADRA2A"
"regulation of chromosome segregation (GO:0051983)"	"1/63"	0.977377	1	9.8838	-9.92169e-10	"SIRT2"
"adaptive immune response based on somatic recombination of immune receptors built from immunoglobulin superfamily domains (GO:0002460)"	"1/57"	0.967706	1	9.89485	-9.93279e-10	"CD55"
"regulation of extrinsic apoptotic signaling pathway in absence of ligand (GO:2001239)"	"1/58"	0.969566	1	9.9392	-9.9773e-10	"HSPA1A"
"cell-cell recognition (GO:0009988)"	"1/57"	0.967706	1	9.97529	-1.00135e-09	"PCSK4"
"ER to Golgi vesicle-mediated transport (GO:0006888)"	"1/60"	0.97297	1	10.0102	-1.00486e-09	"SEC22C"
"positive regulation of response to DNA damage stimulus (GO:2001022)"	"1/57"	0.967706	1	10.0527	-1.00912e-09	"NACC2"
"granulocyte migration (GO:0097530)"	"1/55"	0.96364	1	10.073	-1.01116e-09	"PRKCA"
"ribonucleoside triphosphate biosynthetic process (GO:0009201)"	"1/58"	0.969566	1	10.1109	-1.01496e-09	"NME3"
"ATP-dependent chromatin remodeling (GO:0043044)"	"1/52"	0.956562	1	10.1146	-1.01534e-09	"CHD5"
"O-glycan processing (GO:0016266)"	"1/56"	0.965733	1	10.1185	-1.01573e-09	"ST3GAL3"
"heart looping (GO:0001947)"	"1/55"	0.96364	1	10.1321	-1.0171e-09	"CCDC39"
"defense response to Gram-positive bacterium (GO:0050830)"	"1/52"	0.956562	1	10.172	-1.0211e-09	"SSC5D"
"granulocyte chemotaxis (GO:0071621)"	"1/53"	0.959062	1	10.272	-1.03113e-09	"PRKCA"
"regulation of epithelial to mesenchymal transition (GO:0010717)"	"1/52"	0.956562	1	10.2975	-1.0337e-09	"RGCC"
"positive regulation of protein binding (GO:0032092)"	"1/53"	0.959062	1	10.3069	-1.03465e-09	"VTN"
"negative regulation of leukocyte proliferation (GO:0070664)"	"1/56"	0.965733	1	10.4122	-1.04521e-09	"PRNP"
"leukocyte homeostasis (GO:0001776)"	"1/51"	0.953909	1	10.4507	-1.04908e-09	"JAM3"
"positive regulation of interleukin-6 production (GO:0032755)"	"1/51"	0.953909	1	10.4568	-1.04969e-09	"SPON2"
"'de novo' protein folding (GO:0006458)"	"1/54"	0.961419	1	10.4773	-1.05175e-09	"TUBB4A"
"mesoderm development (GO:0007498)"	"1/52"	0.956562	1	10.4858	-1.0526e-09	"ACVR2B"
"iron ion transport (GO:0006826)"	"1/56"	0.965733	1	10.4943	-1.05345e-09	"FTH1"
"purine nucleoside triphosphate biosynthetic process (GO:0009145)"	"1/53"	0.959062	1	10.4977	-1.05379e-09	"NME3"
"RNA phosphodiester bond hydrolysis	endonucleolytic (GO:0090502)"	"1/56"	0.965733	1	10.5226	-1.05629e-09
"columnar/cuboidal epithelial cell differentiation (GO:0002065)"	"1/51"	0.953909	1	10.5326	-1.05729e-09	"PAX6"
"lymphocyte mediated immunity (GO:0002449)"	"1/53"	0.959062	1	10.5353	-1.05757e-09	"CD55"
"purine ribonucleoside triphosphate biosynthetic process (GO:0009206)"	"1/52"	0.956562	1	10.6535	-1.06944e-09	"NME3"
"negative regulation of mononuclear cell proliferation (GO:0032945)"	"1/53"	0.959062	1	10.6556	-1.06965e-09	"PRNP"
"demethylation (GO:0070988)"	"1/52"	0.956562	1	10.6579	-1.06987e-09	"TET1"
"negative regulation of lymphocyte proliferation (GO:0050672)"	"1/53"	0.959062	1	10.6592	-1.07001e-09	"PRNP"
"regulation of RNA stability (GO:0043487)"	"1/51"	0.953909	1	10.7446	-1.07858e-09	"NLRP5"
"T cell activation involved in immune response (GO:0002286)"	"1/48"	0.944939	1	10.8569	-1.08985e-09	"RORC"
"positive regulation of smooth muscle cell proliferation (GO:0048661)"	"1/46"	0.93801	1	10.8831	-1.09248e-09	"HMGCR"
"regulation of calcium ion transmembrane transporter activity (GO:1901019)"	"1/48"	0.944939	1	10.9399	-1.09819e-09	"ADRA2A"
"regulation of calcium ion transmembrane transport (GO:1903169)"	"1/48"	0.944939	1	10.953	-1.09949e-09	"ADRA2A"
"fatty acid beta-oxidation (GO:0006635)"	"1/47"	0.941577	1	11.0651	-1.11076e-09	"BDH2"
"'de novo' posttranslational protein folding (GO:0051084)"	"1/49"	0.948107	1	11.0909	-1.11335e-09	"TUBB4A"
"sperm-egg recognition (GO:0035036)"	"1/48"	0.944939	1	11.0929	-1.11354e-09	"PCSK4"
"phagocytosis (GO:0006909)"	"1/48"	0.944939	1	11.1164	-1.11591e-09	"ADORA1"
"pigment biosynthetic process (GO:0046148)"	"1/46"	0.93801	1	11.2532	-1.12963e-09	"ALAD"
"organelle fusion (GO:0048284)"	"1/49"	0.948107	1	11.2812	-1.13245e-09	"GNAI1"
"neutrophil migration (GO:1990266)"	"1/45"	0.934225	1	11.2887	-1.1332e-09	"PRKCA"
"membrane docking (GO:0022406)"	"1/45"	0.934225	1	11.3119	-1.13552e-09	"SNAP25"
"regulation of interleukin-12 production (GO:0032655)"	"1/45"	0.934225	1	11.3439	-1.13874e-09	"PLCB1"
"protein monoubiquitination (GO:0006513)"	"1/46"	0.93801	1	11.4434	-1.14872e-09	"PARK2"
"cellular aldehyde metabolic process (GO:0006081)"	"1/46"	0.93801	1	11.4739	-1.15179e-09	"ALDH1A1"
"nucleotide-binding domain	leucine rich repeat containing receptor signaling pathway (GO:0035872)"	"1/46"	0.93801	1	11.4872	-1.15313e-09
"neutrophil chemotaxis (GO:0030593)"	"1/44"	0.93021	1	11.4912	-1.15352e-09	"PRKCA"
"termination of RNA polymerase II transcription (GO:0006369)"	"1/46"	0.93801	1	11.5205	-1.15646e-09	"PAPOLB"
"cellular response to ionizing radiation (GO:0071479)"	"1/45"	0.934225	1	11.5378	-1.1582e-09	"CDKN1A"
"regulation of DNA-templated transcription	elongation (GO:0032784)"	"1/44"	0.93021	1	11.6415	-1.16861e-09
"somatic stem cell maintenance (GO:0035019)"	"1/44"	0.93021	1	11.6562	-1.17009e-09	"TCF7L1"
"forebrain cell migration (GO:0021885)"	"1/43"	0.92595	1	11.7421	-1.17871e-09	"DAB1"
"artery morphogenesis (GO:0048844)"	"1/46"	0.93801	1	11.7428	-1.17878e-09	"HEY2"
"cell fate determination (GO:0001709)"	"1/44"	0.93021	1	11.7583	-1.18034e-09	"PAX6"
"regulation of mRNA splicing	via spliceosome (GO:0048024)"	"1/44"	0.93021	1	11.7925	-1.18377e-09
"negative regulation of hemostasis (GO:1900047)"	"1/43"	0.92595	1	11.7983	-1.18435e-09	"VTN"
"negative regulation of blood coagulation (GO:0030195)"	"1/43"	0.92595	1	11.812	-1.18573e-09	"VTN"
"protein transmembrane transport (GO:0071806)"	"1/44"	0.93021	1	11.8452	-1.18906e-09	"GPIHBP1"
"regulation of interleukin-2 production (GO:0032663)"	"1/45"	0.934225	1	11.8648	-1.19103e-09	"PRNP"
"segmentation (GO:0035282)"	"1/44"	0.93021	1	11.875	-1.19205e-09	"EGR2"
"negative regulation of DNA replication (GO:0008156)"	"1/43"	0.92595	1	11.9052	-1.19509e-09	"CERS1"
"regulation of B cell mediated immunity (GO:0002712)"	"1/41"	0.916635	1	11.9361	-1.19819e-09	"C3"
"cellular response to monosaccharide stimulus (GO:0071326)"	"1/41"	0.916635	1	12.0146	-1.20606e-09	"AACS"
"ovarian follicle development (GO:0001541)"	"1/41"	0.916635	1	12.0217	-1.20678e-09	"DMC1"
"positive regulation of stem cell differentiation (GO:2000738)"	"1/39"	0.90615	1	12.0566	-1.21028e-09	"RGCC"
"positive regulation of cell cycle phase transition (GO:1901989)"	"1/43"	0.92595	1	12.0956	-1.21419e-09	"PLCB1"
"regulation of immunoglobulin mediated immune response (GO:0002889)"	"1/40"	0.911547	1	12.1786	-1.22253e-09	"C3"
"cellular response to hexose stimulus (GO:0071331)"	"1/40"	0.911547	1	12.2276	-1.22745e-09	"AACS"
"T cell proliferation (GO:0042098)"	"1/41"	0.916635	1	12.2896	-1.23367e-09	"SATB1"
"protein autoubiquitination (GO:0051865)"	"1/41"	0.916635	1	12.3043	-1.23515e-09	"PARK2"
"carbohydrate derivative transport (GO:1901264)"	"1/43"	0.92595	1	12.3242	-1.23714e-09	"G6PC"
"platelet aggregation (GO:0070527)"	"1/40"	0.911547	1	12.3759	-1.24233e-09	"MYL9"
"endocrine pancreas development (GO:0031018)"	"1/39"	0.90615	1	12.379	-1.24264e-09	"FOXO1"
"regulation of NF-kappaB import into nucleus (GO:0042345)"	"1/39"	0.90615	1	12.4022	-1.24498e-09	"BMP7"
"negative regulation of T cell proliferation (GO:0042130)"	"1/42"	0.92143	1	12.4152	-1.24627e-09	"PRNP"
"forelimb morphogenesis (GO:0035136)"	"1/40"	0.911547	1	12.4589	-1.25066e-09	"ZBTB16"
"regulation of chondrocyte differentiation (GO:0032330)"	"1/41"	0.916635	1	12.5167	-1.25646e-09	"ZBTB16"
"telencephalon cell migration (GO:0022029)"	"1/40"	0.911547	1	12.5287	-1.25768e-09	"DAB1"
"regulation of mitochondrial outer membrane permeabilization involved in apoptotic signaling pathway (GO:1901028)"	"1/41"	0.916635	1	12.5495	-1.25976e-09	"MPV17L"
"positive regulation of kidney development (GO:0090184)"	"1/37"	0.894347	1	12.556	-1.26042e-09	"WT1"
"actin polymerization or depolymerization (GO:0008154)"	"1/41"	0.916635	1	12.5915	-1.26397e-09	"GSN"
"blood vessel remodeling (GO:0001974)"	"1/36"	0.887901	1	12.696	-1.27446e-09	"ACVR2B"
"purine nucleobase metabolic process (GO:0006144)"	"1/40"	0.911547	1	12.7315	-1.27803e-09	"CAT"
"DNA alkylation (GO:0006305)"	"1/42"	0.92143	1	12.7523	-1.28012e-09	"TDRKH"
"DNA methylation (GO:0006306)"	"1/42"	0.92143	1	12.7604	-1.28093e-09	"TDRKH"
"positive regulation of striated muscle cell differentiation (GO:0051155)"	"1/39"	0.90615	1	12.7744	-1.28233e-09	"ADRB1"
"cellular response to glucose stimulus (GO:0071333)"	"1/38"	0.900423	1	12.7835	-1.28325e-09	"AACS"
"heart morphogenesis (GO:0003007)"	"1/39"	0.90615	1	12.808	-1.28571e-09	"LEFTY1"
"positive regulation of mitotic cell cycle phase transition (GO:1901992)"	"1/40"	0.911547	1	12.8111	-1.28602e-09	"PLCB1"
"positive regulation of interleukin-8 production (GO:0032757)"	"1/37"	0.894347	1	12.8377	-1.28869e-09	"CALCA"
"regulation of pathway-restricted SMAD protein phosphorylation (GO:0060393)"	"1/38"	0.900423	1	12.8436	-1.28929e-09	"BMP7"
"spindle assembly (GO:0051225)"	"1/39"	0.90615	1	12.8878	-1.29372e-09	"ARHGEF10"
"monosaccharide catabolic process (GO:0046365)"	"1/40"	0.911547	1	12.9302	-1.29798e-09	"FUT8"
"muscle fiber development (GO:0048747)"	"1/40"	0.911547	1	12.9593	-1.3009e-09	"CACNA1S"
"water homeostasis (GO:0030104)"	"1/38"	0.900423	1	12.9649	-1.30146e-09	"CDH1"
"ventricular cardiac muscle tissue morphogenesis (GO:0055010)"	"1/38"	0.900423	1	13.024	-1.30739e-09	"HEY2"
"blood circulation (GO:0008015)"	"1/40"	0.911547	1	13.0296	-1.30796e-09	"COL4A3"
"retina homeostasis (GO:0001895)"	"1/39"	0.90615	1	13.1277	-1.3178e-09	"CDH3"
"regulated secretory pathway (GO:0045055)"	"1/36"	0.887901	1	13.1487	-1.31991e-09	"RIMS1"
"regulation of interleukin-1 beta production (GO:0032651)"	"1/38"	0.900423	1	13.1555	-1.32059e-09	"CHRNA7"
"positive regulation of gliogenesis (GO:0014015)"	"1/35"	0.881063	1	13.1827	-1.32333e-09	"PLAG1"
"neuron apoptotic process (GO:0051402)"	"1/38"	0.900423	1	13.1901	-1.32406e-09	"AATK"
"response to fungus (GO:0009620)"	"1/35"	0.881063	1	13.2502	-1.3301e-09	"SPON2"
"positive regulation of transcription factor import into nucleus (GO:0042993)"	"1/36"	0.887901	1	13.2676	-1.33185e-09	"CDH1"
"neural crest cell migration (GO:0001755)"	"1/35"	0.881063	1	13.2676	-1.33185e-09	"ERBB4"
"phagosome maturation (GO:0090382)"	"1/39"	0.90615	1	13.3006	-1.33516e-09	"NOS1"
"patterning of blood vessels (GO:0001569)"	"1/35"	0.881063	1	13.3595	-1.34107e-09	"SEMA5A"
"lamellipodium organization (GO:0097581)"	"1/36"	0.887901	1	13.3967	-1.3448e-09	"AJUBA"
"RNA methylation (GO:0001510)"	"1/37"	0.894347	1	13.4193	-1.34707e-09	"RNMTL1"
"activation of JUN kinase activity (GO:0007257)"	"1/36"	0.887901	1	13.476	-1.35277e-09	"MAPK8IP3"
"response to progesterone (GO:0032570)"	"1/33"	0.86611	1	13.4797	-1.35314e-09	"OXTR"
"leukotriene metabolic process (GO:0006691)"	"1/37"	0.894347	1	13.4954	-1.35472e-09	"PLA2G5"
"regulation of cell cycle G2/M phase transition (GO:1902749)"	"1/36"	0.887901	1	13.503	-1.35548e-09	"ZFYVE19"
"regulation of cell adhesion mediated by integrin (GO:0033628)"	"1/36"	0.887901	1	13.5162	-1.35681e-09	"EPHA2"
"regulation of epidermal cell differentiation (GO:0045604)"	"1/37"	0.894347	1	13.525	-1.35768e-09	"HEY2"
"regulation of antigen receptor-mediated signaling pathway (GO:0050854)"	"1/35"	0.881063	1	13.5302	-1.35821e-09	"PRNP"
"regulation of nitric-oxide synthase activity (GO:0050999)"	"1/37"	0.894347	1	13.5917	-1.36439e-09	"KRAS"
"face morphogenesis (GO:0060325)"	"1/34"	0.873807	1	13.6078	-1.366e-09	"CRISPLD2"
"ER-associated ubiquitin-dependent protein catabolic process (GO:0030433)"	"1/38"	0.900423	1	13.6318	-1.3684e-09	"FBXO2"
"binding of sperm to zona pellucida (GO:0007339)"	"1/36"	0.887901	1	13.7956	-1.38485e-09	"PCSK4"
"regulation of tyrosine phosphorylation of Stat3 protein (GO:0042516)"	"1/33"	0.86611	1	13.7959	-1.38488e-09	"CNTF"
"neuron fate commitment (GO:0048663)"	"1/34"	0.873807	1	13.8528	-1.39059e-09	"PAX6"
"cellular respiration (GO:0045333)"	"1/38"	0.900423	1	13.8563	-1.39094e-09	"CAT"
"myeloid cell activation involved in immune response (GO:0002275)"	"1/35"	0.881063	1	13.8622	-1.39153e-09	"PRKCE"
"pyrimidine nucleoside biosynthetic process (GO:0046134)"	"1/35"	0.881063	1	13.8746	-1.39278e-09	"NME3"
"cardiac cell development (GO:0055006)"	"1/33"	0.86611	1	13.9257	-1.39791e-09	"HEY2"
"T cell differentiation in thymus (GO:0033077)"	"1/34"	0.873807	1	14.0003	-1.4054e-09	"RORC"
"negative regulation of extrinsic apoptotic signaling pathway in absence of ligand (GO:2001240)"	"1/35"	0.881063	1	14.0114	-1.40652e-09	"HSPA1A"
"negative regulation of signal transduction in absence of ligand (GO:1901099)"	"1/35"	0.881063	1	14.0406	-1.40944e-09	"HSPA1A"
"positive regulation of multicellular organism growth (GO:0040018)"	"1/34"	0.873807	1	14.0913	-1.41454e-09	"BBS2"
"negative regulation of epithelial cell differentiation (GO:0030857)"	"1/34"	0.873807	1	14.1064	-1.41604e-09	"FRZB"
"protein-lipid complex subunit organization (GO:0071825)"	"1/33"	0.86611	1	14.1181	-1.41722e-09	"LCAT"
"negative regulation of interleukin-6 production (GO:0032715)"	"1/31"	0.849279	1	14.1416	-1.41958e-09	"CHRNA7"
"modification by symbiont of host morphology or physiology (GO:0044003)"	"1/32"	0.857943	1	14.1527	-1.42069e-09	"NTRK3"
"vesicle docking (GO:0048278)"	"1/34"	0.873807	1	14.1692	-1.42235e-09	"SNAP25"
"negative regulation of tumor necrosis factor superfamily cytokine production (GO:1903556)"	"1/35"	0.881063	1	14.1693	-1.42237e-09	"CHRNA7"
"intracellular transport of virus (GO:0075733)"	"1/32"	0.857943	1	14.1854	-1.42398e-09	"IFIT1"
"multi-organism transport (GO:0044766)"	"1/32"	0.857943	1	14.1957	-1.42501e-09	"IFIT1"
"multi-organism intracellular transport (GO:1902583)"	"1/32"	0.857943	1	14.223	-1.42776e-09	"IFIT1"
"transport of virus (GO:0046794)"	"1/32"	0.857943	1	14.2321	-1.42867e-09	"IFIT1"
"multi-organism localization (GO:1902579)"	"1/32"	0.857943	1	14.2814	-1.43361e-09	"IFIT1"
"lamellipodium assembly (GO:0030032)"	"1/33"	0.86611	1	14.2877	-1.43425e-09	"AJUBA"
"regulation of G2/M transition of mitotic cell cycle (GO:0010389)"	"1/34"	0.873807	1	14.3941	-1.44492e-09	"ZFYVE19"
"cardiac muscle cell development (GO:0055013)"	"1/31"	0.849279	1	14.5047	-1.45603e-09	"HEY2"
"photoreceptor cell development (GO:0042461)"	"1/34"	0.873807	1	14.5092	-1.45648e-09	"PAX6"
"hydrogen peroxide metabolic process (GO:0042743)"	"1/33"	0.86611	1	14.5207	-1.45764e-09	"CAT"
"hexose catabolic process (GO:0019320)"	"1/35"	0.881063	1	14.5293	-1.4585e-09	"FUT8"
"negative regulation of tumor necrosis factor production (GO:0032720)"	"1/34"	0.873807	1	14.644	-1.47001e-09	"CHRNA7"
"regulation of lymphocyte migration (GO:2000401)"	"1/32"	0.857943	1	14.6476	-1.47038e-09	"ADAM10"
"chromosome organization involved in meiosis (GO:0070192)"	"1/36"	0.887901	1	14.6876	-1.47439e-09	"DMC1"
"reproduction (GO:0000003)"	"1/32"	0.857943	1	14.6948	-1.47511e-09	"CD9"
"regulation of collagen metabolic process (GO:0010712)"	"1/31"	0.849279	1	14.7	-1.47563e-09	"RGCC"
"hair follicle morphogenesis (GO:0031069)"	"1/30"	0.840088	1	14.741	-1.47975e-09	"FST"
"regulation of ARF GTPase activity (GO:0032312)"	"1/34"	0.873807	1	14.7452	-1.48018e-09	"ADAP1"
"plasma lipoprotein particle organization (GO:0071827)"	"1/31"	0.849279	1	14.746	-1.48025e-09	"LCAT"
"regulation of cellular carbohydrate catabolic process (GO:0043471)"	"1/33"	0.86611	1	14.7512	-1.48078e-09	"PPARA"
"regulation of carbohydrate catabolic process (GO:0043470)"	"1/33"	0.86611	1	14.7661	-1.48227e-09	"PPARA"
"midbrain development (GO:0030901)"	"1/32"	0.857943	1	14.7735	-1.48302e-09	"SMAD9"
"one-carbon metabolic process (GO:0006730)"	"1/32"	0.857943	1	14.8461	-1.4903e-09	"AHCYL2"
"histone exchange (GO:0043486)"	"1/31"	0.849279	1	14.8586	-1.49155e-09	"CHD5"
"regulation of CD4-positive	alpha-beta T cell activation (GO:2000514)"	"1/32"	0.857943	1	14.8649	-1.49219e-09
"meiotic cell cycle (GO:0051321)"	"1/34"	0.873807	1	14.8673	-1.49243e-09	"SIRT2"
"cytoplasmic pattern recognition receptor signaling pathway (GO:0002753)"	"1/34"	0.873807	1	14.8738	-1.49308e-09	"MAP2K6"
"myeloid cell development (GO:0061515)"	"1/32"	0.857943	1	14.9209	-1.49781e-09	"PIP4K2A"
"multicellular organismal water homeostasis (GO:0050891)"	"1/32"	0.857943	1	14.935	-1.49923e-09	"CDH1"
"dolichol-linked oligosaccharide biosynthetic process (GO:0006488)"	"1/34"	0.873807	1	14.9521	-1.50094e-09	"MVD"
"dendritic cell differentiation (GO:0097028)"	"1/30"	0.840088	1	14.9744	-1.50318e-09	"DHRS2"
"negative regulation of peptidyl-tyrosine phosphorylation (GO:0050732)"	"1/33"	0.86611	1	15.0059	-1.50635e-09	"ZFYVE28"
"regulation of cell cycle checkpoint (GO:1901976)"	"1/29"	0.830336	1	15.0444	-1.51021e-09	"NDRG1"
"regulation of intrinsic apoptotic signaling pathway in response to DNA damage (GO:1902229)"	"1/32"	0.857943	1	15.0609	-1.51186e-09	"NACC2"
"regulation of cell size (GO:0008361)"	"1/32"	0.857943	1	15.0621	-1.51198e-09	"DEPTOR"
"nerve development (GO:0021675)"	"1/35"	0.881063	1	15.1432	-1.52013e-09	"CHRNB2"
"C-terminal protein amino acid modification (GO:0018410)"	"1/32"	0.857943	1	15.1469	-1.5205e-09	"PIGQ"
"androgen metabolic process (GO:0008209)"	"1/32"	0.857943	1	15.265	-1.53235e-09	"SRD5A1"
"nucleotide-sugar metabolic process (GO:0009225)"	"1/31"	0.849279	1	15.2784	-1.5337e-09	"FUT8"
"eye photoreceptor cell development (GO:0042462)"	"1/32"	0.857943	1	15.2929	-1.53515e-09	"PAX6"
"intrinsic apoptotic signaling pathway in response to DNA damage by p53 class mediator (GO:0042771)"	"1/30"	0.840088	1	15.3039	-1.53625e-09	"CDKN1A"
"positive regulation of interleukin-12 production (GO:0032735)"	"1/30"	0.840088	1	15.3475	-1.54063e-09	"PLCB1"
"central nervous system neuron development (GO:0021954)"	"1/30"	0.840088	1	15.3814	-1.54404e-09	"PLXNA3"
"negative regulation of histone modification (GO:0031057)"	"1/31"	0.849279	1	15.4446	-1.55039e-09	"SNCA"
"transcription from RNA polymerase I promoter (GO:0006360)"	"1/31"	0.849279	1	15.4677	-1.5527e-09	"MAPK3"
"regulation of regulated secretory pathway (GO:1903305)"	"1/30"	0.840088	1	15.6896	-1.57497e-09	"RAB3A"
"vesicle docking involved in exocytosis (GO:0006904)"	"1/29"	0.830336	1	15.7184	-1.57787e-09	"SNAP25"
"photoreceptor cell maintenance (GO:0045494)"	"1/30"	0.840088	1	15.7844	-1.58449e-09	"BBS2"
"lysosome organization (GO:0007040)"	"1/31"	0.849279	1	15.8626	-1.59234e-09	"CLVS1"
"lytic vacuole organization (GO:0080171)"	"1/31"	0.849279	1	15.8737	-1.59345e-09	"CLVS1"
"lung cell differentiation (GO:0060479)"	"1/30"	0.840088	1	15.942	-1.60031e-09	"THRB"
"regulation of protein autophosphorylation (GO:0031952)"	"1/29"	0.830336	1	16.0286	-1.60901e-09	"ENPP1"
"morphogenesis of embryonic epithelium (GO:0016331)"	"1/29"	0.830336	1	16.1076	-1.61693e-09	"JUP"
"vitamin transport (GO:0051180)"	"1/29"	0.830336	1	16.118	-1.61798e-09	"SLC19A3"
"response to pH (GO:0009268)"	"1/29"	0.830336	1	16.2216	-1.62837e-09	"KCNJ8"
"regulation of membrane lipid distribution (GO:0097035)"	"1/30"	0.840088	1	16.2223	-1.62845e-09	"PLSCR2"
"endosome to lysosome transport (GO:0008333)"	"1/31"	0.849279	1	16.2481	-1.63104e-09	"SORT1"
"cerebral cortex cell migration (GO:0021795)"	"1/29"	0.830336	1	16.3416	-1.64042e-09	"DAB1"
"positive regulation of cytokinesis (GO:0032467)"	"1/30"	0.840088	1	16.448	-1.6511e-09	"PRKCE"
"regulation of macroautophagy (GO:0016241)"	"1/30"	0.840088	1	16.4922	-1.65554e-09	"NRBP2"
"lung epithelial cell differentiation (GO:0060487)"	"1/29"	0.830336	1	16.613	-1.66766e-09	"THRB"
"replacement ossification (GO:0036075)"	"1/30"	0.840088	1	16.6468	-1.67106e-09	"PHOSPHO1"
"endochondral ossification (GO:0001958)"	"1/30"	0.840088	1	16.6958	-1.67598e-09	"PHOSPHO1"
"NAD metabolic process (GO:0019674)"	"1/29"	0.830336	1	16.9066	-1.69714e-09	"LDHB"
"cellular divalent inorganic cation homeostasis (GO:0072503)"	"21/271"	0.169052	0.673394	0.00726417	-0.00287243	"NMB;OXTR;CALCA;EPHX2;CHRNA7;PRKCE;RAP1GDS1;CACNA1A;PRKCA;ADRA1A;MT3;MCHR1;FGF2;SLC25A27;GNG3;ATP7B;TBXA2R;PLCE1;PDE6B;PVALB;CD55"
"regulation of carbohydrate biosynthetic process (GO:0043255)"	"8/79"	0.125518	0.610627	0.0154398	-0.00761598	"PPP1R3F;IRS1;IGF2;ENPP1;PPARA;FOXO1;PDK2;SNCA"
"regulation of kidney development (GO:0090183)"	"2/52"	0.824037	0.998946	8.58123	-0.00904911	"WT1;BMP7"
"regulation of interleukin-8 production (GO:0032677)"	"2/52"	0.824037	0.998946	8.66825	-0.00914087	"CALCA;SSC5D"
"positive regulation of production of molecular mediator of immune response (GO:0002702)"	"2/52"	0.824037	0.998946	8.92797	-0.00941475	"SPON2;GPRC5B"
"positive regulation of proteasomal ubiquitin-dependent protein catabolic process (GO:0032436)"	"2/52"	0.824037	0.998946	9.0776	-0.00957254	"PRICKLE1;SIRT2"
"positive regulation of epithelial cell differentiation (GO:0030858)"	"2/52"	0.824037	0.998946	9.08716	-0.00958263	"PAX6;ADAMTS20"
"negative regulation of proteasomal ubiquitin-dependent protein catabolic process (GO:0032435)"	"2/52"	0.824037	0.998946	9.28046	-0.00978647	"FHIT;SVIP"
"regulation of intracellular transport (GO:0032386)"	"29/394"	0.182772	0.689633	0.0266818	-0.00991483	"SEMA5A;KANK1;CDKN1A;CALCA;CHRM1;INSIG1;MPV17L;SH3TC2;CDH1;ERBB4;MXI1;CHP2;NOS1;NEFH;SNCA;MAPK3;APC2;ABCA2;JUP;PTPN14;BMP7;CXCL11;P2RX5;SFRP5;CREBRF;CASQ1;MAPT;REEP6;VAMP2"
"regulation of actin filament-based process (GO:0032970)"	"20/257"	0.17172	0.675731	0.0279774	-0.0109661	"SEMA5A;FHOD3;ARHGEF10;KANK1;SPTBN5;GSN;MYOC;NTRK3;PRKCE;ADRB1;FMN2;SPTB;SORBS3;PARK2;RGCC;SCN5A;GPM6B;RAPGEF3;JAM3;SHANK1"
"fatty acid transport (GO:0015908)"	"6/49"	0.093845	0.578637	0.0269883	-0.0147648	"NMB;PRKAB2;PLA2G5;PPARA;ACACA;MFSD2A"
"regulation of epithelial cell proliferation (GO:0050678)"	"20/258"	0.175717	0.686689	0.0509059	-0.0191342	"CDKN1C;SEMA5A;CDKN1B;SPARC;LECT1;TGFA;WFDC1;PAX6;LAMB1;PRKCA;FGF1;CYP7B1;F3;FGF2;NR4A1;RGCC;CDH3;CDH1;SCN5A;LIMS2"
"positive regulation of exocytosis (GO:0045921)"	"6/49"	0.093845	0.578637	0.0381158	-0.0208524	"SCAMP5;NLGN1;TMEM27;RAB3A;DOC2B;PLCB1"
"nucleoside phosphate biosynthetic process (GO:1901293)"	"10/209"	0.813105	0.995968	5.45807	-0.0220513	"PANK3;PANK1;NME3;AK3;CMPK2;ADCY1;AK5;ADCY8;ACACA;PAPSS1"
"regulation of protein modification by small protein conjugation or removal (GO:1903320)"	"11/228"	0.814204	0.995968	5.46856	-0.0220937	"PER2;PINK1;NDFIP2;PELI3;FBXO2;TBC1D7;NHLRC1;ISG15;PRICKLE1;PARK2;HSPA1A"
"positive regulation of proteolysis (GO:0045862)"	"11/228"	0.814204	0.995968	5.47685	-0.0221272	"PINK1;CDKN1B;COL4A3;PACSIN3;PRICKLE1;F3;PARK2;CYR61;ADRA2A;SIRT2;SNCA"
"regulation of leukocyte differentiation (GO:1902105)"	"10/210"	0.817384	0.995968	5.56082	-0.0224664	"ITPKB;CALCA;ZBTB16;TMEM176A;LRRC17;CTNNBIP1;RORC;PRKCA;PIK3R1;FAM213A"
"peptidyl-lysine modification (GO:0018205)"	"7/153"	0.818382	0.995968	5.62821	-0.0227387	"CCDC101;PER1;METTL21C;SETD7;CHD5;APBB1;SIRT2"
"sensory perception of pain (GO:0019233)"	"6/50"	0.100299	0.592173	0.0457887	-0.0239913	"CHRNB2;MME;NPY1R;ADRB1;SCN3B;MAPK3"
"multicellular organism growth (GO:0035264)"	"8/79"	0.125518	0.610627	0.049285	-0.0243108	"CDKN1C;SLC12A2;G6PC;SLITRK1;PLAG1;SELM;DHCR7;UNC79"
"tube formation (GO:0035148)"	"5/114"	0.819759	0.995968	6.05237	-0.0244523	"WNT6;FZD3;CDH1;SEMA4C;PRICKLE1"
"inorganic anion transmembrane transport (GO:0098661)"	"10/108"	0.139707	0.640849	0.0611033	-0.0271887	"SLC12A2;GABRQ;CLIC5;SLC20A2;FXYD3;FXYD1;SLC26A11;GABRE;CLCN2;SLC26A5"
"toll-like receptor 2 signaling pathway (GO:0034134)"	"3/73"	0.819092	0.995968	7.38937	-0.029854	"PELI2;MAP2K6;MAPK3"
"toll-like receptor 9 signaling pathway (GO:0034162)"	"3/73"	0.819092	0.995968	7.42214	-0.0299864	"PELI2;MAP2K6;MAPK3"
"regulation of transcription factor import into nucleus (GO:0042990)"	"3/73"	0.819092	0.995968	7.49451	-0.0302788	"CDH1;MXI1;BMP7"
"response to corticosteroid (GO:0031960)"	"12/140"	0.163351	0.673394	0.080679	-0.0319025	"PTPRU;CDKN1A;SPARC;NTRK3;UCP3;BCKDHB;NEFL;KRAS;ACSBG1;SLIT3;HNMT;S100B"
"regulation of lipoprotein lipase activity (GO:0051004)"	"5/33"	0.0643335	0.496438	0.0484516	-0.0339305	"SORT1;CMYA5;CRY2;MAGI2;GPIHBP1"
"negative regulation of ion transport (GO:0043271)"	"9/94"	0.136451	0.634896	0.0771358	-0.0350423	"GNAO1;CALCA;PRKCE;ADORA1;PACSIN3;NOS1;GPM6B;ADRA2A;SNCA"
"negative regulation of transmembrane transport (GO:0034763)"	"2/51"	0.815953	0.995968	8.72945	-0.0352681	"PRKCE;ADRA2A"
"vesicle localization (GO:0051648)"	"2/51"	0.815953	0.995968	9.04945	-0.0365609	"BBS2;NLGN1"
"alpha-amino acid metabolic process (GO:1901605)"	"17/213"	0.170757	0.674058	0.0931788	-0.0367533	"EGLN1;GAMT;PIPOX;GPT;ASRGL1;ART4;SRR;ALDH6A1;FOLH1;ALDH5A1;DDAH1;DDAH2;CARNS1;PHGDH;NOS1;DTD1;AASS"
"negative regulation of protein phosphorylation (GO:0001933)"	"20/260"	0.183856	0.689633	0.108676	-0.0403836	"CDKN1C;PRNP;CDKN1A;CDKN1B;NTRK3;PRKCA;HMGCR;DUSP26;BMP7;PARK2;SIRT2;DUSP14;MAPK8IP1;ZFYVE28;DEPTOR;CAMK2N1;PRKAR2B;SFRP5;ENPP1;SNCA"
"circadian rhythm (GO:0007623)"	"11/127"	0.168838	0.673394	0.107115	-0.042356	"CHRNB2;PER2;PER1;PER3;NTRK3;CRY2;RORC;ADORA1;ADCY1;PPARA;CIART"
"nucleoside monophosphate catabolic process (GO:0009125)"	"17/335"	0.801771	0.991611	5.14881	-0.0433763	"ABCA2;RHOBTB3;CHD5;DNAH9;ABCB11;MYO1D;KIFC2;KIF5C;KIF5A;MYO3A;DMC1;CARNS1;MYH14;ENPP1;KIF1A;ABCG4;HSPA1A"
"histone deacetylation (GO:0016575)"	"5/33"	0.0643335	0.496438	0.0627449	-0.0439401	"PER2;PER1;NACC2;HDAC11;SIRT2"
"histone modification (GO:0016570)"	"15/293"	0.779606	0.990913	4.97742	-0.0454365	"CCDC101;HIPK4;SATB1;SETD7;HDAC11;CHD5;PRKCA;MT3;SIRT2;COPRS;PER2;PER1;NACC2;PIM3;APBB1"
"nucleotide biosynthetic process (GO:0009165)"	"10/208"	0.808752	0.991611	5.4121	-0.0455944	"PANK3;PANK1;NME3;AK3;CMPK2;AK5;ADCY1;ADCY8;ACACA;PAPSS1"
"glycerophospholipid metabolic process (GO:0006650)"	"18/229"	0.177002	0.687164	0.12207	-0.0457984	"PLA2G2D;PCYT2;PIGQ;MBOAT1;LCAT;PIK3C2G;PLA2G5;PIK3R1;FGF2;PLA2G16;PHOSPHO1;ALDH5A1;THEM5;ENPP2;PIP4K2A;CHPT1;PLCB1;AJUBA"
"ribonucleoside monophosphate catabolic process (GO:0009158)"	"17/332"	0.790808	0.990913	5.04408	-0.046045	"ABCA2;RHOBTB3;CHD5;DNAH9;ABCB11;MYO1D;KIFC2;KIF5C;KIF5A;MYO3A;DMC1;CARNS1;MYH14;ENPP1;KIF1A;ABCG4;HSPA1A"
"purine ribonucleoside monophosphate catabolic process (GO:0009169)"	"17/332"	0.790808	0.990913	5.04667	-0.0460686	"ABCA2;RHOBTB3;CHD5;DNAH9;ABCB11;MYO1D;KIFC2;KIF5C;KIF5A;MYO3A;DMC1;CARNS1;MYH14;ENPP1;KIF1A;ABCG4;HSPA1A"
"purine nucleoside monophosphate catabolic process (GO:0009128)"	"17/333"	0.794508	0.990913	5.05335	-0.0461296	"ABCA2;RHOBTB3;CHD5;DNAH9;ABCB11;MYO1D;KIFC2;KIF5C;KIF5A;MYO3A;DMC1;CARNS1;MYH14;ENPP1;KIF1A;ABCG4;HSPA1A"
"Golgi vesicle transport (GO:0048193)"	"10/202"	0.781045	0.990913	5.06945	-0.0462766	"BBS2;MYO1B;OSBPL5;SORT1;FTH1;SGSM2;RAB6B;SH3GL2;VAMP2;SEC22C"
"covalent chromatin modification (GO:0016569)"	"15/296"	0.791606	0.990913	5.08798	-0.0464457	"CCDC101;HIPK4;SATB1;SETD7;HDAC11;CHD5;PRKCA;MT3;SIRT2;COPRS;PER2;PER1;NACC2;PIM3;APBB1"
"cellular component disassembly (GO:0022411)"	"18/350"	0.790729	0.990913	5.10405	-0.0465925	"SMARCD3;GSN;SATB1;COL14A1;COL11A2;COL23A1;ADAM10;LAMB1;MMP15;CDH1;COL4A3;STMN1;COL8A2;COL4A5;COL9A3;MAPT;COL9A2;TJP2"
"cellular lipid catabolic process (GO:0044242)"	"6/131"	0.804813	0.991611	5.57125	-0.0469351	"NEU2;FAAH;BDH2;ENPP2;MT3;SIRT2"
"proton transport (GO:0015992)"	"6/131"	0.804813	0.991611	5.62651	-0.0474007	"SLC9A3;SLC15A2;SLC36A2;SLC9A6;UCP3;COX7A1"
"response to acid chemical (GO:0001101)"	"14/275"	0.780066	0.990913	5.20089	-0.0474764	"CDKN1B;SPARC;GSN;HMGCS1;NTRK3;AACS;WNT6;GNG2;CDH1;RRAGB;PDK4;CD9;SNCG;RXRG"
"gland development (GO:0048732)"	"11/220"	0.778988	0.990913	5.20894	-0.0475499	"CDKN1C;CBX7;AR;DBP;HMGCS1;CDH1;WT1;IRS1;PAX6;AACS;DKK3"
"transcription initiation from RNA polymerase II promoter (GO:0006367)"	"9/187"	0.798534	0.991026	5.34533	-0.048183	"NR4A2;NR4A1;AR;THRB;RORC;PPARA;RXRG;TEAD3;NR3C2"
"regulation of protein catabolic process (GO:0042176)"	"13/260"	0.793549	0.990913	5.31721	-0.0485383	"CDKN1B;PRICKLE1;FMN2;FHIT;SVIP;PARK2;FOXO1;ADRA2A;SIRT2;NKD1;CREBRF;PACSIN3;PTPN3"
"determination of left/right symmetry (GO:0007368)"	"6/50"	0.100299	0.592173	0.0937645	-0.0491286	"CCDC39;LEFTY1;DAAM2;PCSK6;ACVR2B;DISP1"
"cellular response to external stimulus (GO:0071496)"	"9/185"	0.788818	0.990913	5.42573	-0.0495289	"NR4A2;CDKN1A;IGF2;PDK4;SIRT2;FOXO1;FADS1;PDK2;MAPK3"
"negative regulation of cytokine production (GO:0001818)"	"9/185"	0.788818	0.990913	5.44856	-0.0497373	"PRNP;RGCC;CDH3;RNF128;PELI3;CHRNA7;ISG15;SSC5D;NDRG2"
"regulation of cysteine-type endopeptidase activity involved in apoptotic process (GO:0043281)"	"9/186"	0.793718	0.990913	5.45166	-0.0497656	"NR4A1;CDKN1B;CDH1;COL4A3;DHCR24;F3;MT3;CYR61;SNCA"
"cellular response to acid chemical (GO:0071229)"	"7/147"	0.787061	0.990913	5.53285	-0.0505067	"WNT6;GNG2;CDH1;RRAGB;NTRK3;PDK4;SNCG"
"response to hexose (GO:0009746)"	"5/111"	0.802311	0.991611	6.07852	-0.0512086	"ANGPT2;CDKN1B;ACVR2B;AACS;VAMP2"
"positive regulation of cysteine-type endopeptidase activity involved in apoptotic process (GO:0043280)"	"5/111"	0.802311	0.991611	6.0924	-0.0513255	"CDKN1B;COL4A3;F3;CYR61;SNCA"
"regulation of mitosis (GO:0007088)"	"5/112"	0.80827	0.991611	6.17482	-0.0520199	"RGCC;IGF2;TGFA;BMP7;SIRT2"
"cellular protein complex assembly (GO:0043623)"	"13/256"	0.776486	0.989836	5.09672	-0.0520695	"CCDC39;GSN;RAP1GDS1;MAPK8IP2;TUBB4A;SNAP91;NSG2;NLRP5;NEFL;VAMP1;CASQ1;FMOD;GPIHBP1"
"maintenance of protein location (GO:0045185)"	"5/108"	0.783555	0.990913	5.92052	-0.0540456	"JUP;MXI1;BICD1;CLASP2;SHANK1"
"regulation of leukocyte migration (GO:0002685)"	"5/110"	0.796206	0.990913	6.09738	-0.0556601	"RARRES2;ADORA1;ADAM10;PLCB1;JAM3"
"interaction with host (GO:0051701)"	"4/92"	0.80826	0.991611	6.61392	-0.0557191	"ACE2;NTRK3;NOS1;IFIT1"
"positive regulation of calcium ion transport (GO:0051928)"	"4/91"	0.801716	0.991611	6.65006	-0.0560236	"CXCL11;P2RX5;MCHR1;SNCA"
"cellular response to inorganic substance (GO:0071241)"	"10/110"	0.150832	0.646327	0.134717	-0.0587972	"GSN;CDKN1B;CDH1;CHP2;SCN5A;SLC25A23;MT3;PARK2;FOXO1;SNCA"
"carboxylic acid catabolic process (GO:0046395)"	"16/200"	0.177463	0.687533	0.158419	-0.0593511	"FAAH;BCKDHB;PIPOX;GPT;ABAT;ASRGL1;CYP39A1;ALDH6A1;ALDH5A1;BDH2;DDAH1;DDAH2;PCYOX1L;NOS1;DTD1;AASS"
"icosanoid metabolic process (GO:0006690)"	"4/88"	0.780997	0.990913	6.51128	-0.0594383	"CYP2U1;EPHX2;PLA2G5;FADS1"
"fatty acid derivative metabolic process (GO:1901568)"	"4/88"	0.780997	0.990913	6.5136	-0.0594595	"CYP2U1;EPHX2;PLA2G5;FADS1"
"activation of cysteine-type endopeptidase activity (GO:0097202)"	"4/88"	0.780997	0.990913	6.56205	-0.0599018	"CDKN1B;COL4A3;F3;SNCA"
"cellular transition metal ion homeostasis (GO:0046916)"	"4/89"	0.788087	0.990913	6.57634	-0.0600322	"PRNP;ATP7B;FTH1;MT3"
"negative regulation of inflammatory response (GO:0050728)"	"4/89"	0.788087	0.990913	6.581	-0.0600748	"MVK;CHRNA7;ADORA1;METRNL"
"organic acid catabolic process (GO:0016054)"	"16/200"	0.177463	0.687533	0.160934	-0.0602933	"FAAH;BCKDHB;PIPOX;GPT;ABAT;ASRGL1;CYP39A1;ALDH6A1;ALDH5A1;BDH2;DDAH1;DDAH2;PCYOX1L;NOS1;DTD1;AASS"
"negative regulation of sequence-specific DNA binding transcription factor activity (GO:0043433)"	"6/126"	0.775601	0.989042	5.48951	-0.0604856	"EGLN1;PRNP;SFRP5;CAT;CTNNBIP1;BMP7"
"regulation of leukocyte apoptotic process (GO:2000106)"	"3/71"	0.804814	0.991611	7.37319	-0.0621156	"PTCRA;TSC22D3;RORC"
"toll-like receptor TLR6:TLR2 signaling pathway (GO:0038124)"	"3/71"	0.804814	0.991611	7.38078	-0.0621795	"PELI2;MAP2K6;MAPK3"
"toll-like receptor TLR1:TLR2 signaling pathway (GO:0038123)"	"3/71"	0.804814	0.991611	7.38769	-0.0622378	"PELI2;MAP2K6;MAPK3"
"lymphocyte migration (GO:0072676)"	"1/28"	0.819991	0.995968	15.4745	-0.0625191	"CXCL11"
"monosaccharide transport (GO:0015749)"	"3/71"	0.804814	0.991611	7.44818	-0.0627474	"G6PC;SORT1;KLF15"
"response to fluid shear stress (GO:0034405)"	"1/28"	0.819991	0.995968	15.8315	-0.0639614	"SREBF2"
"cell-cell signaling involved in cell fate commitment (GO:0045168)"	"1/28"	0.819991	0.995968	15.8333	-0.0639684	"FGF1"
"stem cell development (GO:0048864)"	"1/28"	0.819991	0.995968	15.8579	-0.064068	"HEY2"
"negative regulation of smoothened signaling pathway (GO:0045879)"	"1/28"	0.819991	0.995968	15.8928	-0.0642088	"GPR37L1"
"cellular senescence (GO:0090398)"	"1/28"	0.819991	0.995968	16.0533	-0.0648574	"CDKN1A"
"cardiac muscle tissue development (GO:0048738)"	"1/28"	0.819991	0.995968	16.4958	-0.066645	"COL14A1"
"regulation of leukocyte chemotaxis (GO:0002688)"	"3/68"	0.781631	0.990913	7.30949	-0.0667248	"RARRES2;ADAM10;JAM3"
"positive regulation of peptide hormone secretion (GO:0090277)"	"7/65"	0.117961	0.610627	0.135463	-0.0668195	"TMEM27;PRKCE;ILDR1;MYRIP;DOC2B;PFKM;AACS"
"regulation of macrophage derived foam cell differentiation (GO:0010743)"	"1/28"	0.819991	0.995968	16.5532	-0.0668772	"PPARA"
"glycerolipid catabolic process (GO:0046503)"	"1/28"	0.819991	0.995968	16.5743	-0.0669623	"ENPP2"
"regulation of neural precursor cell proliferation (GO:2000177)"	"7/65"	0.117961	0.610627	0.136432	-0.0672974	"SMARCD3;CEND1;PAX6;GPR37L1;LIMS2;SIRT2;CDON"
"positive regulation of BMP signaling pathway (GO:0030513)"	"1/28"	0.819991	0.995968	16.7142	-0.0675276	"CYR61"
"glucose transport (GO:0015758)"	"3/68"	0.781631	0.990913	7.41412	-0.0676799	"G6PC;SORT1;KLF15"
"negative regulation of cytokine biosynthetic process (GO:0042036)"	"1/28"	0.819991	0.995968	16.7657	-0.0677357	"RNF128"
"regulation of alternative mRNA splicing	via spliceosome (GO:0000381)"	"1/28"	0.819991	0.995968	16.7725	-0.0677629
"hexose transport (GO:0008645)"	"3/69"	0.7896	0.990913	7.43679	-0.0678869	"G6PC;SORT1;KLF15"
"nucleoside triphosphate biosynthetic process (GO:0009142)"	"3/69"	0.7896	0.990913	7.45233	-0.0680287	"NME3;CMPK2;AK5"
"negative regulation of gene expression	epigenetic (GO:0045814)"	"1/28"	0.819991	0.995968	16.8528	-0.0680876
"nucleotide-binding oligomerization domain containing signaling pathway (GO:0070423)"	"1/28"	0.819991	0.995968	16.8776	-0.0681877	"MAP2K6"
"RNA polyadenylation (GO:0043631)"	"1/28"	0.819991	0.995968	17.0983	-0.0690794	"PAPOLB"
"autophagic vacuole assembly (GO:0000045)"	"1/28"	0.819991	0.995968	17.1498	-0.0692873	"PACS2"
"antimicrobial humoral response (GO:0019730)"	"1/28"	0.819991	0.995968	17.4019	-0.0703057	"SPON2"
"ATP catabolic process (GO:0006200)"	"17/327"	0.771615	0.985678	4.88496	-0.07047	"ABCA2;RHOBTB3;CHD5;DNAH9;ABCB11;MYO1D;KIFC2;KIF5C;DMC1;KIF5A;MYO3A;CARNS1;ENPP1;MYH14;KIF1A;ABCG4;HSPA1A"
"lipid homeostasis (GO:0055088)"	"9/96"	0.148253	0.641233	0.164307	-0.0730119	"SLC25A27;ABCA2;G6PC;EPHX2;LCAT;ADRB1;LDLR;ACACA;GPIHBP1"
"epithelial to mesenchymal transition (GO:0001837)"	"2/50"	0.807537	0.991611	8.77268	-0.0739056	"HEY2;BMP7"
"regulation of cell junction assembly (GO:1901888)"	"2/50"	0.807537	0.991611	8.87871	-0.0747989	"MYOC;GPM6B"
"cardiac muscle tissue morphogenesis (GO:0055008)"	"2/50"	0.807537	0.991611	8.92071	-0.0751527	"EGLN1;HEY2"
"sensory perception (GO:0007600)"	"33/457"	0.190827	0.691539	0.207907	-0.0766834	"CLIC5;CDKN1B;THRB;RAB3A;LAMC3;COL11A2;ADRB1;RIMS1;GJC3;CDH3;CDH1;MYH14;BBS9;PDE6B;SCN3B;TRPM3;MAPK3;CHRNB2;BBS2;MME;CNTN5;CRYBB1;NPY1R;PAX6;EML2;ADRA2A;BFSP2;SCN8A;SFRP5;MYO3A;COL4A3;CLDN19;SLC26A5"
"aminoglycan metabolic process (GO:0006022)"	"14/171"	0.176697	0.686689	0.204467	-0.0768536	"ITIH5;B3GAT1;OMD;HS3ST5;FGF2;PAPSS1;SPOCK2;SPOCK3;OGN;CHST1;FMOD;AGRN;CHST2;ST3GAL3"
"regulation of neuron apoptotic process (GO:0043523)"	"15/188"	0.189428	0.689633	0.213011	-0.0791538	"CNTFR;GRID2;CNTF;MUSK;CACNA1A;MT3;PARK2;NR4A2;NRBP2;PINK1;NEFL;KRAS;AGRN;RAPSN;SNCA"
"cellular glucose homeostasis (GO:0001678)"	"2/49"	0.798781	0.991026	8.83367	-0.079627	"FOXO1;AACS"
"vacuolar transport (GO:0007034)"	"2/50"	0.807537	0.991611	9.481	-0.0798729	"SPTBN5;SORT1"
"regulation of cytokine production involved in immune response (GO:0002718)"	"2/49"	0.798781	0.991026	9.01205	-0.0812349	"SPON2;GPRC5B"
"cellular response to drug (GO:0035690)"	"2/49"	0.798781	0.991026	9.06706	-0.0817308	"MT3;CERS1"
"peptidyl-threonine modification (GO:0018210)"	"2/48"	0.789673	0.990913	8.95416	-0.0817382	"MYO3A;PRKCA"
"positive regulation of fibroblast proliferation (GO:0048146)"	"2/49"	0.798781	0.991026	9.1069	-0.08209	"CDKN1A;FNTB"
"stem cell proliferation (GO:0072089)"	"2/48"	0.789673	0.990913	9.01688	-0.0823108	"BMP7;FGF4"
"positive regulation of intrinsic apoptotic signaling pathway (GO:2001244)"	"2/48"	0.789673	0.990913	9.0927	-0.0830029	"PLEKHF1;NACC2"
"negative regulation of coagulation (GO:0050819)"	"2/47"	0.780204	0.990913	9.09664	-0.0830389	"VTN;HS3ST5"
"dephosphorylation (GO:0016311)"	"21/278"	0.196981	0.707024	0.239574	-0.0830579	"EPM2A;PTPRT;PTPRU;G6PC;PPM1L;EPHX2;DUSP28;PPM1K;DUSP26;DUSP15;PTPN14;PTPDC1;PTPRF;DUSP14;PTPRE;PHOSPHO1;PDP2;PPIP5K1;RPRD1A;SBF2;PTPN3"
"cellular monovalent inorganic cation homeostasis (GO:0030004)"	"2/48"	0.789673	0.990913	9.19215	-0.0839107	"ATP1B2;NR3C2"
"dendrite morphogenesis (GO:0048813)"	"5/34"	0.0704736	0.513255	0.127064	-0.0847497	"PREX2;CACNA1A;CTNNA2;MAPK8IP2;CELSR2"
"single-organism cellular localization (GO:1902580)"	"27/496"	0.743847	0.982151	4.71341	-0.0848899	"NLGN1;RAMP3;PLEKHF1;LRRC4;CACNA1A;NRXN2;PIK3R1;PRICKLE1;RHOT1;CDH1;LRRTM4;PALM;ADORA1;SCN3B;PACSIN1;BBS2;MUSK;MAGI2;CACNB1;TMCO6;PACS2;DOK7;CRY2;MAL;MAPT;AGRN;VAMP2"
"regulation of peptidase activity (GO:0052547)"	"20/372"	0.738708	0.982128	4.71509	-0.0850284	"ITIH5;CDKN1B;SERPIND1;WFDC1;DHCR24;F3;MT3;CYR61;C4B;C3;NR4A1;VTN;PINK1;PCSK1N;SPINT1;CDH1;COL4A3;SPOCK3;RECK;SNCA"
"response to starvation (GO:0042594)"	"5/106"	0.770305	0.985678	5.9087	-0.0852385	"PDK4;SIRT2;FADS1;FOXO1;AACS"
"regulation of endopeptidase activity (GO:0052548)"	"19/354"	0.73713	0.982128	4.7269	-0.0852414	"ITIH5;CDKN1B;SERPIND1;WFDC1;DHCR24;F3;MT3;CYR61;C4B;C3;VTN;NR4A1;PCSK1N;SPINT1;CDH1;COL4A3;SPOCK3;RECK;SNCA"
"regulation of cytokinesis (GO:0032465)"	"2/48"	0.789673	0.990913	9.33941	-0.085255	"ZFYVE19;PRKCE"
"response to glucose (GO:0009749)"	"5/106"	0.770305	0.985678	5.90994	-0.0852563	"CDKN1B;ANGPT2;ACVR2B;AACS;VAMP2"
"lysosomal transport (GO:0007041)"	"2/48"	0.789673	0.990913	9.55572	-0.0872296	"SPTBN5;SORT1"
"diterpenoid metabolic process (GO:0016101)"	"4/87"	0.77372	0.986978	6.65545	-0.0872337	"RARRES2;ALDH1A1;AGRN;LDLR"
"regulation of protein ubiquitination (GO:0031396)"	"11/212"	0.739295	0.982128	4.86413	-0.0877162	"PER2;NDFIP2;PINK1;FBXO2;PELI3;TBC1D7;ISG15;NHLRC1;PRICKLE1;PARK2;HSPA1A"
"transmembrane receptor protein serine/threonine kinase signaling pathway (GO:0007178)"	"10/196"	0.750578	0.982151	4.96004	-0.0893319	"FUT8;LEFTY1;PPM1L;FST;SMAD9;DUSP15;CHRDL1;BMP7;ACVR2B;MAPK3"
"positive regulation of protein transport (GO:0051222)"	"12/231"	0.744236	0.982151	5.01032	-0.0902374	"SCAMP5;SEMA5A;KANK1;RGCC;CHRM1;JUP;CDH1;ERBB4;CHP2;CREBRF;ADRB1;VAMP2"
"positive regulation of insulin secretion (GO:0032024)"	"6/51"	0.10698	0.592173	0.173019	-0.0906546	"TMEM27;PRKCE;MYRIP;DOC2B;PFKM;AACS"
"glutamine family amino acid metabolic process (GO:0009064)"	"7/65"	0.117961	0.610627	0.183887	-0.0907057	"ALDH5A1;DDAH1;DDAH2;PHGDH;NOS1;ASRGL1;ART4"
"carbohydrate homeostasis (GO:0033500)"	"12/143"	0.179512	0.689633	0.245359	-0.0911743	"GPRC5B;NMB;G6PC;IRS1;CRY2;PDK4;PAX6;PFKM;ADRA2A;FOXO1;AACS;PDK2"
"regulation of anatomical structure size (GO:0090066)"	"18/232"	0.190117	0.689633	0.246021	-0.0914205	"SEMA5A;FHOD3;BBS2;KANK1;SPTBN5;CALCA;GSN;KCNJ8;PRKCE;RAP1GDS1;ADRB1;FMN2;SPTB;ADRA1A;DEPTOR;ALS2;NEFL;NEFM"
"glucose homeostasis (GO:0042593)"	"12/143"	0.179512	0.689633	0.24794	-0.0921333	"NMB;GPRC5B;G6PC;IRS1;CRY2;PDK4;PAX6;PFKM;ADRA2A;FOXO1;AACS;PDK2"
"embryonic appendage morphogenesis (GO:0035113)"	"4/86"	0.766253	0.985678	6.43637	-0.0928504	"FRAS1;ZBTB16;BMP7;FGF4"
"embryonic limb morphogenesis (GO:0030326)"	"4/86"	0.766253	0.985678	6.43986	-0.0929008	"FRAS1;ZBTB16;BMP7;FGF4"
"response to amino acid (GO:0043200)"	"4/86"	0.766253	0.985678	6.47557	-0.0934161	"GSN;CDKN1B;CDH1;RRAGB"
"chemotaxis (GO:0006935)"	"20/263"	0.196418	0.705676	0.269538	-0.0939607	"SEMA5A;CALCA;SERPIND1;RARRES2;CMTM5;ARHGEF16;CMTM6;ECSCR;PIK3C2G;IL16;PRKCA;FGF2;CYR61;NR4A1;CXCL11;ENPP2;SLIT3;EPHB1;PLXNA3;EPHA2"
"negative regulation of defense response (GO:0031348)"	"6/120"	0.736367	0.982128	5.25766	-0.0948126	"MVK;CHRNA7;ADORA1;METRNL;IFIT1;SIRT2"
"taxis (GO:0042330)"	"20/263"	0.196418	0.705676	0.272111	-0.0948576	"SEMA5A;CALCA;SERPIND1;RARRES2;CMTM5;ARHGEF16;CMTM6;ECSCR;PIK3C2G;IL16;PRKCA;FGF2;CYR61;NR4A1;CXCL11;ENPP2;SLIT3;EPHB1;PLXNA3;EPHA2"
"vitamin metabolic process (GO:0006766)"	"6/122"	0.749959	0.982151	5.34263	-0.0962224	"MMAB;PANK1;FASN;SLC19A3;ENPP1;ACACA"
"regulation of protein stability (GO:0031647)"	"7/138"	0.732783	0.981397	5.12558	-0.0962509	"NLRP5;CREBL2;ATP1B2;MT3;SNCA;HSPA1A;GPIHBP1"
"regulation of nuclear division (GO:0051783)"	"7/138"	0.732783	0.981397	5.13327	-0.0963954	"CAMK2B;RGCC;IGF2;TGFA;PLCB1;BMP7;SIRT2"
"regulation of extrinsic apoptotic signaling pathway (GO:2001236)"	"8/161"	0.760265	0.982151	5.37032	-0.096721	"AR;DEPTOR;PELI3;MAL;G0S2;TRAF1;FAIM;HSPA1A"
"ameboidal-type cell migration (GO:0001667)"	"6/123"	0.756561	0.982151	5.37276	-0.096765	"NR4A1;TMEM201;CALCA;ERBB4;FGF2;TNS1"
"protein glycosylation (GO:0006486)"	"14/264"	0.730543	0.979094	4.60934	-0.0973847	"GAL3ST1;GALNT16;B3GAT1;TET1;ART3;SIRT2;ART4;FUT8;EXTL1;B3GALT2;MGAT3;ST8SIA5;MVD;ST3GAL3"
"macromolecule glycosylation (GO:0043413)"	"14/264"	0.730543	0.979094	4.61202	-0.0974415	"GAL3ST1;GALNT16;B3GAT1;TET1;ART3;SIRT2;ART4;FUT8;EXTL1;B3GALT2;MGAT3;ST8SIA5;MVD;ST3GAL3"
"positive regulation of axonogenesis (GO:0050772)"	"6/51"	0.10698	0.592173	0.186168	-0.0975442	"SEMA5A;CDKL5;NTRK3;NEFL;PLXNB1;MAPT"
"vasculogenesis (GO:0001570)"	"3/67"	0.773414	0.986923	7.42591	-0.0977473	"WT1;HEY2;EPHA2"
"positive regulation of cellular protein catabolic process (GO:1903364)"	"3/67"	0.773414	0.986923	7.44138	-0.097951	"PRICKLE1;PARK2;SIRT2"
"positive regulation of protein complex assembly (GO:0031334)"	"6/122"	0.749959	0.982151	5.47284	-0.0985674	"TMEM27;CDKN1B;PRKCE;FMN2;MAPT;AJUBA"
"single-organism carbohydrate catabolic process (GO:0044724)"	"10/113"	0.168329	0.673394	0.249998	-0.0988556	"GK5;NEU2;LDHB;FUT8;G6PC;SORD;PYGM;ADRB1;ALDOC;PFKM"
"regulation of phosphatidylinositol 3-kinase activity (GO:0043551)"	"5/36"	0.0836815	0.548822	0.165817	-0.0994868	"PIK3IP1;ERBB4;IRS1;PIK3R1;FGF2"
"regulation of cardiac muscle tissue growth (GO:0055021)"	"5/35"	0.0769241	0.537325	0.160674	-0.0998033	"ERBB4;COL14A1;HEY2;ADRB1;FGF2"
"organic hydroxy compound catabolic process (GO:1901616)"	"7/66"	0.124425	0.610627	0.205508	-0.101371	"CYP39A1;GK5;EPM2A;ENPP2;SORD;CYP46A1;MT3"
"positive regulation of phospholipase activity (GO:0010518)"	"8/80"	0.131584	0.616943	0.213461	-0.103097	"PRKAR2B;PRKCE;PRKCA;ADCY1;ADCY8;ADRA1A;FGF2;CYR61"
"positive regulation of mitotic cell cycle (GO:0045931)"	"5/103"	0.749285	0.982151	5.8006	-0.104471	"RGCC;IGF2;TGFA;PRKCA;PLCB1"
"regulation of acute inflammatory response (GO:0002673)"	"7/66"	0.124425	0.610627	0.212679	-0.104908	"C3;C4B;VTN;ADORA1;MASP1;CD55;C2"
"protein import (GO:0017038)"	"5/101"	0.734498	0.981595	5.65858	-0.105117	"TMCO6;CRY2;PIK3R1;PRICKLE1;GPIHBP1"
"limb morphogenesis (GO:0035108)"	"5/101"	0.734498	0.981595	5.65941	-0.105132	"FRAS1;ZBTB16;PCSK5;BMP7;FGF4"
"negative regulation of cell division (GO:0051782)"	"3/66"	0.764945	0.985678	7.28932	-0.105155	"RGCC;ZFYVE19;BMP7"
"appendage morphogenesis (GO:0035107)"	"5/101"	0.734498	0.981595	5.66234	-0.105186	"FRAS1;ZBTB16;PCSK5;BMP7;FGF4"
"regulation of embryonic development (GO:0045995)"	"5/101"	0.734498	0.981595	5.68526	-0.105612	"LAMA2;SFRP5;PLCB1;BMP7;NKD1"
"response to type I interferon (GO:0034340)"	"3/66"	0.764945	0.985678	7.33145	-0.105763	"ISG15;IFIT1;IFIT3"
"sensory organ development (GO:0007423)"	"5/103"	0.749285	0.982151	5.90917	-0.106426	"CDKN1C;WT1;PAX6;CHRDL1;GRIN2B"
"protein methylation (GO:0006479)"	"5/101"	0.734498	0.981595	5.78799	-0.107521	"COPRS;METTL21C;SATB1;SETD7;CHD5"
"protein alkylation (GO:0008213)"	"5/101"	0.734498	0.981595	5.7909	-0.107575	"COPRS;METTL21C;SATB1;SETD7;CHD5"
"negative regulation of peptide hormone secretion (GO:0090278)"	"5/35"	0.0769241	0.537325	0.174691	-0.10851	"IRS1;PIM3;HMGCR;ADRA2A;PARK2"
"pyrimidine-containing compound metabolic process (GO:0072527)"	"8/81"	0.137797	0.638994	0.244512	-0.109507	"ALDH6A1;DPYSL4;DPYSL5;SLC19A3;NME3;AK3;CMPK2;AK5"
"leukocyte migration (GO:0050900)"	"12/226"	0.718547	0.976212	4.66165	-0.112231	"SLC7A5;CXCL11;MAG;CALCA;ANGPT2;GRB14;IL16;KRAS;PRKCA;ATP1B2;PIK3R1;JAM3"
"activation of cysteine-type endopeptidase activity involved in apoptotic process (GO:0006919)"	"4/83"	0.742702	0.982128	6.31268	-0.113838	"CDKN1B;COL4A3;F3;SNCA"
"protein acylation (GO:0043543)"	"8/154"	0.718005	0.976212	4.76348	-0.114682	"CLIP3;CCDC101;PER1;CHD5;ZDHHC8;APBB1;ZDHHC2;FOXO1"
"regulation of coagulation (GO:0050818)"	"4/85"	0.758596	0.982151	6.47857	-0.116681	"VTN;HS3ST5;PRKCA;F3"
"regulation of striated muscle cell differentiation (GO:0051153)"	"4/85"	0.758596	0.982151	6.50042	-0.117074	"COL14A1;ADRB1;PRICKLE1;PLCB1"
"regeneration (GO:0031099)"	"9/97"	0.154339	0.658349	0.282659	-0.118157	"PTPRU;CDKN1A;GSN;ANGPT2;ERBB4;NEFL;ALDOC;RTN4RL2;NREP"
"cellular response to metal ion (GO:0071248)"	"9/99"	0.16687	0.673394	0.311844	-0.123311	"GSN;CDKN1B;CDH1;CHP2;SCN5A;SLC25A23;MT3;PARK2;SNCA"
"response to molecule of bacterial origin (GO:0002237)"	"13/243"	0.714461	0.973858	4.77874	-0.126589	"SPON2;SPARC;KCNJ8;CNP;PRKCE;SSC5D;SIRT2;C4B;SRR;TBXA2R;CMPK2;SNCA;MAPK3"
"regulation of alpha-beta T cell activation (GO:0046634)"	"3/63"	0.737992	0.982128	7.02442	-0.126673	"ITPKB;ZBTB16;CD55"
"response to organophosphorus (GO:0046683)"	"6/118"	0.722258	0.976212	5.27811	-0.127072	"EGR2;SPARC;WT1;BCKDHB;PLA2G5;RAPGEF3"
"positive regulation of tumor necrosis factor superfamily cytokine production (GO:1903557)"	"2/46"	0.770363	0.985678	8.86827	-0.127933	"SPON2;PIK3R1"
"cellular potassium ion transport (GO:0071804)"	"11/129"	0.180314	0.689633	0.345293	-0.128309	"KCNT1;KCNK10;KCNJ8;KCNJ12;KCNH8;KCNA1;KCNS3;KCNA2;KCNMB4;ATP1B2;KCNK1"
"toll-like receptor 5 signaling pathway (GO:0034146)"	"3/65"	0.756221	0.982151	7.13246	-0.128458	"PELI2;MAP2K6;MAPK3"
"toll-like receptor 10 signaling pathway (GO:0034166)"	"3/65"	0.756221	0.982151	7.13442	-0.128493	"PELI2;MAP2K6;MAPK3"
"potassium ion transmembrane transport (GO:0071805)"	"11/129"	0.180314	0.689633	0.347911	-0.129282	"KCNT1;KCNK10;KCNJ8;KCNJ12;KCNH8;KCNA1;KCNS3;KCNA2;KCNMB4;ATP1B2;KCNK1"
"skin development (GO:0043588)"	"5/35"	0.0769241	0.537325	0.209089	-0.129876	"TCF7L1;FRAS1;JUP;ITGB4;DHCR24"
"formation of primary germ layer (GO:0001704)"	"2/46"	0.770363	0.985678	9.01316	-0.130023	"BMP7;EPHA2"
"type I interferon signaling pathway (GO:0060337)"	"3/65"	0.756221	0.982151	7.23468	-0.130299	"ISG15;IFIT1;IFIT3"
"cellular response to type I interferon (GO:0071357)"	"3/65"	0.756221	0.982151	7.24269	-0.130443	"ISG15;IFIT1;IFIT3"
"epithelial cell migration (GO:0010631)"	"3/65"	0.756221	0.982151	7.24333	-0.130455	"NR4A1;CALCA;FGF2"
"positive regulation of proteolysis involved in cellular protein catabolic process (GO:1903052)"	"3/65"	0.756221	0.982151	7.24795	-0.130538	"PRICKLE1;PARK2;SIRT2"
"proteoglycan metabolic process (GO:0006029)"	"2/46"	0.770363	0.985678	9.12288	-0.131606	"LECT1;HS3ST5"
"carbohydrate biosynthetic process (GO:0016051)"	"11/130"	0.186186	0.689633	0.358843	-0.133344	"SLC25A1;PER2;EPM2A;COLGALT2;FUT8;G6PC;B3GALT2;SORD;NHLRC1;ALDOC;PFKM"
"positive regulation of tyrosine phosphorylation of STAT protein (GO:0042531)"	"2/46"	0.770363	0.985678	9.26429	-0.133646	"CNTF;ERBB4"
"meiotic nuclear division (GO:0007126)"	"3/64"	0.747238	0.982151	7.46221	-0.134397	"TDRKH;DMC1;RSPO1"
"unsaturated fatty acid metabolic process (GO:0033559)"	"5/100"	0.726871	0.976212	5.59731	-0.134757	"FADS2;CYP2U1;EPHX2;PLA2G5;FADS1"
"actin-mediated cell contraction (GO:0070252)"	"2/46"	0.770363	0.985678	9.35338	-0.134931	"MYH2;ACTN3"
"regulation of platelet activation (GO:0010543)"	"1/27"	0.809015	0.991611	16.1095	-0.135715	"PRKCA"
"histone H3 acetylation (GO:0043966)"	"2/46"	0.770363	0.985678	9.42733	-0.135998	"CCDC101;PER1"
"cellular response to nutrient levels (GO:0031669)"	"5/99"	0.719087	0.976212	5.65457	-0.136136	"PDK4;SIRT2;FADS1;FOXO1;PDK2"
"monosaccharide metabolic process (GO:0005996)"	"17/221"	0.207403	0.709292	0.397974	-0.136699	"SLC25A1;EPM2A;G6PC;NPY1R;SORD;IGF2;CACNA1A;PYGM;PER2;FUT8;ALDH5A1;PDK4;CHST1;ALDOC;NHLRC1;PFKM;PDK2"
"protein export from nucleus (GO:0006611)"	"1/27"	0.809015	0.991611	16.2302	-0.136731	"EGR2"
"regulation of muscle adaptation (GO:0043502)"	"5/36"	0.0836815	0.548822	0.22818	-0.136904	"CAMK2B;COL14A1;CMYA5;PRKCA;ADRB1"
"T cell selection (GO:0045058)"	"1/27"	0.809015	0.991611	16.2994	-0.137315	"ITPKB"
"positive regulation of tyrosine phosphorylation of Stat3 protein (GO:0042517)"	"1/27"	0.809015	0.991611	16.3255	-0.137535	"CNTF"
"positive regulation of organ growth (GO:0046622)"	"5/36"	0.0836815	0.548822	0.230352	-0.138207	"WT1;ERBB4;HEY2;ADRB1;FGF2"
"developmental induction (GO:0031128)"	"1/27"	0.809015	0.991611	16.4294	-0.13841	"FGF1"
"regulation of mast cell activation (GO:0033003)"	"1/27"	0.809015	0.991611	16.4859	-0.138886	"PTPRE"
"negative regulation of interferon-gamma production (GO:0032689)"	"1/27"	0.809015	0.991611	16.4903	-0.138923	"PRNP"
"epithelial tube formation (GO:0072175)"	"1/27"	0.809015	0.991611	16.5187	-0.139162	"WNT6"
"positive regulation of immunoglobulin mediated immune response (GO:0002891)"	"1/27"	0.809015	0.991611	16.5634	-0.139539	"C3"
"eating behavior (GO:0042755)"	"1/27"	0.809015	0.991611	16.5898	-0.139761	"OXTR"
"positive regulation of B cell mediated immunity (GO:0002714)"	"1/27"	0.809015	0.991611	16.6256	-0.140063	"C3"
"microtubule-based process (GO:0007017)"	"31/437"	0.226342	0.730241	0.447595	-0.140715	"CNP;STMN3;DNAH9;RSPH9;FMN2;CELSR2;BICD1;RHOT1;KIF5C;KIF5A;STMN1;KIF13B;NEFL;NEFM;KIF1A;NEFH;CLASP2;BBS2;ARHGEF10;CCDC39;GAS2L3;CDC42BPA;TUBB4A;TTLL6;TPPP3;KIFC2;KIF26B;MAP7D2;SPIRE2;CCSER2;MAPT"
"positive regulation of interleukin-1 production (GO:0032732)"	"1/27"	0.809015	0.991611	16.7996	-0.141529	"CALCA"
"response to epidermal growth factor (GO:0070849)"	"1/27"	0.809015	0.991611	16.9431	-0.142738	"MAPK3"
"protein sumoylation (GO:0016925)"	"1/27"	0.809015	0.991611	16.9612	-0.14289	"EGR2"
"lipid modification (GO:0030258)"	"7/134"	0.705799	0.970403	4.75812	-0.142951	"FA2H;BDH2;EPHX2;PIP4K2A;LCAT;PIK3C2G;PIK3R1"
"C-terminal protein lipidation (GO:0006501)"	"1/27"	0.809015	0.991611	17.3049	-0.145785	"PIGQ"
"cardiac chamber morphogenesis (GO:0003206)"	"1/27"	0.809015	0.991611	17.3244	-0.14595	"HEY2"
"cytosolic calcium ion homeostasis (GO:0051480)"	"14/176"	0.20244	0.709292	0.42735	-0.146789	"NMB;OXTR;CALCA;PRKCE;CACNA1A;MCHR1;ADRA1A;FGF2;GNG3;TBXA2R;PLCE1;PDE6B;PVALB;CD55"
"regulation of vascular permeability (GO:0043114)"	"1/27"	0.809015	0.991611	17.48	-0.147261	"CTNNBIP1"
"regulation of mesonephros development (GO:0061217)"	"1/25"	0.785018	0.990913	16.1621	-0.147536	"WT1"
"positive regulation of epithelial to mesenchymal transition (GO:0010718)"	"1/26"	0.797371	0.990913	16.1747	-0.147651	"RGCC"
"positive regulation of epidermis development (GO:0045684)"	"1/26"	0.797371	0.990913	16.1883	-0.147776	"FST"
"regulation of collagen biosynthetic process (GO:0032965)"	"1/26"	0.797371	0.990913	16.3625	-0.149365	"RGCC"
"positive regulation of pathway-restricted SMAD protein phosphorylation (GO:0010862)"	"1/26"	0.797371	0.990913	16.4009	-0.149716	"BMP7"
"positive regulation of embryonic development (GO:0040019)"	"1/26"	0.797371	0.990913	16.4702	-0.150349	"PLCB1"
"positive regulation of coagulation (GO:0050820)"	"1/26"	0.797371	0.990913	16.4721	-0.150366	"F3"
"positive regulation of response to cytokine stimulus (GO:0060760)"	"1/25"	0.785018	0.990913	16.4866	-0.150498	"PARK2"
"prostate gland epithelium morphogenesis (GO:0060740)"	"1/26"	0.797371	0.990913	16.5565	-0.151136	"CYP7B1"
"retinoid metabolic process (GO:0001523)"	"4/81"	0.726025	0.976212	6.29546	-0.151565	"RARRES2;ALDH1A1;AGRN;LDLR"
"regulation of defense response to virus by host (GO:0050691)"	"1/26"	0.797371	0.990913	16.621	-0.151725	"IFIT1"
"regulation of odontogenesis (GO:0042481)"	"1/26"	0.797371	0.990913	16.6406	-0.151904	"WNT6"
"cardiac septum development (GO:0003279)"	"1/25"	0.785018	0.990913	16.6467	-0.15196	"CYR61"
"positive regulation of protein maturation (GO:1903319)"	"13/240"	0.698744	0.967223	4.56748	-0.152218	"CDKN1B;PRICKLE1;F3;ADRA2A;SIRT2;PARK2;CYR61;C3;PINK1;CLEC3B;COL4A3;PACSIN3;SNCA"
"positive regulation of protein processing (GO:0010954)"	"13/240"	0.698744	0.967223	4.5696	-0.152288	"CDKN1B;PRICKLE1;F3;PARK2;CYR61;ADRA2A;SIRT2;C3;CLEC3B;PINK1;COL4A3;PACSIN3;SNCA"
"negative regulation of fibroblast proliferation (GO:0048147)"	"1/26"	0.797371	0.990913	16.6955	-0.152405	"FTH1"
"neuropeptide signaling pathway (GO:0007218)"	"10/114"	0.174369	0.683402	0.400764	-0.15256	"PROKR1;PCSK1N;NMB;CALCA;SORT1;SCG5;NPY1R;SORCS1;MCHR1;CELSR2"
"positive regulation of acute inflammatory response (GO:0002675)"	"1/26"	0.797371	0.990913	16.7604	-0.152998	"C3"
"regulation of potassium ion transmembrane transporter activity (GO:1901016)"	"1/25"	0.785018	0.990913	16.8022	-0.153379	"ATP1B2"
"glucosamine-containing compound metabolic process (GO:1901071)"	"1/25"	0.785018	0.990913	16.813	-0.153478	"CHST2"
"embryonic epithelial tube formation (GO:0001838)"	"1/26"	0.797371	0.990913	16.8253	-0.15359	"WNT6"
"pancreas development (GO:0031016)"	"1/25"	0.785018	0.990913	16.8665	-0.153966	"ACVR2B"
"NADP metabolic process (GO:0006739)"	"1/27"	0.809015	0.991611	18.2777	-0.153981	"FMO2"
"regulation of glycolytic process (GO:0006110)"	"1/26"	0.797371	0.990913	16.885	-0.154135	"PPARA"
"stem cell division (GO:0017145)"	"1/26"	0.797371	0.990913	16.8999	-0.154271	"ZBTB16"
"reciprocal DNA recombination (GO:0035825)"	"1/27"	0.809015	0.991611	18.3158	-0.154302	"DMC1"
"response to monosaccharide (GO:0034284)"	"6/116"	0.707632	0.970403	5.14023	-0.154431	"SPARC;ANGPT2;CDKN1B;ACVR2B;AACS;VAMP2"
"organophosphate biosynthetic process (GO:0090407)"	"31/436"	0.22278	0.727373	0.485804	-0.154639	"IDI1;PANK3;MVK;PANK1;PIGQ;AK3;LCAT;PIK3C2G;PLA2G5;AK5;ADCY1;PIK3R1;ADCY8;FGF2;ACACA;PAPSS1;PMVK;PIP4K2A;FADS1;FDPS;PLA2G2D;PCYT2;MBOAT1;NME3;PLA2G16;PHOSPHO1;CMPK2;CHPT1;MVD;AJUBA;PFKM"
"reciprocal meiotic recombination (GO:0007131)"	"1/27"	0.809015	0.991611	18.3855	-0.154889	"DMC1"
"osteoclast differentiation (GO:0030316)"	"1/25"	0.785018	0.990913	17.11	-0.156189	"EPHA2"
"transcription initiation from RNA polymerase I promoter (GO:0006361)"	"1/26"	0.797371	0.990913	17.1714	-0.15675	"MAPK3"
"regulation of protein export from nucleus (GO:0046825)"	"1/25"	0.785018	0.990913	17.1845	-0.156869	"PTPN14"
"regulation of T cell receptor signaling pathway (GO:0050856)"	"1/25"	0.785018	0.990913	17.2457	-0.157427	"PRNP"
"positive regulation of release of cytochrome c from mitochondria (GO:0090200)"	"1/26"	0.797371	0.990913	17.2658	-0.157611	"PINK1"
"regulation of steroid biosynthetic process (GO:0050810)"	"6/53"	0.121009	0.610627	0.321015	-0.158347	"DHH;INSIG1;IGF2;DHCR7;FGF1;DKK3"
"pyrimidine ribonucleoside biosynthetic process (GO:0046132)"	"1/26"	0.797371	0.990913	17.3978	-0.158817	"NME3"
"hydrogen transport (GO:0006818)"	"7/133"	0.698779	0.967223	4.77331	-0.159077	"SLC9A3;SLC15A2;SLC36A2;SLC9A6;ADHFE1;UCP3;COX7A1"
"regulation of myeloid leukocyte mediated immunity (GO:0002886)"	"1/25"	0.785018	0.990913	17.4643	-0.159423	"C3"
"zinc ion transport (GO:0006829)"	"1/26"	0.797371	0.990913	17.4938	-0.159693	"MT3"
"regulation of neuron migration (GO:2001222)"	"1/26"	0.797371	0.990913	17.5083	-0.159825	"CDH1"
"negative regulation of extrinsic apoptotic signaling pathway via death domain receptors (GO:1902042)"	"1/26"	0.797371	0.990913	17.5487	-0.160193	"FAIM"
"negative regulation of peptide secretion (GO:0002792)"	"5/36"	0.0836815	0.548822	0.267487	-0.160487	"IRS1;PIM3;HMGCR;ADRA2A;PARK2"
"cellular response to lipid (GO:0071396)"	"23/315"	0.226104	0.730241	0.512549	-0.161135	"PAQR8;SPON2;THRB;RAMP3;PAQR7;HMGCS1;NTRK3;PRKCE;RORC;BMP7;AACS;NR3C2;NR4A2;WNT6;AR;NR4A1;GNG2;PDK4;CMPK2;PPARA;RXRG;CCDC62;MAPK3"
"cellular response to vascular endothelial growth factor stimulus (GO:0035924)"	"1/25"	0.785018	0.990913	17.6542	-0.161157	"NR4A1"
"negative regulation of ion transmembrane transport (GO:0034766)"	"2/45"	0.76014	0.982151	8.95627	-0.161305	"PRKCE;ADRA2A"
"insulin secretion (GO:0030073)"	"5/35"	0.0769241	0.537325	0.26121	-0.162251	"RIMS2;PCLO;ACVR2B;CPLX1;RAPGEF4"
"positive regulation of tumor necrosis factor production (GO:0032760)"	"2/44"	0.749525	0.982151	9.01033	-0.162279	"SPON2;PIK3R1"
"regulation of nitric oxide biosynthetic process (GO:0045428)"	"2/44"	0.749525	0.982151	9.01475	-0.162358	"DDAH1;DDAH2"
"response to testosterone (GO:0033574)"	"1/25"	0.785018	0.990913	17.8458	-0.162906	"AACS"
"positive regulation of kinase activity (GO:0033674)"	"34/480"	0.215956	0.713148	0.483885	-0.163585	"CDKN1A;CALCA;IRS1;CHRNA7;TGFA;ADCY1;ADCY8;FGF2;CYR61;GNG3;PRKAR2B;ERBB4;ADORA1;PLCE1;MAPK3;MAP2K6;SNCA;EPHA4;NTRK3;IGF2;MAPK8IP2;ACVR2B;MT3;MAPK8IP3;ADRA2A;GPRC5B;PINK1;RGCC;DAB1;ALS2;DOK7;KRAS;MAP3K13;AJUBA"
"peptidyl-glutamic acid modification (GO:0018200)"	"1/25"	0.785018	0.990913	17.9282	-0.163658	"TTLL6"
"regulation of microtubule depolymerization (GO:0031114)"	"1/25"	0.785018	0.990913	17.9365	-0.163733	"CLASP2"
"pigment granule localization (GO:0051875)"	"1/26"	0.797371	0.990913	17.9374	-0.163741	"BBS2"
"cellular response to interleukin-1 (GO:0071347)"	"2/45"	0.76014	0.982151	9.1167	-0.164194	"PLCB1;MAPK3"
"positive regulation of cation channel activity (GO:2001259)"	"1/26"	0.797371	0.990913	18.0268	-0.164558	"ADRB1"
"growth (GO:0040007)"	"24/329"	0.221396	0.725047	0.513246	-0.165018	"CDKN1C;SLC12A2;NLGN3;CNTF;LEFTY1;GSN;G6PC;PLAG1;CACNA1A;FGF1;ADRA1A;BMP7;ACVR2B;BMP3;AR;SLC9A6;SLITRK1;ERBB4;SELM;KIF26B;SLIT3;DHCR7;MAPT;UNC79"
"mRNA polyadenylation (GO:0006378)"	"1/26"	0.797371	0.990913	18.0926	-0.165159	"PAPOLB"
"positive regulation of cellular component movement (GO:0051272)"	"20/296"	0.357053	0.889041	1.41121	-0.165975	"SEMA5A;SPARC;MYOC;IRS1;NTRK3;RARRES2;SEMA6D;PRKCE;ADAM10;LAMB1;PRKCA;PIK3R1;FGF1;F3;FGF2;CYR61;ADRA2A;TTLL6;VTN;STMN1"
"peptidyl-threonine phosphorylation (GO:0018107)"	"2/44"	0.749525	0.982151	9.22687	-0.166179	"MYO3A;PRKCA"
"melanosome localization (GO:0032400)"	"1/25"	0.785018	0.990913	18.2395	-0.1665	"BBS2"
"GPI anchor metabolic process (GO:0006505)"	"1/26"	0.797371	0.990913	18.2702	-0.16678	"PIGQ"
"negative regulation of protein secretion (GO:0050709)"	"2/45"	0.76014	0.982151	9.26051	-0.166784	"RGCC;SSC5D"
"cell fate specification (GO:0001708)"	"3/61"	0.718699	0.976212	6.93123	-0.166872	"NTRK3;PAX6;CDON"
"cytoplasmic microtubule organization (GO:0031122)"	"1/25"	0.785018	0.990913	18.3317	-0.167341	"STMN3"
"JAK-STAT cascade (GO:0007259)"	"2/44"	0.749525	0.982151	9.30365	-0.167562	"IRS1;MAPK3"
"antibacterial humoral response (GO:0019731)"	"1/26"	0.797371	0.990913	18.3747	-0.167734	"SPON2"
"morphogenesis of an epithelium (GO:0002009)"	"20/296"	0.357053	0.889041	1.42781	-0.167928	"CRYGS;SLC12A2;SEMA5A;CCDC39;JUP;CTNNBIP1;KLHL3;CYP7B1;BMP7;FGF2;WNT6;FRAS1;MYCN;SPINT1;FRZB;WT1;SFRP5;KRAS;FREM2;EPHA2"
"cellular response to amino acid stimulus (GO:0071230)"	"2/45"	0.76014	0.982151	9.33852	-0.168189	"CDH1;RRAGB"
"actin filament polymerization (GO:0030041)"	"1/25"	0.785018	0.990913	18.4453	-0.168379	"GSN"
"retrograde vesicle-mediated transport	Golgi to ER (GO:0006890)"	"1/25"	0.785018	0.990913	18.5016	-0.168892
"response to antibiotic (GO:0046677)"	"2/45"	0.76014	0.982151	9.38163	-0.168966	"CDKN1B;HID1"
"sulfur amino acid metabolic process (GO:0000096)"	"2/45"	0.76014	0.982151	9.38709	-0.169064	"PCYOX1L;CACNA1A"
"negative regulation of mitosis (GO:0045839)"	"2/44"	0.749525	0.982151	9.38761	-0.169074	"RGCC;BMP7"
"negative regulation of protein catabolic process (GO:0042177)"	"5/97"	0.70305	0.970403	5.6456	-0.169614	"FMN2;FHIT;SVIP;SIRT2;PTPN3"
"glycosylation (GO:0070085)"	"15/273"	0.687782	0.961198	4.28638	-0.169631	"GAL3ST1;GALNT16;B3GAT1;TET1;ART3;SIRT2;ART4;FUT8;EXTL1;B3GALT2;MGAT3;ST8SIA5;MVD;ST3GAL3;CLASP2"
"negative regulation of ERBB signaling pathway (GO:1901185)"	"2/44"	0.749525	0.982151	9.45211	-0.170235	"ZFYVE28;SH3GL2"
"blood coagulation (GO:0007596)"	"31/472"	0.36499	0.889041	1.44818	-0.170323	"SPARC;DOCK9;AK3;PIK3R1;FBLN5;GNAI1;PDE11A;GNG2;GRB14;PRKAR2B;TBXA2R;KIF5A;KCNMB4;NOS1;JAM3;MAPK3;ANGPT2;SERPIND1;PRKCE;IGF2;PRKCA;ATP1B2;F3;ADRA2A;SLC7A5;MAG;CD9;KRAS;RAPGEF3;DGKI;RAPGEF4"
"regulation of extrinsic apoptotic signaling pathway via death domain receptors (GO:1902041)"	"2/45"	0.76014	0.982151	9.46926	-0.170544	"MAL;FAIM"
"coagulation (GO:0050817)"	"31/472"	0.36499	0.889041	1.45071	-0.170621	"SPARC;DOCK9;AK3;PIK3R1;FBLN5;GNAI1;PDE11A;GNG2;GRB14;TBXA2R;PRKAR2B;KIF5A;KCNMB4;NOS1;JAM3;MAPK3;ANGPT2;SERPIND1;PRKCE;IGF2;PRKCA;ATP1B2;F3;ADRA2A;SLC7A5;MAG;CD9;KRAS;RAPGEF3;DGKI;RAPGEF4"
"gastrulation (GO:0007369)"	"2/44"	0.749525	0.982151	9.49568	-0.17102	"JUP;ACVR2B"
"negative regulation of neuron apoptotic process (GO:0043524)"	"11/133"	0.204317	0.709292	0.498552	-0.171246	"NR4A2;CNTFR;NRBP2;PINK1;CNTF;CACNA1A;NEFL;KRAS;MT3;PARK2;SNCA"
"ketone biosynthetic process (GO:0042181)"	"1/26"	0.797371	0.990913	18.7912	-0.171536	"ADCK3"
"negative regulation of epidermal growth factor receptor signaling pathway (GO:0042059)"	"2/43"	0.738509	0.982128	9.51694	-0.171621	"ZFYVE28;SH3GL2"
"regulation of signal transduction by p53 class mediator (GO:1901796)"	"2/44"	0.749525	0.982151	9.5379	-0.171781	"HIPK4;CHD5"
"negative regulation of I-kappaB kinase/NF-kappaB signaling (GO:0043124)"	"2/44"	0.749525	0.982151	9.54182	-0.171851	"PER1;BMP7"
"regulation of microtubule cytoskeleton organization (GO:0070507)"	"9/100"	0.17331	0.680563	0.447123	-0.172069	"CLIP3;CDKN1B;STMN1;STMN3;MAPT;EML2;SIRT2;SNCA;CLASP2"
"regulation of peptidyl-serine phosphorylation (GO:0033135)"	"5/98"	0.711147	0.970403	5.72932	-0.172129	"BCAR3;PINK1;NTRK3;CREBL2;SNCA"
"divalent metal ion transport (GO:0070838)"	"16/234"	0.362034	0.889041	1.465	-0.172301	"CAMK2B;CHRNB2;GPM6A;RAMP3;CHRNA7;PRKCE;NIPA1;CACNA1A;ADRA1A;FGF2;GRIN2B;CACNB1;CACNB3;IL1RAPL1;CACNA1S;TRPM3"
"hormone biosynthetic process (GO:0042446)"	"2/44"	0.749525	0.982151	9.60645	-0.173015	"SRD5A1;HSD17B7"
"excretion (GO:0007588)"	"2/45"	0.76014	0.982151	9.61271	-0.173128	"ADRA1A;NR3C2"
"gene silencing (GO:0016458)"	"3/62"	0.72848	0.977027	7.51527	-0.174665	"TDRKH;AJUBA;SIRT2"
"guanosine-containing compound metabolic process (GO:1901068)"	"18/269"	0.382277	0.889041	1.48726	-0.17492	"GBP6;GNAZ;RASL12;RAB3A;RASL11B;ATL1;NME3;AK3;TUBB4A;RAP1GAP;GNAI1;GNAO1;GNG3;RAB30;RHOT1;PDE6B;KRAS;RAB6B"
"ossification (GO:0001503)"	"10/116"	0.186748	0.689633	0.472089	-0.175426	"BMP3;CLEC3B;PHOSPHO1;SPARC;SORT1;COL11A2;PLXNB1;CHRDL1;BMP7;GPM6B"
"sperm motility (GO:0030317)"	"2/43"	0.738509	0.982128	9.75791	-0.175967	"CHRNA7;SORD"
"protein K48-linked ubiquitination (GO:0070936)"	"2/44"	0.749525	0.982151	9.81896	-0.176842	"KLHL3;PARK2"
"regulation of establishment of protein localization (GO:0070201)"	"29/442"	0.373079	0.889041	1.50569	-0.177087	"SEMA5A;SNAP25;KANK1;CDKN1A;RAMP3;CHRM1;ADRB1;PIK3R1;SCAMP5;SH3TC2;ERBB4;CDH1;MXI1;CHP2;APC2;NDFIP2;JUP;ARHGEF16;SSC5D;PTPN14;BMP7;CLIP3;AR;RGCC;FNDC1;SFRP5;CREBRF;VAMP2;EPHA2"
"apoptotic mitochondrial changes (GO:0008637)"	"3/61"	0.718699	0.976212	7.36833	-0.177395	"RHOT1;ERBB4;THEM4"
"regulation of actin cytoskeleton organization (GO:0032956)"	"18/240"	0.227305	0.730241	0.566234	-0.178013	"SEMA5A;FHOD3;ARHGEF10;KANK1;SPTBN5;GSN;MYOC;NTRK3;PRKCE;FMN2;SPTB;SORBS3;PARK2;RGCC;GPM6B;RAPGEF3;JAM3;SHANK1"
"response to metal ion (GO:0010038)"	"19/255"	0.227393	0.730241	0.568956	-0.178869	"CAMK2B;PRNP;CDKN1B;SPARC;GSN;ABAT;ADCY1;SLC6A1;NDRG1;MT3;SOD3;PARK2;ATP7B;CDH1;CHP2;KCNMB4;SCN5A;SLC25A23;SNCA"
"regulation of transmembrane receptor protein serine/threonine kinase signaling pathway (GO:0090092)"	"13/186"	0.35495	0.889041	1.52621	-0.1795	"CDKN1C;FST;HTRA3;MAGI2;NREP;PCSK6;BMP7;ACVR2B;CHRDL1;CYR61;ADAMTSL2;VWC2;SPG20"
"protein processing (GO:0016485)"	"14/201"	0.35126	0.885335	1.47551	-0.179701	"CDKN1B;MME;DHCR24;PCSK6;PCSK5;F3;PRSS12;ACE2;BACE2;PCSK1N;COL4A3;SCG5;CORIN;SNCA"
"cellular response to light stimulus (GO:0071482)"	"8/85"	0.16407	0.673394	0.454719	-0.179807	"MME;FNTB;CRY2;PRKCA;PDE6B;PIK3R1;TRPM3;CERS1"
"signal transduction by phosphorylation (GO:0023014)"	"14/202"	0.357686	0.889041	1.53903	-0.181009	"OXTR;PPM1L;KCNH8;TNFRSF19;DUSP28;MAPK8IP2;MT3;ACVR2B;ITPKB;ERBB4;KRAS;MAP3K13;MAP2K6;MAPK3"
"regulation of cyclic nucleotide metabolic process (GO:0030799)"	"11/133"	0.204317	0.709292	0.52802	-0.181368	"EGLN1;CXCL11;CALCA;PALM;ADRB1;PRKCA;AKAP5;NOS1;RUNDC3A;RAPGEF3;ADRA2A"
"regulation of calcium ion transport (GO:0051924)"	"12/171"	0.358718	0.889041	1.54859	-0.182133	"CAMK2B;GNAO1;CXCL11;P2RX5;CALCA;PACSIN3;ADRB1;CASQ1;NOS1;MCHR1;ADRA2A;SNCA"
"regulation of JNK cascade (GO:0046328)"	"12/148"	0.208052	0.709292	0.531094	-0.182424	"PER1;EPHA4;PINK1;TNXB;SFRP5;PLCB1;MAPK8IP2;DUSP15;EPHB1;MAPK8IP3;PARK2;MAPK8IP1"
"positive regulation of phospholipase C activity (GO:0010863)"	"7/67"	0.131066	0.616453	0.377246	-0.182501	"PRKAR2B;PRKCE;PRKCA;ADCY1;ADCY8;ADRA1A;FGF2"
"negative regulation of cell development (GO:0010721)"	"18/239"	0.22249	0.727058	0.572594	-0.182514	"SEMA5A;KANK1;EPHA4;CNTF;NTRK3;AATK;PAX6;GPR37L1;MT3;BMP7;SIRT2;MAG;DAB1;MYCN;FRZB;MBP;SPG20;PLXNA3"
"anterior/posterior pattern specification (GO:0009952)"	"8/150"	0.691751	0.961198	4.6413	-0.183677	"WT1;ZBTB16;CTNNBIP1;PAX6;PCSK5;ACVR2B;CELSR2;CDON"
"intracellular receptor signaling pathway (GO:0030522)"	"10/186"	0.69366	0.9612	4.64599	-0.183853	"NR4A2;GRIP1;NR4A1;AR;THRB;CRY2;RORC;PPARA;RXRG;MAP2K6"
"hemostasis (GO:0007599)"	"31/478"	0.390695	0.889041	1.56771	-0.184381	"SPARC;DOCK9;AK3;PIK3R1;FBLN5;GNAI1;PDE11A;GNG2;GRB14;PRKAR2B;TBXA2R;KIF5A;KCNMB4;NOS1;JAM3;MAPK3;ANGPT2;SERPIND1;PRKCE;IGF2;PRKCA;ATP1B2;F3;ADRA2A;SLC7A5;MAG;CD9;KRAS;RAPGEF3;DGKI;RAPGEF4"
"establishment or maintenance of cell polarity (GO:0007163)"	"9/100"	0.17331	0.680563	0.479455	-0.184511	"PARD6B;KIF26B;SFRP5;FAT1;PRICKLE2;SYNE4;EPHB1;JAM3;CLASP2"
"regulation of intracellular protein transport (GO:0033157)"	"15/219"	0.366241	0.889041	1.58053	-0.185889	"APC2;SEMA5A;KANK1;CDKN1A;CHRM1;JUP;PTPN14;BMP7;SH3TC2;ERBB4;CDH1;SFRP5;MXI1;CHP2;VAMP2"
"regulation of protein tyrosine kinase activity (GO:0061097)"	"6/53"	0.121009	0.610627	0.378982	-0.18694	"ZFYVE28;GPRC5B;DOK7;ADORA1;TGFA;ADRA2A"
"determination of bilateral symmetry (GO:0009855)"	"6/53"	0.121009	0.610627	0.379712	-0.1873	"CCDC39;LEFTY1;DAAM2;PCSK6;ACVR2B;DISP1"
"negative regulation of endopeptidase activity (GO:0010951)"	"15/222"	0.384987	0.889041	1.59432	-0.187511	"ITIH5;SERPIND1;WFDC1;DHCR24;MT3;C4B;C3;VTN;NR4A1;PCSK1N;SPINT1;COL4A3;SPOCK3;RECK;SNCA"
"eye development (GO:0001654)"	"4/79"	0.708556	0.970403	6.27376	-0.188486	"CDKN1C;WT1;PAX6;CHRDL1"
"divalent inorganic cation transport (GO:0072511)"	"16/238"	0.386167	0.889041	1.60659	-0.188954	"CAMK2B;CHRNB2;GPM6A;RAMP3;CHRNA7;PRKCE;NIPA1;CACNA1A;ADRA1A;FGF2;GRIN2B;CACNB1;CACNB3;IL1RAPL1;CACNA1S;TRPM3"
"negative regulation of calcium ion transport (GO:0051926)"	"5/38"	0.0980979	0.592173	0.361731	-0.189532	"GNAO1;CALCA;PACSIN3;NOS1;ADRA2A"
"regulation of gliogenesis (GO:0014013)"	"7/67"	0.131066	0.616453	0.391982	-0.18963	"EPHA4;DAB1;MYCN;PLAG1;NTRK3;GPR37L1;SIRT2"
"platelet activation (GO:0030168)"	"14/205"	0.377077	0.889041	1.62174	-0.190736	"SPARC;PRKCE;IGF2;PRKCA;PIK3R1;ADRA2A;GNAI1;GNG2;TBXA2R;CD9;RAPGEF3;DGKI;RAPGEF4;MAPK3"
"positive regulation of protein kinase activity (GO:0045860)"	"32/456"	0.239364	0.748361	0.658791	-0.190964	"CDKN1A;CALCA;CHRNA7;TGFA;ADCY1;ADCY8;FGF2;CYR61;GNG3;PRKAR2B;ADORA1;PLCE1;MAP2K6;SNCA;MAPK3;EPHA4;NTRK3;IGF2;MAPK8IP2;ACVR2B;MT3;MAPK8IP3;ADRA2A;GPRC5B;PINK1;RGCC;DAB1;ALS2;DOK7;KRAS;MAP3K13;AJUBA"
"negative regulation of catabolic process (GO:0009895)"	"13/190"	0.381869	0.889041	1.63545	-0.192348	"EGLN1;CRTC3;FMN2;FHIT;SVIP;MT3;SIRT2;ADRA2A;NRBP2;ADORA1;PPARA;CPEB2;PTPN3"
"response to cold (GO:0009409)"	"5/36"	0.0836815	0.548822	0.320997	-0.192592	"PCSK1N;UCP3;ADRB1;METRNL;FOXO1"
"cellular process involved in reproduction in multicellular organism (GO:0022412)"	"17/228"	0.242187	0.754052	0.68401	-0.193092	"PAQR8;BBS2;ANGPT2;PAQR7;JUP;DHH;ZBTB16;CHD5;TDRD6;FMN2;PCSK4;SIX5;WT1;DMC1;CD9;SLIT3;JAM3"
"GTP metabolic process (GO:0046039)"	"17/258"	0.410711	0.889041	1.64346	-0.193291	"GBP6;GNAZ;RASL12;RAB3A;RASL11B;ATL1;NME3;AK3;TUBB4A;RAP1GAP;GNAI1;GNAO1;GNG3;RAB30;RHOT1;KRAS;RAB6B"
"positive regulation of organelle organization (GO:0010638)"	"23/340"	0.340716	0.862451	1.31822	-0.195067	"CAMK2B;SEMA5A;ARHGEF10;CDKN1B;MYOC;NTRK3;PRKCE;IGF2;TGFA;DOC2B;FMN2;SORBS3;PARK2;SIRT2;PINK1;TMEM27;RGCC;MAPT;NOS1;PLCB1;RAPGEF3;PLXNA3;MAPK3"
"regulation of protein localization to nucleus (GO:1900180)"	"11/156"	0.362561	0.889041	1.6614	-0.195401	"SEMA5A;APC2;KANK1;CDKN1A;JUP;CDH1;ERBB4;SFRP5;MXI1;CHP2;BMP7"
"multi-organism reproductive process (GO:0044703)"	"10/140"	0.358715	0.889041	1.66458	-0.195774	"CLIC5;ENDOU;OXTR;THRB;IGF2;ABAT;MAPK8IP2;CORIN;ADRA2A;TEAD3"
"protein deacetylation (GO:0006476)"	"5/36"	0.0836815	0.548822	0.326438	-0.195857	"PER2;PER1;NACC2;HDAC11;SIRT2"
"response to carbohydrate (GO:0009743)"	"10/139"	0.35098	0.885335	1.60858	-0.195908	"ANGPT2;CDKN1B;SPARC;PRKCA;SLC6A1;ACVR2B;FADS1;AACS;VAMP2;MAP2K6"
"positive regulation of secretion (GO:0051047)"	"20/273"	0.241146	0.751431	0.686232	-0.196109	"CHRNB2;NMB;OXTR;NLGN1;RAB3A;PRKCE;ILDR1;ADRB1;DOC2B;MYRIP;SLC6A1;AACS;SCAMP5;PINK1;TMEM27;RGCC;ADORA1;PLCB1;PFKM;SNCA"
"amine metabolic process (GO:0009308)"	"11/134"	0.210525	0.709292	0.572758	-0.196735	"SULT1A1;PLA2G16;PHOSPHO1;PLA2G2D;SMOX;CHDH;ENPP2;MBOAT1;LCAT;CHPT1;PLA2G5"
"calcium ion homeostasis (GO:0055074)"	"20/274"	0.245842	0.754961	0.703205	-0.197663	"NMB;OXTR;CALCA;EPHX2;CHRNA7;PRKCE;RAP1GDS1;CACNA1A;PRKCA;ADRA1A;MCHR1;FGF2;SLC25A27;GNG3;TBXA2R;PLCE1;PDE6B;PVALB;CD55;SNCA"
"cellular ion homeostasis (GO:0006873)"	"26/402"	0.409721	0.889041	1.6889	-0.198634	"OXTR;CALCA;CHRNA7;RAP1GDS1;CACNA1A;ADRA1A;MCHR1;FGF2;NR3C2;SLC25A27;GNG3;ATP7B;TBXA2R;FTH1;PLCE1;ENPP1;PDE6B;CD55;PRNP;NMB;EPHX2;PRKCE;PRKCA;ATP1B2;MT3;PVALB"
"regulation of MAP kinase activity (GO:0043405)"	"20/273"	0.241146	0.751431	0.697339	-0.199283	"EPHA4;TNXB;NTRK3;CHRNA7;TGFA;PRKCA;HMGCR;BMP7;FGF2;MAPK8IP3;ADRA2A;DUSP14;MAPK8IP1;GNG3;SFRP5;PLCE1;KRAS;AJUBA;MAP2K6;MAPK3"
"phosphatidylinositol metabolic process (GO:0046488)"	"9/125"	0.3622	0.889041	1.70214	-0.200192	"PLA2G16;PLA2G2D;PIGQ;PIP4K2A;PIK3C2G;PLA2G5;PIK3R1;PLCB1;FGF2"
"response to oxidative stress (GO:0006979)"	"21/290"	0.249664	0.757248	0.720216	-0.200266	"EGLN1;PRNP;DHCR24;SOD3;DHRS2;MT3;PARK2;SIRT2;FOXO1;GNAO1;NR4A2;PINK1;ANGPTL7;ALS2;RCAN2;UCP3;CAT;CPEB2;PDK2;HSPA1A;SNCA"
"palate development (GO:0060021)"	"4/78"	0.699523	0.967896	6.13858	-0.200303	"FRAS1;INSIG1;COL11A2;ACVR2B"
"branching morphogenesis of an epithelial tube (GO:0048754)"	"10/141"	0.366472	0.889041	1.70652	-0.200707	"SLC12A2;SEMA5A;WNT6;MYCN;WT1;CTNNBIP1;KRAS;BMP7;FGF2;EPHA2"
"positive regulation of protein serine/threonine kinase activity (GO:0071902)"	"17/257"	0.404809	0.889041	1.71297	-0.201466	"EPHA4;NTRK3;CHRNA7;IGF2;TGFA;FGF2;MAPK8IP3;ADRA2A;GNG3;RGCC;ALS2;PLCE1;KRAS;AJUBA;MAP2K6;SNCA;MAPK3"
"glycerophospholipid biosynthetic process (GO:0046474)"	"14/178"	0.213193	0.710605	0.589873	-0.201523	"PLA2G2D;PCYT2;PIGQ;MBOAT1;LCAT;PIK3C2G;PLA2G5;PIK3R1;FGF2;PLA2G16;PHOSPHO1;PIP4K2A;CHPT1;AJUBA"
"positive regulation of fat cell differentiation (GO:0045600)"	"5/38"	0.0980979	0.592173	0.385633	-0.202055	"FRZB;RARRES2;ZBTB16;CREBL2;METRNL"
"lipid transport (GO:0006869)"	"13/193"	0.402205	0.889041	1.7199	-0.202281	"STARD4;NMB;PRKAB2;SLMO1;OSBPL5;LCAT;PLA2G5;ACACA;SELM;PPARA;ABCG4;LDLR;MFSD2A"
"negative regulation of protein serine/threonine kinase activity (GO:0071901)"	"10/118"	0.19951	0.707792	0.58828	-0.203312	"CDKN1C;CDKN1A;CDKN1B;PRKAR2B;SFRP5;PRKCA;HMGCR;BMP7;MAPK8IP1;DUSP14"
"cellular carbohydrate metabolic process (GO:0044262)"	"13/165"	0.222395	0.727058	0.646864	-0.206187	"EPM2A;COLGALT2;G6PC;SORD;PYGM;GDPD3;ADRB1;PER2;GK5;LDHB;PPIP5K1;NHLRC1;PFKM"
"purine ribonucleotide biosynthetic process (GO:0009152)"	"9/126"	0.370436	0.889041	1.75382	-0.20627	"PANK3;PANK1;NME3;AK3;AK5;ADCY1;ADCY8;ACACA;PAPSS1"
"inner ear morphogenesis (GO:0042472)"	"3/60"	0.708647	0.970403	6.97971	-0.209695	"FZD3;INSIG1;OTOP1"
"actin filament organization (GO:0007015)"	"12/150"	0.21999	0.722027	0.645086	-0.2101	"FHOD3;MYO1B;GSN;FAT1;FSCN1;SPIRE2;NEDD9;FMN2;SHROOM1;PPP1R9A;SORBS3;PACSIN1"
"sensory perception of light stimulus (GO:0050953)"	"14/198"	0.332121	0.857219	1.36653	-0.210532	"CHRNB2;BBS2;LAMC3;CRYBB1;PAX6;EML2;RIMS1;BFSP2;CDH3;SFRP5;MYO3A;CLDN19;BBS9;PDE6B"
"cellular response to radiation (GO:0071478)"	"9/126"	0.370436	0.889041	1.80261	-0.212008	"CDKN1A;MME;FNTB;CRY2;PDE6B;PRKCA;PIK3R1;TRPM3;CERS1"
"vesicle organization (GO:0016050)"	"9/126"	0.370436	0.889041	1.80876	-0.212732	"PLEKHF1;RAB3A;NSG2;ALS2;SORT1;SYP;SNAP91;GNAI1;GPIHBP1"
"nitrogen compound transport (GO:0071705)"	"32/464"	0.268984	0.774057	0.833374	-0.213436	"SLC48A1;SNAP25;RAB3A;SLC22A2;SLC43A1;CACNA1A;SLC7A13;SLC1A5;SLC6A1;CPLX1;PARK2;SLC7A2;ACACA;RIMS2;RIMS1;SLC25A29;PCLO;KIF5C;SLC19A3;SLC25A23;SNCA;SLC12A2;PRKAB2;SLC15A2;SLC36A2;SLC6A15;ACVR2B;DISP1;SLC7A4;SLC7A5;VAMP2;RAPGEF4"
"calcium ion transport (GO:0006816)"	"15/215"	0.341492	0.862451	1.44579	-0.213944	"CAMK2B;CHRNB2;GPM6A;RAMP3;CHRNA7;PRKCE;CACNA1A;ADRA1A;FGF2;GRIN2B;CACNB1;CACNB3;IL1RAPL1;CACNA1S;TRPM3"
"secretion by cell (GO:0032940)"	"28/415"	0.324048	0.842098	1.24674	-0.214264	"SNAP25;SPARC;RAB3A;SLC22A2;NRXN2;CACNA1A;ABAT;DOC2B;PCSK6;SLC6A1;PCSK5;CPLX1;PCSK4;RIMS2;SCAMP5;RIMS1;PCLO;SNCG;PPFIA3;IGF2;PRSS12;ACVR2B;ALDH5A1;SELM;VAMP1;CD9;VAMP2;RAPGEF4"
"regulation of protein serine/threonine kinase activity (GO:0071900)"	"28/416"	0.328404	0.849375	1.31603	-0.214847	"CDKN1C;CDKN1A;TNXB;CDKN1B;CHRNA7;TGFA;HMGCR;FGF2;DUSP14;GNG3;PRKAR2B;PLCE1;MAP2K6;SNCA;MAPK3;EPHA4;NTRK3;IGF2;PRKCA;BMP7;MAPK8IP3;ADRA2A;MAPK8IP1;RGCC;ALS2;SFRP5;KRAS;AJUBA"
"regulation of nucleocytoplasmic transport (GO:0046822)"	"12/178"	0.408127	0.889041	1.83371	-0.215667	"APC2;SEMA5A;KANK1;CDKN1A;JUP;ERBB4;CDH1;SFRP5;MXI1;CHP2;PTPN14;BMP7"
"morphogenesis of a branching epithelium (GO:0061138)"	"11/162"	0.40698	0.889041	1.83883	-0.216268	"SLC12A2;SEMA5A;WNT6;MYCN;SPINT1;WT1;CTNNBIP1;KRAS;BMP7;FGF2;EPHA2"
"membrane lipid metabolic process (GO:0006643)"	"11/162"	0.40698	0.889041	1.84033	-0.216445	"NEU2;FA2H;CERS4;ELOVL1;ALDH5A1;GAL3ST1;PPM1L;PIGQ;ST8SIA5;DEGS2;CERS1"
"regulation of behavior (GO:0050795)"	"13/166"	0.228212	0.730241	0.690747	-0.217158	"SEMA5A;CHRNB2;ANGPT2;NTRK3;RARRES2;ADAM10;IL16;PRKCA;F3;PER3;ADORA1;JAM3;PLXNA3"
"regulation of epithelial cell migration (GO:0010632)"	"9/129"	0.395234	0.889041	1.86994	-0.219927	"SEMA5A;ANGPT2;SPARC;RGCC;PRKCE;EMP2;PRKCA;FGF2;EPHA2"
"negative regulation of cellular component movement (GO:0051271)"	"14/183"	0.241121	0.751431	0.770235	-0.220115	"SEMA5A;KANK1;PTPRU;ANGPT2;CDKN1B;SEMA6D;MAGI2;ABHD6;PODN;FGF2;RGCC;ADORA1;PLCB1;PLXNA3"
"response to light stimulus (GO:0009416)"	"23/322"	0.256392	0.759219	0.800849	-0.220606	"CHRNB2;NLGN3;CDKN1A;OPN3;HMGCS1;MME;ELOVL4;PLEKHB1;PRKCA;HMGCR;PIK3R1;PER1;FBXL21;CAT;FNTB;CRY2;PDE6B;NPHP4;KRAS;AGRN;LDLR;TRPM3;CERS1"
"cellular hormone metabolic process (GO:0034754)"	"5/95"	0.686388	0.961198	5.58152	-0.220886	"SULT1A1;SRD5A1;ALDH1A1;HSD17B7;DHRS2"
"regulation of alpha-beta T cell differentiation (GO:0046637)"	"2/42"	0.727081	0.976212	9.17572	-0.220908	"ITPKB;ZBTB16"
"odontogenesis of dentin-containing tooth (GO:0042475)"	"7/69"	0.144862	0.641233	0.497315	-0.220988	"WNT6;ITGB4;FST;SCN5A;BMP7;ACVR2B;FGF4"
"epithelial cell differentiation (GO:0030855)"	"17/303"	0.663823	0.948896	4.2535	-0.223123	"FN3K;GSTK1;TAGLN;THRB;NTRK3;PAX6;SYNE4;KLF15;BMP7;ACVR2B;FA2H;BDH2;ERBB4;WT1;HEY2;ALDOC;EPHA2"
"androgen receptor signaling pathway (GO:0030521)"	"2/42"	0.727081	0.976212	9.27037	-0.223187	"AR;GRIP1"
"positive regulation of protein catabolic process (GO:0045732)"	"9/130"	0.403517	0.889041	1.90503	-0.224055	"CDKN1B;CREBRF;PACSIN3;PRICKLE1;ADRA2A;PARK2;SIRT2;NKD1;FOXO1"
"protein localization to membrane (GO:0072657)"	"20/276"	0.255347	0.758571	0.815504	-0.225339	"BBS2;NLGN1;PLEKHF1;RAMP3;MUSK;MAGI2;LRRC4;CACNA1A;NRXN2;CACNB1;PACS2;CDH1;LRRTM4;PALM;DOK7;ADORA1;SCN3B;AGRN;VAMP2;PACSIN1"
"positive regulation of response to wounding (GO:1903036)"	"9/130"	0.403517	0.889041	1.92003	-0.225818	"C3;VTN;KANK1;GPRC5B;NTRK3;PRKCE;PRKCA;F3;ADRA2A"
"regulation of cell division (GO:0051302)"	"13/234"	0.665803	0.950141	4.42222	-0.226175	"CAMK2B;PRKCE;IGF2;TGFA;FGF1;BMP7;FGF2;SIRT2;FGF4;RGCC;ZFYVE19;CAT;PLCB1"
"regulation of interleukin-1 production (GO:0032652)"	"2/42"	0.727081	0.976212	9.41814	-0.226745	"CALCA;CHRNA7"
"termination of signal transduction (GO:0023021)"	"2/42"	0.727081	0.976212	9.42734	-0.226966	"RGS11;RGS7"
"icosanoid biosynthetic process (GO:0046456)"	"2/42"	0.727081	0.976212	9.45889	-0.227726	"PLA2G5;FADS1"
"fatty acid derivative biosynthetic process (GO:1901570)"	"2/42"	0.727081	0.976212	9.48383	-0.228326	"PLA2G5;FADS1"
"positive regulation of intracellular transport (GO:0032388)"	"12/217"	0.668389	0.950141	4.46716	-0.228473	"SEMA5A;KANK1;CXCL11;P2RX5;CHRM1;JUP;ERBB4;CDH1;CHP2;CREBRF;VAMP2;SNCA"
"regulation of ATPase activity (GO:0043462)"	"2/42"	0.727081	0.976212	9.49	-0.228475	"RAB3A;ATP1B2"
"regulation of ATP catabolic process (GO:1903289)"	"2/42"	0.727081	0.976212	9.49259	-0.228537	"RAB3A;ATP1B2"
"negative regulation of fat cell differentiation (GO:0045599)"	"5/39"	0.105745	0.592173	0.438236	-0.229617	"CCDC85B;INSIG1;ENPP1;FOXO1;SIRT2"
"cell division (GO:0051301)"	"9/131"	0.411802	0.889041	1.95352	-0.229757	"PARD6B;ZFYVE19;ZBTB16;PRKCE;PARD6G;EVI5;GNAI1;SPG20;SEPT3"
"regulation of cell shape (GO:0008360)"	"8/112"	0.383251	0.889041	1.98873	-0.233899	"PALMD;PALM;CDC42EP3;MYH14;CDC42EP1;PLXNB1;S100B;SLC26A5"
"cellular calcium ion homeostasis (GO:0006874)"	"19/261"	0.256291	0.759219	0.851772	-0.234633	"NMB;OXTR;CALCA;EPHX2;CHRNA7;PRKCE;RAP1GDS1;CACNA1A;PRKCA;ADRA1A;MCHR1;FGF2;SLC25A27;GNG3;TBXA2R;PLCE1;PDE6B;PVALB;CD55"
"organelle localization (GO:0051640)"	"7/129"	0.669621	0.950141	4.6	-0.235267	"BBS2;TMEM201;NLGN1;DAB1;RHOT1;MAPT;CDC42BPA"
"negative regulation of Ras protein signal transduction (GO:0046580)"	"5/38"	0.0980979	0.592173	0.450389	-0.235985	"KANK1;MYOC;STMN3;RASAL2;ADRA1A"
"visual perception (GO:0007601)"	"14/195"	0.313229	0.830993	1.27877	-0.236744	"CHRNB2;BBS2;LAMC3;CRYBB1;PAX6;EML2;RIMS1;BFSP2;CDH3;SFRP5;MYO3A;CLDN19;BBS9;PDE6B"
"regulation of smooth muscle cell proliferation (GO:0048660)"	"4/77"	0.69029	0.961198	5.9931	-0.237174	"OGN;CTNNBIP1;HMGCR;NDRG2"
"positive regulation of cytosolic calcium ion concentration (GO:0007204)"	"12/152"	0.232204	0.730241	0.756482	-0.237823	"GNG3;NMB;OXTR;CALCA;TBXA2R;PRKCE;CACNA1A;PLCE1;MCHR1;ADRA1A;FGF2;CD55"
"regulation of cellular component size (GO:0032535)"	"12/165"	0.317163	0.837853	1.34473	-0.237899	"SEMA5A;FHOD3;KANK1;SPTBN5;GSN;DEPTOR;ALS2;PRKCE;NEFL;NEFM;FMN2;SPTB"
"negative regulation of neuron death (GO:1901215)"	"12/155"	0.251008	0.757248	0.856442	-0.238146	"NR4A2;CNTFR;NRBP2;PINK1;CNTF;CACNA1A;NEFL;KRAS;PPARA;MT3;PARK2;SNCA"
"peptidyl-tyrosine modification (GO:0018212)"	"12/154"	0.244678	0.754961	0.84749	-0.23822	"EPHA4;EPHA6;MUSK;ERBB4;NTRK3;NEK1;TESK2;AATK;EPHB1;EPHA2;MAPK3;MAP2K6"
"multicellular organismal development (GO:0007275)"	"26/453"	0.644653	0.940436	3.8811	-0.238344	"GGNBP1;HLF;PLEKHB1;FMN2;FGF1;ARVCF;EVI5;PLXNA3;PAQR8;PAQR7;MUSK;SORT1;IGF2;SSC5D;SHISA3;PAX6;EBF4;TDRD6;DLK1;MTURN;DKK3;TMEFF1;PRR15;RADIL;CHST2;EPHA2"
"regulation of oxidoreductase activity (GO:0051341)"	"4/77"	0.69029	0.961198	6.04466	-0.239214	"CDH3;KRAS;MT3;SNCA"
"heart development (GO:0007507)"	"13/167"	0.23409	0.733093	0.772069	-0.239714	"OXTR;SPARC;KCNJ8;PCSK5;ADRA1A;ACVR2B;RIPPLY3;ERBB4;WT1;PLCE1;ALPK3;PPARA;RXRG"
"peptidyl-tyrosine phosphorylation (GO:0018108)"	"12/152"	0.232204	0.730241	0.763852	-0.24014	"EPHA4;EPHA6;MUSK;ERBB4;NTRK3;NEK1;TESK2;AATK;EPHB1;EPHA2;MAPK3;MAP2K6"
"cellular metal ion homeostasis (GO:0006875)"	"25/361"	0.292749	0.800344	1.07931	-0.240376	"OXTR;CALCA;CHRNA7;RAP1GDS1;CACNA1A;ADRA1A;MCHR1;FGF2;NR3C2;SLC25A27;GNG3;ATP7B;TBXA2R;FTH1;PLCE1;PDE6B;CD55;PRNP;NMB;EPHX2;PRKCE;PRKCA;ATP1B2;MT3;PVALB"
"response to drug (GO:0042493)"	"25/354"	0.262112	0.765681	0.905217	-0.241683	"BCAR3;OXTR;CDKN1A;CDKN1B;TGFA;WFDC1;ABAT;ADCY1;ADRA1A;AACS;SRR;CDH3;TBXA2R;CDH1;SNCG;MAP2K6;SNCA;ABCA2;HMGCS1;IGF2;MT3;GNAO1;DAB1;LOX;CERS1"
"positive regulation of cytokine-mediated signaling pathway (GO:0001961)"	"1/24"	0.771913	0.985678	16.8197	-0.242639	"PARK2"
"lipid catabolic process (GO:0016042)"	"17/232"	0.263066	0.766953	0.915929	-0.243023	"PLA2G2D;FAAH;IRS1;HSD17B14;PLA2G5;CYP46A1;MT3;SIRT2;CYP39A1;NEU2;PLA2G16;PLCB4;BDH2;ADORA1;ENPP2;PLCE1;PLCB1"
"positive regulation of homeostatic process (GO:0032846)"	"7/130"	0.67707	0.950141	4.75516	-0.243203	"CXCL11;TMEM27;P2RX5;ISG15;METRNL;SNCA;HSPA1A"
"rhythmic process (GO:0048511)"	"18/252"	0.288326	0.798474	1.08227	-0.24357	"CHRNB2;EGR2;HLF;NTRK3;CHRNA7;RORC;ADCY1;CIART;PER2;PER1;FBXL21;PER3;DBP;DMC1;CRY2;ADORA1;SLIT3;PPARA"
"developmental maturation (GO:0021700)"	"12/154"	0.244678	0.754961	0.86735	-0.243803	"CDKN1C;NR4A2;BFSP2;RAB3A;PALM;DMC1;CACNA1A;CEND1;SYP;RECK;PCSK4;SHANK1"
"positive regulation of secretion by cell (GO:1903532)"	"18/247"	0.262222	0.765681	0.913729	-0.243956	"CHRNB2;NLGN1;OXTR;NMB;RAB3A;PRKCE;ILDR1;ADRB1;DOC2B;MYRIP;AACS;SCAMP5;PINK1;TMEM27;RGCC;PLCB1;PFKM;SNCA"
"negative regulation of cell-cell adhesion (GO:0022408)"	"2/41"	0.715233	0.973858	9.25286	-0.24511	"RGCC;CDH1"
"feeding behavior (GO:0007631)"	"8/87"	0.178014	0.688955	0.658783	-0.245449	"CHRNB2;ACE2;CNTFR;OXTR;CALCA;NPY1R;MCHR1;GRIN2B"
"cellular cation homeostasis (GO:0030003)"	"25/389"	0.424541	0.889041	2.08952	-0.245752	"OXTR;CALCA;CHRNA7;RAP1GDS1;CACNA1A;ADRA1A;MCHR1;FGF2;NR3C2;SLC25A27;GNG3;ATP7B;TBXA2R;FTH1;PLCE1;PDE6B;CD55;PRNP;NMB;EPHX2;PRKCE;PRKCA;ATP1B2;MT3;PVALB"
"positive regulation of ERK1 and ERK2 cascade (GO:0070374)"	"8/115"	0.40976	0.889041	2.09969	-0.246949	"ERBB4;PRKCA;HMGCR;ADRA1A;FGF2;MT3;FGF4;MAPK3"
"negative regulation of protein modification process (GO:0031400)"	"26/407"	0.433496	0.889041	2.10558	-0.247641	"CDKN1C;CDKN1A;CDKN1B;PELI3;HMGCR;PARK2;DUSP14;ZFYVE28;DEPTOR;CAMK2N1;PRKAR2B;ENPP1;SNCA;SNTA1;PRNP;NTRK3;PRKCA;ISG15;DUSP26;KLF15;BMP7;SIRT2;MAPK8IP1;PER2;SFRP5;HSPA1A"
"negative regulation of peptidase activity (GO:0010466)"	"15/230"	0.435385	0.889041	2.10659	-0.24776	"ITIH5;SERPIND1;WFDC1;DHCR24;MT3;C4B;C3;VTN;NR4A1;PCSK1N;SPINT1;COL4A3;SPOCK3;RECK;SNCA"
"regulation of muscle cell differentiation (GO:0051147)"	"10/122"	0.226102	0.730241	0.790138	-0.248404	"CDH2;COL14A1;HEY2;ADRB1;CTNNA2;FOXO4;PRICKLE1;PLCB1;CDON;MAP2K6"
"organ morphogenesis (GO:0009887)"	"28/405"	0.281543	0.783153	1.02079	-0.249508	"CNTF;THRB;ITGB4;COL11A2;FGF2;FGF4;WNT6;NLRP5;SLIT3;SCN5A;CTNNA2;EPHB1;MAPK3;NEK8;GAMT;BBS2;TLE2;LEFTY1;FST;IGF2;LAMB1;PAX6;ACVR2B;BMP7;MAPK8IP3;FRAS1;MYCN;COL8A2"
"regulation of release of cytochrome c from mitochondria (GO:0090199)"	"2/41"	0.715233	0.973858	9.48369	-0.251224	"PINK1;PARK2"
"pattern specification process (GO:0007389)"	"22/385"	0.645463	0.940436	4.09455	-0.251453	"SEMA5A;CCDC39;LEFTY1;TCF7L1;EGR2;SMARCD3;ZBTB16;FST;CTNNBIP1;PAX6;PCSK6;PCSK5;ACVR2B;CELSR2;BMP7;DISP1;WNT6;WT1;DAAM2;ERBB4;HEY2;CDON"
"protein maturation (GO:0051604)"	"16/222"	0.291699	0.800344	1.1292	-0.251489	"CDKN1B;MME;DHCR24;PCSK6;PCSK5;F3;PRSS12;TSPAN33;DISP1;ACE2;BACE2;PCSK1N;COL4A3;SCG5;CORIN;SNCA"
"purine nucleoside biosynthetic process (GO:0042451)"	"7/95"	0.368885	0.889041	2.13883	-0.251552	"PANK3;PANK1;NME3;AK3;AK5;ACACA;PAPSS1"
"positive regulation of nuclear division (GO:0051785)"	"6/55"	0.135895	0.633617	0.552461	-0.252094	"CAMK2B;RGCC;IGF2;TGFA;PLCB1;SIRT2"
"purine ribonucleoside biosynthetic process (GO:0046129)"	"7/95"	0.368885	0.889041	2.14407	-0.252168	"PANK3;PANK1;NME3;AK3;AK5;ACACA;PAPSS1"
"neuron differentiation (GO:0030182)"	"16/222"	0.291699	0.800344	1.13443	-0.252652	"FZD3;GRID2;RTN1;ZC4H2;NTRK3;CACNA1A;CEND1;CHD5;NKD1;NR4A2;WNT6;NRBP2;ERBB4;IL1RAPL1;RXRG;EPHA2"
"reproductive structure development (GO:0048608)"	"15/265"	0.645584	0.940436	4.12133	-0.253097	"CDKN1C;EGLN1;FZD3;HMGCS1;FST;DHCR24;CYR61;AR;NSDHL;FRZB;WT1;SFRP5;DMC1;HEY2;COL9A3"
"peptide transport (GO:0015833)"	"7/72"	0.166781	0.673394	0.640326	-0.253201	"RIMS2;SLC15A2;PCLO;ACVR2B;CPLX1;RAPGEF4;DISP1"
"tissue morphogenesis (GO:0048729)"	"23/358"	0.430706	0.889041	2.15355	-0.253283	"SLC12A2;EGLN1;SEMA5A;CRYGS;CCDC39;TCF7L1;JUP;CTNNBIP1;KLHL3;CYP7B1;BMP7;FGF2;WNT6;FRAS1;MYCN;SPINT1;WT1;FRZB;SFRP5;HEY2;KRAS;FREM2;EPHA2"
"brain development (GO:0007420)"	"14/187"	0.264439	0.770358	0.971644	-0.253502	"TCF7L1;EGR2;HMGCS1;CTTNBP2;CADM2;AATK;HNMT;SRR;FRZB;SFRP5;CD9;PHGDH;MACROD2;PLCB1"
"cell morphogenesis involved in differentiation (GO:0000904)"	"10/147"	0.413305	0.889041	2.15876	-0.253895	"CDH1;WT1;LAMC3;RILPL1;HEY2;LECT1;LAMB1;RADIL;BMP7;EPHA2"
"negative regulation of intracellular transport (GO:0032387)"	"9/104"	0.200168	0.708315	0.738474	-0.254675	"APC2;CALCA;INSIG1;SFRP5;MPV17L;MXI1;NOS1;MAPT;BMP7"
"positive regulation of blood coagulation (GO:0030194)"	"1/24"	0.771913	0.985678	17.6564	-0.254709	"F3"
"mesenchymal cell development (GO:0014031)"	"1/24"	0.771913	0.985678	17.6598	-0.254759	"HEY2"
"tube development (GO:0035295)"	"11/164"	0.421847	0.889041	2.16825	-0.255012	"OXTR;DAB1;WT1;ITGB4;RARRES2;CAT;SMAD9;PHGDH;PCSK5;BMP7;EPHA2"
"negative regulation of binding (GO:0051100)"	"7/95"	0.368885	0.889041	2.16962	-0.255173	"PER2;HEY2;CTNNBIP1;IFIT1;PPARA;PTPRF;MAPK3"
"regulation of chemotaxis (GO:0050920)"	"10/120"	0.212635	0.710296	0.746042	-0.255202	"SEMA5A;ANGPT2;NTRK3;RARRES2;ADAM10;IL16;PRKCA;F3;PLXNA3;JAM3"
"positive regulation of hemostasis (GO:1900048)"	"1/24"	0.771913	0.985678	17.7224	-0.255662	"F3"
"positive regulation of lymphocyte migration (GO:2000403)"	"1/24"	0.771913	0.985678	17.724	-0.255685	"ADAM10"
"smoothened signaling pathway (GO:0007224)"	"7/72"	0.166781	0.673394	0.647279	-0.25595	"EVC2;NSDHL;IQUB;PAX6;PTPDC1;DISP1;CDON"
"chondrocyte differentiation (GO:0002062)"	"2/41"	0.715233	0.973858	9.6673	-0.256088	"COL11A2;PRKCA"
"regulation of I-kappaB kinase/NF-kappaB signaling (GO:0043122)"	"12/213"	0.644563	0.940436	4.17897	-0.256637	"PER1;GPRC5B;PINK1;NDFIP2;PRKCE;TNFRSF19;PELI2;S100B;BMP7;AJUBA;LURAP1;PARK2"
"negative regulation of embryonic development (GO:0045992)"	"1/24"	0.771913	0.985678	17.7952	-0.256712	"BMP7"
"primary alcohol metabolic process (GO:0034308)"	"2/41"	0.715233	0.973858	9.69225	-0.256749	"ACSS2;ALDH1A1"
"regulation of inflammatory response (GO:0050727)"	"16/247"	0.440996	0.889041	2.18392	-0.256855	"CALCA;MVK;CHRNA7;PRKCA;METRNL;SLC7A2;C2;C4B;C3;PER1;ACE2;VTN;GPRC5B;ADORA1;MASP1;CD55"
"regulation of response to wounding (GO:1903034)"	"24/347"	0.29973	0.803523	1.17515	-0.257063	"KANK1;EPHA4;CALCA;MVK;NTRK3;PRKCE;CHRNA7;PRKCA;HMGCR;METRNL;F3;FGF2;ADRA2A;SLC7A2;C2;C4B;C3;PER1;ACE2;VTN;GPRC5B;ADORA1;MASP1;CD55"
"actin cytoskeleton reorganization (GO:0031532)"	"2/41"	0.715233	0.973858	9.71842	-0.257442	"SIPA1L1;CDC42BPA"
"cGMP metabolic process (GO:0046068)"	"1/24"	0.771913	0.985678	17.8583	-0.257622	"PDE11A"
"receptor metabolic process (GO:0043112)"	"7/71"	0.159317	0.670451	0.644454	-0.257656	"ACE2;CALCA;FUT8;RAMP3;ALS2;AGRN;SNCA"
"positive regulation of CD4-positive	alpha-beta T cell activation (GO:2000516)"	"1/24"	0.771913	0.985678	17.8667	-0.257744
"positive regulation of MAP kinase activity (GO:0043406)"	"13/197"	0.429408	0.889041	2.19545	-0.258211	"EPHA4;NTRK3;CHRNA7;TGFA;FGF2;MAPK8IP3;ADRA2A;GNG3;PLCE1;KRAS;AJUBA;MAP2K6;MAPK3"
"purine nucleotide biosynthetic process (GO:0006164)"	"9/132"	0.420086	0.889041	2.20556	-0.259399	"PANK3;PANK1;NME3;AK3;ADCY1;AK5;ADCY8;ACACA;PAPSS1"
"cellular response to abiotic stimulus (GO:0071214)"	"13/232"	0.654393	0.940436	4.23933	-0.260343	"CDKN1A;MME;IGF2;PRKCA;PIK3R1;FNTB;PALM;CRY2;SNCG;PDE6B;TRPM3;CERS1;MAPK3"
"osteoblast differentiation (GO:0001649)"	"7/98"	0.397435	0.889041	2.22163	-0.26129	"MYOC;FASN;LRRC17;CAT;IGF2;CYR61;EPHA2"
"establishment of chromosome localization (GO:0051303)"	"1/24"	0.771913	0.985678	18.15	-0.26183	"FMN2"
"positive regulation of cell migration (GO:0030335)"	"18/280"	0.445288	0.889041	2.22983	-0.262255	"SEMA5A;SPARC;MYOC;IRS1;RARRES2;NTRK3;SEMA6D;PRKCE;ADAM10;LAMB1;PRKCA;PIK3R1;FGF1;F3;FGF2;CYR61;ADRA2A;VTN"
"negative regulation of microtubule polymerization (GO:0031115)"	"4/10"	0.00677416	0.166889	0.14668	-0.26262	"CLIP3;STMN1;EML2;SNCA"
"cellular response to glucagon stimulus (GO:0071377)"	"5/38"	0.0980979	0.592173	0.503086	-0.263596	"GNG3;GNG2;PRKAR2B;ADCY1;ADCY8"
"negative regulation of cell migration (GO:0030336)"	"11/166"	0.43671	0.889041	2.24674	-0.264243	"PTPRU;KANK1;RGCC;ANGPT2;SEMA6D;MAGI2;ADORA1;ABHD6;PLCB1;PODN;FGF2"
"mitochondrion organization (GO:0007005)"	"10/179"	0.649415	0.940436	4.31325	-0.264883	"GGNBP1;PINK1;RHOT1;RAB3A;CNP;ERBB4;THEM4;MYH14;PARK2;SNCA"
"polysaccharide metabolic process (GO:0005976)"	"8/88"	0.185175	0.689633	0.713326	-0.265069	"PER2;EPM2A;COLGALT2;G6PC;CHST1;NHLRC1;PYGM;ADRB1"
"response to purine-containing compound (GO:0014074)"	"9/132"	0.420086	0.889041	2.25905	-0.265692	"EGR2;SPARC;HMGCS1;WT1;BCKDHB;PLA2G5;SLC6A1;RAPGEF3;AACS"
"positive regulation of stress fiber assembly (GO:0051496)"	"5/39"	0.105745	0.592173	0.507408	-0.26586	"ARHGEF10;RGCC;MYOC;SORBS3;RAPGEF3"
"regulation of endothelial cell proliferation (GO:0001936)"	"8/88"	0.185175	0.689633	0.721243	-0.268011	"SEMA5A;NR4A1;SPARC;RGCC;LECT1;PRKCA;F3;FGF2"
"cardiac ventricle morphogenesis (GO:0003208)"	"1/24"	0.771913	0.985678	18.5856	-0.268114	"HEY2"
"positive regulation of response to biotic stimulus (GO:0002833)"	"1/24"	0.771913	0.985678	18.5975	-0.268286	"PRKCA"
"carbohydrate catabolic process (GO:0016052)"	"10/120"	0.212635	0.710296	0.784548	-0.268374	"GK5;NEU2;LDHB;FUT8;G6PC;SORD;PYGM;ADRB1;ALDOC;PFKM"
"heparan sulfate proteoglycan metabolic process (GO:0030201)"	"1/24"	0.771913	0.985678	18.6733	-0.26938	"HS3ST5"
"negative regulation of cellular catabolic process (GO:0031330)"	"8/145"	0.65684	0.942859	4.57954	-0.269451	"EGLN1;NRBP2;FHIT;CPEB2;SVIP;MT3;SIRT2;PTPN3"
"negative regulation of protein processing (GO:0010955)"	"20/316"	0.465252	0.894075	2.40836	-0.269655	"ITIH5;SERPIND1;WFDC1;DHCR24;FHIT;MT3;SVIP;C4B;C3;NR4A1;VTN;PCSK1N;SPINT1;COL4A3;SPOCK3;MASP1;RECK;CD55;PTPN3;SNCA"
"negative regulation of protein maturation (GO:1903318)"	"20/316"	0.465252	0.894075	2.41087	-0.269935	"ITIH5;SERPIND1;WFDC1;DHCR24;FHIT;MT3;SVIP;C4B;C3;VTN;NR4A1;PCSK1N;SPINT1;COL4A3;SPOCK3;MASP1;RECK;CD55;PTPN3;SNCA"
"regulation of striated muscle contraction (GO:0006942)"	"6/54"	0.128347	0.610627	0.54929	-0.270948	"ADORA1;ADRB1;CASQ1;NOS1;SCN5A;ADRA1A"
"regulation of wound healing (GO:0061041)"	"8/107"	0.339327	0.862451	1.83211	-0.271111	"VTN;KANK1;PRKCE;PRKCA;HMGCR;FGF2;F3;ADRA2A"
"filopodium assembly (GO:0046847)"	"1/24"	0.771913	0.985678	18.7949	-0.271134	"ITGB4"
"positive regulation of growth (GO:0045927)"	"14/189"	0.276388	0.774057	1.05915	-0.27126	"LGI1;SEMA5A;BBS2;CDKL5;NTRK3;ADAM10;ADRB1;FGF2;ERBB4;WT1;HEY2;MAPT;PLCB1;AGRN"
"negative regulation of protein kinase activity (GO:0006469)"	"14/189"	0.276388	0.774057	1.0594	-0.271324	"CDKN1C;CDKN1A;CDKN1B;PRKCA;HMGCR;DUSP26;BMP7;MAPK8IP1;DUSP14;ZFYVE28;DEPTOR;PRKAR2B;CAMK2N1;SFRP5"
"response to extracellular stimulus (GO:0009991)"	"20/313"	0.448935	0.894064	2.42429	-0.271468	"CDKN1A;GSN;SPARC;HMGCS1;CHRNA7;BCKDHB;IGF2;HMGCR;BMP7;FOXO1;AACS;SIRT2;NR4A2;PCSK1N;TBXA2R;UCP3;CAT;PDK4;PDK2;FADS1"
"membrane lipid biosynthetic process (GO:0046467)"	"8/88"	0.185175	0.689633	0.732167	-0.27207	"CERS4;ELOVL1;GAL3ST1;PPM1L;PIGQ;ST8SIA5;DEGS2;CERS1"
"carbohydrate phosphorylation (GO:0046835)"	"1/24"	0.771913	0.985678	18.8813	-0.27238	"PFKM"
"leukotriene biosynthetic process (GO:0019370)"	"1/24"	0.771913	0.985678	18.9251	-0.273012	"PLA2G5"
"pyruvate metabolic process (GO:0006090)"	"7/71"	0.159317	0.670451	0.683142	-0.273123	"LDHB;SRR;PDP2;PDK4;ALDOC;PFKM;PDK2"
"exocytosis (GO:0006887)"	"15/233"	0.454311	0.894075	2.43951	-0.273142	"SNAP25;SPARC;RAB3A;IGF2;CACNA1A;PRSS12;CPLX1;PCSK4;RIMS2;SCAMP5;RIMS1;PCLO;CD9;VAMP2;RAPGEF4"
"response to nutrient (GO:0007584)"	"12/163"	0.303571	0.813129	1.32045	-0.273156	"GSN;SPARC;HMGCS1;TBXA2R;UCP3;CAT;BCKDHB;HMGCR;BMP7;FADS1;AACS;PDK2"
"establishment of pigment granule localization (GO:0051905)"	"1/24"	0.771913	0.985678	18.9473	-0.273332	"BBS2"
"phospholipid catabolic process (GO:0009395)"	"1/24"	0.771913	0.985678	18.9849	-0.273874	"ENPP2"
"regulation of protein targeting (GO:1903533)"	"11/167"	0.444133	0.889041	2.3315	-0.274212	"SEMA5A;APC2;KANK1;CDKN1A;JUP;CDH1;ERBB4;SFRP5;MXI1;CHP2;BMP7"
"cellular response to oxidative stress (GO:0034599)"	"11/148"	0.304585	0.815263	1.34369	-0.274441	"NR4A2;CAT;DHRS2;SOD3;CPEB2;MT3;SIRT2;FOXO1;PDK2;SNCA;HSPA1A"
"vesicle fusion (GO:0006906)"	"1/24"	0.771913	0.985678	19.1713	-0.276564	"GNAI1"
"positive regulation of substrate adhesion-dependent cell spreading (GO:1900026)"	"1/24"	0.771913	0.985678	19.1786	-0.276668	"MYOC"
"maintenance of protein location in cell (GO:0032507)"	"5/93"	0.669104	0.950141	5.42157	-0.277287	"JUP;MXI1;BICD1;CLASP2;SHANK1"
"specification of symmetry (GO:0009799)"	"6/54"	0.128347	0.610627	0.562501	-0.277464	"CCDC39;LEFTY1;DAAM2;PCSK6;ACVR2B;DISP1"
"positive regulation of proteasomal protein catabolic process (GO:1901800)"	"3/58"	0.68772	0.961198	7.02871	-0.278158	"PRICKLE1;PARK2;SIRT2"
"transition metal ion homeostasis (GO:0055076)"	"9/120"	0.321415	0.83916	1.59023	-0.278854	"PRNP;BDH2;ATP7B;SLC22A17;FTH1;LCN2;SFXN4;MT3;PARK2"
"cellular amine metabolic process (GO:0044106)"	"10/125"	0.246893	0.756172	1.00056	-0.279642	"PLA2G16;PLA2G2D;PHOSPHO1;SMOX;CHDH;MBOAT1;ENPP2;LCAT;CHPT1;PLA2G5"
"embryo implantation (GO:0007566)"	"5/39"	0.105745	0.592173	0.53405	-0.279819	"CALCA;NLRP5;LAMB1;RECK;PCSK5"
"cellular biogenic amine metabolic process (GO:0006576)"	"10/125"	0.246893	0.756172	1.00316	-0.280369	"PLA2G16;PLA2G2D;PHOSPHO1;SMOX;CHDH;ENPP2;MBOAT1;LCAT;CHPT1;PLA2G5"
"regulation of protein import into nucleus (GO:0042306)"	"11/143"	0.269648	0.774057	1.09688	-0.280922	"SEMA5A;APC2;KANK1;CDKN1A;JUP;CDH1;ERBB4;SFRP5;MXI1;CHP2;BMP7"
"cell growth (GO:0016049)"	"8/106"	0.330624	0.853941	1.77936	-0.280949	"NLGN3;AR;LEFTY1;SLC9A6;CACNA1A;SLIT3;MAPT;ADRA1A"
"regulation of cyclic nucleotide biosynthetic process (GO:0030802)"	"8/116"	0.418595	0.889041	2.39407	-0.281571	"CALCA;PALM;ADRB1;PRKCA;AKAP5;NOS1;RUNDC3A;ADRA2A"
"negative regulation of transferase activity (GO:0051348)"	"18/284"	0.468239	0.894075	2.52023	-0.282181	"CDKN1C;CDKN1A;CDKN1B;PRKCA;HMGCR;DUSP26;BMP7;PARK2;DUSP14;MAPK8IP1;ZFYVE28;DEPTOR;PIK3IP1;CAMK2N1;PRKAR2B;SFRP5;AJUBA;CERS1"
"glutamate metabolic process (GO:0006536)"	"1/24"	0.771913	0.985678	19.7733	-0.285248	"ALDH5A1"
"positive regulation of protein import into nucleus (GO:0042307)"	"6/80"	0.371838	0.889041	2.42853	-0.285623	"SEMA5A;KANK1;JUP;CDH1;ERBB4;CHP2"
"alpha-beta T cell activation (GO:0046631)"	"2/40"	0.702956	0.970403	9.51826	-0.285962	"SATB1;RORC"
"regulation of protein transport (GO:0051223)"	"22/379"	0.617642	0.931967	4.05906	-0.285993	"APC2;SEMA5A;KANK1;CDKN1A;NDFIP2;CHRM1;JUP;SSC5D;ADRB1;PTPN14;BMP7;SCAMP5;RGCC;FNDC1;SH3TC2;CDH1;ERBB4;SFRP5;MXI1;CHP2;CREBRF;VAMP2"
"negative regulation of small GTPase mediated signal transduction (GO:0051058)"	"5/39"	0.105745	0.592173	0.546638	-0.286415	"KANK1;MYOC;STMN3;RASAL2;ADRA1A"
"protein deacylation (GO:0035601)"	"5/39"	0.105745	0.592173	0.546678	-0.286436	"PER2;PER1;NACC2;HDAC11;SIRT2"
"cellular amino acid biosynthetic process (GO:0008652)"	"8/106"	0.330624	0.853941	1.81904	-0.287213	"GAMT;PNKD;SRR;CHDH;CARNS1;PHGDH;GPT;OPLAH"
"activation of MAPK activity (GO:0000187)"	"10/133"	0.305228	0.816405	1.41951	-0.287941	"GNG3;NTRK3;CHRNA7;PLCE1;TGFA;FGF2;MAPK8IP3;ADRA2A;MAPK3;MAP2K6"
"negative regulation of viral genome replication (GO:0045071)"	"2/40"	0.702956	0.970403	9.60159	-0.288465	"ISG15;IFIT1"
"negative regulation of locomotion (GO:0040013)"	"13/204"	0.476897	0.894075	2.57976	-0.288845	"SEMA5A;KANK1;PTPRU;ANGPT2;SEMA6D;MAGI2;ABHD6;PODN;FGF2;RGCC;ADORA1;PLCB1;PLXNA3"
"homophilic cell adhesion via plasma membrane adhesion molecules (GO:0007156)"	"11/142"	0.262819	0.766827	1.09414	-0.290486	"PTPRT;CADM3;CDH3;CDH2;PCDH9;CDH1;DCHS2;CLSTN1;FAT1;CELSR2;FREM2"
"negative regulation of cell motility (GO:2000146)"	"11/170"	0.46634	0.894075	2.59579	-0.290641	"KANK1;PTPRU;RGCC;ANGPT2;SEMA6D;MAGI2;ADORA1;ABHD6;PLCB1;PODN;FGF2"
"outflow tract morphogenesis (GO:0003151)"	"2/40"	0.702956	0.970403	9.71005	-0.291724	"HEY2;NPY1R"
"regulation of protein complex disassembly (GO:0043244)"	"6/80"	0.371838	0.889041	2.49535	-0.293482	"PER2;SEMA5A;SPTBN5;GSN;SPTB;CLASP2"
"regulation of bone remodeling (GO:0046850)"	"2/40"	0.702956	0.970403	9.7782	-0.293772	"CALCA;PDK4"
"iron ion homeostasis (GO:0055072)"	"5/92"	0.660232	0.947004	5.39594	-0.293821	"BDH2;SLC22A17;FTH1;LCN2;SFXN4"
"morphogenesis of a branching structure (GO:0001763)"	"11/170"	0.46634	0.894075	2.62744	-0.294184	"SLC12A2;SEMA5A;WNT6;MYCN;SPINT1;WT1;CTNNBIP1;KRAS;BMP7;FGF2;EPHA2"
"MAPK cascade (GO:0000165)"	"11/170"	0.46634	0.894075	2.63206	-0.294701	"ITPKB;OXTR;PPM1L;TNFRSF19;DUSP28;KRAS;MAPK8IP2;MAP3K13;MT3;MAPK3;MAP2K6"
"regulation of cellular response to growth factor stimulus (GO:0090287)"	"10/176"	0.629416	0.931967	4.21079	-0.296684	"CDKN1C;VTN;SLC9A6;TMEM204;HTRA3;ADAMTSL2;LECT1;NREP;UTRN;MT3"
"response to radiation (GO:0009314)"	"26/442"	0.59693	0.924121	3.7768	-0.298036	"NLGN3;CDKN1A;PLEKHB1;HMGCR;PIK3R1;FBXL21;FNTB;NEK1;NPHP4;PDE6B;LDLR;TRPM3;CHRNB2;ANGPT2;OPN3;HMGCS1;MME;ELOVL4;IGF2;PRKCA;PER1;CAT;CRY2;KRAS;AGRN;CERS1"
"regulation of cyclase activity (GO:0031279)"	"7/73"	0.174397	0.683402	0.78686	-0.299536	"CALCA;PALM;ADRB1;PRKCA;NOS1;RUNDC3A;ADRA2A"
"response to reactive oxygen species (GO:0000302)"	"8/141"	0.627313	0.931967	4.25243	-0.299617	"GNAO1;EGLN1;UCP3;CAT;SOD3;MT3;FOXO1;PDK2"
"epithelium development (GO:0060429)"	"15/256"	0.594866	0.924121	3.79969	-0.299843	"FZD3;SATB1;TNFRSF19;SMAD9;APCDD1;FGF1;BMP7;KRT83;NSDHL;FRZB;WT1;CAT;PHGDH;PPARA;EPHA2"
"glycolipid metabolic process (GO:0006664)"	"5/92"	0.660232	0.947004	5.5078	-0.299912	"NEU2;ALDH5A1;GAL3ST1;PIGQ;ST8SIA5"
"GTP catabolic process (GO:0006184)"	"15/243"	0.516801	0.903447	2.95843	-0.300391	"GBP6;GNAZ;RASL12;RAB3A;RASL11B;ATL1;TUBB4A;GNAI1;RAP1GAP;GNAO1;GNG3;RAB30;RHOT1;KRAS;RAB6B"
"carbohydrate derivative biosynthetic process (GO:1901137)"	"23/377"	0.526497	0.903447	2.95896	-0.300445	"COLGALT2;PANK3;GAL3ST1;PANK1;PIGQ;OMD;NME3;AK3;HS3ST5;AK5;ADCY1;ADCY8;ACACA;PAPSS1;OGN;CHST1;ST8SIA5;CMPK2;MVD;FMOD;AGRN;CHST2;ST3GAL3"
"sphingolipid metabolic process (GO:0006665)"	"10/128"	0.268322	0.774057	1.17394	-0.300658	"NEU2;FA2H;CERS4;ELOVL1;ALDH5A1;GAL3ST1;PPM1L;ST8SIA5;DEGS2;CERS1"
"nuclear import (GO:0051170)"	"4/75"	0.671226	0.950141	5.89392	-0.301445	"TMCO6;CRY2;PRICKLE1;PIK3R1"
"positive regulation of epithelial cell proliferation (GO:0050679)"	"11/144"	0.276533	0.774057	1.1808	-0.302415	"SEMA5A;NR4A1;CDH3;TGFA;LAMB1;PRKCA;SCN5A;FGF1;CYP7B1;F3;FGF2"
"regulation of purine nucleotide biosynthetic process (GO:1900371)"	"8/119"	0.445035	0.889041	2.57359	-0.302685	"CALCA;PALM;ADRB1;PRKCA;AKAP5;NOS1;RUNDC3A;ADRA2A"
"positive regulation of cyclic nucleotide biosynthetic process (GO:0030804)"	"6/82"	0.39263	0.889041	2.57396	-0.302728	"CALCA;ADRB1;PRKCA;AKAP5;NOS1;RUNDC3A"
"regulation of nucleotide biosynthetic process (GO:0030808)"	"8/119"	0.445035	0.889041	2.57594	-0.302961	"CALCA;PALM;ADRB1;PRKCA;AKAP5;NOS1;RUNDC3A;ADRA2A"
"negative regulation of epithelial cell proliferation (GO:0050680)"	"9/110"	0.243402	0.754961	1.07922	-0.303357	"CDKN1C;SPARC;RGCC;CDKN1B;CDH1;LECT1;WFDC1;PAX6;LIMS2"
"regulation of ERBB signaling pathway (GO:1901184)"	"7/74"	0.182159	0.689633	0.816661	-0.303468	"ZFYVE28;SH3TC2;MVB12B;ADORA1;TGFA;SH3GL2;ADRA2A"
"negative regulation of proteolysis (GO:0045861)"	"18/302"	0.569287	0.916615	3.4881	-0.303701	"ITIH5;SERPIND1;WFDC1;DHCR24;FHIT;MT3;SVIP;C4B;C3;VTN;NR4A1;PCSK1N;SPINT1;COL4A3;SPOCK3;RECK;PTPN3;SNCA"
"cellular chemical homeostasis (GO:0055082)"	"28/452"	0.491633	0.89649	2.78573	-0.304392	"OXTR;CALCA;CHRNA7;RAP1GDS1;CACNA1A;ADRA1A;MCHR1;FGF2;FOXO1;AACS;NR3C2;SLC25A27;GNG3;ATP7B;TBXA2R;FTH1;ENPP1;PLCE1;PDE6B;CD55;PRNP;NMB;EPHX2;PRKCE;PRKCA;ATP1B2;MT3;PVALB"
"guanosine-containing compound catabolic process (GO:1901069)"	"15/246"	0.535218	0.903447	3.01019	-0.305647	"GBP6;GNAZ;RASL12;RAB3A;RASL11B;ATL1;TUBB4A;GNAI1;RAP1GAP;GNAO1;GNG3;RAB30;RHOT1;KRAS;RAB6B"
"positive regulation of hormone secretion (GO:0046887)"	"8/91"	0.207374	0.709292	0.891403	-0.306186	"NMB;TMEM27;PRKCE;ILDR1;DOC2B;MYRIP;PFKM;AACS"
"positive regulation of cellular carbohydrate metabolic process (GO:0010676)"	"6/56"	0.143647	0.641233	0.690802	-0.306966	"IRS1;PRKCE;IGF2;PPARA;FOXO1;SNCA"
"positive regulation of locomotion (GO:0040017)"	"19/304"	0.488967	0.89649	2.81033	-0.30708	"SEMA5A;SPARC;MYOC;IRS1;RARRES2;NTRK3;SEMA6D;PRKCE;ADAM10;IL16;LAMB1;PRKCA;PIK3R1;FGF1;F3;FGF2;CYR61;ADRA2A;VTN"
"positive regulation of cell motility (GO:2000147)"	"18/287"	0.485392	0.89649	2.81888	-0.308014	"SEMA5A;SPARC;MYOC;IRS1;RARRES2;NTRK3;SEMA6D;PRKCE;ADAM10;LAMB1;PRKCA;PIK3R1;FGF1;F3;FGF2;CYR61;ADRA2A;VTN"
"regulation of cellular response to stress (GO:0080135)"	"25/404"	0.497336	0.89649	2.83387	-0.309652	"TNXB;HMGCR;DUSP15;PARK2;FOXO1;FBLN5;NRBP2;NACC2;EPHB1;SNCA;MAPK3;EPHA4;NTRK3;SEMA4C;GPR37L1;MAPK8IP2;MAPK8IP3;BMP7;MAPK8IP1;PER1;PINK1;SFRP5;CREBRF;PLCB1;AJUBA"
"cell chemotaxis (GO:0060326)"	"9/155"	0.602848	0.924121	3.94644	-0.311423	"SEMA5A;NR4A1;CXCL11;CALCA;ARHGEF16;PRKCA;IL16;EPHB1;EPHA2"
"positive regulation vascular endothelial growth factor production (GO:0010575)"	"1/23"	0.75801	0.982151	17.3313	-0.312141	"C3"
"regulation of ossification (GO:0030278)"	"10/173"	0.608838	0.924121	3.95662	-0.312227	"EGR2;PHOSPHO1;CALCA;ZBTB16;CTNNBIP1;ENPP1;BMP7;ACVR2B;GPM6B;CYR61"
"positive regulation of cyclic nucleotide metabolic process (GO:0030801)"	"8/91"	0.207374	0.709292	0.910576	-0.312772	"CXCL11;CALCA;ADRB1;PRKCA;AKAP5;NOS1;RUNDC3A;RAPGEF3"
"regulation of binding (GO:0051098)"	"13/218"	0.569176	0.916615	3.59606	-0.313101	"SMARCD3;CTNNBIP1;IFIT1;PARK2;SIRT2;PTPRF;PER2;VTN;HEY2;PPARA;CDON;MAPK3;RUNX1T1"
"cell morphogenesis (GO:0000902)"	"12/204"	0.587857	0.918355	3.68149	-0.313558	"JUP;LAMC3;RILPL1;CDH1;WT1;HEY2;LECT1;RADIL;LAMB1;SHROOM1;BMP7;EPHA2"
"positive regulation of peptidyl-tyrosine phosphorylation (GO:0050731)"	"9/139"	0.47774	0.894075	2.80258	-0.313794	"VTN;GPRC5B;CNTF;ERBB4;DOK7;ADORA1;IGF2;TGFA;ADRA2A"
"neuron migration (GO:0001764)"	"9/116"	0.289499	0.798666	1.39949	-0.314623	"NR4A2;GPM6A;FZD3;DAB1;CDKL5;NTRK3;PAX6;MAPT;CELSR2"
"protein localization to nucleus (GO:0034504)"	"7/101"	0.425972	0.889041	2.67657	-0.314796	"TMCO6;IRS1;ZBTB16;CRY2;PIK3R1;PRICKLE1;BMP7"
"detection of light stimulus (GO:0009583)"	"8/121"	0.462567	0.894075	2.81628	-0.315328	"OPN3;ELOVL4;FNTB;PLEKHB1;PDE6B;PRKCA;AGRN;LDLR"
"negative regulation of astrocyte differentiation (GO:0048712)"	"4/13"	0.0140433	0.234555	0.218006	-0.316123	"MYCN;DAB1;NTRK3;GPR37L1"
"multi-multicellular organism process (GO:0044706)"	"8/121"	0.462567	0.894075	2.83437	-0.317353	"CLIC5;ENDOU;OXTR;THRB;IGF2;ADRA2A;CORIN;TEAD3"
"regulation of peptidyl-tyrosine phosphorylation (GO:0050730)"	"12/189"	0.485933	0.89649	2.90597	-0.317531	"ZFYVE28;VTN;GPRC5B;CNTF;ERBB4;PRKCE;DOK7;ADORA1;IGF2;TGFA;PRKCA;ADRA2A"
"cytoskeleton-dependent intracellular transport (GO:0030705)"	"8/104"	0.313336	0.830993	1.71866	-0.318182	"RHOT1;KIF5C;KIF5A;NEFL;NEFM;KIF1A;MAPT;BICD1"
"regulation of myeloid cell differentiation (GO:0045637)"	"9/156"	0.610186	0.924121	4.035	-0.318412	"CALCA;ZBTB16;LRRC17;CTNNBIP1;ISG15;PRKCA;PIK3R1;FAM213A;HSPA1A"
"regulation of T cell migration (GO:2000404)"	"1/23"	0.75801	0.982151	17.698	-0.318746	"ADAM10"
"cellular response to starvation (GO:0009267)"	"4/74"	0.661396	0.947589	5.92342	-0.318883	"PDK4;FADS1;FOXO1;SIRT2"
"positive regulation of collagen metabolic process (GO:0010714)"	"1/23"	0.75801	0.982151	17.8357	-0.321227	"RGCC"
"regulation of actin polymerization or depolymerization (GO:0008064)"	"8/122"	0.471292	0.894075	2.87369	-0.321756	"FHOD3;SEMA5A;KANK1;SPTBN5;GSN;PRKCE;FMN2;SPTB"
"regulation of metanephros development (GO:0072215)"	"1/23"	0.75801	0.982151	17.9544	-0.323364	"WT1"
"ribonucleotide biosynthetic process (GO:0009260)"	"9/140"	0.485889	0.89649	2.96103	-0.323546	"PANK3;PANK1;NME3;AK3;ADCY1;AK5;ADCY8;ACACA;PAPSS1"
"regulation of neutrophil migration (GO:1902622)"	"1/23"	0.75801	0.982151	17.9658	-0.323569	"JAM3"
"defense response to fungus (GO:0050832)"	"1/23"	0.75801	0.982151	17.9791	-0.323809	"SPON2"
"protein stabilization (GO:0050821)"	"5/91"	0.651207	0.940436	5.2742	-0.323897	"CREBL2;ATP1B2;MT3;HSPA1A;GPIHBP1"
"maintenance of location (GO:0051235)"	"9/152"	0.580439	0.918355	3.80305	-0.323912	"ATP7B;JUP;FTH1;CRY2;MXI1;ENPP1;BICD1;SHANK1;CLASP2"
"positive regulation of I-kappaB kinase/NF-kappaB signaling (GO:0043123)"	"10/168"	0.573356	0.917662	3.77035	-0.323972	"NDFIP2;PINK1;GPRC5B;PRKCE;TNFRSF19;PELI2;S100B;LURAP1;AJUBA;PARK2"
"regulation of stem cell differentiation (GO:2000736)"	"5/91"	0.651207	0.940436	5.2758	-0.323995	"TCF7L1;RGCC;JUP;PRICKLE1;BMP7"
"regulation of cAMP metabolic process (GO:0030814)"	"9/113"	0.266143	0.774057	1.26665	-0.324403	"EGLN1;CXCL11;CALCA;PALM;ADRB1;PRKCA;AKAP5;RAPGEF3;ADRA2A"
"negative regulation of leukocyte differentiation (GO:1902106)"	"4/74"	0.661396	0.947589	6.0296	-0.324598	"CALCA;TMEM176A;LRRC17;PIK3R1"
"negative regulation of response to wounding (GO:1903035)"	"8/138"	0.604291	0.924121	4.1162	-0.324819	"EPHA4;VTN;MVK;CHRNA7;ADORA1;HMGCR;METRNL;FGF2"
"negative regulation of GTPase activity (GO:0034260)"	"1/23"	0.75801	0.982151	18.0438	-0.324974	"CPEB2"
"regulation of neutrophil chemotaxis (GO:0090022)"	"1/23"	0.75801	0.982151	18.048	-0.325051	"JAM3"
"autophagy (GO:0006914)"	"7/102"	0.435456	0.889041	2.76578	-0.325288	"EPM2A;PINK1;ITGB4;NHLRC1;PARK2;FOXO1;SIRT2"
"positive regulation of activated T cell proliferation (GO:0042104)"	"1/23"	0.75801	0.982151	18.0704	-0.325453	"IGF2"
"histone methylation (GO:0016571)"	"4/74"	0.661396	0.947589	6.04688	-0.325528	"COPRS;SATB1;SETD7;CHD5"
"negative regulation of GTP catabolic process (GO:0033125)"	"1/23"	0.75801	0.982151	18.0872	-0.325755	"CPEB2"
"kidney development (GO:0001822)"	"8/122"	0.471292	0.894075	2.91138	-0.325976	"CDKN1C;KCNJ8;MME;WT1;ZBTB16;PCSK5;BMP7;ACVR2B"
"plasma lipoprotein particle remodeling (GO:0034369)"	"1/23"	0.75801	0.982151	18.1365	-0.326644	"LCAT"
"macromolecular complex remodeling (GO:0034367)"	"1/23"	0.75801	0.982151	18.1601	-0.327068	"LCAT"
"ribose phosphate biosynthetic process (GO:0046390)"	"9/144"	0.518141	0.903447	3.22184	-0.327137	"PANK3;PANK1;NME3;AK3;ADCY1;AK5;ADCY8;ACACA;PAPSS1"
"protein-lipid complex remodeling (GO:0034368)"	"1/23"	0.75801	0.982151	18.178	-0.327392	"LCAT"
"regulation of receptor-mediated endocytosis (GO:0048259)"	"5/64"	0.362603	0.889041	2.7958	-0.32882	"VTN;MAGI2;RSPO1;BICD1;SH3GL2"
"regulation of release of sequestered calcium ion into cytosol by sarcoplasmic reticulum (GO:0010880)"	"1/23"	0.75801	0.982151	18.3272	-0.330078	"CASQ1"
"regulation of cellular ketone metabolic process (GO:0010565)"	"11/178"	0.524677	0.903447	3.25085	-0.330083	"PRKAB2;PDP2;IRS1;INSIG1;PRKCE;PDK4;PPARA;FOXO1;PDK2;DKK3;SNCA"
"epidermis development (GO:0008544)"	"7/120"	0.598014	0.924121	4.19332	-0.330905	"FZD3;NSDHL;SATB1;TNFRSF19;APCDD1;PPARA;KRT83"
"negative regulation of protein transport (GO:0051224)"	"7/122"	0.614606	0.928332	4.4499	-0.330922	"APC2;NDFIP2;RGCC;SFRP5;MXI1;SSC5D;BMP7"
"purine-containing compound biosynthetic process (GO:0072522)"	"9/146"	0.534022	0.903447	3.26332	-0.331349	"PANK3;PANK1;NME3;AK3;ADCY1;AK5;ADCY8;ACACA;PAPSS1"
"regulation of phosphatidylinositol 3-kinase signaling (GO:0014066)"	"5/66"	0.385739	0.889041	2.82423	-0.332164	"PRR5;MYOC;PIK3IP1;CAT;PLXNB1"
"cholesterol efflux (GO:0033344)"	"1/23"	0.75801	0.982151	18.4747	-0.332735	"ABCG4"
"positive regulation of collagen biosynthetic process (GO:0032967)"	"1/22"	0.743261	0.982128	18.4687	-0.333051	"RGCC"
"middle ear morphogenesis (GO:0042474)"	"1/23"	0.75801	0.982151	18.4936	-0.333075	"INSIG1"
"response to estrogen (GO:0043627)"	"10/166"	0.558786	0.910085	3.54157	-0.333678	"OXTR;RAMP3;CDKN1B;DHH;MMP15;IGF2;WFDC1;SLC6A1;BMP7;CCDC62"
"regulation of sensory perception of pain (GO:0051930)"	"1/23"	0.75801	0.982151	18.5499	-0.334089	"ADORA1"
"glycosyl compound biosynthetic process (GO:1901659)"	"7/120"	0.598014	0.924121	4.23369	-0.33409	"PANK3;PANK1;NME3;AK3;AK5;ACACA;PAPSS1"
"myofibril assembly (GO:0030239)"	"1/22"	0.743261	0.982128	18.5437	-0.334403	"FHOD3"
"response to nutrient levels (GO:0031667)"	"18/291"	0.508122	0.89649	3.06097	-0.334467	"GSN;SPARC;HMGCS1;CHRNA7;BCKDHB;IGF2;HMGCR;BMP7;FOXO1;AACS;SIRT2;PCSK1N;TBXA2R;UCP3;CAT;PDK4;PDK2;FADS1"
"positive regulation of transforming growth factor beta receptor signaling pathway (GO:0030511)"	"1/23"	0.75801	0.982151	18.6038	-0.33506	"CDKN1C"
"regulation of sensory perception (GO:0051931)"	"1/23"	0.75801	0.982151	18.6216	-0.335381	"ADORA1"
"cochlea morphogenesis (GO:0090103)"	"1/22"	0.743261	0.982128	18.6386	-0.336115	"FRZB"
"positive regulation of endothelial cell proliferation (GO:0001938)"	"5/63"	0.351042	0.885335	2.76898	-0.337231	"SEMA5A;NR4A1;PRKCA;FGF2;F3"
"regulation of actin filament length (GO:0030832)"	"8/123"	0.479986	0.896324	3.08147	-0.337276	"SEMA5A;FHOD3;KANK1;SPTBN5;GSN;PRKCE;FMN2;SPTB"
"regulation of protein kinase B signaling (GO:0051896)"	"9/114"	0.273865	0.774057	1.32295	-0.33882	"SEMA5A;PINK1;MYOC;SESN1;SFRP5;MAGI2;IGF2;F3;EPHA2"
"epithelial cell development (GO:0002064)"	"6/107"	0.635534	0.932579	4.86201	-0.339373	"BFSP2;CDH1;MAGI2;PAX6;RAPGEF3;HAPLN2"
"signal transduction involved in regulation of gene expression (GO:0023019)"	"1/22"	0.743261	0.982128	18.8407	-0.339758	"PAX6"
"positive regulation of protein localization to nucleus (GO:1900182)"	"6/84"	0.4134	0.889041	2.89244	-0.340185	"SEMA5A;KANK1;JUP;CDH1;ERBB4;CHP2"
"aminoglycan catabolic process (GO:0006026)"	"5/67"	0.397294	0.889041	2.89634	-0.340644	"OMD;OGN;FMOD;AGRN;FGF2"
"embryonic pattern specification (GO:0009880)"	"6/58"	0.159737	0.670716	0.853432	-0.340868	"TCF7L1;ERBB4;ZBTB16;PCSK6;BMP7;DISP1"
"canonical Wnt signaling pathway (GO:0060070)"	"6/84"	0.4134	0.889041	2.89933	-0.340995	"PTPRU;FZD3;TCF7L1;CDH3;JUP;RSPO1"
"regulation of bone mineralization (GO:0030500)"	"5/66"	0.385739	0.889041	2.90157	-0.341259	"PHOSPHO1;ENPP1;ACVR2B;BMP7;GPM6B"
"negative regulation of actin filament polymerization (GO:0030837)"	"5/40"	0.113676	0.608595	0.68741	-0.34137	"FHOD3;KANK1;SPTBN5;GSN;SPTB"
"movement in environment of other organism involved in symbiotic interaction (GO:0052192)"	"1/22"	0.743261	0.982128	18.9636	-0.341976	"ACE2"
"entry into host cell (GO:0030260)"	"1/22"	0.743261	0.982128	18.9728	-0.342141	"ACE2"
"entry into host (GO:0044409)"	"1/22"	0.743261	0.982128	18.9849	-0.34236	"ACE2"
"neuron fate specification (GO:0048665)"	"1/23"	0.75801	0.982151	19.0206	-0.342566	"NTRK3"
"regulation of actin filament polymerization (GO:0030833)"	"7/104"	0.45435	0.894075	3.06032	-0.342652	"FHOD3;KANK1;SPTBN5;GSN;PRKCE;FMN2;SPTB"
"regulation of protein binding (GO:0043393)"	"8/128"	0.522845	0.903447	3.37584	-0.342774	"VTN;SMARCD3;CTNNBIP1;IFIT1;PPARA;PTPRF;CDON;MAPK3"
"benzene-containing compound metabolic process (GO:0042537)"	"1/23"	0.75801	0.982151	19.0321	-0.342775	"CYP4B1"
"entry into other organism involved in symbiotic interaction (GO:0051828)"	"1/22"	0.743261	0.982128	19.0104	-0.342819	"ACE2"
"regulation of lamellipodium assembly (GO:0010591)"	"1/22"	0.743261	0.982128	19.0212	-0.343015	"EPHA2"
"regulation of dopamine metabolic process (GO:0042053)"	"4/15"	0.0208842	0.284358	0.272778	-0.343024	"NR4A2;CHRNB2;PNKD;SNCA"
"entry into cell of other organism involved in symbiotic interaction (GO:0051806)"	"1/22"	0.743261	0.982128	19.0447	-0.343438	"ACE2"
"calcium ion transmembrane transport (GO:0070588)"	"8/128"	0.522845	0.903447	3.38254	-0.343455	"CACNB1;GPM6A;CACNB3;IL1RAPL1;CACNA1A;CACNA1S;GRIN2B;TRPM3"
"positive regulation of chemotaxis (GO:0050921)"	"7/90"	0.321692	0.83916	1.95922	-0.343558	"SEMA5A;NTRK3;RARRES2;ADAM10;IL16;PRKCA;F3"
"movement in host environment (GO:0052126)"	"1/22"	0.743261	0.982128	19.0589	-0.343694	"ACE2"
"striated muscle tissue development (GO:0014706)"	"6/85"	0.42376	0.889041	2.92266	-0.34374	"SRPK3;COL14A1;MYH14;CACNA1S;CASQ1;RXRG"
"peptidyl-serine phosphorylation (GO:0018105)"	"6/84"	0.4134	0.889041	2.92443	-0.343948	"CAMK2B;HIPK4;PINK1;PRKCE;MYO3A;PRKCA"
"positive regulation of transmembrane transport (GO:0034764)"	"6/77"	0.340741	0.862451	2.33143	-0.344999	"NLGN3;WNK2;FXYD1;ADRB1;ATP1B2;NOS1"
"positive regulation of intracellular protein transport (GO:0090316)"	"8/131"	0.547957	0.910085	3.66578	-0.345381	"SEMA5A;KANK1;CHRM1;JUP;CDH1;ERBB4;CHP2;VAMP2"
"response to ketone (GO:1901654)"	"7/105"	0.463751	0.894075	3.08504	-0.34542	"OXTR;CDKN1A;GNG2;NTRK3;NEFL;SLIT3;AACS"
"multicellular organism reproduction (GO:0032504)"	"1/23"	0.75801	0.982151	19.207	-0.345923	"CD9"
"glutamate receptor signaling pathway (GO:0007215)"	"5/40"	0.113676	0.608595	0.699728	-0.347487	"GRID2;PLCB1;GRIN2B;GRIA3;TRPM3"
"detection of visible light (GO:0009584)"	"7/104"	0.45435	0.894075	3.10463	-0.347613	"OPN3;ELOVL4;FNTB;PDE6B;PRKCA;AGRN;LDLR"
"regulation of organ morphogenesis (GO:2000027)"	"9/150"	0.56519	0.911973	3.78486	-0.348756	"WNT6;CNTF;WT1;CDH1;SFRP5;MAGI2;FGF1;BMP7;LIMS2"
"positive regulation of purine nucleotide biosynthetic process (GO:1900373)"	"6/84"	0.4134	0.889041	2.96697	-0.348951	"CALCA;ADRB1;PRKCA;AKAP5;NOS1;RUNDC3A"
"post-Golgi vesicle-mediated transport (GO:0006892)"	"7/90"	0.321692	0.83916	1.99009	-0.34897	"BBS2;MYO1B;OSBPL5;SORT1;FTH1;SH3GL2;VAMP2"
"Notch receptor processing (GO:0007220)"	"1/22"	0.743261	0.982128	19.3823	-0.349526	"ADAM10"
"positive regulation of nucleotide biosynthetic process (GO:0030810)"	"6/84"	0.4134	0.889041	2.97278	-0.349634	"CALCA;ADRB1;PRKCA;AKAP5;NOS1;RUNDC3A"
"positive regulation of stress-activated MAPK cascade (GO:0032874)"	"7/118"	0.581063	0.918355	4.11029	-0.35008	"EPHA4;SEMA4C;HMGCR;PLCB1;MAPK8IP2;DUSP15;MAPK8IP3"
"regulation of transforming growth factor beta production (GO:0071634)"	"1/22"	0.743261	0.982128	19.4191	-0.350189	"CDH3"
"regulation of protein depolymerization (GO:1901879)"	"5/67"	0.397294	0.889041	2.98181	-0.350697	"SEMA5A;SPTBN5;GSN;SPTB;CLASP2"
"activation of phospholipase C activity (GO:0007202)"	"6/59"	0.168062	0.673394	0.889388	-0.351686	"PRKAR2B;PRKCE;PRKCA;ADCY1;ADCY8;ADRA1A"
"establishment of melanosome localization (GO:0032401)"	"1/23"	0.75801	0.982151	19.5344	-0.35182	"BBS2"
"long-chain fatty acid metabolic process (GO:0001676)"	"6/86"	0.434093	0.889041	2.9923	-0.35193	"FADS2;CYP2U1;EPHX2;ACSBG1;ELOVL6;FADS1"
"negative regulation of microtubule depolymerization (GO:0007026)"	"1/23"	0.75801	0.982151	19.5861	-0.352752	"CLASP2"
"developmental growth (GO:0048589)"	"10/163"	0.536574	0.903447	3.47525	-0.352868	"SLC12A2;NLGN3;GSN;SLC9A6;ERBB4;PLAG1;KIF26B;SLIT3;MAPT;FGF1"
"pigment granule transport (GO:0051904)"	"1/23"	0.75801	0.982151	19.6292	-0.353527	"BBS2"
"membrane lipid catabolic process (GO:0046466)"	"1/23"	0.75801	0.982151	19.6354	-0.353639	"NEU2"
"cellular response to nutrient (GO:0031670)"	"1/22"	0.743261	0.982128	19.6148	-0.353718	"PDK2"
"regulation of keratinocyte proliferation (GO:0010837)"	"1/22"	0.743261	0.982128	19.6911	-0.355094	"CDH3"
"homotypic cell-cell adhesion (GO:0034109)"	"3/57"	0.676842	0.950141	6.9441	-0.355157	"PTPRU;BMP7;MYL9"
"regulation of viral entry into host cell (GO:0046596)"	"1/22"	0.743261	0.982128	19.7165	-0.355553	"HS3ST5"
"peptidyl-serine modification (GO:0018209)"	"8/97"	0.254596	0.757248	1.27874	-0.355571	"CAMK2B;HIPK4;PINK1;PRKCE;SPOCK2;MYO3A;SPOCK3;PRKCA"
"response to transition metal nanoparticle (GO:1990267)"	"7/106"	0.473115	0.894075	3.17924	-0.355967	"PRNP;ATP7B;ABAT;S100B;SOD3;PARK2;SNCA"
"retinol metabolic process (GO:0042572)"	"1/23"	0.75801	0.982151	19.7904	-0.35643	"ALDH1A1"
"myeloid leukocyte activation (GO:0002274)"	"6/86"	0.434093	0.889041	3.03359	-0.356786	"PRKCE;ADAM10;DHRS2;NDRG1;SLC7A2;SNCA"
"regulation of endothelial cell migration (GO:0010594)"	"8/92"	0.214997	0.710605	1.04491	-0.356981	"SEMA5A;ANGPT2;SPARC;RGCC;EMP2;PRKCA;FGF2;EPHA2"
"odontogenesis (GO:0042476)"	"8/96"	0.246493	0.756172	1.2773	-0.356988	"WNT6;ITGB4;FST;LAMB1;SCN5A;ACVR2B;BMP7;FGF4"
"glycogen metabolic process (GO:0005977)"	"6/59"	0.168062	0.673394	0.903399	-0.357227	"PER2;EPM2A;G6PC;PYGM;ADRB1;NHLRC1"
"positive regulation of stress-activated protein kinase signaling cascade (GO:0070304)"	"7/119"	0.589582	0.918975	4.22922	-0.357355	"EPHA4;SEMA4C;HMGCR;PLCB1;MAPK8IP2;DUSP15;MAPK8IP3"
"nucleoside biosynthetic process (GO:0009163)"	"7/119"	0.589582	0.918975	4.23023	-0.35744	"PANK3;PANK1;NME3;AK3;AK5;ACACA;PAPSS1"
"cellular response to extracellular stimulus (GO:0031668)"	"7/119"	0.589582	0.918975	4.24688	-0.358846	"NR4A2;CDKN1A;PDK4;PDK2;SIRT2;FADS1;FOXO1"
"retina development in camera-type eye (GO:0060041)"	"6/58"	0.159737	0.670716	0.900474	-0.359657	"LAMC3;NPHP4;PAX6;PDE6B;CLCN2;MAP2K6"
"phospholipid dephosphorylation (GO:0046839)"	"1/22"	0.743261	0.982128	19.9502	-0.359767	"EPHX2"
"regulation of multicellular organism growth (GO:0040014)"	"4/72"	0.641145	0.940436	5.85902	-0.359811	"GAMT;BBS2;NPY1R;ADRB1"
"GPI anchor biosynthetic process (GO:0006506)"	"1/23"	0.75801	0.982151	19.9881	-0.359992	"PIGQ"
"positive regulation of Wnt signaling pathway (GO:0030177)"	"6/86"	0.434093	0.889041	3.06137	-0.360053	"KANK1;GPRC5B;JUP;RSPO1;LGR5;NKD1"
"microtubule bundle formation (GO:0001578)"	"5/40"	0.113676	0.608595	0.726473	-0.360769	"BBS2;TTLL6;TPPP3;CCSER2;RSPH9"
"actomyosin structure organization (GO:0031032)"	"6/57"	0.151596	0.648121	0.832149	-0.360884	"FHOD3;LIMCH1;MYH14;CASQ1;CDC42BPA;LURAP1"
"cellular response to reactive oxygen species (GO:0034614)"	"5/89"	0.632708	0.931967	5.13088	-0.361512	"CAT;SOD3;MT3;FOXO1;PDK2"
"maintenance of location in cell (GO:0051651)"	"6/103"	0.600347	0.924121	4.59475	-0.362583	"JUP;FTH1;MXI1;BICD1;SHANK1;CLASP2"
"regulation of DNA binding (GO:0051101)"	"7/77"	0.206272	0.709292	1.05619	-0.362788	"PER2;CTNNBIP1;HEY2;PPARA;PARK2;SIRT2;RUNX1T1"
"positive regulation of transmembrane receptor protein serine/threonine kinase signaling pathway (GO:0090100)"	"4/73"	0.651369	0.940436	5.92326	-0.363757	"CDKN1C;BMP7;ACVR2B;CYR61"
"gonad development (GO:0008406)"	"7/112"	0.52827	0.903447	3.59639	-0.365169	"FZD3;HMGCS1;WT1;FRZB;FST;SFRP5;COL9A3"
"circulatory system process (GO:0003013)"	"8/130"	0.539644	0.905349	3.67649	-0.365571	"BBS2;CALCA;KCNJ8;COL4A3;RAP1GDS1;CTNNBIP1;ADRB1;ADRA1A"
"regulation of lyase activity (GO:0051339)"	"7/77"	0.206272	0.709292	1.06622	-0.366233	"CALCA;PALM;ADRB1;PRKCA;NOS1;RUNDC3A;ADRA2A"
"positive regulation of Rab GTPase activity (GO:0032851)"	"5/88"	0.623237	0.931967	5.20105	-0.366456	"ALS2;TBC1D7;SGSM2;SBF2;EVI5"
"regulation of Rab GTPase activity (GO:0032313)"	"5/88"	0.623237	0.931967	5.20419	-0.366677	"ALS2;TBC1D7;SGSM2;SBF2;EVI5"
"cytokine metabolic process (GO:0042107)"	"1/22"	0.743261	0.982128	20.352	-0.367013	"PCSK5"
"membrane fusion (GO:0061025)"	"5/89"	0.632708	0.931967	5.20911	-0.367023	"RIMS1;GCA;CD9;GNAI1;VAMP2"
"melanosome transport (GO:0032402)"	"1/22"	0.743261	0.982128	20.3874	-0.367651	"BBS2"
"negative regulation of intracellular protein transport (GO:0090317)"	"4/73"	0.651369	0.940436	5.99157	-0.367951	"APC2;SFRP5;MXI1;BMP7"
"phototransduction	visible light (GO:0007603)"	"5/89"	0.632708	0.931967	5.23628	-0.368937
"positive regulation of cell growth (GO:0030307)"	"7/107"	0.482437	0.896324	3.37098	-0.368964	"LGI1;SEMA5A;CDKL5;NTRK3;ADAM10;ADRB1;MAPT"
"central nervous system neuron differentiation (GO:0021953)"	"6/87"	0.444395	0.889041	3.14418	-0.369793	"GRID2;ERBB4;ZC4H2;CEND1;CHD5;CACNA1A"
"phototransduction (GO:0007602)"	"7/109"	0.500938	0.89649	3.41845	-0.373528	"OPN3;PLEKHB1;FNTB;PDE6B;PRKCA;AGRN;LDLR"
"positive regulation of behavior (GO:0048520)"	"7/107"	0.482437	0.896324	3.41584	-0.373875	"SEMA5A;NTRK3;RARRES2;ADAM10;IL16;PRKCA;F3"
"chloride transport (GO:0006821)"	"8/92"	0.214997	0.710605	1.09575	-0.374349	"GABRQ;SLC12A2;CLCN6;CLIC5;FXYD3;FXYD1;GABRE;CLCN2"
"cranial nerve development (GO:0021545)"	"1/22"	0.743261	0.982128	20.7796	-0.374723	"CHRNB2"
"dicarboxylic acid transport (GO:0006835)"	"6/57"	0.151596	0.648121	0.865352	-0.375283	"RIMS1;SNAP25;RAB3A;SLC1A5;CPLX1;VAMP2"
"zymogen activation (GO:0031638)"	"6/102"	0.59127	0.921225	4.58531	-0.376231	"CDKN1B;COL4A3;DHCR24;F3;PRSS12;SNCA"
"negative regulation of transmembrane receptor protein serine/threonine kinase signaling pathway (GO:0090101)"	"7/107"	0.482437	0.896324	3.43758	-0.376254	"HTRA3;FST;MAGI2;ADAMTSL2;VWC2;CHRDL1;SPG20"
"hippocampus development (GO:0021766)"	"2/39"	0.690242	0.961198	9.54119	-0.377588	"BBS2;PLXNA3"
"positive regulation of cell-cell adhesion (GO:0022409)"	"2/39"	0.690242	0.961198	9.54993	-0.377934	"KIF26B;BMP7"
"regulation of transcription from RNA polymerase III promoter (GO:0006359)"	"1/22"	0.743261	0.982128	21.0655	-0.37988	"AR"
"ribonucleoside biosynthetic process (GO:0042455)"	"7/110"	0.510108	0.899571	3.60278	-0.381307	"PANK3;PANK1;NME3;AK3;AK5;ACACA;PAPSS1"
"stress-activated MAPK cascade (GO:0051403)"	"6/89"	0.464875	0.894075	3.41289	-0.382128	"TNFRSF19;DUSP28;MAPK8IP2;MAP3K13;MAPK3;MAP2K6"
"glycosaminoglycan biosynthetic process (GO:0006024)"	"8/99"	0.271041	0.774057	1.49876	-0.383849	"OMD;OGN;CHST1;HS3ST5;FMOD;AGRN;CHST2;ST3GAL3"
"bone mineralization (GO:0030282)"	"2/39"	0.690242	0.961198	9.71108	-0.384311	"CLEC3B;PHOSPHO1"
"meiosis I (GO:0007127)"	"1/22"	0.743261	0.982128	21.344	-0.384902	"DMC1"
"pyrimidine nucleoside triphosphate biosynthetic process (GO:0009148)"	"1/22"	0.743261	0.982128	21.3927	-0.38578	"NME3"
"regulation of catecholamine metabolic process (GO:0042069)"	"4/15"	0.0208842	0.284358	0.307175	-0.386279	"NR4A2;CHRNB2;PNKD;SNCA"
"kidney epithelium development (GO:0072073)"	"5/62"	0.339501	0.862451	2.6153	-0.387005	"WT1;CAT;SMAD9;FGF1;BMP7"
"water-soluble vitamin metabolic process (GO:0006767)"	"6/90"	0.475043	0.894075	3.45809	-0.387189	"MMAB;PANK1;FASN;SLC19A3;ENPP1;ACACA"
"cell-substrate junction assembly (GO:0007044)"	"5/41"	0.121883	0.610627	0.787076	-0.38824	"ACTN3;ITGB4;TESK2;AJUBA;TNS1"
"response to calcium ion (GO:0051592)"	"6/100"	0.5728	0.917164	4.49221	-0.388439	"SPARC;CHP2;KCNMB4;SCN5A;SLC6A1;SLC25A23"
"negative regulation of nucleotide metabolic process (GO:0045980)"	"6/75"	0.320159	0.837853	2.1987	-0.388977	"EGLN1;PALM;PRKCA;CPEB2;ADRA2A;SNCA"
"response to vitamin (GO:0033273)"	"6/75"	0.320159	0.837853	2.20028	-0.389257	"GSN;SPARC;HMGCS1;CAT;BMP7;FADS1"
"regulation of adenylate cyclase activity (GO:0045761)"	"5/62"	0.339501	0.862451	2.63599	-0.390066	"CALCA;PALM;ADRB1;PRKCA;ADRA2A"
"termination of G-protein coupled receptor signaling pathway (GO:0038032)"	"2/39"	0.690242	0.961198	9.86113	-0.390249	"RGS11;RGS7"
"liposaccharide metabolic process (GO:1903509)"	"6/100"	0.5728	0.917164	4.51419	-0.390339	"NEU2;COLGALT2;ALDH5A1;GAL3ST1;PIGQ;ST8SIA5"
"response to cAMP (GO:0051591)"	"6/90"	0.475043	0.894075	3.49072	-0.390842	"EGR2;SPARC;WT1;BCKDHB;PLA2G5;RAPGEF3"
"muscle tissue development (GO:0060537)"	"6/97"	0.54435	0.910085	4.15153	-0.391146	"SRPK3;COL14A1;MYH14;CACNA1S;CASQ1;RXRG"
"regulation of cAMP biosynthetic process (GO:0030817)"	"6/98"	0.553928	0.910085	4.16216	-0.392148	"CALCA;PALM;ADRB1;PRKCA;AKAP5;ADRA2A"
"tissue remodeling (GO:0048771)"	"4/71"	0.630728	0.931967	5.58905	-0.393793	"FRZB;ENPP1;ACVR2B;EPHA2"
"stem cell differentiation (GO:0048863)"	"5/62"	0.339501	0.862451	2.66333	-0.394112	"SHC4;GPM6A;FRZB;FOXO4;BMP7"
"negative regulation of type I interferon production (GO:0032480)"	"2/39"	0.690242	0.961198	10.0077	-0.39605	"PELI3;ISG15"
"positive regulation of wound healing (GO:0090303)"	"5/41"	0.121883	0.610627	0.802995	-0.396093	"VTN;KANK1;PRKCE;F3;ADRA2A"
"aerobic respiration (GO:0009060)"	"1/22"	0.743261	0.982128	21.9796	-0.396363	"CAT"
"mitotic cell cycle arrest (GO:0071850)"	"4/11"	0.00882401	0.188413	0.238239	-0.39765	"CDKN1A;CDKN1B;RGCC;MAGI2"
"developmental cell growth (GO:0048588)"	"4/49"	0.361968	0.889041	3.38124	-0.397674	"NLGN3;SLC9A6;SLIT3;MAPT"
"regulation of stem cell proliferation (GO:0072091)"	"5/86"	0.603865	0.924121	5.05229	-0.398688	"SMARCD3;MYCN;IRS1;CTNNBIP1;PAX6"
"single-organism nuclear import (GO:1902593)"	"4/71"	0.630728	0.931967	5.66631	-0.399236	"TMCO6;CRY2;PRICKLE1;PIK3R1"
"aminoglycan biosynthetic process (GO:0006023)"	"8/100"	0.279375	0.778444	1.59424	-0.399291	"OMD;OGN;CHST1;HS3ST5;FMOD;AGRN;CHST2;ST3GAL3"
"protein import into nucleus (GO:0006606)"	"4/71"	0.630728	0.931967	5.66901	-0.399427	"TMCO6;CRY2;PRICKLE1;PIK3R1"
"regulation of cell-cell adhesion (GO:0022407)"	"6/94"	0.515096	0.903447	3.93688	-0.399741	"RGCC;CDH1;KIF26B;PRKCA;CELSR2;BMP7"
"regulation of myeloid leukocyte differentiation (GO:0002761)"	"6/98"	0.553928	0.910085	4.24499	-0.399952	"CALCA;LRRC17;CTNNBIP1;PRKCA;PIK3R1;FAM213A"
"terpenoid metabolic process (GO:0006721)"	"6/97"	0.54435	0.910085	4.24529	-0.39998	"FDPS;RARRES2;ALDH1A1;AGRN;LDLR;FDFT1"
"positive regulation of nucleocytoplasmic transport (GO:0046824)"	"6/94"	0.515096	0.903447	3.94115	-0.400175	"SEMA5A;KANK1;JUP;CDH1;ERBB4;CHP2"
"positive regulation of phosphatidylinositol 3-kinase signaling (GO:0014068)"	"4/51"	0.388443	0.889041	3.40411	-0.400364	"PRR5;MYOC;CAT;PLXNB1"
"negative regulation of cysteine-type endopeptidase activity (GO:2000117)"	"4/71"	0.630728	0.931967	5.70569	-0.402011	"NR4A1;DHCR24;MT3;SNCA"
"organophosphate ester transport (GO:0015748)"	"5/71"	0.443209	0.889041	3.43579	-0.40409	"SLMO1;G6PC;SLC25A23;LDLR;MFSD2A"
"stress-activated protein kinase signaling cascade (GO:0031098)"	"6/91"	0.485154	0.89649	3.69817	-0.404093	"TNFRSF19;DUSP28;MAPK8IP2;MAP3K13;MAPK3;MAP2K6"
"response to interleukin-1 (GO:0070555)"	"5/71"	0.443209	0.889041	3.43831	-0.404387	"PRKCA;HNMT;PLCB1;MAPK3;SNCA"
"negative regulation of neurotransmitter transport (GO:0051589)"	"4/12"	0.0112399	0.211352	0.260326	-0.404607	"SYT11;NOS1;GPM6B;SNCA"
"biomineral tissue development (GO:0031214)"	"5/71"	0.443209	0.889041	3.44356	-0.405004	"PHOSPHO1;CLEC3B;ENPP1;OTOP1;PPARA"
"establishment of cell polarity (GO:0030010)"	"4/49"	0.361968	0.889041	3.44467	-0.405134	"KIF26B;SYNE4;EPHB1;JAM3"
"microtubule-based transport (GO:0010970)"	"6/95"	0.52493	0.903447	3.99515	-0.405658	"RHOT1;NEFL;NEFM;KIF1A;MAPT;BICD1"
"renal system process (GO:0003014)"	"5/71"	0.443209	0.889041	3.44917	-0.405664	"ADORA1;KLHL3;EMP2;ADRB1;ADRA1A"
"hormone transport (GO:0009914)"	"6/75"	0.320159	0.837853	2.29659	-0.406296	"RIMS2;PCLO;SELM;ACVR2B;CPLX1;RAPGEF4"
"regulation of release of sequestered calcium ion into cytosol (GO:0051279)"	"3/55"	0.654253	0.940436	6.62526	-0.406867	"CXCL11;CASQ1;SNCA"
"regulation of response to nutrient levels (GO:0032107)"	"4/49"	0.361968	0.889041	3.46072	-0.407022	"BBS2;NRBP2;PPARA;MT3"
"regulation of response to extracellular stimulus (GO:0032104)"	"4/49"	0.361968	0.889041	3.46767	-0.407839	"BBS2;NRBP2;PPARA;MT3"
"macromolecule deacylation (GO:0098732)"	"5/41"	0.121883	0.610627	0.826874	-0.407871	"PER2;PER1;NACC2;HDAC11;SIRT2"
"cellular glucan metabolic process (GO:0006073)"	"6/60"	0.176565	0.686689	1.08656	-0.40841	"EPM2A;PER2;G6PC;NHLRC1;PYGM;ADRB1"
"developmental growth involved in morphogenesis (GO:0060560)"	"7/79"	0.222982	0.727402	1.28362	-0.408545	"SLC12A2;NLGN3;SLC9A6;KIF26B;SLIT3;MAPT;FGF1"
"glucan metabolic process (GO:0044042)"	"6/60"	0.176565	0.686689	1.09018	-0.409769	"EPM2A;PER2;G6PC;NHLRC1;PYGM;ADRB1"
"arachidonic acid metabolic process (GO:0019369)"	"3/55"	0.654253	0.940436	6.68167	-0.410331	"CYP2U1;EPHX2;FADS1"
"digestive system process (GO:0022600)"	"4/51"	0.388443	0.889041	3.4951	-0.411065	"CHRM3;CHRM1;LDLR;ADRA2A"
"cellular modified amino acid biosynthetic process (GO:0042398)"	"4/50"	0.375218	0.889041	3.50024	-0.41167	"GAMT;PNKD;CHDH;OPLAH"
"protein lipidation (GO:0006497)"	"4/70"	0.620118	0.931967	5.85189	-0.412313	"CLIP3;PIGQ;ZDHHC8;ZDHHC2"
"reactive oxygen species metabolic process (GO:0072593)"	"7/84"	0.266637	0.774057	1.61204	-0.41286	"EPHX2;MPV17L;CAT;PDK4;SOD3;MT3;CYR61"
"mitochondrial membrane organization (GO:0007006)"	"4/51"	0.388443	0.889041	3.51591	-0.413513	"RHOT1;CNP;THEM4;SNCA"
"cellular polysaccharide metabolic process (GO:0044264)"	"7/81"	0.240146	0.750181	1.43931	-0.413715	"PER2;EPM2A;COLGALT2;G6PC;NHLRC1;PYGM;ADRB1"
"post-embryonic development (GO:0009791)"	"7/84"	0.266637	0.774057	1.61602	-0.41388	"NR4A2;RAB3A;ALDH5A1;DHCR7;ACVR2B;MAPK8IP3;DLK1"
"integrin-mediated signaling pathway (GO:0007229)"	"5/84"	0.583937	0.918355	4.86937	-0.414732	"FUT8;ITGB4;ADAM10;NEDD9;ITGAE"
"phospholipase C-activating G-protein coupled receptor signaling pathway (GO:0007200)"	"4/52"	0.40163	0.889041	3.53826	-0.416142	"CHRM1;PLCE1;ADRA1A;ADRA2A"
"cilium morphogenesis (GO:0060271)"	"4/50"	0.375218	0.889041	3.54625	-0.417082	"BBS2;GSN;IQUB;PTPDC1"
"regulation of pH (GO:0006885)"	"4/52"	0.40163	0.889041	3.55707	-0.418353	"SLC9A3;SLC9A6;PDK4;PDK2"
"regulation of lipid transport (GO:0032368)"	"5/83"	0.573773	0.91794	4.88668	-0.418414	"ABCA2;CRY2;PPARA;PARK2;SREBF2"
"organ regeneration (GO:0031100)"	"4/51"	0.388443	0.889041	3.55949	-0.418638	"PTPRU;CDKN1A;ANGPT2;ALDOC"
"positive regulation of neuron death (GO:1901216)"	"3/55"	0.654253	0.940436	6.8263	-0.419213	"MUSK;AGRN;RAPSN"
"regulation of skeletal muscle tissue development (GO:0048641)"	"6/61"	0.185239	0.689633	1.12864	-0.419397	"TSC22D3;HMGCR;PRICKLE1;S100B;PLCB1;CDON"
"monovalent inorganic cation homeostasis (GO:0055067)"	"7/82"	0.248883	0.757248	1.50862	-0.419494	"SLC9A3;SLC9A6;PDK4;SCN7A;ATP1B2;PDK2;NR3C2"
"positive regulation of transporter activity (GO:0032411)"	"4/52"	0.40163	0.889041	3.59554	-0.422878	"NLGN3;WNK2;ADRB1;ATP1B2"
"retrograde transport	endosome to Golgi (GO:0042147)"	"3/54"	0.642542	0.940436	6.8903	-0.423144
"regulation of cartilage development (GO:0061035)"	"3/54"	0.642542	0.940436	6.90255	-0.423896	"FRZB;ZBTB16;CYR61"
"epithelial cell proliferation (GO:0050673)"	"5/73"	0.465862	0.894075	3.80379	-0.425895	"SEMA5A;CALCA;FST;COL8A2;EPHA2"
"regulation of organ growth (GO:0046620)"	"6/74"	0.309937	0.823139	2.18919	-0.426083	"ERBB4;WT1;COL14A1;HEY2;ADRB1;FGF2"
"phenol-containing compound metabolic process (GO:0018958)"	"5/81"	0.553065	0.910085	4.52383	-0.426223	"NR4A2;SULT1A1;CHRNA7;PARK2;SNCA"
"regulation of reproductive process (GO:2000241)"	"7/86"	0.284723	0.789078	1.80501	-0.427587	"OXTR;CDKN1B;WT1;RSPO1;PLCB1;BMP7;SIRT2"
"negative regulation of protein depolymerization (GO:1901880)"	"4/52"	0.40163	0.889041	3.66026	-0.43049	"SPTBN5;GSN;SPTB;CLASP2"
"chloride transmembrane transport (GO:1902476)"	"7/84"	0.266637	0.774057	1.68148	-0.430645	"SLC12A2;GABRQ;CLIC5;FXYD3;FXYD1;GABRE;CLCN2"
"secretion by tissue (GO:0032941)"	"6/61"	0.185239	0.689633	1.15946	-0.43085	"CHRM3;OXTR;ATP7B;CHRM1;ERBB4;CELSR2"
"positive regulation of myeloid cell differentiation (GO:0045639)"	"5/74"	0.477084	0.894075	3.84991	-0.43106	"CALCA;CTNNBIP1;ISG15;PRKCA;HSPA1A"
"cholesterol homeostasis (GO:0042632)"	"6/61"	0.185239	0.689633	1.16369	-0.432422	"ABCA2;G6PC;EPHX2;LCAT;LDLR;GPIHBP1"
"positive regulation of ossification (GO:0045778)"	"7/83"	0.257715	0.7602	1.58842	-0.435504	"CALCA;ZBTB16;CTNNBIP1;ACVR2B;BMP7;GPM6B;CYR61"
"phosphatidylinositol biosynthetic process (GO:0006661)"	"5/81"	0.553065	0.910085	4.62846	-0.436082	"PIGQ;PIP4K2A;PIK3C2G;PIK3R1;FGF2"
"vascular process in circulatory system (GO:0003018)"	"7/86"	0.284723	0.789078	1.84601	-0.437299	"BBS2;CALCA;KCNJ8;RAP1GDS1;CTNNBIP1;ADRB1;ADRA1A"
"regulation of cell-matrix adhesion (GO:0001952)"	"5/78"	0.521115	0.903447	4.31836	-0.438475	"MYOC;EMP2;PIK3R1;UTRN;GPM6B"
"cellular response to toxic substance (GO:0097237)"	"4/18"	0.03442	0.367625	0.438306	-0.43861	"PINK1;CDKN1B;CERS1;PARK2"
"negative regulation of myeloid cell differentiation (GO:0045638)"	"4/69"	0.609318	0.924121	5.56152	-0.438873	"CALCA;ZBTB16;LRRC17;PIK3R1"
"negative regulation of MAP kinase activity (GO:0043407)"	"6/74"	0.309937	0.823139	2.25691	-0.439262	"SFRP5;PRKCA;HMGCR;BMP7;DUSP14;MAPK8IP1"
"protein heterooligomerization (GO:0051291)"	"5/81"	0.553065	0.910085	4.66351	-0.439384	"CHRNB2;NLGN1;JUP;MAGI2;ALDOC"
"negative regulation of cysteine-type endopeptidase activity involved in apoptotic process (GO:0043154)"	"4/69"	0.609318	0.924121	5.59176	-0.441259	"NR4A1;DHCR24;MT3;SNCA"
"amide transport (GO:0042886)"	"7/83"	0.257715	0.7602	1.61171	-0.441889	"RIMS2;SLC15A2;PCLO;ACVR2B;CPLX1;RAPGEF4;DISP1"
"positive regulation of protein kinase B signaling (GO:0051897)"	"5/78"	0.521115	0.903447	4.35447	-0.442141	"SEMA5A;PINK1;MYOC;IGF2;F3"
"regulation of cellular amine metabolic process (GO:0033238)"	"5/82"	0.563481	0.910388	4.71082	-0.442273	"CHRNB2;NR4A2;PNKD;LDLR;SNCA"
"regulation of lipid kinase activity (GO:0043550)"	"5/42"	0.130357	0.615428	0.911088	-0.442277	"PIK3IP1;ERBB4;IRS1;PIK3R1;FGF2"
"calcium-mediated signaling (GO:0019722)"	"5/79"	0.531877	0.903447	4.37117	-0.443837	"VSNL1;RCAN2;PLCE1;CASQ1;PPP1R9A"
"positive regulation of mesonephros development (GO:0061213)"	"1/21"	0.727613	0.976212	18.4429	-0.444019	"WT1"
"positive regulation of epithelial cell migration (GO:0010634)"	"5/79"	0.531877	0.903447	4.37717	-0.444446	"SEMA5A;SPARC;PRKCE;PRKCA;FGF2"
"female pregnancy (GO:0007565)"	"7/85"	0.275642	0.774057	1.7355	-0.444479	"CLIC5;ENDOU;OXTR;IGF2;ADRA2A;CORIN;TEAD3"
"regulation of organic acid transport (GO:0032890)"	"5/43"	0.139089	0.638994	0.993481	-0.444941	"PER2;TMEM27;ADORA1;SLC6A1;SNCA"
"axis specification (GO:0009798)"	"5/78"	0.521115	0.903447	4.38209	-0.444946	"WNT6;TCF7L1;HEY2;PAX6;PCSK6"
"alpha-amino acid biosynthetic process (GO:1901607)"	"4/69"	0.609318	0.924121	5.67191	-0.447584	"GAMT;SRR;CARNS1;PHGDH"
"positive regulation of carbohydrate metabolic process (GO:0045913)"	"6/63"	0.203068	0.709292	1.30702	-0.448944	"IRS1;PRKCE;IGF2;PPARA;FOXO1;SNCA"
"anatomical structure arrangement (GO:0048532)"	"4/18"	0.03442	0.367625	0.448809	-0.44912	"EGR2;DAB1;KCNA2;PLXNA3"
"regulation of JUN kinase activity (GO:0043506)"	"5/75"	0.488228	0.89649	4.12194	-0.450398	"EPHA4;TNXB;SFRP5;MAPK8IP3;MAPK8IP1"
"glycoprotein metabolic process (GO:0009100)"	"5/75"	0.488228	0.89649	4.12279	-0.45049	"PORCN;FBXO2;LECT1;HS3ST5;PCSK6"
"positive regulation of peptidyl-serine phosphorylation (GO:0033138)"	"5/78"	0.521115	0.903447	4.43999	-0.450825	"BCAR3;PINK1;NTRK3;CREBL2;SNCA"
"regulation of cardiac muscle contraction (GO:0055117)"	"5/43"	0.139089	0.638994	1.00739	-0.45117	"ADORA1;ADRB1;NOS1;SCN5A;ADRA1A"
"negative regulation of smooth muscle contraction (GO:0045986)"	"4/14"	0.0172529	0.258097	0.333545	-0.451759	"CALCA;ADORA1;ADRB1;ADRA2A"
"monocarboxylic acid catabolic process (GO:0072329)"	"5/82"	0.563481	0.910388	4.82617	-0.453102	"CYP39A1;FAAH;ALDH5A1;BDH2;ABAT"
"catecholamine metabolic process (GO:0006584)"	"5/43"	0.139089	0.638994	1.01641	-0.45521	"NR4A2;SULT1A1;CHRNA7;PARK2;SNCA"
"response to vitamin D (GO:0033280)"	"1/21"	0.727613	0.976212	18.9143	-0.455368	"BMP7"
"sterol homeostasis (GO:0055092)"	"6/62"	0.194076	0.701961	1.28786	-0.455746	"ABCA2;G6PC;EPHX2;LCAT;LDLR;GPIHBP1"
"striated muscle cell differentiation (GO:0051146)"	"4/53"	0.414764	0.889041	3.87555	-0.455811	"CDH2;SORT1;IGF2;KRAS"
"positive regulation of protein polymerization (GO:0032273)"	"4/69"	0.609318	0.924121	5.7988	-0.457597	"CDKN1B;PRKCE;FMN2;MAPT"
"regulation of calcium ion transport into cytosol (GO:0010522)"	"6/72"	0.289671	0.798666	2.03838	-0.458253	"CXCL11;P2RX5;CALCA;CASQ1;NOS1;SNCA"
"negative regulation of purine nucleotide metabolic process (GO:1900543)"	"6/72"	0.289671	0.798666	2.0395	-0.458504	"EGLN1;PALM;PRKCA;CPEB2;ADRA2A;SNCA"
"positive regulation of sodium ion transmembrane transport (GO:1902307)"	"4/15"	0.0208842	0.284358	0.36487	-0.458832	"WNK2;FXYD1;NOS1;ATP1B2"
"catechol-containing compound metabolic process (GO:0009712)"	"5/43"	0.139089	0.638994	1.02488	-0.459001	"NR4A2;SULT1A1;CHRNA7;PARK2;SNCA"
"modulation by virus of host morphology or physiology (GO:0019048)"	"1/21"	0.727613	0.976212	19.0823	-0.459413	"NTRK3"
"glycosaminoglycan catabolic process (GO:0006027)"	"5/60"	0.316517	0.837853	2.60585	-0.461007	"OMD;OGN;FMOD;AGRN;FGF2"
"negative regulation of G-protein coupled receptor protein signaling pathway (GO:0045744)"	"6/62"	0.194076	0.701961	1.30815	-0.462926	"PALM;RGS11;BICD1;ADRA2A;RGS7;SNCA"
"regulation of blood vessel size (GO:0050880)"	"6/63"	0.203068	0.709292	1.35067	-0.463939	"BBS2;CALCA;KCNJ8;RAP1GDS1;ADRB1;ADRA1A"
"regulation of osteoclast differentiation (GO:0045670)"	"4/54"	0.427834	0.889041	3.95186	-0.464786	"CALCA;LRRC17;PIK3R1;FAM213A"
"nucleobase metabolic process (GO:0009112)"	"4/67"	0.587164	0.918355	5.47404	-0.466233	"ALDH6A1;DPYSL4;DPYSL5;CAT"
"regulation of inflammatory response to antigenic stimulus (GO:0002861)"	"1/21"	0.727613	0.976212	19.3667	-0.466259	"C3"
"positive regulation of endothelial cell migration (GO:0010595)"	"4/55"	0.440827	0.889041	3.97694	-0.467735	"SEMA5A;SPARC;PRKCA;FGF2"
"positive regulation of actin filament bundle assembly (GO:0032233)"	"5/43"	0.139089	0.638994	1.04512	-0.468069	"ARHGEF10;RGCC;MYOC;SORBS3;RAPGEF3"
"regulation of phagocytosis (GO:0050764)"	"3/52"	0.61829	0.931967	6.64419	-0.468136	"C3;C4B;C2"
[truncated: 1,759 more rows]
