# Supplementary material for: The miRNA biogenesis pathway prevents inappropriate expression of injury response genes in developing and adult Schwann cells
Source: Glia. 2018 Oct 8;66(12):2632–44. doi: 10.1002/glia.23516 (PMC6585637; doi:10.1002/glia.23516)
Supplement: Supplementary file 8 — File S7 Transcription factors predicted to target differentially expressed genes upon SN injury in wild‐type mice. [file GLIA-66-2632-s008.xls]

## Sheet: Sheet1
Term	Overlap	P-value	Adjusted P-value	Z-score	Combined Score	Genes
"NFKB1 (mouse)"	"710/3284"	0	0	-1.54322	108.544	"RPL4;TRIO;WIPF1;GMFG;CLEC10A;UXS1;ISM1;BACH1;RPL7;PSMD8;PREX2;OLFR1217;ZMIZ1;GJA5;AP1S2;PIP4K2A;PLCE1;JUNB;STARD4;PRKAB2;WDR72;GTPBP8;BCAM;PSME4;HMBS;GPR160;RPL29;RNF122;CFB;PRR13;CRABP1;MRPL16;NCAPG;NEDD4L;PHYHIPL;TEX19.1;IQGAP1;PLA2G5;NRADD;AAAS;C3;GJC1;LOH12CR1;ABR;FIGNL1;BLOC1S2;SLC19A3;ZFP185;ST3GAL5;KCNMB4;SFN;CEP76;ST3GAL2;ST3GAL3;SLC19A2;S100A10;BARD1;GSDMD;NGFR;NAPSA;FZD3;CADM4;JAG1;EDE…
"E2F1 (human)"	"853/4207"	0	2e-30	-1.55861	106.975	"NOC2L;ISM1;PTPDC1;FAM110A;LSM12;DPYSL4;DPYSL5;RAVER2;MEF2C;CXADR;EML1;ATF3;NGEF;EXD1;SLBP;CELA3B;TTYH3;CDCA5;CDCA7;MRPL16;CDCA8;ZC3HAV1;AAAS;MRPL12;SULT1A1;FIGNL1;RDH10;CADM4;CADM1;EDEM1;FXYD2;FASN;FAT1;FXYD7;FXYD6;SFXN1;FXYD5;EZH2;ARHGAP9;ARF1;PIGQ;LRRC4;TMEM51;LRRC32;PIGW;ARHGAP6;ARHGAP4;PANX1;MMP25;MRPL40;EFCAB2;HEY2;RPLP2;NEFM;IKBKG;DLGAP5;JAK1;LIN52;DUSP4;APC2;RIPK3;GSTO1;SPHK1;NSUN2;ACTL6A…
"E2F1 (mouse)"	"658/3056"	1e-30	1.28e-28	-1.5664	100.606	"NUP107;RPL32;WIPF1;CLEC10A;GMFG;FRMPD1;TESK2;FNBP1L;PTPDC1;ZFYVE28;EPS8;MTBP;MPRIP;UBASH3B;DPYSL5;MYC;DPYSL3;C3AR1;RPL35;AP1S1;PRIMA1;MEF2C;NUP210;PRKCE;FRS3;DKK3;NUP93;RPL26;PRR11;ATF3;SKAP2;PRR13;D330045A20RIK;SLBP;SET;CDCA4;CRABP1;CDCA7;LYPD1;NCAPG;PHYHIPL;VPS26A;ZC3HAV1;NCAPH;FIGNL1;CHST15;NAA50;ABCA1;CADM4;PLK2;PLK1;PA2G4;CDC6;MRPL23;FLI1;GPR137C;DHFR;HNRNPM;MEX3A;KITL;LYPD6B;FXYD6;ITPA;ZFP…
"TFAP2A (human)"	"723/3613"	8.5882e-26	4.55176e-24	-1.71448	92.1473	"CNTFR;TRIO;UXS1;STMN3;RPL8;NOC2L;ISM1;BACH1;RPL7;SMC2;EPS8;DPYSL4;MPRIP;CYP1B1;GTSE1;JUNB;PRIMA1;PRKCH;NUP210;PRKCB;PRKCE;HPCAL1;PRKCA;RNASE4;PASK;FRS3;DKK3;WDR81;MAP1B;GPR160;CFB;ATF3;NGEF;SLBP;CDCA2;CDCA3;CRABP2;CDCA4;CDCA5;PHYHIPL;CDCA8;MRPL12;C2;SULT1A1;ABR;LDHA;CHST15;GPIHBP1;S100A10;GSDMD;ABCA2;JUN;CADM4;COL24A1;DMPK;MCAM;PMM2;MRPL23;AIF1L;FOSL2;SLC6A6;FAM111A;FAM160A1;GLUD1;FXYD3;FASN;HNR…
"FOXC1 (human)"	"2070/13142"	4.56202e-24	1.61192e-22	-1.73261	86.9414	"SPI1;ISM1;PTPDC1;ZC3H12D;FAM110A;ENDOU;ALKBH2;DPYSL5;CAPNS2;DPYSL3;RAVER2;EPSTI1;C3AR1;GTSE1;WLS;FRS3;ACE2;SPINT1;MTHFD2;ASPHD2;PLBD2;ATF3;EXD1;SLBP;CDCA2;SET;SHMT1;CRABP1;LYPD1;CDCA7;PLA2G5;ZC3HAV1;LOH12CR1;SULT1A1;ATG5;JUN;JAG1;JUP;FN1;EIF2AK2;DHFR;TBL3;PPFIBP2;FXYD3;FXYD2;FXYD1;FXYD6;FXYD5;SFXN5;ARHGAP9;SNX10;PANX1;NHSL2;CHAF1B;MED14;CHAF1A;NHSL1;TIFAB;OLR1;DLGAP1;NEFM;LIN52;JAK1;APC2;GSTO1;T…
"NR5A2 (human)"	"763/3815"	2.615e-27	2.07865e-25	-1.52613	86.7344	"VIT;NUP107;RNH1;RPL32;WIPF1;RPL34;STMN3;XYLT1;GPATCH4;RBPJ;SMC4;PTPDC1;RRP9;EPS8;ZFYVE28;FAM110A;SCAMP5;PREX1;LSM12;PSMD6;GJA4;EPSTI1;PRIMA1;CMKLR1;GAMT;WDHD1;ACOT9;PRKCH;ACOT7;PRKCB;WDR75;RNASE4;WDR76;AR;BIN3;RNF125;WDR81;CFB;PLBD2;ATF3;NGEF;CELA3B;TTYH3;DHH;CDCA5;SHMT1;CDCA7;NEDD4L;THY1;SKA3;MEFV;NCAPH;WDR66;RRP7A;PLAC8;SULT1A1;LOH12CR1;LDHA;PRKAR2B;BLOC1S2;CHST15;SLC19A3;RRS1;RHBDL1;GPIHBP1;N…
"HINFP (human)"	"635/3047"	3.033e-26	1.92899e-24	-1.55718	85.0301	"PI4K2B;CNTF;RNH1;RPL32;UXS1;STMN3;ABAT;NOC2L;ISM1;BACH1;EPS8;PREX2;DPYSL4;MYC;GJA4;STMN1;DPYSL3;AP1S2;CYP1B1;FAM19A1;JUNB;PRIMA1;MEF2A;MEF2C;NUP210;DDX11;PRKCE;DKK3;AR;BCAM;RNF128;WDR81;DAAM2;MAP1B;PLBD2;ATF3;FREM2;SLBP;TTYH3;CFH;CDCA4;DHH;CDCA5;LYPD1;PLAC8;ABR;FIGNL1;CHST15;RHBDL3;PPAPDC1B;SLC19A2;BARD1;PRRT1;PRELID1;CADM4;CADM2;MRPL23;FOSL2;FAM160A1;FXYD3;GIPC1;FASN;FXYD1;GJB5;TREML2;FXYD7;BTG…
"SREBF1 (human)"	"550/2587"	3.08894e-24	1.40326e-22	-1.58352	79.6797	"RNH1;RPL32;UXS1;RPL34;SERPINE1;TESK2;FNBP1L;RPL7;ZFYVE28;FAM110A;LSM12;DPYSL4;DPYSL3;CYP1B1;JUNB;PRIMA1;CMKLR1;GAMT;RPL23;DDX11;PRKCA;GTPBP8;ARMC2;BIN2;RBP1;HMBS;HECW1;UBA52;ENPEP;TTYH3;SET;CDCA4;MRPL16;ZC3HAV1;MRPL12;SKA3;NCAPH;C2;PRDX1;RDH10;FIGNL1;HMOX1;CEP76;ST3GAL3;GSDMD;ABCA1;ABCA2;FZD3;NAPSA;JUN;PRELID1;CADM4;DMPK;BTBD16;PLK1;PBX4;MRPL23;FA2H;SLC6A6;XKR7;GLUD1;FXYD2;FASN;HNRNPF;FXYD6;FXYD…
"RUNX1 (human)"	"752/3857"	3.95372e-24	1.5716e-22	-1.49899	75.2563	"TDRKH;CNTF;ANKLE1;TES;SPI1;TESK2;RPL8;PTPDC1;ELK3;ZFYVE28;EPS8;FAM110A;SCAMP5;ALKBH2;NSDHL;CAPNS2;GJA5;GJA4;STMN1;EPSTI1;C3AR1;GTSE1;CMKLR1;GSTK1;WDHD1;MEF2C;STARD4;ACOT7;NUP210;DAPK1;DDX11;RPL22;ZFYVE21;WDR72;EML2;DKK3;BCR;MTAP;BIN3;MTHFD2;DAAM2;SARNP;PADI4;RPL29;PRR11;FREM2;ASF1B;PIF1;NUP205;CRABP1;LYPD1;NEDD4L;PLA2G5;ZC3HAV1;MEFV;NCAPH;WDR66;SULT1A1;PLAC8;ABR;LDHB;S100A16;PLCG2;ATG5;ST3GAL3;Z…
"SP1 (mouse)"	"505/2360"	1.06731e-22	3.39403e-21	-1.52454	71.8549	"CNTFR;PI4K2B;TRIO;GMFG;RBPJ;BACH1;RPL7;PREX1;UBASH3B;MPRIP;ZMIZ1;STMN1;PIP4K2A;JUNB;GAMT;PRKAB2;PRKCE;HPCAL1;ZFYVE21;FRS3;BCR;ARMC2;TYRO3;ATF3;TTYH3;CRABP2;CDCA4;DHH;LYPD1;NEDD4L;PHYHIPL;GJC1;ADAMTS14;RDH10;KCNMB4;RHBDL3;ST3GAL2;PLK5;CADM4;MINA;MRPL23;D630003M21RIK;FOSL2;DHFR;SLC6A6;XKR7;MEX3A;HNRNPF;LYPD6B;REL;SNAI1;FXYD7;CPEB2;TPRGL;CDKN1C;ZFP367;ARPC1B;TMEM51;LRRC3;HIF3A;SHB;LFNG;TRIM8;MRPL40…
"TEAD4 (human)"	"327/1354"	2.91859e-21	8.43739e-20	-1.59803	70.184	"TRIO;RNH1;CERK;CCNF;FNBP1L;NOC2L;BACH1;ACTB;SOX2;DPYSL4;RASSF4;ZMIZ1;STMN1;CCDC92;JUNB;ACVR1;MEF2C;PAQR6;SFMBT1;HPCAL1;WDR72;FRS3;DKK3;RUNX1;BCAM;WDR81;PPA1;LPPR3;SIK1;PFN1;EZR;MYL9;MACF1;CDCA2;CDCA4;ABR;RAB11FIP1;RDH10;TSPAN4;TSPAN3;RIMKLB;GPIHBP1;BARD1;PRRT1;NAA50;JUN;PRELID1;CADM4;EGR3;IQSEC1;CADM2;RCC2;PDE2A;FN1;IGF2;MEMO1;MINA;MRPL23;GADD45G;FAM160A1;GIPC1;FASN;ID2;FXYD7;ANP32B;CALM1;ADA;EZ…
"KLF11 (human)"	"332/1388"	5.06549e-21	1.34236e-19	-1.6111	70.0097	"SPON2;SPI1;CCNF;LST1;SERPINE1;STMN3;ZDHHC8;IKZF1;IFI30;RPL8;LCTL;ACTB;TXNDC17;RRP9;ZFYVE28;FAM110A;RASSF1;LGALS1;DPYSL4;ZMIZ1;RASSF5;DHX58;CMKLR1;PAQR6;NUP210;ACTN3;ACTN1;MMD2;JMJD7;MFSD10;DKK3;WDR81;HECW2;ASPHD2;PFN1;MYL9;NGEF;SLC45A4;SPTBN5;CRABP2;CEND1;TGFA;MEFV;ABR;S100A16;INPP5D;BLOC1S2;FLRT1;TSPAN4;KCNN4;GPIHBP1;VASP;GSDMD;PRRT1;BBS2;SRPK3;ABCA2;NGFR;CADM3;EGR3;CADM4;CDSN;DMPK;LRRN2;RCC2;P…
"ZNF148 (human)"	"364/1591"	2.925e-20	7.15501e-19	-1.58219	66.106	"SPON2;SPI1;CCNF;LST1;SERPINE1;STMN3;ZDHHC8;IKZF1;IFI30;RPL8;LCTL;ACTB;TXNDC17;RRP9;FAM110A;RASSF1;LGALS1;DPYSL4;ZMIZ1;GJA4;DHX58;CMKLR1;CALN1;NUP210;ACTN3;SFMBT1;PRKCB;SLC11A1;HPCAL1;MMD2;JMJD7;MFSD10;DKK3;WDR81;ARMC6;HECW2;ASPHD2;PFN1;MYL9;CTXN1;NGEF;SLC45A4;SPTBN5;CRABP2;CEND1;TWIST1;TGFA;MEFV;UGCG;ABR;S100A16;BLOC1S2;INPP5D;FLRT1;TSPAN4;KCNN4;GPIHBP1;VASP;GSDMD;BBS2;SRPK3;ABCA2;NGFR;CADM3;EGR…
"KLF4 (human)"	"345/1485"	4.1507e-20	8.79948e-19	-1.54255	64.1305	"SPON2;SPI1;CCNF;LST1;SERPINE1;STMN3;ZDHHC8;IKZF1;IFI30;RPL8;NOC2L;LCTL;ACTB;TXNDC17;RRP9;ZFYVE28;FAM110A;RASSF1;LGALS1;DPYSL4;ZMIZ1;RASSF5;DHX58;CMKLR1;PAQR6;NUP210;ACTN3;ACTN1;MMD2;JMJD7;MFSD10;DKK3;WDR81;HECW2;ASPHD2;PFN1;MYL9;NGEF;SLC45A4;SPTBN5;CRABP2;CEND1;TGFA;MEFV;ABR;S100A16;INPP5D;BLOC1S2;FLRT1;TSPAN4;KCNN4;GPIHBP1;VASP;GSDMD;BARD1;PRRT1;BBS2;SRPK3;ABCA2;NGFR;CADM3;EGR3;WDR59;CADM4;CDSN…
"TFAP2A (mouse)"	"376/1663"	3.48096e-20	7.90675e-19	-1.51953	63.3363	"GM13157;RPL32;GMFG;FRMPD1;PLEKHB1;XYLT1;IFI30;FNBP1L;ZDHHC2;RPL6;EDNRB;RASSF5;MYC;RPL35;KIF21B;FBXO5;SYNPO;JUNB;GTSE1;TNS1;CALN1;PRIMA1;MFSD2A;EPHA4;FBXO2;MMD2;RUNX3;ASRGL1;MAPK8IP1;BCAM;CRISPLD2;RBP1;BTK;VDAC1;RIN3;DNA2;TRIB1;PFN1;NGEF;CFB;PLA1A;EPHA2;SET;CDCA3;CRABP2;DHH;SP140;TEX19.1;THY1;PLA2G5;NRADD;PPL;PCDH17;C2;MNDAL;NEU2;CYB5R2;ADAMTS14;SGPL1;PPP4C;HMOX1;APOD;FAM43A;ARSG;SCN3B;RHBDL3;ST3…
"EGR1 (mouse)"	"367/1617"	6.11797e-20	1.21595e-18	-1.51463	62.4802	"CNTFR;FAAH;TRIO;CCNF;ISM1;CCDC102A;ZFYVE28;RPS6KA3;RASSF3;DPYSL4;UBASH3B;MYC;RPS6KA1;QK;CPNE2;FBXO5;SYNPO;CCDC92;TNS3;EPHB1;ACVR1;MEF2A;COL23A1;ALG5;HPCAL1;MMD2;EBF4;ACTN4;EML2;MAPK8IP1;RUNX1;NUP93;PPP1R3F;ARC;SPINT1;ARMC6;XRN2;SIK1;KDELR2;KCTD12;ATF3;SKAP2;ASF1B;CDCA2;NRN1;CDCA4;LYPD1;TWIST1;NEDD4L;PHYHIPL;TMTC1;PCDH17;FXR1;UGCG;ADAMTS14;RAB11FIP1;PRKAR2B;SERF1;KCNMB4;SNX9;CEP192;ARSG;RIMKLB;SL…
"TEAD2 (human)"	"342/1486"	2.12293e-19	3.7505e-18	-1.525	61.1901	"CNTFR;IL1RN;FAAH;RNH1;PANK1;CCNF;BACH1;ACTB;ELK3;NUDT4;FAM110A;PREX2;LGALS1;RASSF5;MYC;PIP4K2A;RPS13;ARL6IP6;MEF2A;ACVR1;TIPIN;ENTPD1;KCNK10;HPCAL1;RUNX2;RUNX1;PPA1;COL8A2;LPPR3;SIK1;ASPHD2;RPL26;PFN1;EZR;MYL9;SLC45A4;MACF1;SPTBN5;NRN1;CDCA3;CRABP2;IGSF3;APCDD1;C2;SULT1A1;GJC1;RDH10;FIGNL1;INPP5D;PLCG2;TSPAN4;ST3GAL5;CEP192;RIMKLB;SNX5;GPIHBP1;NAA50;ABCA2;JUN;EGR3;TMEM184B;CADM4;IQSEC1;ZFR2;PDE2…
"TCFAP2A (human)"	"318/1367"	1.19634e-18	1.8116e-17	-1.508	58.133	"CNTFR;TRIO;RNH1;ZDHHC8;IKZF1;NOC2L;RBPJ;MKI67;ISM1;BACH1;RPL7;PREX1;DPYSL4;MPRIP;RPL36AL;ANPEP;PIP4K2A;CCDC92;JUNB;ACVR1;KCNK10;SFMBT1;PRKCE;FBXO2;HPCAL1;PRKCA;EBF4;PASK;RUNX3;EML1;FRS3;MFSD10;RUNX1;DKK3;WDR81;LPPR3;SIK1;PFN1;EZR;NGEF;NRN1;ANP32A;MED12L;NKAIN2;ABR;RDH10;CHST15;TSPAN4;KCNMB4;RHBDL3;RIMKLB;EGR1;ABCA2;CDT1;EGR3;TMEM184B;CADM4;GADD45B;IGF2;RASSF7;RASSF8;SMARCA4;FOSL2;GLUD1;FASN;CCDC…
"NFE2 (human)"	"538/2681"	4.38195e-19	6.96729e-18	-1.39307	55.0336	"CNTFR;PI4K2B;WIPF1;GMFG;RPL8;RRP9;FAM110A;ZFYVE28;ALKBH2;PIP4K2A;PRIMA1;MEF2A;GBP6;GSTK1;CXADR;PRKCH;ACOT7;GTPBP4;EML2;RNF125;DAAM2;HMBS;RPL29;NGEF;CELA3B;NEDD4L;NCAPG;MRPL12;WDR66;SULT1A1;ABR;KLRK1;SLC19A3;SFN;ST3GAL3;GPIHBP1;GSDMD;WDR59;CADM4;DMPK;PLK2;SLC16A10;FLI1;AIF1L;FA2H;SLC6A6;GJB1;LYPD6B;FXYD2;FASN;GJB5;FXYD6;FXYD5;SFXN5;DENND1C;ARF1;CDKN1A;YJEFN3;RPLP0;NCAPG2;TMEM51;PYGM;SNX10;MRPL33;…
"TCF4 (human)"	"779/4210"	1.21761e-19	2.27765e-18	-1.31275	53.3286	"NUP107;GMFG;PREX2;DPYSL5;CAPNS2;DPYSL3;PSMD1;MEF2A;MEF2C;STARD4;EML2;PADI4;SKAP2;PIF1;TTYH3;CDCA4;SHMT1;MRPL16;NCAPG;PLA2G5;C2;C3;CYB5R2;HSPH1;PRKAR2B;FIGNL1;PPARGC1A;LYN;JAG1;BTBD16;FLI1;FAM111A;FXYD2;NOSTRIN;SFXN1;FXYD5;HEXA;ARHGAP6;AACS;MMP25;NHSL1;EFCAB2;OLR1;SH3BGRL2;FGFBP3;APC2;RIPK3;GSTO1;GPR35;TEX10;ACTL6A;VWA5A;EMP2;MANEAL;F3;DUSP6;PLSCR1;PSMA4;BDH2;SLC7A8;MMP15;PLSCR2;LRRC7;OAF;MED21;M…
"RELA (mouse)"	"367/1656"	1.59045e-18	2.10734e-17	-1.37325	52.7306	"LTV1;VARS;GMFG;AQP5;LCTL;RBPJ;FNBP1L;ISM1;FAM110A;RNF115;EDNRB;RPS18;RPL36AL;STMN1;EPSTI1;QK;SYNPO;PDK2;IER3;MEF2A;EPHA4;PAQR7;CXADR;TINF2;ACSL5;ACSL4;PRKCA;WDR72;EBF4;SND1;MAPK8IP1;MTAP;CFDP1;CRISPLD1;GM6537;NINJ1;PRR15;RIN3;SIK1;NHLRC1;TAGLN3;PFN1;CFB;PLA1A;MACF1;NRN1;IGSF3;UGT8A;TWIST1;CEND1;HIST1H3A;NUAK2;RACGAP1;STXBP6;HIST1H3B;PPAPDC1B;GPM6B;VASP;PLK4;ABCA2;CDT1;EGR1;EGR2;EGR3;DMPK;ZFR2;PL…
"NFKB1 (human)"	"663/3497"	1.42931e-18	2.04359e-17	-1.3247	50.9071	"TRIO;PID1;ABAT;RBPJ;RPL8;NOC2L;PTPDC1;ELK3;ZFYVE28;DPYSL4;DPYSL5;JUNB;MEF2C;CXADR;ACOT7;NUP210;DAPK1;RPL23;RPL22;DKK3;MTAP;RNF125;RNF128;WDR81;RBP1;CFB;ATF3;NGEF;ENPEP;CFH;CRABP2;RPN1;CDCA8;NEDD4L;MRPL12;SKA3;IQGAP3;NCAPH;SULT1A1;RRP7A;ABR;PPP4C;KLRK1;CHST15;ST3GAL1;HMOX2;S100A10;GSDMD;CDK18;ABCA2;CADM3;PRELID1;CADM2;FZD6;FN1;MRPL23;GRIN2B;FLI1;FAM111A;XKR7;GJB1;FXYD2;FASN;HNRNPF;PNOC;REL;FXYD7;…
"SRF (human)"	"651/3420"	1.47806e-18	2.04359e-17	-1.32077	50.7563	"TDRKH;CNTF;SPI1;TES;TESK2;RBPJ;LIPA;PTPDC1;SMC2;EPS8;ENDOU;NSDHL;GJA5;MS4A14;GTSE1;JUNB;IER5;MEF2A;GSTK1;STARD4;ACOT7;DDX11;RNASE6;WDR75;ZFYVE21;RNASE4;GTPBP4;EML2;BCR;MTHFD2;MAP1B;HECW2;SARNP;PLBD1;MYL9;PRR11;ATF3;FREM2;ASF1B;NEDD4L;PLA2G5;ZC3HAV1;ADH7;WDR66;PLAC8;CYB5R2;ABR;LDHB;S100A16;FLRT1;RRS1;KCNMB4;PPARGC1A;ST3GAL3;LYN;ABCA2;PRELID1;NAPSA;CADM1;JUP;CADM2;PLK2;MCAM;BTBD16;FN1;CDC7;CDC6;AI…
"LEF1 (human)"	"844/4658"	3.00301e-19	5.02609e-18	-1.26073	50.2172	"NUP107;RBPJ;PTPDC1;PREX2;ENDOU;DPYSL3;FAM19A1;WLS;MEF2A;GSTK1;MEF2C;HPCAL1;RNASE4;ACE2;AR;RBP1;PADI4;EXD1;TTYH3;CRABP2;DHH;NCAPG;IQGAP3;SULT1A1;LOH12CR1;RHOT1;PRKAR2B;FIGNL1;ATG5;ABCA1;CADM3;JAG1;FN1;GRIN2B;DHFR;FAM111A;LYPD6B;NOSTRIN;FXYD7;SFXN4;HEXA;SNX10;AACS;ARHGAP4;LETM2;TUBA1C;NHSL1;EFCAB2;OLR1;DLGAP1;IKBKG;IKBKE;NEFH;LYPLA2;GSTO1;GPR35;TEX10;BGN;EMP1;ELOVL6;PTGR1;MRPL45;SLC39A14;SLC7A5;PL…
"CACYBP (mouse)"	"365/1656"	4.13549e-18	5.05803e-17	-1.31859	49.4774	"LTV1;CNTFR;OXTR;ANKLE1;PANK1;GMFG;AQP9;AQP5;RBPJ;IFIT1;RPL6;IL27RA;TXNDC17;C4B;PEG10;ANPEP;TBC1D10C;RPL35;SYNPO;CALN1;MFSD2A;PAQR8;KCNK10;ALG5;ZFYVE21;ACSL5;ACSL4;MMD2;EML1;EML2;WDR81;CRISPLD2;GM6537;HECW1;FAM64A;TAGLN2;PADI4;SLC45A4;NRN1;PLA2G5;PPL;IGSF9;GJC1;LDHA;S100A16;FIGNL1;PRDX1;SEC14L5;RHBDL3;RIMKLB;ZBED4;PEA15A;ATG5;NR2C2AP;VASP;MCTS1;NUS1;GM7173;NAPSA;CADM4;JUP;RCC2;PDE2A;RASSF8;SLC16A…
"TEAD2 (mouse)"	"350/1591"	2.78506e-17	2.95217e-16	-1.36587	48.8418	"CERK;AQP9;HDAC11;FNBP1L;RPS6KA3;LSM12;LGALS1;RASSF5;PEG10;DPYSL3;STMN1;TRIM25;AP1S1;CHAC2;KIF21B;CCDC92;EPHB1;CALN1;CMKLR1;ALG8;EPHA6;PRKCE;FBXO2;MMD2;EBF4;DKK3;AR;ARC;BCAM;COL8A1;SPATA18;TRIB1;D330045A20RIK;SKAP2;IGSF3;HEPACAM;TWIST1;MED12L;NEU2;ABR;NKAIN1;HIVEP3;SFN;RHBDL3;RIMKLB;ZBED4;ST3GAL2;RHBDL1;GPM6B;TRPM3;PEA15A;VASP;ZRANB3;EGR2;JUN;CADM4;PLK5;SLC10A7;EGR3;DMPK;GADD45A;MCAM;ST8SIA2;RASS…
"RELA (human)"	"546/2775"	7.03627e-18	7.99119e-17	-1.30287	48.2915	"ANKLE1;PID1;RBPJ;RPL8;NOC2L;ELK3;PSMD6;DPYSL4;DPYSL5;PSMD2;PLCE1;JUNB;MEF2C;CXADR;GLCE;RPL22;EML1;EML2;DKK3;BCAM;RNF125;SPINT1;HECW2;PSME4;RPL29;UBA52;PRR11;CFB;PLBD2;CELA3B;NEDD4L;WDR62;SKA3;NCAPH;GJC1;PLAC8;SULT1A1;ABR;LDHA;PRKAR2B;S100A16;PLCG2;CHST15;PPAPDC1B;HMOX2;ST3GAL3;NR2C2AP;S100A10;PRELID1;CADM1;FN1;MINA;WDR55;FA2H;FAM111A;PPFIBP2;FXYD2;FAT1;REL;FXYD5;ITPA;FERMT3;BTG2;CDKN1A;RPLP0;SNX…
"USF2 (human)"	"707/3792"	2.32139e-18	2.95281e-17	-1.26292	48.0683	"PI4K2B;RNH1;RPL32;WIPF1;SERPINE1;TESK2;ABAT;BACH1;ZFYVE28;FAM110A;DPYSL4;STMN1;PSMD1;PLCE1;IER2;WLS;GAMT;MEF2A;MEF2C;ACOT7;NUP210;DDX11;RNASE6;WDR75;PRKCA;DYNC1LI1;BCAM;MTAP;RNF128;WDR81;TYRO3;UBA52;CFB;ATF3;NGEF;SET;TTYH3;CDCA4;CDCA7;LYPD1;WDR62;MRPL12;SKA1;GJC1;LDHA;HSPH1;PRKAR2B;FIGNL1;FLRT1;RRS1;HMOX1;NCKAP1L;RHBDL3;ST3GAL1;ATG5;GPIHBP1;GSDMD;NAA50;ABCA1;NAPSA;H3F3C;BTBD16;EIF2AK2;CDC7;SLC16…
"NFIC (human)"	"792/4403"	2.99182e-17	2.97312e-16	-1.34099	47.9426	"TDRKH;SPI1;UXS1;GMFG;TESK2;FAM110A;SCAMP5;PREX1;NSDHL;PSMD6;MPRIP;WLS;GBP6;STARD4;ZFYVE21;EML2;MTHFD2;ATF3;PIF1;CDCA2;CDCA4;LYPD1;PLA2G5;ZC3HAV1;SULT1A1;C3;PRKAR2B;MCTS1;ABCA2;JUP;CADM2;PBX4;FAM111A;PPFIBP2;FXYD3;NOSTRIN;LGMN;EZH2;FERMT3;ARHGAP6;MRPL33;LETM2;CHAF1A;NEFM;IKBKG;LIN52;ELOVL1;LYPLA1;LEFTY1;MYOC;ARG1;GPR35;TEX10;ACTL6A;SIRT2;DUSP6;MMP14;PSMA4;BDH2;OAF;PLSCR2;PIGA;MED21;CKS2;VAMP2;TME…
"WT1 (human)"	"533/2689"	5.49131e-18	6.46754e-17	-1.28423	47.8726	"TRIO;ANKLE1;RNH1;RPL34;NOC2L;ISM1;RPL7;ZFYVE28;PSMD8;PREX1;MPRIP;DPYSL4;ZMIZ1;DPYSL3;RAVER2;PLCE1;JUNB;PRKCE;HPCAL1;PRKCA;PASK;EML1;FRS3;DKK3;ARMC6;HECW2;HMBS;PSME4;UQCRC1;ATF3;ASF1B;CDCA2;SET;TTYH3;CDCA4;NEDD4L;AAAS;NCAPH;C2;GJC1;ABR;PPP4C;S100A16;PRDX1;CHST15;RHBDL3;ST3GAL2;GSDMD;ABCA2;JUN;PRELID1;NAPSA;CADM4;H3F3C;FZD6;PBX4;FAM160A1;TBL3;FASN;HNRNPF;FXYD1;TREML2;FXYD7;ITPA;EZH2;CDKN1C;ARHGAP9…
"TP53 (human)"	"560/2866"	8.09989e-18	8.88194e-17	-1.26328	46.6908	"PID1;ABAT;GPATCH4;RBPJ;BACH1;PTPDC1;RRP9;ZC3H12D;MTBP;ALKBH2;RPL39;GSTK1;DAPK1;RNASE4;BCR;AR;MTAP;BIN3;WDR81;DAAM2;RBP1;PSME4;ASPHD2;ATF3;SLBP;CELA3B;SET;SHMT1;CDCA8;VPS26A;PLA2G5;ZC3HAV1;AAAS;MRPL12;ADH7;IQGAP3;SKA1;NCAPH;SULT1A1;RRP7A;HSPH1;PLCG2;CHST15;PPARGC1A;NR2C2AP;GSDMD;FZD3;NAPSA;FZD6;FN1;EIF2AK2;CDC6;FAM111A;HNRNPM;GLUD1;GJB1;FXYD3;FXYD2;TREML2;REL;ARHGAP9;CDKN1A;CDKN1B;RPLP0;TMEM51;SN…
"MYC (mouse)"	"368/1699"	2.98983e-17	2.97312e-16	-1.29608	46.3371	"RNH1;ANKLE1;VARS;FAM89B;D16ERTD472E;PREP;ZDHHC8;IKZF1;AQP5;PTPDC1;RASSF3;RPS19;STMN1;IER3;ARRDC4;NUP210;IFRD2;SLC6A15;TIAM2;RNF125;1810011H11RIK;FNDC1;CRISPLD2;RRAGB;GM6537;RBP1;PLBD1;ASPHD2;EZR;PFN1;NGEF;D330045A20RIK;EPHA2;SET;UGT8A;SHMT1;SP140;VPS26A;WDR62;NEU2;GJC1;UGCG;LDHA;RAB11FIP1;SEC14L5;RHBDL1;TRPM3;NAA50;ABCA2;CDT1;GM7173;CADM4;DNASE2A;GADD45B;ZFR2;RCC2;PDE2A;ERLIN1;MINA;MRPL23;633040…
"SND1 (human)"	"328/1473"	7.24131e-17	6.97799e-16	-1.30353	45.4912	"RPL4;IL1RN;PID1;TRAF3IP3;NUP107;SLC35B1;CCNF;PLEKHB1;RBPJ;ELK3;AQP1;ICAM1;ZC3H12D;PEG10;ANPEP;RPS6KA1;AP1S2;LGALS9;CPNE2;IER3;ARL6IP6;ACVR1;MEF2C;CXADR;EPHA6;KCNK10;PRKCE;ACTN1;RPL22;ALG5;HPCAL1;CMBL;DKK3;RNF128;RRAGB;XRN2;PFN1;SPATA18;EZR;FREM2;CFH;DHH;PDE1B;PHYHIPL;TMTC1;SAMSN1;SKA1;NCAPH;PLCG2;HIST1H3H;SFN;FAM43A;STXBP6;RHBDL3;CDR1;BTF3;CDK18;XBP1;SLC35E4;FZD6;IGF2;FN1;EIF2AK2;PILRA;SMARCA4;G…
"SP1 (human)"	"314/1406"	2.5203e-16	2.35722e-15	-1.34261	45.2208	"TRIO;RNH1;CERK;HDAC11;NOC2L;BACH1;RPL7;MPRIP;DPYSL4;ZMIZ1;STMN1;CYP1B1;KIF21B;CCDC92;JUNB;MEF2A;ACVR1;EPHA4;SFMBT1;PRKCE;HPCAL1;MMD2;FRS3;MFSD10;RUNX1;DKK3;ARC;WDR81;LPPR3;SIK1;PFN1;EZR;MACF1;NRN1;TTYH3;CDCA4;IQGAP1;ABR;RDH10;SEC14L5;CHST15;TSPAN4;KCNMB4;RHBDL3;RIMKLB;ZBED4;GPIHBP1;BARD1;JUN;EGR3;CADM4;IQSEC1;PDE2A;IGF2;RASSF7;MRPL23;FOSL2;FAM160A1;FASN;FXYD7;COL9A3;CALM1;EZH2;CDKN1C;COL18A1;ARF…
"PCBP1 (human)"	"306/1360"	2.70027e-16	2.45339e-15	-1.32805	44.6774	"TRIO;RNH1;CERK;NOC2L;MKI67;BACH1;RPL7;DPYSL4;MPRIP;RASSF4;STMN1;CYP1B1;CCDC92;JUNB;MEF2A;ACVR1;EPHA4;EPHA6;SFMBT1;PRKCE;HPCAL1;PASK;FRS3;DKK3;RUNX1;ARC;WDR81;SIK1;TRIB1;PFN1;EZR;PLBD2;ATF3;MACF1;NRN1;TTYH3;NEDD4L;IQGAP1;NKAIN2;ABR;RDH10;SEC14L5;CHST15;TSPAN4;KCNMB4;RHBDL3;RIMKLB;RAB11FIP4;ZBED4;BARD1;JUN;TMEM184B;CADM4;EGR3;IQSEC1;IGF2;RASSF7;FOSL2;GLUD1;FASN;FXYD7;RNPS1;COL9A3;CALM1;EZH2;CDKN1C…
"CACYBP (human)"	"303/1350"	5.0532e-16	4.46366e-15	-1.30888	43.249	"SPON2;SPI1;STMN3;ZDHHC8;LCTL;IFI30;RPL8;CCDC102A;ACTB;LGALS1;FTH1;GJA4;DHX58;TBC1D10C;CYP1B1;EPHB1;ACOT7;ARRDC2;ACTN1;HPCAL1;MMD2;JMJD7;RUNX3;MFSD10;DKK3;ASPHD2;TRIB1;CTXN1;NGEF;CELA3B;CRABP2;CEND1;TGFA;PPL;NCAPH;C2;ABR;PPP4C;S100A16;INPP5D;FLRT1;TSPAN4;HMOX2;FDFT1;GPIHBP1;VASP;GSDMD;PRRT1;SRPK3;ABCA2;JUN;EGR3;CDSN;GADD45B;DMPK;ZFR2;MCAM;PDE2A;MEMO1;PILRA;FLI1;SLC16A13;SMARCA4;AIF1L;LYPD6B;SNAI1…
"IRF8 (human)"	"336/1550"	7.57846e-16	6.34197e-15	-1.2642	41.3288	"CNTFR;EIF4A1;FAAH;LPGAT1;CCNF;PLEKHB1;CBLB;IFI30;IFIT1;PWP1;PTPDC1;CCAR1;ICAM1;C4B;PREX2;ALKBH2;ENDOU;GJA1;GJA5;RASSF5;PEG10;CHEK1;C3AR1;RPL35;EPHB1;CHGB;ARL11;ACOT9;MEF2C;KCNK10;GLCE;RPL22;HPCAL1;ACSL5;ALG3;RNASE4;GTPBP8;PASK;ASRGL1;TM4SF1;HECW2;COL8A1;CAGE1;RPL29;PRR11;ATF3;CDCA5;SP140;SLC22A2;LYPD1;NEDD4L;PHYHIPL;MRPL12;PIK3R5;SULT1A1;NKAIN2;LDHB;LDHA;HSPH1;TSPAN4;ST8SIA5;NCKAP1L;PPARGC1A;CEP…
"THRB (human)"	"416/2034"	6.84204e-16	5.88045e-15	-1.24186	40.6924	"RNH1;RBPJ;RPL8;FNBP1L;BACH1;SMC4;RPL7;ZFYVE28;FAM110A;STMN1;PSMD1;JUNB;GBP6;CUBN;PRKCH;RPL23;PRKCE;HPCAL1;DAAM2;PSME4;TTYH3;CRABP2;CRABP1;IQGAP1;LDHB;ST3GAL5;HMOX1;HMOX2;ATG5;GSDMD;H3F3C;PMM2;FN1;SLC16A13;DHFR;FXYD7;ADA;FERMT3;EZH2;ARF1;RPLP0;HEXA;TMEM51;SNX10;HIF3A;WDR46;TRIM8;TUBA1C;MED14;MMP25;GPR132;MRPL40;ADAMTSL2;ANXA7;NEFM;CEP55;TCF19;APC2;LYPLA2;NFAM1;PAX6;NIPA2;FOS;SLC39A14;COQ10B;DUSP6…
"E2F6 (human)"	"300/1358"	4.06733e-15	3.15466e-14	-1.20975	37.6079	"PID1;RNH1;FRMPD1;AQP5;IKZF1;NOC2L;RPL8;MKI67;SMC2;CCAR1;TXNDC17;ZMIZ1;RASSF5;MYC;DPYSL3;RAVER2;STMN1;TRIM25;PLCE1;CCDC92;JUNB;ACVR1;GAMT;EPHA6;KCNK10;LIMCH1;SFMBT1;ARRDC2;PRKCE;MMD2;PASK;RUNX3;RUNX2;EML2;RUNX1;LPPR3;SIK1;ASPHD2;RPL26;PFN1;PRR11;CFB;PHYHIPL;SKA3;PIK3R5;ABR;UGCG;INPP5F;PRKAR2B;CHST15;TSPAN4;RHBDL1;HMOX2;ZRANB3;JUN;EGR3;CDSN;SURF4;IGF2;PBX4;FOSL2;PTK7;FASN;HNRNPF;CCDC88C;SNAI1;FXYD…
"SP3 (human)"	"295/1332"	5.36211e-15	3.87534e-14	-1.21311	37.4628	"RNH1;CERK;HDAC11;ZDHHC8;NOC2L;BACH1;RPL7;DPYSL4;MPRIP;CYP1B1;CCDC92;JUNB;CDON;MEF2A;ACVR1;SFMBT1;HPCAL1;FRS3;DKK3;RUNX1;ARC;BCAM;WDR81;SIK1;ASPHD2;PFN1;EZR;NGEF;MACF1;NRN1;TTYH3;CDCA4;NEDD4L;CEND1;IQGAP1;ABR;RAB11FIP1;RDH10;SEC14L5;CHST15;TSPAN4;KCNMB4;RHBDL3;RIMKLB;ZBED4;GPIHBP1;BARD1;CADM4;IQSEC1;SLC35E4;PDE2A;IGF2;RASSF7;MRPL23;SLC6A6;FAM160A1;FASN;SNAI1;FXYD7;RNPS1;COL9A3;CALM1;EZH2;CDKN1C;F…
"ZBTB7A (human)"	"302/1373"	5.24537e-15	3.87534e-14	-1.19155	36.797	"RNH1;CERK;PANK1;CCNF;PLEKHB1;ZDHHC8;IKZF1;RPL8;MKI67;NOC2L;ISM1;SMC4;RRP9;ZFYVE28;RASSF1;RASSF3;DPYSL4;MPRIP;DPYSL5;ANPEP;PIP4K2A;PLCE1;KIF21B;CCDC92;JUNB;EPHA5;EPHA4;PRKCE;FBXO2;HPCAL1;PASK;RUNX3;EML2;MFSD10;RUNX1;WDR81;ARMC6;HECW2;NINJ1;LPPR3;VDAC1;SIK1;EZR;UBA52;CTXN1;CFB;ATF3;NGEF;ASF1B;SLBP;NRN1;CEND1;TMTC1;UGCG;ABR;DSN1;ST8SIA4;CHST15;TSPAN4;STXBP6;RAB11FIP4;SNX5;HMOX2;BARD1;EGR1;CDT1;EGR2…
"MIR133B (human)"	"323/1500"	6.20951e-15	4.38805e-14	-1.18949	36.5854	"WIPF1;PANK1;GMFG;CCNF;SERPINE1;ZDHHC8;IFI30;MKI67;NUBP1;RPL6;ACTB;AQP1;ZC3H12D;RPL36AL;ZMIZ1;RASSF5;RPS6KA1;DHX58;RAVER2;PIP4K2A;JUNB;PDK2;WLS;PRKCH;ACOT7;KCNK10;EBF4;RUNX3;FRS3;EML2;BCR;TIAM2;WDR81;SOAT1;XRN2;VDAC1;KCTD12;EZR;CFB;RNF122;PLA1A;CRABP2;IGSF3;PHYHIPL;WDR66;PIK3R5;PLAC8;ABR;RAB11FIP1;CMYA5;SEC14L5;TSPAN4;ST3GAL5;SFN;GSDMD;FZD1;NMB;ZFR2;TMEM50B;SURF4;IGF2;PBX4;PARVB;FLI1;AIF1L;CYP26A…
"SPI1 (mouse)"	"354/1680"	3.84267e-15	3.05493e-14	-1.17436	36.5454	"RNH1;PANK1;SERPINE1;AQP9;PLEKHB1;PREP;STMN3;ARXES1;RPL8;LGALS4;ZFYVE28;LACTB;PNP;RPS19;SNRPD1;GJA5;EPSTI1;TBC1D10C;LGALS9;EPHB1;WLS;ACVR1;MEF2A;EPHA5;MEF2C;ALG8;ENTPD1;KCNK10;MRPS18B;CMBL;MAPK8IP1;SOAT1;1810011H11RIK;HECW1;COL8A2;SPATA18;PLBD2;GGNBP1;SLC22A2;MGST1;NEDD4L;ZC3HAV1;THY1;UGT1A7C;PIK3R5;ABR;GJC3;RRS1;ZFP185;CD14;ARSG;PPARGC1A;ST3GAL1;GPIHBP1;SLAMF1;CDK18;PRELID1;LRRN3;COL24A1;MCAM;PD…
"JUN (human)"	"562/2976"	2.2511e-15	1.83551e-14	-1.14096	36.0872	"VIT;MYT1L;WIPF1;GMFG;XYLT1;GPATCH4;RBPJ;LIPA;ENDOU;DPYSL4;MPRIP;DPYSL5;PSMD2;STMN1;PLCE1;PRIMA1;CMKLR1;GSTK1;STARD4;CXADR;RPL23;COL23A1;WDR76;GTPBP4;DKK3;NUP93;AR;WDR81;SARNP;HMBS;PLBD1;PADI4;UBA52;MYL9;ASF1B;SET;TTYH3;CRABP2;RPN1;CFP;ADH7;MEFV;C2;LDHA;RHOT1;CHST11;S100A16;FIGNL1;PRDX1;RRS1;KCNMB4;HMOX2;SLC19A2;FZD1;PRRT1;BARD1;JUN;CADM3;WDR59;CADM4;COL24A1;DMPK;CADM2;ERLIN1;PBX4;FLI1;AIF1L;FOSL…
"KLF13 (human)"	"315/1453"	6.5668e-15	4.53966e-14	-1.15604	35.5173	"EIF4A1;SPI1;FAM89B;STMN3;ABAT;IKZF1;ACTB;PTPDC1;TXNDC17;IL27RA;LGALS4;ZFYVE28;FAM110A;SCAMP5;RASSF1;RASSF3;MYC;DHX58;DPYSL3;RAVER2;TRIM25;LGALS9;KIF21B;FBXO5;PRKCH;ACOT7;ARRDC2;MMD2;ESCO2;MFSD10;MAPK8IP1;BCR;SFRP1;RNF125;SPINT1;HECW2;COL8A1;FAM64A;ASPHD2;TAGLN2;KCTD12;UBA52;MYL9;CTXN1;NGEF;CDCA2;CRABP2;SP140;NEDD4L;WDR62;AAAS;IQGAP3;IGSF9;PIK3R5;SULT1A1;ABR;SGPL1;S100A16;INPP5D;TSPAN4;FAM43A;HMO…
"MYOD1 (mouse)"	"352/1672"	5.16156e-15	3.87534e-14	-1.1499	35.5107	"SLC35B1;PLEKHB1;AQP5;RBPJ;MKI67;RPL8;BACH1;ACTB;AQP1;PSMD8;C4B;FAM110A;LGALS4;PSMD2;MAGOH;PSMD1;PTGFRN;FBXO5;SYNPO;GAMT;MEF2A;ARL11;PRKCB;MRPS18B;ZFYVE21;MAPK8IP1;BCAM;WDR81;RRAGB;RIN3;PFN1;ATP6V0D2;CELA3B;SET;CDCA2;MEFV;PPL;NEU2;C3;GJC1;RRP7A;ABR;DHX32;FLRT1;PLCG2;ST3GAL5;RAB11FIP4;BARD1;CDT1;CADM3;FZD3;JUP;GADD45B;IQSEC1;TMEM50B;FZD6;D430041D05RIK;KLHDC8B;MEMO1;SMARCA4;CCDC88B;PPFIBP2;GJB1;FAS…
"MZF1 (human)"	"303/1389"	1.15597e-14	7.65828e-14	-1.13632	34.3172	"FAM89B;LST1;PLEKHB1;ABAT;RPL8;SMC4;ACTB;ELK3;NUDT4;CDC20;ENDOU;DPYSL5;RASSF5;MYC;DHX58;TNS3;EPHB1;CMKLR1;CALN1;IER3;TIPIN;ALG8;PRKCH;ACOT7;KCNK10;MUSK;MMD2;EBF4;PASK;DKK3;BTC;WDR81;SFRP5;KCTD12;TRIB1;EZR;UBA52;NGEF;DHH;CEND1;PLAC8;ABR;CHST11;S100A16;FLRT1;CMYA5;SLAMF7;SFN;CD14;GPM6B;FDFT1;VASP;GSDMD;EGR1;JUN;CADM4;CADM1;DMPK;CADM2;ST8SIA2;PDE2A;IGF2;NBEAL2;GRIN2B;VASN;AIF1L;CYP26A1;PARVG;LYPD6B;…
"SP3 (mouse)"	"258/1129"	1.55896e-14	1.01036e-13	-1.14107	34.1445	"EPHB6;AHCYL2;PLEKHB1;GJA1;DPYSL3;DHX58;AP1S2;LGALS9;CCDC92;ACVR1;PAQR6;KCNK10;SLC6A15;ZFYVE21;ACSL4;GTPBP4;EML2;RUNX2;MAPK8IP1;SOAT1;COL8A2;PRR15;TAGLN3;KIF20B;IGSF3;SHMT1;CFP;SKA1;PIK3R6;NEU2;ABR;HMOX2;PEA15A;SLC19A2;MSR1;CDK18;PRELID1;CDSN;XRCC5;PMM2;IGF2;RASSF8;CELA1;MINA;FLI1;CYP26A1;PPFIBP2;KITL;WNK2;GIPC1;SNAI1;SFXN1;HYOU1;HIST1H4J;ITM2A;LGMN;ARHGAP9;DAZAP1;NRSN1;CITED2;CCDC125;BRCA1;FMN2;…
"MYOG (mouse)"	"351/1675"	9.84879e-15	6.66365e-14	-1.10221	33.4404	"AHCYL2;IL1RN;CERK;MYT1L;PLEKHB1;ABAT;ARXES1;AQP5;FNBP1L;ACTB;LGALS4;ZFYVE28;LACTB;EDNRB;UBASH3B;PSMD2;KIF21B;SYNPO;PDK2;TNS1;PRIMA1;MFSD2A;PAQR6;ACOT7;METTL1;IL1R1;IFRD2;RNASE6;ALG3;MMD2;RUNX1;SFRP5;HMBS;HECW1;COL8A1;KIF20A;RIN1;MYL9;UBA52;CTXN1;NGEF;EPHA2;SLC45A4;8430408G22RIK;SET;CRABP2;SP140;CDCA7;NEDD4L;THY1;APCDD1;NRADD;IGSF9;NEU2;DSN1;FLRT1;INPP5J;SERF1;SCN3B;ST3GAL2;RHBDL1;SLC19A2;GPIHBP1…
"MAX (human)"	"391/1934"	2.49988e-14	1.52877e-13	-1.09854	32.4169	"CNTFR;RNH1;GMFG;SERPINE1;RBPJ;BACH1;ZFYVE28;FAM110A;DPYSL4;STMN1;RAVER2;GAMT;ACOT7;HPCAL1;PRKCA;WDR81;ATF3;NGEF;SET;TTYH3;CDCA4;NEDD4L;WDR62;WDR66;GJC1;LDHA;HSPH1;S100A16;RHBDL1;ATG5;GSDMD;BTF3;NAA50;PLK4;ABCA1;BTBD16;SLC16A13;SLC6A6;FAM160A1;GLUD1;FXYD2;FASN;HNRNPF;SNAI1;EZH2;TMEM51;LRRC3;LFNG;CHAF1A;MRPL40;TMEM43;UCN2;ADAMTSL2;TEAD3;TCF19;MYOC;PGAM1;DENND2A;TMC8;RAB3IL1;MRPL45;SLC39A14;SIRT2;F…
"NFYA (human)"	"490/2549"	1.58862e-14	1.01036e-13	-1.03491	30.9679	"TDRKH;CNTF;TES;SPI1;RPL34;TESK2;ABAT;EPS8;FAM110A;PREX2;NSDHL;GJA5;WLS;IER3;GSTK1;MEF2C;STARD4;ACOT7;DAPK1;DDX11;ZFYVE21;RNASE4;EML2;BCR;WDR81;MTHFD2;SARNP;RPL26;PRR11;FREM2;ASF1B;PIF1;NUP205;CDCA3;DHH;LYPD1;MRPL16;NEDD4L;WDR62;PLA2G5;WDR66;PLAC8;LDHB;CHST11;S100A16;ST3GAL3;ATG5;NAA50;MCTS1;CDK18;JUP;H3F3C;CADM2;CDC7;CDC6;DHFR;FAM111A;FXYD3;GJB5;NOSTRIN;LGMN;NRSN1;CLTC;HIF3A;MRPL40;CHL1;ADAMTSL2…
"POU1F1 (mouse)"	"360/1754"	5.19407e-14	3.11644e-13	-1.02784	29.5987	"LTV1;WIPF1;GMFG;PREP;ABAT;MKI67;IFIT3;RRP9;UBASH3B;ZMIZ1;PEG10;A630033H20RIK;AP1S1;RCC1;HIST3H2BA;FBXO5;CCDC92;ARL6IP6;ACVR1;CUBN;GM16432;LIMCH1;FBXO2;PRKCE;I830012O16RIK;MAPK8IP3;DKK3;MAPK8IP1;TIAM2;ACE2;SPINT1;CRISPLD2;XRN2;TAGLN2;PFN1;CD101;NUP205;TTYH3;RPN1;CEND1;MRPL12;PIK3R5;PLAC8;GJC1;LOH12CR1;GJC3;INPP5F;CHST15;HMOX1;SCN3B;GPM6B;RAB11FIP4;VASP;MCTS1;PRELID1;NDFIP2;TMEM184B;CADM4;DMPK;CAD…
"ETS1 (human)"	"828/4827"	1.08615e-13	6.39619e-13	-1.04977	29.4752	"NUP107;SPI1;GMFG;RBPJ;LSM12;PSMD6;DPYSL4;DPYSL3;RAVER2;WLS;GSTK1;MEF2C;EML1;FRS3;SPINT1;PSME4;PADI4;PLBD2;CELA3B;DHH;PLA2G5;MRPL12;IQGAP3;C2;CYB5R2;SFN;RHBDL3;MCTS1;LYN;NGFR;ABCA2;CADM4;JUP;FN1;EIF2AK2;FLI1;AIF1L;TBL3;DCHS2;FASN;FAT1;SFXN4;FXYD6;SFXN1;SNORD2;SFXN5;LGMN;EZH2;ARHGAP9;ARF4;HEXA;RPLP0;HIST2H2AB;TMEM51;SNX10;LETM2;NHSL2;CHAF1A;HEY2;EFCAB2;DLGAP1;DUSP4;DUSP5;LEFTY1;GPR34;GPR35;SPHK1;P…
"TFAP2C (human)"	"314/1485"	1.10709e-13	6.40097e-13	-1.00829	28.31	"EPHB6;EIF4A1;SPON2;PID1;CERK;CCNF;LST1;STMN3;ABAT;MKI67;PWP1;TXNDC17;IL27RA;C4B;EPS8;RASSF1;ZMIZ1;RASSF5;MYC;DHX58;RAVER2;TBC1D10C;KIF21B;JUNB;TNS3;PDK2;IER3;GAMT;ACVR1;PAQR6;AP1B1;RNASE4;EML1;RUNX1;DKK3;ARC;NINJ1;GPR160;UQCRC1;NGEF;SLC45A4;MRPL16;PHYHIPL;NCAPG;SKA3;WDR66;DSN1;TSPAN4;HIVEP3;RAB11FIP4;VASP;GSDMD;CDT1;ABCA2;EGR3;JAG1;SPHKAP;GADD45B;OSGIN1;MYO5A;PILRA;PBX4;MRPL23;VASN;CYP26A1;ANLN;…
"PPARG (human)"	"648/3580"	2.00335e-14	1.24915e-13	-0.949105	28.199	"RPL4;VIT;ANKLE1;RNH1;GMFG;CLEC10A;RPL8;RPL6;ELK3;PSMD8;SCAMP5;LSM12;DPYSL3;PIP4K2A;CYP1B1;PSMD1;PLCE1;CMKLR1;CHGB;GAMT;ACOT9;GSTK1;ACOT7;DAPK1;ZFYVE21;WDR76;RNF125;WDR81;SPINT1;DAAM2;ARMC6;MAP1B;HECW2;HMBS;HECW1;ASPHD2;RPL26;RPL29;UBA52;ATF3;PLBD2;ASF1B;SET;CFH;DHH;SHMT1;RPN1;MRPL16;IQGAP1;WDR62;CFP;SKA3;MEFV;NCAPH;C3;ABR;HSPH1;FLRT3;PRDX1;SLC19A3;HMOX1;SFN;HMOX2;NAPSA;CADM4;JUP;MINA;WDR54;SLC16…
"ETV4 (human)"	"298/1403"	3.12716e-13	1.77578e-12	-1.03352	27.9638	"PI4K2B;CERK;PLEKHB1;ICAM2;AQP5;NOC2L;MKI67;SMC4;ZDHHC2;AQP1;FAM110A;ALCAM;EDNRB;UBASH3B;GJA5;RPS6KA1;C3AR1;SYNPO;ARRDC4;ACVR1;PAQR6;MEF2C;ACOT7;PRKCA;ESCO2;TM4SF1;BTC;MTAP;BIN2;SPINT1;MAP1B;ASPHD2;EZR;GPM6A;CRABP2;TGFA;APCDD1;INPP5F;TSPAN4;CEP192;ST3GAL1;RAB11FIP4;RHBDL1;NR2C2AP;CDK18;ABCA2;EGR1;CDSN;PDE2A;OSGIN1;PILRA;MRPL23;GRIN2B;DHFR;ACER2;XKR7;GJB1;TREML2;SNAI1;CALR;LGMN;ARHGAP9;NRP1;COL18A…
"REPIN1 (human)"	"302/1466"	4.72132e-12	2.46128e-11	-0.996098	24.3324	"PI4K2B;SPON2;TRIO;RNH1;CERK;LST1;FNBP1L;RASSF1;NSDHL;ALCAM;DPYSL4;MPRIP;ZMIZ1;RPS6KA1;DPYSL3;RAVER2;CPNE2;FBXO5;CCDC92;JUNB;EPHB1;EPHA4;MEF2C;TIPIN;EPHA6;NUP210;KCNK10;SFMBT1;PRKCE;RPL22;HPCAL1;ACSL5;ACTN4;PASK;DYNC1LI1;BIN2;RPL26;NGEF;SLC45A4;NRN1;CDCA5;CDCA8;NCAPG;WDR62;RRP7A;CYB5R2;LDHA;RAB11FIP1;TRPM6;RHBDL1;GPM6B;ST3GAL3;VASP;EGR3;JAG1;CADM4;SLC10A7;RASSF7;SMARCA4;FOSL2;RPS28;FASN;ID2;FAT1;…
"POU2F2 (human)"	"515/2792"	1.30809e-12	7.17194e-12	-0.915751	23.4989	"TES;RPL32;RPL34;THYN1;RBPJ;BACH1;SCAMP5;ENDOU;GJA1;PSMD6;ALCAM;CAPNS2;MYC;DPYSL3;RAVER2;FAM19A1;CHGB;MEF2C;STARD4;RPL23;DDX11;GLCE;WDR72;BCR;RNF128;RBP1;ATF3;PLBD2;ENPEP;CDCA4;CDCA7;NEDD4L;PHYHIPL;AAAS;ADH7;PLAC8;CYB5R2;ABR;HSPH1;FIGNL1;NCKAP1L;PPARGC1A;ZSCAN18;FZD1;LYN;FZD3;CADM1;H3F3C;EIF2AK2;SLC16A10;WDR54;FOSL2;FA2H;FAM111A;FXYD3;GPR183;REL;BTG3;BTG2;CDKN1A;PIGT;NRSN1;WDR41;SNX10;MS4A4A;NHSL…
"PITX2 (human)"	"629/3528"	6.63409e-13	3.70112e-12	-0.85891	22.6086	"RPL4;NUP107;TES;RPL34;GMFG;TESK2;FNBP1L;RPL6;SMC2;ZC3H12D;PSMD8;FAM110A;PREX2;LSM12;PSMD6;MYC;GJA4;RPL35;RPL39;GSTK1;DAPK1;RPL23;EML2;ARMC2;RNF125;RNF128;WDR81;ZFYVE19;RBP1;HMBS;GPR160;PSME4;UQCRC1;RPL29;ALG10B;UBA52;ATF3;FREM2;PRR13;PIF1;CELA3B;SET;CFH;VPS26A;PLA2G5;CFP;AAAS;ADH7;SKA3;IQGAP3;C2;GJC1;SULT1A1;PLAC8;LOH12CR1;ABR;LDHA;PPP4C;HSPH1;FIGNL1;PLCG2;ST3GAL5;PPAPDC1B;HMOX2;FDFT1;ATG5;ZSCAN…
"LEF1 (mouse)"	"345/1730"	4.41236e-12	2.33855e-11	-0.921685	22.5618	"NUP107;AQP9;XYLT1;CCDC102A;SCAMP5;EPS8;EDNRB;STMN1;PDK4;EPSTI1;TBC1D10C;PLCE1;IER3;CDON;GM16432;RPL23;MRPS18B;ACSL5;PRKCA;I830012O16RIK;ESCO2;ASRGL1;1810011H11RIK;KATNAL2;AMY1;VDAC1;FAM64A;ASPHD2;TRIM16;RPL26;PRR13;SET;DHH;SLC22A2;RPN1;ZC3HAV1;MRPL12;MEFV;IGSF9;SKA1;ART3;DSN1;LDHA;KCNMB4;SFN;APOD;ARSG;TRPM3;MCTS1;CDK18;NDFIP2;DMPK;CADM2;TGDS;SLC16A11;KLHDC8B;PARVB;FLI1;GADD45G;FOSL1;ANLN;FAM111A…
"HNF4A (human)"	"407/2127"	6.56845e-12	3.36898e-11	-0.91124	21.9735	"PI4K2B;TES;GMFG;RPL34;ABAT;ELK3;ENDOU;ZMIZ1;PSMD2;ACOT9;ACOT7;NUP210;DDX11;WDR72;WDR76;DYNC1LI1;ARMC2;ZFYVE19;SARNP;HMBS;RPL29;ATF3;ENPEP;SET;DHH;CDCA7;LYPD1;NEDD4L;PLA2G5;CHST11;FLRT3;PRDX1;SLC19A3;HMOX1;ST3GAL1;ST3GAL3;ABCA1;BARD1;CADM3;CADM1;PBX4;CDC6;MINA;SQLE;GLUD1;FXYD2;HNRNPF;TREML2;NOSTRIN;REL;FXYD6;GAPT;EZH2;LGMN;ARHGAP9;CDKN1A;YJEFN3;MRPL33;NHSL1;MRC1;OLR1;ANXA7;DLGAP1;TIMP1;GPRASP2;DE…
"RELB (human)"	"301/1469"	8.68664e-12	4.24977e-11	-0.919916	21.969	"PID1;WIPF1;GMFG;CCNF;TESK2;ABAT;GPATCH4;RBPJ;RPL8;LCTL;IFIT1;PWP1;PTPDC1;ZFYVE28;CDC20;ZC3H12D;PSMD6;PNP;ZMIZ1;RASSF5;SYNPO;RPS13;GAMT;GSTK1;TIPIN;PAQR7;EPHA6;ACTN3;DAPK1;ARRDC2;ACTN1;SLC6A15;MMD2;ASRGL1;DKK3;BIN3;RBP1;VDAC1;TAGLN2;RNF122;ATF3;PRR13;DHH;SAMSN1;NCAPH;WDR66;HSPH1;INPP5D;SEC14L5;PLCG2;ST8SIA4;TSPAN4;STXBP6;S100A10;GSDMD;CDT1;SLC10A6;XBP1;IQSEC1;LRRN2;FZD6;FN1;RAB39B;DHFR;CCDC88B;RP…
"MIB2 (human)"	"305/1490"	6.88779e-12	3.47669e-11	-0.896003	21.5779	"CNTFR;PID1;SPI1;FAM89B;GMFG;RPL34;ABAT;RPL8;BACH1;ACTB;PTPDC1;TXNDC17;ZFYVE28;SCAMP5;ENDOU;RASSF1;RASSF5;JUNB;EPHA5;ACOT9;CXADR;EPHA6;PRKCE;ACTN1;RPL22;ALG3;RNASE4;EBF4;ARC;BIN3;DAAM2;ARMC6;ASPHD2;TAGLN2;PFN1;RIN1;CDCA3;PDE1B;RPN1;CEND1;IQGAP3;MED12L;UGCG;CHST11;CMYA5;TSPAN4;KCNN4;RIMKLB;RAB11FIP4;SNX5;SLC19A2;VASP;BARD1;CDK18;JUN;CADM4;TNFSF14;PDE2A;SURF4;CDC7;MRPL23;VASN;AIF1L;FOSL2;FAM111A;RP…
"TBP (human)"	"465/2486"	3.3073e-12	1.78258e-11	-0.860006	21.2855	"TDRKH;VIT;TES;WIPF1;ABAT;GPATCH4;FNBP1L;SMC4;LIPA;PTPDC1;SMC2;EPS8;ZFYVE28;MTBP;LACTB;GPR171;C3AR1;MS4A14;WLS;MEF2A;GBP6;MEF2C;DDX11;GTPBP8;EML1;WDR76;RNF128;ALG10B;PLBD2;NUP205;CFH;PHYHIPL;PLA2G5;THY1;ADH7;LOH12CR1;CYB5R2;ABR;KLRK1;HSPH1;RHOT1;NCKAP1L;PPARGC1A;ST3GAL2;ZSCAN18;S100A10;BTF3;FZD1;PLK4;EDEM1;FN1;ERLIN1;SLC16A10;MINA;DHFR;FAM111A;GJB1;GPR183;FXYD6;SFXN1;SFXN5;BTG3;CDKN1A;BTG1;PYGM;F…
"REL (mouse)"	"347/1752"	7.93837e-12	3.94438e-11	-0.876508	20.9978	"EIF4A1;IL1RN;RNH1;TRIO;CLEC10A;FOXI2;HDAC11;MKI67;IFIT3;NUDT4;TXNDC17;SCAMP5;FAM110A;PSMD6;EDNRB;LGALS1;UBASH3B;MPRIP;RASSF4;ZMIZ1;DHX58;RPL35;CPNE2;SYNPO;IFITM6;CXADR;IL1R1;PRKCE;RPL22;WDR75;ZFYVE21;ALG3;WDR72;RUNX1;CYP39A1;PPP1R3F;AR;SPINT1;RRAGB;GRWD1;UQCRC1;VDAC1;TRIM16;CFB;RNF122;UGT8A;SLC22A2;PHYHIPL;PIK3R1;MRPL12;IGSF9;ART4;MNDAL;C3;CYB5R2;RRP7A;UGCG;ADAMTS14;LDHA;NUAK2;FLRT1;KCNMB4;TSPAN…
"CEBPB (human)"	"291/1420"	1.95316e-11	9.1339e-11	-0.892183	20.6241	"VIT;CNTF;SLC35B1;ICAM2;XYLT1;IFI30;LIPA;IFIT3;ENDOU;RASSF1;ALCAM;MYC;RCC1;JUNB;EPHB1;RPS13;PAQR8;EPHA5;GSTK1;RPL23;ACSL5;RUNX3;GTPBP4;MFSD10;BCR;CYP39A1;AR;ARMC2;WDR81;CD109;NINJ1;HMBS;ALPK3;CAGE1;CDCA7;MEFV;PCDH17;NKAIN2;LDHA;ERI1;SLAMF9;KCNMB4;SFN;CD14;ARSG;TRPM6;SLC19A2;VASP;PRRT1;CCR1;BBS2;SRPK3;EGR2;LRRN3;SLC35E4;PDE2A;ERLIN1;RASSF8;AMMECR1;MICAL2;MINA;FLI1;FAM111A;NCEH1;PARVG;DCHS2;GPR183;…
"UBTF (human)"	"302/1493"	2.7883e-11	1.28504e-10	-0.884021	20.1336	"VIT;IL1RN;ANKLE1;SPI1;RPL32;CLEC10A;CCNF;PREP;THYN1;ABAT;MKI67;BACH1;ACTB;ELK3;CCAR1;TXNDC17;SOX2;EPS8;FAM110A;RASSF5;RAVER2;PDK2;CALN1;CHGB;GAMT;ACOT7;ACTN3;MUSK;SFMBT1;ACSL5;MMD2;EBF4;PASK;ASRGL1;BCR;DYNC1LI1;ARMC2;BIN2;SPINT1;SARNP;RBP1;COL8A1;PRR13;DHX9;CDCA5;MRPL12;MED12L;NCAPH;LOH12CR1;SLC19A3;TSPAN4;RIMKLB;FDFT1;ST3GAL3;JUN;SLC10A7;IQSEC1;EAF1;FN1;OSGIN1;FLI1;POLA1;FXYD3;PTK7;FXYD2;GIPC1;…
"SMAD4 (mouse)"	"318/1580"	1.31679e-11	6.24984e-11	-0.845531	19.8665	"CNTFR;PANK3;LPGAT1;VARS;FAM89B;PANK1;WIPF1;GMFG;PREP;GPATCH4;ZDHHC8;IKZF1;AQP5;RBPJ;MKI67;IFIT3;ACTB;RPL7;PREX1;RPS6KA3;RNF115;MPRIP;RPL36AL;ZMIZ1;RPS6KA1;QK;CPNE2;PTGFRN;CCDC92;PRIMA1;ACVR1;SFMBT1;PRKCE;COL23A1;EBF4;I830012O16RIK;FRS3;MTHFD2;PPA1;HECW2;NINJ1;PSME4;KDELR2;TRIB1;ALG10B;UGT8A;TWIST1;MED12L;GJC1;FXR1;NKAIN1;RHOT1;RDH10;SNX9;RIMKLB;RAB11FIP4;FZD3;JUN;JAG1;RCC2;PLK2;IGF2;RASSF8;MICAL…
"ELK1 (mouse)"	"342/1727"	1.15817e-11	5.58027e-11	-0.831798	19.6381	"LTV1;RPL4;GM13157;D16ERTD472E;CCNF;ISM1;ABRA;TXNDC17;C4B;PREX1;LACTB;PPP2R1B;A630033H20RIK;PLCE1;TRIM25;GTSE1;CXADR;ACOT7;FBXO2;MRPS18B;ACTN4;MAPK8IP3;RUNX1;CYP39A1;ARMC2;SFRP1;SOAT1;1810011H11RIK;VDAC1;RNF122;PLA1A;GGNBP1;MACF1;RWDD2B;TTYH3;CDCA3;IGSF3;SHMT1;DCUN1D4;NCAPG;MEFV;LDHA;RAB11FIP1;FIGNL1;INPP5D;TSPAN4;KCNMB4;RIMKLB;ST3GAL1;N4BP2;ZRANB3;ABCA2;EGR1;PRELID1;NAPSA;GADD45B;ZFP879;EAF1;RAS…
"KLF5 (human)"	"294/1445"	3.01619e-11	1.37021e-10	-0.864518	19.634	"RNH1;WIPF1;CCNF;HDAC11;RBPJ;ISM1;ACTB;RPL7;CCAR1;ZFYVE28;DPYSL4;RASSF3;SNRPD1;PSMD2;RPS6KA1;RPL35;JUNB;ACVR1;ACTN1;TINF2;WDR72;MMD2;EBF4;EML2;MFSD10;DKK3;WDR81;ZFYVE19;PSME4;KDELR2;PFN1;EZR;CTXN1;PLBD2;CELA3B;NEDD4L;IQGAP1;AAAS;UGCG;ABR;RAB11FIP1;RDH10;CHST15;ST8SIA5;KCNMB4;RIMKLB;ZBED4;GPIHBP1;NR2C2AP;PRRT1;VASP;GSDMD;VAT1;NGFR;EGR3;TMEM184B;GADD45B;ZFR2;RCC2;MINA;SMARCA4;AIF1L;GADD45G;CCT6A;GL…
"EGR1 (human)"	"162/681"	1.15689e-10	4.9715e-10	-0.904693	19.3805	"CRTC3;LPGAT1;CBLB;MSI2;FGF2;CMIP;NUDT4;ZFYVE28;PREX1;TUBB6;CCND1;CDH2;DPYSL3;PIM1;SLC26A11;PTGFRN;CCDC92;SBF2;ENPP5;PPFIA3;SYBU;USP3;DIO3;ACSL4;EBF4;GTF2F1;FRS3;SLC9A3;ADAM15;EHBP1L1;PRTN3;TOX;WDFY4;EMID1;ATF3;MACF1;H6PD;PSMD13;FBLIM1;CHRNA7;NEDD4L;CACNA1D;ABHD6;IQGAP1;PIK3R1;CPLX1;RAP1GAP;ABR;CCNB1;SOCS1;TBXA2R;ST8SIA5;RAB6B;SKIL;TRPM3;CD276;PRRT1;NAA50;CBX6;EGR2;TGFB1;GADD45A;MCAM;PDE2A;FN1;IG…
"ELF3 (human)"	"300/1488"	4.45527e-11	1.99546e-10	-0.829274	18.5218	"SPI1;RPL34;CLEC10A;CCNF;CBLB;CYB5D2;AQP1;FAM110A;SCAMP5;MTBP;RASSF1;LSM12;EDNRB;C3AR1;CPNE2;GTSE1;JUNB;EPHB1;ACOT7;NUP210;LIMCH1;TINF2;ACSL5;BCR;SFRP1;RNF128;ASPHD2;PLA1A;EPHA2;ENPEP;IGSF6;PDE1B;CDCA7;TWF1;CEND1;PLA2G5;THY1;MRPL12;NCAPH;C2;PIK3R5;LDHA;INPP5F;SLAMF9;ST3GAL1;PPAPDC1B;ST3GAL3;MCTS1;SRPK3;ABCA2;IQSEC1;CADM2;PDE2A;IGF2;DCLK3;EIF2AK2;AMMECR1;CDC6;GADD45G;AIF1L;FAM111A;PARVG;FXYD2;GIPC…
"ARNT (human)"	"267/1303"	1.40361e-10	5.79671e-10	-0.83815	17.8262	"RNH1;PANK1;CCNF;IKZF1;RBPJ;ZDHHC2;SMC2;ICAM1;EDNRB;MYC;DPYSL3;AP1S1;RPL39;CALN1;ACVR1;EPHA4;KCNK10;ARRDC2;COL23A1;HPCAL1;ACSL5;PASK;WDR81;CD109;KDELR2;ASPHD2;TRIB1;RIN1;ATF3;NRN1;CDCA2;PDE1B;SHMT1;CDCA7;TMTC1;MED12L;PCDH17;CYB5R2;FIGNL1;PRDX1;TSPAN4;KCNN4;RHBDL1;BARD1;JUN;TNFSF14;PMM2;ERLIN1;IGF2;MYO5A;PBX4;WDR54;FOSL2;SLC6A6;FAM160A1;CCDC88A;TBL3;FXYD1;RNPS1;ADCK3;CDKN1C;COL18A1;BTG3;DAZAP1;CCD…
"RBPJ (human)"	"305/1535"	1.2107e-10	5.13338e-10	-0.818672	17.5115	"PID1;LST1;PREP;IFIT1;LIPA;ELK3;PREX2;LGALS3;RASSF1;MPRIP;RPL36AL;RASSF5;RAVER2;AP1S2;RCC1;SYNPO;RPL39;CMKLR1;GSTK1;NUP210;KCNK10;SLC6A15;AP1B1;PPP1R3F;CYP2U1;ALPK3;ATF3;PLBD2;SPTBN5;NEDD4L;CEND1;SKA3;HSPH1;S100A16;FIGNL1;INPP5D;STXBP6;CDR1;VASP;SPHKAP;PMM2;DCLK3;NBEAL2;NMI;SMARCA1;SQLE;POLA1;MSRA;XKR7;RPS28;FXYD3;CALU;ALDH18A1;ITPA;GAPT;LGMN;FKBP11;COL18A1;ARF1;PIGT;CDKN1B;SH3KBP1;NCAPG2;SHB;CHR…
"GLI2 (human)"	"294/1465"	1.08373e-10	4.72092e-10	-0.801649	17.2145	"WIPF1;LCTL;RPL6;ACTB;TXNDC17;ZC3H12D;RASSF1;RASSF5;GJA4;PSMD1;CPNE2;CMKLR1;WLS;IER3;ACOT7;EPHA6;ARRDC2;MRPS18B;MMD2;ASRGL1;EML2;MFSD10;BCR;ARC;WDR81;RRAGB;ARMC6;HECW2;FAM64A;CAGE1;KCTD12;CDCA2;PDE1B;CDCA7;NEDD4L;PIK3R3;C2;PLAC8;S100A16;INPP5D;ST8SIA4;TSPAN4;CD14;RHBDL3;RIMKLB;GPIHBP1;ABCA2;NAPSA;WDR59;GADD45B;DMPK;PDE2A;IGF2;CDC6;GADD45G;SMTN;PARVG;LYPD6B;GIPC1;ID2;CALU;RNPS1;ALDH18A1;EZH2;ARHGA…
"ETS1 (mouse)"	"331/1681"	4.56263e-11	2.01516e-10	-0.760896	16.9871	"EIF4A1;AHCYL2;IL1RN;NUP107;TRIO;RPL32;LST1;SERPINE1;NUDT4;SCAMP5;PREX2;ENDOU;LSM12;RPL35;CPNE2;RPS13;CMKLR1;GAMT;PAQR7;PRKCH;CXADR;EPHA6;DAPK1;ACTN1;GTPBP8;WDR76;BTC;NUP93;ACE2;AR;CYP2U1;ARMC6;RRAGB;COL8A1;AMY1;ASPHD2;ATF3;GPM6A;DCUN1D4;TWIST1;CEND1;MRPL12;UGT1A7C;ABR;HIST1H3A;BLOC1S2;RDH10;SLC19A3;PLCG2;ST8SIA5;HIST1H3B;SCN3B;PPAPDC1B;HIST1H3C;S100A10;ZRANB3;CDT1;CDK18;CADM3;EGR2;NMB;CADM1;SPHK…
"ATF2 (human)"	"302/1517"	1.25943e-10	5.26972e-10	-0.77439	16.544	"FAAH;TES;RNH1;GMFG;BACH1;NSDHL;PIP4K2A;PLCE1;RCC1;PAQR8;EPHA5;WDHD1;MEF2C;KCNK10;MUSK;LIMCH1;HPCAL1;AP1B1;RNASE4;EBF4;GPR37L1;ASRGL1;NUP93;BCR;BIN3;RNF125;KATNAL2;CD109;COL8A1;KIF20A;CELA3B;HEPACAM;NCAPG;MEFV;MED12L;PIK3R5;UGCG;RAB11FIP1;RHOT1;ST8SIA4;SLAMF7;FAM43A;RHBDL1;SNX5;TRPM3;BTF3;NDFIP2;NMB;NAPSA;PYHIN1;IGF1;PBX4;PILRA;PARVB;VASN;AIF1L;FAM111A;TBL3;PARVG;GPR183;FXYD2;REL;SDC1;RNPS1;RPS24…
"FOXJ1 (human)"	"296/1484"	1.63573e-10	6.66876e-10	-0.757304	16.0006	"SPON2;IL1RN;SPARC;TES;WIPF1;GMFG;LST1;SERPINE1;LCTL;CCAR1;ALKBH2;RNF115;PPP2R1B;PEG10;ANPEP;RPS6KA1;PSMD1;PTGFRN;SYNPO;GAMT;TIPIN;METTL1;SLC11A1;AP1B1;RNASE4;CMBL;RUNX2;EML2;BCAM;RNF125;CFDP1;FNDC1;COL8A2;LPPR3;VDAC1;KDELR2;PADI4;EZR;CELA3B;SHMT1;CRABP1;NEDD4L;CFP;AAAS;SKA3;IGSF9;WDR66;SULT1A1;NKAIN2;PLAC8;RACGAP1;RDH10;PLCG2;SLAMF7;HMOX1;ST3GAL2;GPM6B;NR2C2AP;VASP;NGFR;NDFIP2;NAPSA;CDSN;SLC35E4…
"GATA2 (human)"	"1523/9985"	1.66092e-10	6.68574e-10	-0.755191	15.9541	"PID1;SPI1;UXS1;RBPJ;LIPA;PTPDC1;ZFYVE28;ZC3H12D;PSMD8;SCAMP5;FAM110A;PREX2;ENDOU;LACTB;NSDHL;UBASH3B;PSMD2;DPYSL3;RAVER2;C3AR1;EPSTI1;FAM19A1;PSMD1;WLS;WDHD1;GSTK1;MEF2C;PRKAB2;STARD4;CXADR;ZFYVE21;FRS3;EML2;SND1;AR;ACE2;SPINT1;PSME4;UQCRC1;PLBD1;NGEF;SKAP2;EXD1;PIF1;CELA3B;CDCA2;SET;CRABP2;DHH;CDCA5;CRABP1;LYPD1;CDCA7;IQGAP3;C2;C3;SULT1A1;CYB5R2;ADAMTS14;HSPH1;PPARGC1A;LYN;SNORD8;ABCA1;NGFR;ABC…
"ZNF281 (human)"	"212/986"	3.97717e-10	1.52378e-09	-0.785813	15.9536	"FAAH;TRIO;FAM89B;PLEKHB1;CCDC102A;ZMIZ1;RASSF4;GJA4;CALN1;CDON;SFMBT1;PRKCB;TIAM2;ANP32A;CRABP2;TWIST1;NKAIN2;ABR;CHST15;ST8SIA5;RAB11FIP4;ST3GAL2;S100A10;BARD1;GSDMD;PRRT1;NGFR;CADM1;EDEM1;GRIN2B;ACER2;FAM160A1;HNRNPF;SNAI1;COL9A2;CALM1;ITPA;EZH2;CDKN1C;SH3KBP1;OLA1;STON1;LRRC3;GPT;WDR46;ARHGAP6;TRIM8;HYAL1;HYAL2;STAB1;CTSH;GNPNAT1;NEFM;ELOVL1;NIPA1;RHOG;BGN;RAB3IL1;APRT;PARP8;CLDN11;TUBB2B;MDF…
"ESR1 (human)"	"300/1513"	2.10881e-10	8.38254e-10	-0.76167	15.9187	"IL1RN;ANKLE1;RNH1;VARS;PLEKHB1;SERPINE1;SMC4;IFIT3;PSMD8;RPS19;PSMD1;CDON;MFSD2A;ENTPD1;DAPK1;ZFYVE21;ACTN4;EML1;ASRGL1;EML2;WDR81;ZFYVE19;HMBS;UQCRC1;PLBD1;EZR;UBA52;PRR13;PIF1;RPN1;MRPL16;TGFA;PLA2G5;AAAS;SKA3;PPL;NCAPH;C2;C3;SULT1A1;PPP4C;SLC19A3;CHST15;TSPAN4;ST8SIA5;CD14;APOE;HMOX2;ZSCAN18;S100A10;VAT1;CDT1;NAPSA;TMEM184B;GADD45B;SURF4;SLC16A11;RASSF8;SLC16A13;HNRNPM;TBL3;HNRNPF;FXYD1;NOL12…
"MIR138 (human)"	"274/1356"	2.69763e-10	1.05907e-09	-0.751258	15.5254	"CERK;FAM89B;RPL8;AQP1;RPL7;C4B;ALKBH2;RASSF1;RPS17;PPP2R1B;CAPNS2;RPL36AL;GJA4;IER3;CALN1;ACOT7;ACTN3;LIMCH1;ARRDC2;MRPS18B;PRKCA;ESCO2;RUNX3;ASRGL1;FNDC1;CD101;SKAP2;SPTBN5;NRN1;CDCA5;CRABP1;CEND1;MEFV;IQGAP3;PIK3R5;C3;ABR;INPP5D;TSPAN4;HIVEP3;KCNN4;GPIHBP1;ST3GAL3;S100A10;GSDMD;EGR3;GADD45A;BTBD16;MRPL23;FLI1;GADD45G;WDR55;SMARCA4;SLC16A13;POLA2;PARVG;FXYD3;FXYD2;FASN;CCDC88C;FXYD1;CDKN1C;COL1…
"MTF1 (human)"	"285/1440"	7.23349e-10	2.67471e-09	-0.688327	13.5872	"RNH1;MYT1L;WIPF1;GPATCH4;BACH1;ABRA;RPL7;CCAR1;CDC20;PREX1;DPYSL3;CYP1B1;CCDC92;IER2;CALN1;ENTPD1;SFMBT1;PRKCE;DDX11;HPCAL1;WDR72;PASK;RUNX2;EML2;PFN1;TRIB1;SPATA18;ATF3;EPHA2;PRR13;NRN1;SET;TTYH3;UGCG;DSN1;RHOT1;RDH10;SLC19A3;TSPAN4;SCN3B;RHBDL1;HMOX2;TMEM184B;TNFSF14;IGF2;EIF2AK2;MYO5A;FLI1;SMARCA4;CYP26A1;FAM111A;RPS27;PARVG;FASN;SDC1;COL9A3;NOL12;FKBP11;PTPRT;COL18A1;TNFRSF13B;FAM69C;CCDC125…
"SMAD4 (human)"	"301/1542"	8.1555e-10	2.98098e-09	-0.670915	13.1708	"CNTF;SPARC;SLC35B1;SERPINE1;XYLT1;IFI30;IFIT1;ICAM1;ENDOU;RASSF1;ALCAM;MYC;ANPEP;GPR171;RCC1;KIF21B;RPL39;EPHB1;RPS13;CDON;IER3;STARD4;PAQR6;KCNK10;METTL1;ALG3;RNASE4;GPR37L1;RUNX3;GTPBP4;ARMC2;MTAP;BIN3;CD109;KDELR2;TRIM16;CAGE1;EPHA2;GPM6A;SPTBN5;NUP205;CEND1;NEDD4L;PIK3R1;MRPL12;PCDH17;PIK3R5;C3;ABR;S100A16;PRDX1;PLCG2;RRS1;HMOX1;SFN;CD14;PPARGC1A;RAB11FIP4;VASP;BBS2;MSR1;EGR2;PRELID1;EGR3;PD…
"JUN (mouse)"	"328/1699"	3.89114e-10	1.509e-09	-0.642823	13.0569	"RPL4;1810011O10RIK;HDAC11;PWP1;SCAMP5;PSMD6;RASSF4;ZMIZ1;PSMD2;GJA4;GPR171;C3AR1;PLCE1;SYNPO;RPL39;EPHB1;IER2;CHGB;CALN1;CDON;GBP6;STARD4;PAQR7;AP1B1;MRPS18B;ACSL5;GTPBP4;CYP2U1;SARNP;PLBD1;TRIB1;PLA1A;EPHA2;MRPL16;CDCA8;NEDD4L;PLA2G5;AAAS;NCAPH;SKA1;MNDAL;SULT1A1;ABR;LDHA;DSN1;INPP5F;SLAMF7;KCNN4;TRPM6;GPM6B;ATG5;SLAMF1;NAA50;PLK4;SRPK3;NAPSA;JUN;COL24A1;ZFR2;GADD45A;MCAM;DERA;WDR55;ACER2;TBL3;…
"HNF1A (human)"	"351/1855"	6.72835e-10	2.5172e-09	-0.634585	12.5649	"VIT;OXTR;TES;SPI1;RPL32;PANK1;CYB5D2;PTPDC1;CCAR1;FAM110A;MTBP;EDNRB;UBASH3B;CAPNS2;PEG10;MS4A14;PLCE1;RCC1;PDK2;CHGB;EPHA5;ACOT9;TIPIN;MEF2C;MUSK;KCNK10;TINF2;ACTN4;MFSD10;MAP1B;PLBD1;KCTD12;PFN1;RNF122;PRR13;PIF1;CELA3B;CDCA7;VPS26A;PIK3R1;ART4;PLAC8;FLRT3;RDH10;SLAMF9;PLCG2;ST8SIA4;SLAMF7;CD14;PPARGC1A;TRPM6;ST3GAL3;ZSCAN18;BARD1;VASP;NAPSA;WDR59;ADHFE1;PYHIN1;FZD6;PDE2A;IGF2;AMMECR1;PBX4;MIN…
"SMARCA2 (human)"	"298/1536"	1.70927e-09	6.03942e-09	-0.650814	12.3166	"EIF4A1;IL1RN;FAAH;RPL32;LST1;PLEKHB1;PTPDC1;SCAMP5;RPS6KA1;STMN1;KIF21B;SYNPO;EPHB1;PDK2;ARL6IP6;ARL11;WDHD1;PAQR6;OMD;WDR75;RUNX3;ASRGL1;PPP1R3F;CFDP1;CYP2U1;KATNAL2;UQCRC1;VDAC1;FAM64A;FREM2;EXD1;PIF1;CDCA2;CRABP2;DHH;CDCA8;NEDD4L;PIK3R3;PIK3R1;SEC14L5;ST8SIA4;TSPAN4;HIVEP3;FDFT1;NAA50;EGR2;SLC16A11;CDC7;CDC6;AIF1L;POLA1;POLA2;GIPC1;NOSTRIN;ID4;SDC1;CD22;LGMN;ARHGAP9;TOP2A;BTG3;COL18A1;CDKN1A;…
"NFIA (human)"	"279/1416"	1.61346e-09	5.76494e-09	-0.637465	12.0937	"VIT;CNTFR;IL1RN;NUP107;TES;SLC35B4;CERK;UXS1;SLC35B1;CBLB;AQP5;ZDHHC8;IFI30;PWP1;IL27RA;LGALS4;RASSF1;PNP;RASSF5;PTGFRN;SYNPO;ACOT7;ARRDC2;IFRD2;ACTN1;OMD;ACSL5;RUNX3;EML2;AR;DAAM2;TAGLN3;RIN1;NGEF;SPTBN5;IGSF6;NEDD4L;PLA2G5;THY1;MEFV;PPL;NCAPH;WDR66;PIK3R5;SULT1A1;HSPH1;S100A16;INPP5D;SFN;PPAPDC1B;RAB11FIP4;ZSCAN18;MCTS1;ZRANB3;PRELID1;TMEM86A;SLC10A7;JUP;LRRN2;OSGIN1;EIF2AK2;RASSF8;AMMECR1;NBE…
"USF1 (human)"	"282/1441"	2.3337e-09	8.15511e-09	-0.627941	11.6952	"RNH1;PANK3;VARS;SERPINE1;ICAM2;PWP1;CCAR1;ZFYVE28;FAM110A;GJA5;STMN1;TRIM25;CDON;GAMT;ACOT7;SFMBT1;SLC6A15;ALG3;PRKCA;TM4SF1;WDR81;CRISPLD2;PADI4;PFN1;ATF3;NGEF;SLC45A4;SET;TTYH3;CDCA4;SLC22A2;TWF1;WDR62;NKAIN1;LDHA;RAB11FIP1;HSPH1;INPP5D;HMOX1;PPARGC1A;SNX5;ATG5;GSDMD;NAA50;ABCA1;SRPK3;NUS1;EGR3;CDSN;GADD45B;IQSEC1;BTBD16;PDE2A;MICAL2;PILRA;CYP26A1;BST1;RPS27;FXYD2;FASN;HNRNPF;CCDC88C;SNAI1;CAL…
"STAT3 (human)"	"491/2759"	4.84546e-10	1.83435e-09	-0.5424	10.9112	"VIT;TDRKH;UXS1;CLEC10A;GJA1;PSMD6;PIP4K2A;CYP1B1;IER5;CMKLR1;CHGB;MEF2C;ACOT7;GTPBP8;AR;DAAM2;HECW2;HMBS;HECW1;ASPHD2;RPL26;ATF3;CFH;LYPD1;MRPL16;ZC3HAV1;ADH7;WDR66;ABR;HSPH1;FLRT3;ST3GAL5;SFN;HMOX2;LYN;PLK4;CADM3;WDR59;FN1;MINA;SLC16A13;FAM111A;FXYD3;FAT1;FXYD7;ARHGAP9;CDKN1A;PIGT;SNX10;HIF3A;PIGW;ARHGAP6;MRPL32;MRPL33;LETM2;MS4A4A;GPR132;SHH;MMP25;RARS;SH3BGRL2;DLGAP1;RNF150;RSPO1;JARID2;IKBKE…
"CBEPA (human)"	"269/1366"	3.36496e-09	1.16311e-08	-0.587517	10.7337	"EPHB6;SPON2;PLEKHB1;STMN3;TESK2;NOC2L;AQP1;C4B;SOX2;FAM110A;EDNRB;GJA5;RASSF5;JUNB;IER5;WLS;MEF2A;GAMT;STARD4;CXADR;SFMBT1;RNASE6;CYP39A1;WDR81;RPL26;SPATA18;PRR11;ATF3;RWDD2B;CDCA2;CRABP2;HEPACAM;CDCA5;RPN1;MGST1;TWF1;APCDD1;PPL;PIK3R5;SULT1A1;C3;ABR;LDHB;APOE;PPARGC1A;GPM6B;GSDMD;SLC10A6;CDSN;PDE2A;IGF2;AMMECR1;PILRA;FLI1;AIF1L;FAM111A;TBL3;POLA2;ID2;GIPC1;ID4;STON1;WFDC1;IER3IP1;SLC6A1;CHRDL1…
"STAT5B (mouse)"	"329/1729"	1.44001e-09	5.20368e-09	-0.562127	10.722	"RPL4;CNTF;IL1RN;PANK3;RNH1;WIPF1;ABAT;GPATCH4;IFI30;SMC4;AQP1;ENDOU;RNF115;RPL36AL;PSMD2;MYC;CHEK1;CYP1B1;EPHB1;IER3;GBP6;ZFP612;ACOT9;GM16432;NUP210;SFMBT1;PRKCB;IFRD2;AP1B1;RNASE4;WDR72;ESCO2;ACTN4;CYP39A1;TYRO3;COL8A2;VDAC1;ASPHD2;NHLRC1;CFB;CFH;SP140;LYPD1;CDCA8;ART3;NCAPH;HSPH1;PRDX1;HIST1H3F;ST8SIA5;ARSG;TRPM3;HIST1H3E;SLAMF1;CDR1;BTF3;EGR1;EGR2;SPHKAP;GADD45B;PNO1;SLC35E4;MCAM;FN1;AMMECR1…
"ELK1 (human)"	"292/1511"	3.52843e-09	1.2065e-08	-0.575188	10.4874	"EIF4A1;LPGAT1;VARS;FAM89B;SERPINE1;RBPJ;IFIT3;ICAM1;PREX2;MTBP;RASSF1;DPYSL4;GJA5;GJA4;RAVER2;MS4A14;AP1S1;CPNE2;TNS1;PAQR8;ARL11;PRKCE;MFSD10;DEPDC1B;BCAM;MTAP;BIN3;WDR81;COL8A1;ASPHD2;ALPK3;SIK1;NHLRC1;RNF122;FREM2;EPHA2;SPTBN5;CELA3B;DHH;SLC22A2;TMTC1;PIK3R1;MEFV;FXR1;ABR;LDHA;RHOT1;PRDX1;TSPAN4;ST8SIA5;PPAPDC1B;TRPM6;NMB;TGDS;GADD45A;BTBD16;RASSF7;EIF2AK2;MICAL2;DCLK1;AIF1L;RPS26;SLC6A6;RPS2…
"SREBF2 (human)"	"268/1361"	3.6211e-09	1.22501e-08	-0.567322	10.3353	"SPON2;AHCYL2;LST1;SERPINE1;ICAM2;STMN3;ISM1;ACTB;IL27RA;ALKBH2;AP1S1;PLCE1;KIF21B;PTGFRN;KCNK10;LIMCH1;IFRD2;DDX11;ACTN1;RPL22;TINF2;MMD2;BTC;BCAM;GRWD1;BTK;PLBD1;CAGE1;KIF20A;CTXN1;SLC45A4;VPS26A;CFP;C3;RRP7A;PLAC8;ABR;LDHA;S100A16;SLC19A3;ST3GAL5;FDFT1;GSDMD;PRRT1;VASP;NAPSA;EGR3;LRRN2;PDE2A;OSGIN1;MEMO1;PILRA;FLI1;CCT6A;FAM111A;SLC6A6;HNRNPM;FXYD1;SNAI1;COL9A3;CALR;SFXN5;FERMT3;PTPRT;COL18A1;…
"E2F4 (human)"	"77/270"	2.17865e-08	6.72631e-08	-0.587066	9.69519	"ARHGAP11A;COL18A1;FAAH;DAZAP1;MCM7;ASNSD1;IKZF1;FMN2;RBPJ;FOXM1;CXCL5;NUBP1;CCND2;TMEM104;EXO1;RPS18;CHEK1;DPYSL3;EFCAB2;SLC16A6;RPLP2;HIST1H2AG;TOPBP1;CGNL1;GEN1;TIPIN;HIST1H2AI;SFMBT1;SLX1B;SPHK1;SHISA5;CYP7B1;ATAD3A;ARL4C;TUBB2B;RBL1;MYCN;TCP1;PLAA;PRTN3;GARS;MCM5;MCM6;STEAP1;STEAP2;HIST1H2BJ;UHRF1;MGST3;HIST1H2BL;HIST1H2BK;CDCA7;SLC1A5;AURKB;RRP7A;NKAIN2;CNPY4;ALOX5;HIST1H3F;S1PR1;E2F1;ATP6V…
"LTF (human)"	"267/1363"	5.88597e-09	1.97025e-08	-0.539005	9.5633	"NUP107;GMFG;SERPINE1;ICAM2;THYN1;RBPJ;IFIT3;ZC3H12D;PSMD6;RASSF3;RPS18;RASSF5;STMN1;TRIM25;CPNE2;SYNPO;PDK2;GSTK1;CXADR;EPHA6;ACTN3;SFMBT1;FBXO2;RNASE6;ALG3;PASK;RUNX3;EML2;GTPBP4;SARNP;HMBS;PLBD1;EZR;SET;IGSF3;RPN1;WDR62;C2;PIK3R5;ABR;PPP4C;CHST11;CHST15;INPP5J;ST3GAL5;KCNMB4;KCNN4;HMOX2;ZSCAN18;BARD1;MCTS1;SRPK3;WDR59;EDEM1;RCC2;PDE2A;AMMECR1;AIF1L;ACER2;SLC6A6;FAM160A1;CCDC88A;PARVG;FXYD2;FAT…
"STAT1 (human)"	"315/1667"	6.1539e-09	2.03848e-08	-0.49105	8.69576	"EPHB6;TES;VARS;RPL32;CLEC10A;RPL34;SMC4;PTPDC1;SOX2;FAM110A;DPYSL4;PPP2R1B;RPS19;CAPNS2;STMN1;RAVER2;PDK4;SYNPO;RPL39;PDK2;GAMT;TIPIN;ALG8;ALG3;PASK;WDR76;BCR;DYNC1LI1;MTAP;HMBS;GPR160;UQCRC1;TRIM16;KCTD12;TRIB1;EZR;PRR11;SET;IGSF6;CRABP2;IGSF3;PDE1B;SHMT1;MGST1;LYPD1;CDCA8;TMTC1;WDR62;SKA1;C2;C3;NKAIN2;UGCG;DHX32;FLRT3;PRDX1;CHST15;HMOX1;CEP76;SNX5;ST3GAL3;NMB;RASSF7;FN1;SMARCA4;CCT6A;ANLN;CCDC…
"AHR (human)"	"268/1391"	2.03523e-08	6.40796e-08	-0.504429	8.35494	"SPI1;PANK3;PANK1;RPL34;TESK2;RBPJ;BACH1;ACTB;IFIT3;RPL7;TXNDC17;EPS8;SCAMP5;MYC;PIP4K2A;FBXO5;CCDC92;PRIMA1;MEF2C;CXADR;EPHA6;EBF4;GTPBP4;MAPK8IP1;COL8A2;ASPHD2;KIF20A;EZR;MYL9;NRN1;SET;IGSF3;RPN1;CDCA8;NCAPG;CEND1;NEDD4L;PIK3R3;GJC1;SGPL1;RAB11FIP1;HSPH1;S100A16;RDH10;SLC19A3;TSPAN4;ST3GAL5;TSPAN3;EGR2;FZD3;PRELID1;JUP;IQSEC1;GADD45A;TGDS;TMEM50B;ERLIN1;EIF2AK2;RASSF8;NBEAL2;MRPL23;POLA1;GLUD1;…
"PURA (human)"	"117/492"	4.42131e-08	1.30183e-07	-0.519098	8.22994	"GMFG;CLSTN1;PLEKHB1;FBXO25;CMIP;SYDE2;FADS2;CYSLTR1;NAGLU;SESN1;MYC;SLC25A47;CMKLR1;IL13RA1;CD177;ACOT7;CCDC159;TPM3;IL1R1;DAPK1;SLC30A5;HMHA1;CMBL;IPCEF1;TM4SF1;RUNX2;ARC;WDR81;GPR160;RIN3;CTXN1;NEDD4L;THY1;CSF2RA;MYL12A;RAP1GAP;PIK3R6;CYB5R2;SOCS3;LDHA;BAG3;HIVEP3;RHBDL3;PLXNA3;BBS2;SLC10A6;WFS1;ADHFE1;CELA1;ARPC3;UBE2T;ID2;FXYD5;LRP12;SNAP25;CLIC5;SH3KBP1;HEXA;STON1;MEOX1;MS4A4A;LASP1;CSRP2;M…
"SPI1 (human)"	"306/1638"	2.70818e-08	8.28078e-08	-0.487093	7.94291	"EPHB6;EIF4A1;IL1RN;TES;VARS;PANK1;UXS1;LST1;TESK2;NUBP1;AQP1;CDC20;DPYSL4;RPS19;ANPEP;PRIMA1;CMKLR1;PAQR6;ACTN1;RPL22;ACSL5;GTPBP8;EML2;BIN3;ZFYVE19;TAGLN3;SPATA18;PLA1A;NRN1;PDE1B;SP140;TWIST1;ZC3HAV1;MEFV;IQGAP3;PLAC8;ABR;FLRT3;PRDX1;PLCG2;ST8SIA4;ST8SIA5;NCKAP1L;STXBP6;TSPAN3;ATG5;CDR1;PLK4;NAPSA;GADD45B;CADM2;SLC16A11;NMI;SMARCA4;GADD45G;RPS26;MSRA;GJB1;RPS27;LYPD6B;CDC16;RPS20;ITPA;ARHGAP9;…
"CRTC1 (human)"	"219/1086"	2.0647e-08	6.43701e-08	-0.478986	7.93134	"PI4K2B;TES;CLEC10A;SERPINE1;XYLT1;IL27RA;RNF115;NSDHL;EDNRB;RPS6KA1;DPYSL3;GPR171;IER5;CUBN;MEF2C;SFMBT1;FBXO2;ACSL5;CMBL;ESCO2;PASK;EML2;ASRGL1;RUNX2;GTPBP4;DKK3;BIN2;CYP2U1;GPR160;RIN3;ATP6V0D2;NGEF;NUP205;RPN1;TWF1;PIK3R1;SKA3;SULT1A1;PLAC8;CHST11;RDH10;INPP5J;KCNN4;PPAPDC1B;TRPM3;LYN;BBS2;NAPSA;XRCC5;CADM2;IGF1;CCT6A;BST1;XKR7;NCEH1;GPR183;GJB5;HYOU1;ARHGAP9;ARF1;NCAPG2;GPT;ROBO1;ENC1;CTSF;C…
"FOXA2 (mouse)"	"276/1441"	1.97841e-08	6.29135e-08	-0.457107	7.57952	"LTV1;PI4K2B;AHCYL2;NUBP1;ACTB;ANPEP;DHX58;ENTPD1;OMD;NUP93;RNF128;CYP2U1;CRISPLD2;RRAGB;PSME4;ALPK3;ALG10B;RNF122;GPM6A;UGT8A;DHX9;CEND1;PHYHIPL;WDR62;PIK3R1;IQGAP3;GVIN1;SKA1;PLAC8;SULT1A1;LOH12CR1;GJC3;RHOT1;CHST11;S100A16;PRDX1;SEC14L5;RRS1;HIST1H3G;SNX9;NCKAP1L;KCNN4;PPAPDC1B;HIST1H3C;SNX5;MSR1;TMEM86A;LRRN3;DERA;SMARCA4;DHFR;CCDC88B;NCEH1;HIST1H4B;CALR;ADCK3;CD22;SH3KBP1;HEXB;SNX10;GGTA1;AA…
"CREB1 (mouse)"	"179/849"	3.09826e-08	9.20792e-08	-0.449606	7.28389	"EIF4A1;AHCYL2;FOXI2;MSI2;SMC2;NARS;NSDHL;CFL1;NEK1;TRIM25;RPL35;CAR11;FAM81A;JUNB;PDE8A;CHGB;SLC15A2;NKX6-2;ZFP217;MRPS18B;WDR75;TAP1;1700029J07RIK;ADAM10;ACSL4;ESCO2;CDC25B;TMEM134;BCAM;DEPDC1A;RAB31;MAPKAPK3;KIF16B;ZFYVE19;NHP2;PPIB;STEAP2;BLM;CCDC25;SHMT1;TMEM59L;MRPL16;AK2;DAPP1;PIK3R3;CDCA8;AEBP1;PLCXD2;CORO1A;FUT4;IGSF9;HSP90B1;LOH12CR1;EIF1AD;SDCBP;ORC6;BAG3;FLRT1;CMYA5;CHST15;HIVEP3;CACN…
"CREB1 (human)"	"478/2749"	1.25557e-08	4.11621e-08	-0.397512	6.75999	"WIPF1;GMFG;CLEC10A;ABAT;RPL8;ISM1;LIPA;PTPDC1;FAM110A;SCAMP5;ZMIZ1;STMN1;PLCE1;RPL39;JUNB;IER3;GSTK1;CXADR;PASK;BCR;WDR81;RBP1;PRR11;ATF3;SKAP2;PRR13;SLBP;NEDD4L;WDR62;SKA3;C2;ABR;PPP4C;KLRK1;RHOT1;PRKAR2B;ST3GAL5;PPARGC1A;SLC19A2;BARD1;NGFR;NDFIP2;FZD3;NAPSA;MCAM;BTBD16;FN1;ERLIN1;PA2G4;FOSL2;FAM111A;TBL3;GJB1;LYPD6B;REL;SFXN1;ARHGAP9;LRRC4;ADO;ARHGAP6;MS4A4A;LETM2;TUBA1C;MED14;CHAF1A;HEY2;RPLP…
"CBEPB (human)"	"455/2598"	1.38186e-08	4.484e-08	-0.39526	6.68786	"TDRKH;VIT;PI4K2B;ANKLE1;RPL32;WIPF1;FNBP1L;PTPDC1;SMC2;ZFYVE28;EPS8;FAM110A;PREX2;GJA1;CAPNS2;RAVER2;MS4A14;FAM19A1;GTSE1;CMKLR1;CHGB;MEF2C;STARD4;RPL22;GTPBP8;ACE2;MAP1B;HMBS;PLBD1;FREM2;PLBD2;PRR13;SET;LYPD1;NEDD4L;ADH7;SAMSN1;C2;PLAC8;RHOT1;ST3GAL5;PPARGC1A;PPAPDC1B;ZSCAN18;LYN;CDC6;GJB1;FERMT3;XKR5;ARF4;BTG3;BTG1;CLTC;HEXA;SNX10;ARHGAP6;MS4A4A;NHSL1;CHL1;MRC1;PBK;FGFBP3;ELOVL4;GPR34;ARG1;ACT…
"PGR (human)"	"276/1447"	2.74345e-08	8.30873e-08	-0.41016	6.687	"CNTF;TRAF3IP3;NUP107;PID1;WIPF1;CLEC10A;LIPA;IFIT3;ZC3H12D;RPS18;RASSF5;DPYSL3;STMN1;C3AR1;MS4A14;PLCE1;CHAC2;IER5;WLS;CHGB;ARRDC4;MEF2A;MEF2C;ACSL5;ESCO2;SFRP4;CCDC80;PPA1;KCTD12;RPL29;ATF3;CD101;IQGAP1;PIK3R1;IQGAP3;MYL12A;SULT1A1;LDHA;HSPH1;FLRT3;FIGNL1;ST3GAL5;PPARGC1A;MSR1;NDFIP2;DCLK3;SLC16A11;TPX2;MSRA;FAM111A;SFXN4;ADCK4;SFXN1;FXYD5;ADCK3;CD22;PTPRU;PYGM;WDR46;CX3CL1;CHAF1B;CHAF1A;C1QTNF…
"MYOG (human)"	"269/1404"	2.94579e-08	8.83737e-08	-0.399157	6.48298	"EIF4A1;CNTF;PID1;SPI1;WIPF1;PLEKHB1;RPL8;LCTL;BACH1;PWP1;LGALS4;ZFYVE28;PREX2;PREX1;ALCAM;DPYSL5;DHX58;TRIM25;RCC1;PDK2;CDON;PAQR8;WDHD1;ALG8;CXADR;ACOT7;KCNK10;MUSK;RPL22;OMD;AP1B1;ACSL5;EBF4;GTPBP4;BIN2;HMBS;PSME4;SIK1;RPL26;PLA1A;SLC45A4;CDCA3;DHH;SLC35D2;LYPD1;NEDD4L;APCDD1;MRPL12;MEFV;ART4;RAB11FIP1;KLRK1;FIGNL1;KCNMB4;HMOX1;NCKAP1L;CD14;SCN3B;SLAMF1;CDK18;NDFIP2;GADD45B;LRRN2;SURF4;RASSF8;…
"MEF2A (human)"	"484/2800"	1.94408e-08	6.24462e-08	-0.366406	6.07829	"PI4K2B;CNTF;RPL34;TESK2;PTPDC1;EPS8;GJA1;PSMD6;STMN1;RAVER2;GPR171;MS4A14;FAM19A1;WLS;GBP6;MEF2C;DYNC1LI1;RNF128;WDR81;SPINT1;UQCRC1;PRR15;RPN1;LYPD1;NEDD4L;PHYHIPL;VPS26A;SAMSN1;SKA1;WDR66;SULT1A1;PLAC8;KLRK1;FLRT3;PPAPDC1B;ST3GAL3;ATG5;S100A10;GSDMD;MCTS1;BTF3;NDFIP2;EIF2AK2;HNRNPF;EZH2;LGMN;XKR5;BTG3;CDKN1A;BTG1;SNX10;HIF3A;FMN2;ARHGAP6;MS4A4A;LETM2;B3GALT2;FGFBP3;TCF19;GPR34;DENND2A;TET1;F3;…
"HIF1A (human)"	"296/1586"	5.01257e-08	1.44909e-07	-0.37183	5.85527	"RPL4;ANKLE1;GMFG;SERPINE1;ICAM2;RBPJ;IFIT1;PTPDC1;CCAR1;ENDOU;RNF115;SNRPD1;PSMD2;RPS6KA1;PSMD1;RPL39;RPS13;GBP6;ARL11;ALG8;AP1B1;ZFYVE21;ACTN4;TIAM2;PPA1;RBP1;HMBS;PSME4;XRN2;UQCRC1;RPL29;PRR11;DHX9;PDE1B;RPN1;TWIST1;PLA2G5;SAMSN1;IGSF9;PIK3R5;RRP7A;LDHB;DSN1;NUAK2;FLRT3;ST8SIA5;HMOX1;ATG5;VAT1;CDT1;XBP1;WDR59;H3F3C;BTBD16;SLC16A11;SMARCA4;CCT6A;RPS26;FA2H;ID2;PNOC;ITPA;EZH2;DAZAP1;SH3KBP1;OLA1…
"TEAD1 (human)"	"290/1547"	4.86642e-08	1.41975e-07	-0.353398	5.57225	"EIF4A1;CNTF;TES;VARS;WIPF1;PLEKHB1;ELK3;CCAR1;FAM110A;EDNRB;RASSF5;DPYSL3;TRIM25;MS4A14;FAM19A1;TNS1;MEF2A;GBP6;MEF2C;MUSK;GLCE;MMD2;BCR;BIN3;SOAT1;WDR81;SPINT1;DAAM2;HECW1;NHLRC1;DNA2;EPHA2;CFH;NEDD4L;THY1;PIK3R1;PIK3R6;SULT1A1;RDH10;SFN;ARSG;PPAPDC1B;SNX5;TRPM3;CCR1;H3F3C;PNO1;IGF2;EIF2AK2;RASSF8;MEMO1;FAM160A1;FAM111A;PPFIBP2;GPR183;NOSTRIN;SASS6;ID4;FXYD6;SFXN1;ARHGAP9;COL18A1;CSRNP3;PIGT;CT…
"MYC (human)"	"248/1302"	1.57635e-07	4.35894e-07	-0.313742	4.59503	"LPGAT1;PANK3;SERPINE1;ICAM2;PWP1;C4B;ZFYVE28;STMN1;TRIM25;CDON;CALN1;ACOT7;SLC6A15;ALG3;PRKCA;PASK;WDR81;CRISPLD2;NGEF;ATF3;SLC45A4;SET;TTYH3;CDCA4;SLC22A2;WDR62;LDHA;PRKAR2B;INPP5D;PPARGC1A;SNX5;ATG5;ABCA1;GSDMD;NAA50;NUS1;TNFSF14;GADD45B;IQSEC1;BTBD16;MICAL2;PILRA;CYP26A1;BST1;RPS27;HNRNPF;FASN;FXYD1;CCDC88C;SNAI1;RPS20;ALDH18A1;FKBP11;ARF1;DAZAP1;NCAPG2;GDI2;TMEM51;WFDC1;MEOX1;LFNG;KCNT1;CHAF…
"RBPJ (mouse)"	"318/1735"	7.16769e-08	2.05345e-07	-0.279228	4.29971	"TDRKH;EIF4A1;CNTF;IL1RN;LST1;ICAM2;PREP;ABAT;RBPJ;LIPA;RRP9;TXNDC17;FAM110A;ENDOU;GJA1;PSMD2;MYC;CYP1B1;TNS1;CDON;WDHD1;KCNK10;METTL1;IFRD2;FBXO2;ACSL5;MMD2;ASRGL1;DKK3;PPP1R3F;RRAGB;PPA1;CD109;GPR160;UQCRC1;KIF20A;KIF20B;NGEF;CFB;GPM6A;DCUN1D4;CDCA7;PIK3R3;IQGAP1;APCDD1;PCDH17;IGSF9;ART4;C3;NKAIN2;FXR1;RACGAP1;FLRT3;SLAMF7;APOE;HIST1H3C;BARD1;BTF3;SRPK3;CADM4;JAG1;GADD45B;HIST1H4K;ZFR2;PLK2;EAF…
"ETS2 (human)"	"255/1341"	1.18199e-07	3.33415e-07	-0.279968	4.17541	"EPHB6;EIF4A1;PI4K2B;FAAH;TES;PID1;PLEKHB1;CBLB;NOC2L;IFIT3;SOX2;LACTB;PREX1;RNF115;ALCAM;GJA5;AP1S2;PTGFRN;LGALS9;SOX4;PDK2;TNS1;CMKLR1;GAMT;PRKAB2;KCNK10;ARRDC2;RNASE4;MMD2;FRS3;TM4SF1;ASRGL1;AR;CRISPLD1;RRAGB;SARNP;SIK1;SKAP2;MACF1;PDE1B;HEPACAM;TGFA;PCDH17;PIK3R5;CHST11;ST8SIA4;SFN;SCN3B;NAA50;LYN;PLK4;FN1;OSGIN1;AMMECR1;CDC7;WDR54;FLI1;FAM111A;XKR7;FAM160A1;ID2;SNAI1;SFXN4;CLIC5;BTG2;CSRNP3;…
"Myb (mouse)"	"342/1902"	1.18478e-07	3.33415e-07	-0.276017	4.11649	"OXTR;FAAH;GMFG;TESK2;ZDHHC8;AQP5;AQP1;TXNDC17;RPS6KA3;ENDOU;NSDHL;EDNRB;CAPNS2;DHX58;SYNPO;CCDC92;CALN1;CMKLR1;GBP6;GM16432;LIMCH1;ARRDC2;WDR75;EML2;ACE2;CFDP1;KATNAL2;SARNP;NINJ1;TAGLN2;EIF1A;PRR11;CD101;PRR13;SLC45A4;GGNBP1;8430408G22RIK;CRABP2;UGT8A;SLC35D2;CRABP1;CDCA8;IQGAP1;PLA2G5;MRPL12;AAAS;PCDH17;C2;NKAIN2;UGCG;GJC3;FIGNL1;HMOX1;SFN;ZBED4;GPM6B;SLC19A2;NAA50;NGFR;PRELID1;NAPSA;GM7173;FZ…
"RXRA (human)"	"266/1422"	2.09261e-07	5.63941e-07	-0.27622	3.97434	"ANKLE1;GMFG;PLEKHB1;SERPINE1;ICAM2;SMC4;IFIT3;C4B;PSMD8;PSMD2;TRIM25;RPS13;IER3;ENTPD1;PRKCH;DAPK1;RNASE6;ACTN4;ASRGL1;MFSD10;SOAT1;WDR81;ZFYVE19;HMBS;UQCRC1;TAGLN3;EZR;UBA52;MACF1;MRPL16;PLA2G5;AAAS;PPL;NCAPH;C2;SULT1A1;PPP4C;FLRT3;CHST15;CD14;ST3GAL2;HMOX2;ZSCAN18;GPIHBP1;VAT1;SRPK3;CDT1;NAPSA;JUP;TNFSF14;GADD45B;SURF4;RASSF8;NBEAL2;HNRNPM;TBL3;HNRNPF;SDC1;NOL12;RPS24;EZH2;FKBP11;FAM57A;NCAPG2…
"LOC135440 (human)"	"68/247"	4.15862e-07	1.08397e-06	-0.256445	3.52225	"SNAP25;STEAP3;TRAF3IP3;YJEFN3;FAM13A;ECE1;PITPNC1;TM7SF2;LGALS4;PANX1;NAGLU;CYP1B1;UPP1;SLC25A47;PRIMA1;CHRNB2;ENTPD1;TLE2;GPX3;SHISA3;IL16;TUBG1;ASRGL1;SLC7A8;ARHGEF7;ARHGEF6;PLA1A;LY6E;PPIC;CHODL;FRRS1;SLC20A2;PELI3;RHOBTB3;NEDD9;PIK3R1;PRICKLE1;HDAC9;NOL4;NCAPH;GLIS1;GNAI1;FOXO1;DDN;LDHB;FUT8;EXTL1;RASSF10;RNMTL1;LRRC8C;PDE6B;RUNX1T1;ZRANB3;PTPN1;ATP8B4;SLMO1;KCNJ8;LAYN;KLHL2;CORO2B;DCLK1;NR4…
"BCL6 (human)"	"263/1399"	1.71861e-07	4.71135e-07	-0.238003	3.46725	"RPL32;PANK1;CLEC10A;PLEKHB1;THYN1;FNBP1L;RBPJ;CDC20;PPP2R1B;RPL36AL;RASSF5;PEG10;MS4A14;PLCE1;CHAC2;FBXO5;SYNPO;CHGB;MEF2C;PRKCH;KCNK10;SLC6A15;RNASE6;RUNX2;ASRGL1;HMBS;FAM64A;KIF20A;RWDD2B;SLC35D2;CDCA7;TWF1;NEDD4L;ST3GAL5;SNX9;ARSG;TSPAN3;HIST1H3D;HMOX2;SLAMF1;PLK4;CDK18;NDFIP2;EGR2;EDEM1;FN1;ERLIN1;RAB27A;EIF2AK2;DERA;FAM111A;BST1;GPR183;FXYD6;ITM2A;ARF4;GFM1;PIGT;CSRNP3;PIGQ;CLTC;WDR46;EDA2R…
"GATA1 (human)"	"459/2679"	1.20791e-07	3.36943e-07	-0.204833	3.0527	"TDRKH;CNTF;SPI1;RPL32;RPL34;GPATCH4;FNBP1L;ELK3;PREX2;MTBP;PSMD2;GPR171;AP1S2;PIP4K2A;ACOT9;MEF2C;STARD4;CXADR;ACOT7;DDX11;RPL22;DYNC1LI1;RNF128;BIN2;MAP1B;UQCRC1;ATF3;NGEF;FREM2;CFH;LYPD1;WDR62;AAAS;RRP7A;PLAC8;LOH12CR1;LDHA;KLRK1;RHOT1;FLRT3;SLC19A3;NCKAP1L;CEP76;PPARGC1A;HMOX2;ZSCAN18;PRRT1;NDFIP2;CDC7;FAM111A;FXYD1;SFXN4;RAD18;CDKN1A;PIGT;BTG1;MS4A4A;MRPL33;NHSL1;C1QTNF1;DLGAP1;TK1;NEFH;LYPL…
"NR5A1 (human)"	"260/1389"	2.75114e-07	7.23026e-07	-0.20482	2.89612	"CNTF;IL1RN;PANK1;XYLT1;ABAT;GPATCH4;NUBP1;RPL6;ZFYVE28;RASSF1;DPYSL5;RPS18;RPS6KA1;PIP4K2A;PLCE1;SYNPO;TNS3;ARRDC4;WDHD1;ENTPD1;PAQR7;KCNK10;ACTN3;SFMBT1;AP1B1;TM4SF1;EML2;RNF128;BIN2;GPM6A;ENPEP;TWIST1;PPL;SULT1A1;PLAC8;NKAIN1;LDHB;RAB11FIP1;RACGAP1;HIST1H3F;INPP5J;ST8SIA5;APOE;VASP;RASSF8;RAB39B;NMI;IGF1;PILRA;MINA;SLC16A13;CYP26A1;GJB1;RPS27;GPR183;TREML2;ELN;SLC6A1;EDA2R;ARHGAP4;MS4A4A;LETM2…
"IRF8 (mouse)"	"320/1770"	2.01134e-07	5.46672e-07	-0.19525	2.81539	"PI4K2B;OXTR;PLEKHB1;IFIT1;IFI30;ELK3;SMC2;ALCAM;CAPNS2;GJA5;DHX58;CHEK1;A630033H20RIK;IFITM7;SOX4;IFITM6;GBP6;PAQR6;CXADR;EBF4;MAPK8IP3;SND1;RUNX1;HIST2H3B;WDR81;MTHFD2;HECW2;SFRP5;FAM64A;AMY1;PFN1;PRR13;PIF1;PDE1B;DHX9;DCUN1D4;CRABP1;LYPD1;MGST1;BC080695;TEX19.1;ZC3HAV1;PLA2G5;C2;PIK3R5;ART4;UGCG;DSN1;KLRK1;RACGAP1;SLC19A3;APOD;SCN3B;ST3GAL2;TRPM3;PEA15A;SLC19A2;ST3GAL3;GSDMD;NDFIP2;EGR3;CADM1;…
"NR5A2 (mouse)"	"316/1748"	2.42346e-07	6.42217e-07	-0.186753	2.66279	"IL1RN;TRAF3IP3;GMFG;LCTL;RRP9;AQP1;TXNDC17;SCAMP5;ZFYVE28;LGALS3;ENDOU;UBASH3B;RPL36AL;ANPEP;MAGOH;DHX58;GJA4;EPSTI1;EPHB1;ARL6IP6;ACAD12;PAQR6;LIMCH1;FBXO2;RNASE6;MMD2;PRKCA;GPR37L1;EML1;MAPK8IP1;TIAM2;DYNC1LI1;BCAM;RNF125;RIN3;CAGE1;EZR;NGEF;CD101;D330045A20RIK;SLC45A4;GGNBP1;SET;IGSF3;CRABP2;RPN1;CEND1;WDR62;MRPL12;MEFV;PPL;LOH12CR1;ABR;RAB11FIP1;PRKAR2B;SFN;APOD;HIVEP3;ARSG;STXBP6;ZBED4;SNX5…
"POU2F1 (human)"	"260/1399"	4.55614e-07	1.16843e-06	-0.173097	2.36447	"TRAF3IP3;MYT1L;RPL34;THYN1;IFIT1;ENDOU;ALCAM;EDNRB;CAPNS2;RASSF5;DPYSL3;MEF2A;MEF2C;TIPIN;PRKAB2;SFMBT1;GLCE;ACTN1;MMD2;BCR;SPINT1;ARMC6;CD109;XRN2;CAGE1;KCTD12;FREM2;CDCA4;SP140;CDCA7;NEDD4L;VPS26A;FXR1;NKAIN1;SLAMF7;HIVEP3;HIST1H3D;ZSCAN18;S100A10;GSDMD;MCTS1;LYN;CADM1;GADD45A;ADHFE1;PDE2A;DCLK3;RASSF8;AMMECR1;SLC16A10;MEMO1;CDC6;ID2;CDC16;TREML2;SASS6;REL;ID4;RAD18;PIGT;NRSN1;WDR41;CTSS;ROBO1…
"YY1 (mouse)"	"309/1700"	2.16459e-07	5.78436e-07	-0.156718	2.25093	"CNTFR;EIF4A1;RPL32;WIPF1;ABAT;ZDHHC8;AQP5;CCAR1;RPL7;PSMD8;PREX2;PNP;DPYSL4;CAPNS2;AP1S2;KIF21B;FBXO5;CCDC92;TNS3;WDHD1;ACOT7;MUSK;NUP210;FBXO2;MRPS18B;CMBL;EBF4;JMJD7;RUNX3;RUNX1;PPP1R3F;DAAM2;PPA1;GRWD1;NINJ1;PLBD1;KDELR2;RPL26;EZR;PFN1;MYL9;NGEF;PLA1A;SLC45A4;GGNBP1;8430408G22RIK;UGT8A;CEND1;PHYHIPL;IQGAP3;PPL;MED12L;NKAIN1;ERI1;RDH10;HIST1H3I;APOE;SNX5;NR2C2AP;ZRSR1;EGR1;NUS1;XBP1;WDR59;ZFR2…
"ZFHX3 (human)"	"276/1504"	5.02281e-07	1.25768e-06	-0.148011	2.01092	"VIT;CNTF;FAAH;TRAF3IP3;RNH1;VARS;ICAM2;NUBP1;IFIT3;CCAR1;LGALS4;ENDOU;LSM12;PSMD6;FAM19A1;PLCE1;FBXO5;PDK2;MEF2A;ARL11;ACOT9;CXADR;LIMCH1;OMD;DYNC1LI1;ARMC2;RNF125;CFDP1;CD109;PLBD1;KDELR2;KIF20A;ATP6V0D2;ENPEP;CELA3B;IGSF3;DHH;SHMT1;LYPD1;PLA2G5;MEFV;SAMSN1;PPL;PLAC8;UGCG;DSN1;KLRK1;FIGNL1;PLCG2;RRS1;ST3GAL5;TRPM6;HMOX2;NR2C2AP;VAT1;CCR1;NDFIP2;SLC10A6;XBP1;H3F3C;SURF4;RAB27A;WDR54;FOSL2;CCT6A;…
"FOXA1 (mouse)"	"307/1705"	4.94671e-07	1.24846e-06	-0.144007	1.95758	"LTV1;WIPF1;MYT1L;LST1;PLEKHB1;RBPJ;IFIT1;CCDC102A;CYB5D2;LSM12;LGALS1;EPSTI1;C3AR1;AP1S1;FAM19A1;HIST3H2BA;GTSE1;CUBN;SFMBT1;LIMCH1;RPL23;GPR37L1;ACTN4;RUNX2;DYNC1LI1;WDR81;CYP2U1;KATNAL2;PSME4;VDAC1;DNA2;UBA52;PRR13;ENPEP;DHH;PIK3R3;AAAS;UGT1A7C;C2;LOH12CR1;ABR;FLRT1;PLCG2;RRS1;KCNMB4;CEP192;ARSG;ZRSR1;MCTS1;GSDMD;BTF3;H2-EB1;TMEM184B;WDR59;PNO1;TMEM50B;RAB27A;CDC6;SMARCA4;CCT6A;CCDC88A;RPS28;P…
"FOS (mouse)"	"308/1708"	4.21767e-07	1.09042e-06	-0.117701	1.61591	"CNTF;IL1RN;PANK3;UXS1;XYLT1;CYP3A13;LCTL;RBPJ;RRP9;RPL7;RNF115;GJA1;RPL36AL;PLCE1;SYNPO;CALN1;IFITM6;CDON;CUBN;ARRDC2;ACSL5;ESCO2;RUNX3;TM4SF1;RUNX2;RUNX1;AR;DEPDC1A;SOAT1;MTHFD2;TAGLN2;PADI4;CAGE1;TAGLN3;PFN1;PLBD2;IGSF6;CRABP2;SLC22A2;TEX19.1;ZC3HAV1;PLA2G5;UGT1A7C;C3;ABR;ADAMTS14;BLOC1S2;RDH10;SFN;KCNN4;NR2C2AP;BARD1;PLK4;PRELID1;CADM4;DMPK;ZFR2;XRCC5;SLC35E4;PDE2A;MICAL2;BC029214;AIF1L;SQLE;…
"ELK4 (human)"	"267/1453"	7.06631e-07	1.72853e-06	-0.112549	1.49333	"IL1RN;SLC35B4;VARS;PANK1;UXS1;SLC35B1;PWP1;CYB5D2;LACTB;RNF115;NSDHL;DPYSL3;DHX58;AP1S2;ARL6IP6;EPHA6;ACSL4;PASK;EML1;MAPK8IP3;RUNX2;CYP39A1;SOAT1;ARMC6;GRWD1;PSME4;CAGE1;RPL29;UBA52;SLBP;RWDD2B;SLC22A2;DCUN1D4;CDCA8;TWIST1;WDR66;PPP4C;HIST1H3F;N4BP2;ST3GAL2;HMOX2;CDR1;ZRANB3;EGR1;EGR2;BTBD16;TBL3;POLA2;SASS6;COL9A3;ADCK3;ITPA;YJEFN3;FAM69A;GDI2;MRPL32;LIMD2;LETM2;SERP1;MLX;IKBKG;TCF19;CCT3;HELL…
"HOXD9 (human)"	"282/1543"	5.07053e-07	1.25971e-06	-0.104475	1.41925	"FNBP1L;IFIT3;EPS8;PSMD6;PEG10;ANPEP;ARL6IP6;GSTK1;MEF2C;CXADR;SFMBT1;METTL1;ACSL5;WDR72;DYNC1LI1;WDR81;PPA1;GRWD1;VDAC1;UBA52;MYL9;CD101;ANP32A;IGSF3;SHMT1;MRPL16;PIK3R1;SAMSN1;NCAPH;ART4;SULT1A1;NUAK2;HSPH1;ERI1;SEC14L5;ST8SIA4;NCKAP1L;HIST1H3H;RHBDL3;PPAPDC1B;ATG5;CDR1;NAPSA;XBP1;WDR59;LRRN3;RCC2;FZD6;SMARCA4;POLA1;MSRA;NCEH1;FXYD3;CALU;REL;ID4;FXYD7;CSRNP3;CITED2;SLC7A13;SNX10;CTSS;MS4A4A;XPO…
"RUNX2 (mouse)"	"314/1750"	4.78547e-07	1.21742e-06	-0.0928131	1.264	"CNTFR;TRAF3IP3;RPL32;MYT1L;SLC35B1;SERPINE1;CYB5D2;RPL6;AQP1;LGALS3;ENDOU;RNF115;PNP;MPRIP;MAGOH;GPR171;A630033H20RIK;AP1S1;SYNPO;RPS13;IFITM6;CUBN;ARL11;PAQR7;SLC11A1;RNASE4;GTPBP8;GPR37L1;EML1;RUNX3;WDR76;RUNX2;MFSD10;CYP39A1;DYNC1LI1;HECW2;GM6537;RBP1;RPL29;SLC45A4;CFH;SHMT1;PPL;PIK3R6;NEU2;PLAC8;SULT1A1;LOH12CR1;SGPL1;PRKAR2B;FLRT1;APOD;ARSG;KCNN4;ATG5;CCR1;VASP;MCTS1;TMEM86A;DNASE2A;CADM2;D…
"NR5A1 (mouse)"	"197/1020"	1.38298e-06	3.28199e-06	-0.0909506	1.14844	"FAAH;TRAF3IP3;GMFG;LST1;ZC3H12D;PREX2;RPL36AL;CHEK1;C3AR1;SYNPO;ACAD12;ARRDC4;ACOT7;SLC11A1;EML1;TIAM2;DYNC1LI1;WDR81;NGEF;FREM2;SLC45A4;SET;UGT8A;MGST3;PLA2G5;PPL;ART3;PIK3R6;ABR;ZFP185;SCN3B;RAB11FIP4;XBP1;CADM4;ST8SIA2;D630003M21RIK;SLC16A13;CCT6A;ANLN;FXYD2;FXYD6;COL9A2;CD22;TOP2A;SUV39H2;CDKN1A;TNFRSF13B;HIST2H2AB;SLC35F1;MEOX1;STBD1;C1QTNF5;IKBKG;TEAD3;HTATIP2;3110082I17RIK;LEFTY1;APOBEC3;…
"REL (human)"	"83/353"	5.47115e-06	1.22523e-05	-0.0940639	1.06384	"SCARB2;DOCK4;RTKN;VARS;CLSTN1;POMT1;IFIT1;IPO4;LETM2;LOXL2;ADAMTS4;FAM110A;FAM198A;DPYSL4;SESN1;CASP4;PDE4B;ITGB8;RSPO1;ENPP3;CPNE2;FGFBP3;DLGAP5;TCF19;ABCC3;FOXD1;TTC32;ANXA2;NME2;TAP1;TBC1D9;SIRT2;ACTA2;FAM101B;GPRC5B;AIM1;COL2A1;RAP2B;PKP4;S100A4;LY6E;SHANK1;PCNA;TNXB;FOXO1;ARNTL;ADD2;SULT1A1;ZNRF1;CCL7;PPP2R3C;CASKIN1;MXI1;LONRF3;STXBP6;ST3GAL1;ST3GAL2;TRPM3;RRM1;GSN;CNTN5;CADM1;FAM26E;SRD5A…
"STAT5B (human)"	"254/1379"	1.13527e-06	2.71441e-06	-0.0710646	0.91083	"IL1RN;PANK3;UXS1;CLEC10A;PLEKHB1;THYN1;SMC4;GJA1;ALCAM;PPP2R1B;PIP4K2A;CALN1;CUBN;MEF2C;PAQR7;RNASE4;GTPBP8;CMBL;PASK;NUP93;TIAM2;ACE2;PPA1;PLBD1;ALPK3;CAGE1;PRR11;MACF1;IGSF6;PDE1B;SLC35D2;CDCA7;LYPD1;TWIST1;NEDD4L;ADH7;ART4;PIK3R5;PLAC8;C3;FLRT3;FIGNL1;ST8SIA5;NCKAP1L;N4BP2;HIST1H3D;GPM6B;ATG5;NMB;EGR2;CADM3;GADD45A;RAB27A;RASSF8;AMMECR1;KLHDC8B;NMI;PA2G4;DCLK1;POLA1;FAM111A;GIPC1;ID2;GJB5;NOS…
"NRF1 (mouse)"	"302/1676"	5.82755e-07	1.43656e-06	-0.0498549	0.67071	"VIT;RPL4;PI4K2B;ANKLE1;CERK;VARS;LST1;PLEKHB1;TESK2;IFI30;RPL8;ZFYVE28;CDC20;RPS17;ALCAM;RPS19;MPRIP;MAGOH;RPL35;CCDC92;IER3;TNS1;ACAD12;GAMT;MEF2A;GM16432;IFRD2;ACSL4;PASK;GTPBP4;WDR76;MAPK8IP1;WDR81;XRN2;UQCRC1;COL8A2;TAGLN2;DNA2;UBA52;PRR13;ASF1B;NUP205;UGT8A;MGST3;SLC35D2;PHYHIPL;PIK3R1;NCAPH;CYB5R2;LDHA;DSN1;CEP192;ZBED4;HMOX2;ATG5;BTF3;GM7173;JUP;ZFP879;TMEM50B;NBEAL2;MINA;SMARCA4;DHFR;ANL…
"MAPK14 (human)"	"221/1190"	3.51351e-06	8.0381e-06	-0.0275353	0.323026	"EPHB6;AHCYL2;TRAF3IP3;CCDC102A;ELK3;MTBP;GPR171;PLCE1;KIF21B;TNS3;ACVR1;MEF2C;LIMCH1;WDR75;SFRP4;AR;GRWD1;KIF20A;SPATA18;SLC45A4;ENPEP;NUP205;HEPACAM;CDCA8;CEND1;TMTC1;AAAS;C2;RRP7A;KLRK1;BLOC1S2;CDR1;VAT1;CCR1;NAA50;TMEM86A;TMEM184B;OSGIN1;RAB27A;IGF1;SNAP91;NOSTRIN;TMCC3;RNPS1;ADCK4;AARS;GFM1;ARF1;PIGT;TMEM51;LRRC3;AACS;ARHGAP4;CSRP2;TIFAB;HYAL1;B3GALT2;PHGDH;CD36;CTSF;TIMP1;CD53;HELLS;OSMR;VA…
"ATF4 (human)"	"256/1398"	1.52094e-06	3.58266e-06	-0.0247328	0.310134	"RNH1;CERK;FAM89B;RPL34;FNBP1L;ICAM1;ZMIZ1;DPYSL3;GJA4;PIP4K2A;RPL35;SYNPO;CMKLR1;MEF2C;TIPIN;METTL1;ALG5;ACSL5;MAPK8IP2;MAPK8IP3;RUNX1;DAAM2;XRN2;SIK1;TRIM16;UBA52;SKAP2;EPHA2;CRABP2;NEDD4L;CFP;APCDD1;SKA1;LOH12CR1;LDHA;HSPH1;ST3GAL5;CEP192;PPARGC1A;GPM6B;SNX5;ATG5;ZSCAN18;VASP;NAPSA;TMEM86A;XBP1;JAG1;GADD45B;MCAM;ADHFE1;FN1;SLC16A11;IGF1;RPS27;FASN;ID2;RNPS1;COL9A2;FKBP11;BTG3;PTPRU;SUV39H2;FAM…
"RARA (human)"	"252/1379"	2.10448e-06	4.88485e-06	-0.0247341	0.302482	"LTV1;CNTFR;PI4K2B;AHCYL2;TRAF3IP3;NUP107;RNH1;GMFG;HDAC11;XYLT1;RPL8;CCAR1;LGALS4;RASSF1;RPS19;C3AR1;PSMD1;IER2;ENTPD1;METTL1;CMBL;WDR76;SFRP1;SPINT1;COL8A2;KIF20A;UBA52;PLBD2;EXD1;RWDD2B;SET;TTYH3;DHX9;RPN1;IQGAP1;CFP;PPL;NCAPH;DSN1;KLRK1;FLRT3;FIGNL1;SLC19A3;TSPAN4;ST3GAL5;SLAMF7;CD14;HIST1H3D;HMOX2;VAT1;PLK4;NAPSA;CADM1;TMEM50B;PARVB;AIF1L;RPS26;CCDC88A;SMTN;RPS27;NCEH1;NOL12;RPS24;FERMT3;PTP…
"IKZF1 (mouse)"	"301/1674"	7.14532e-07	1.73451e-06	-0.013036	0.172919	"EPHB6;IL1RN;ANKLE1;GMFG;CCNF;LCTL;IL27RA;ELK3;RASSF3;MPRIP;PSMD2;CYP1B1;GBP6;CXADR;ACOT7;METTL1;PRKCB;HPCAL1;WDR75;GTPBP8;WDR72;MAPK8IP1;SFRP4;RNF125;WDR81;FNDC1;GRWD1;EIF1A;PRR13;GGNBP1;PIF1;CDCA3;RPN1;LYPD1;NCAPG;NEDD4L;TGFA;PLA2G5;ADH7;PIK3R6;LOH12CR1;ABR;GJC3;DSN1;RHOT1;INPP5F;S100A16;TSPAN4;SLC19A3;HIVEP3;SFN;APOD;ARSG;SNX5;PEA15A;CDR1;VASP;NAPSA;H2-EB1;SLC10A6;DMPK;MCAM;CDC6;MRPL23;GRIN2B;…
"TP63 (human)"	"260/1443"	3.67085e-06	8.33808e-06	-0.0147276	0.172235	"RPL32;GMFG;PLEKHB1;ABAT;SMC4;PSMD8;LSM12;LGALS1;PLCE1;RCC1;IER3;ARL11;GSTK1;ENTPD1;PRKCH;ACOT7;ACTN3;ACTN1;OMD;ACSL5;WDR72;CMBL;ASRGL1;ZFYVE19;CD109;HMBS;UQCRC1;VDAC1;TAGLN3;RPL29;UBA52;PRR13;SET;IGSF6;MGST1;PLA2G5;SULT1A1;FXR1;TSPAN4;HMOX1;SFN;CD14;TRPM6;HMOX2;ZSCAN18;VAT1;JAG1;ZFR2;OSGIN1;SMARCA4;GJB1;RPS27;GPR183;RPS20;COL9A2;NOL12;CD22;ITPA;RPS24;EZH2;DENND1C;FKBP11;CDKN1A;TNFRSF13B;HEXB;WFD…
"Sox2 (mouse)"	"184/1797"	0.999847	0.999847	2.24763	-0.000344564	"CNTF;IL1RN;TRAF3IP3;GPR65;CSE1L;CCNF;RNF19B;FAM110A;PREX2;FBL;KIF5C;CHEK1;C3AR1;PDK4;KPNA2;RPS13;ARL6IP6;CUBN;GM16432;SNRPN;ABCA8A;TPM4;LMO2;DIO2;NPY1R;EPDR1;CYBB;VWDE;TRNT1;IPCEF1;NPNT;DGKZ;DKK3;CDC25B;RUNX1;SLC9A3;FCGR3;FOLH1;EPB4.1L2;CRISPLD1;CD109;SCN8A;PSME4;FETUB;AMY1;HIST1H2BH;DNA2;ABCG3;COPB2;RNASEH2B;RTN1;CBFB;ANP32A;UGT8A;LYZ2;GPR85;PLD4;PLA2G5;SAMSN1;COX7A1;IQGAP3;GJC3;FAM83F;ITPRIPL1…
"SRF (mouse)"	"186/1782"	0.999597	0.999847	2.27011	-0.000348011	"GALNT12;CARS;EIF4A1;IL1RN;CD83;GOLT1B;GMFG;SERPINE1;LIPA;SLC8A1;CNDP2;OLFR1217;PSMD2;FNTB;SACS;C3AR1;NUSAP1;ENPP1;POSTN;GM16432;SNRPN;NUP210;ABCA8B;LMO2;RNASE6;CYBB;TM4SF1;RAB32;VMN2R60;MTHFD2;RRAGB;ZFYVE19;MORF4L2;HAT1;HECW1;UQCRC1;COL8A1;AMY1;EIF1A;CD101;EMID1;GPM6A;SET;ZCCHC5;ANP32A;RPN1;PLD4;PPL;PLAC8;GJC1;RAD51AP1;CYB5R2;KLRK1;RAB11FIP1;CLEC7A;GRK6;SLC19A3;FAM43A;NCKAP1L;TRPM3;ZSCAN18;HIST1…
"YY1 (human)"	"932/6042"	9.71794e-07	2.34114e-06	0.0102065	-0.132325	"TDRKH;SPI1;PTPDC1;ENDOU;LACTB;PSMD6;MPRIP;CAPNS2;RAVER2;C3AR1;EPSTI1;FAM19A1;MEF2A;MEF2C;STARD4;EML2;SPINT1;RBP1;UQCRC1;NGEF;CELA3B;CRABP2;CDCA3;CDCA5;LYPD1;THY1;C2;ADAMTS14;HSPH1;RHOT1;KLRK1;PRKAR2B;KCNMB4;PPARGC1A;ATG5;MCTS1;COL24A1;CADM2;FN1;ERLIN1;FLI1;TBL3;FXYD1;SFXN1;FXYD6;FERMT3;ARHGAP9;PIGT;HEXB;HEXA;LRRC4;LRRC32;AACS;MRPL33;LETM2;MMP25;TIFAB;B3GALT2;OLR1;RPLP2;NEFL;DLGAP1;IKBKG;FGFBP3;N…
"PLAU (human)"	"247/1362"	4.31111e-06	9.72292e-06	0.0154348	-0.178134	"RNH1;FAM89B;PLEKHB1;CBLB;IFI30;CCAR1;C4B;ZMIZ1;DPYSL3;GJA4;CHEK1;SYNPO;GLCE;ALG5;MAPK8IP2;MAPK8IP3;SND1;FNDC1;PPA1;DAAM2;SARNP;XRN2;SIK1;SKAP2;EXD1;SLBP;NRN1;SHMT1;SP140;APCDD1;CFP;LOH12CR1;HSPH1;ST3GAL5;KCNN4;PPARGC1A;SNX5;VASP;EGR1;PRELID1;XBP1;SLC10A7;EGR3;MCAM;ADHFE1;ST8SIA2;FN1;SLC16A11;FOSL2;FOSL1;POLA1;FAM160A1;ALDH6A1;RPS27;PARVG;LYPD6B;TREML2;REL;RNPS1;ANP32B;SUV39H2;PTPRU;BTG1;SH3KBP1;…
"GATA3 (human)"	"423/2505"	1.53866e-06	3.59776e-06	0.0291489	-0.365387	"RPL34;ABAT;GPATCH4;ZC3H12D;FAM110A;NSDHL;MPRIP;GJA5;PSMD2;FAM19A1;RPL39;CMKLR1;MEF2C;CXADR;ACOT7;RNASE4;DYNC1LI1;ZFYVE19;RBP1;PSME4;GPR160;MYL9;ATF3;NGEF;SET;DHH;RPN1;LYPD1;NEDD4L;IQGAP1;CFP;C2;SULT1A1;RRP7A;PLAC8;LOH12CR1;GJC3;RHOT1;RRS1;HMOX2;ZSCAN18;GSDMD;CDK18;NAPSA;SLC16A11;WDR54;DHFR;GJB1;GPR183;FXYD2;HNRNPF;NOSTRIN;SNAI1;DENND1C;ARF1;PIGT;HEXB;SETD7;WDR41;SNX10;PIGW;MRPL32;TUBA1C;CHAF1B;M…
"FOS (human)"	"251/1394"	5.65924e-06	1.25849e-05	0.0463463	-0.522925	"LTV1;VIT;NUP107;SERPINE1;XYLT1;LIPA;ENDOU;RASSF1;ALCAM;RASSF3;RASSF5;GJA4;MAGOH;RCC1;FBXO5;CMKLR1;EPHA5;GSTK1;KCNK10;RPL23;ACTN4;GPR37L1;RUNX3;GTPBP4;MFSD10;TIAM2;CD109;COL8A1;PADI4;RPL29;RIN1;ATP6V0D2;UBA52;CD101;SET;PIK3R1;ADH7;MEFV;PCDH17;LDHA;ERI1;SLAMF9;SFN;CD14;ARSG;KCNN4;SNX5;SLC19A2;VASP;BARD1;BBS2;LRRN3;SLC35E4;OSGIN1;RAB27A;RASSF8;AMMECR1;IGF1;DCLK1;FLI1;DERA;FAM160A1;NCEH1;DCHS2;GPR18…
"FOXO3 (human)"	"14/132"	0.823045	0.83353	3.20057	-0.582779	"TCF19;P2RY12;SPON2;TNXB;VARS;IFIT1;LSM2;FAM101B;DBNDD2;CLEC3B;DAAM2;EXOSC8;UBTD1;CAMK1G"
"TBX5 (mouse)"	"295/1663"	2.46891e-06	5.68923e-06	0.0485696	-0.586572	"TDRKH;SLC35B4;1810011O10RIK;FRMPD1;UBASH3B;SNRPD1;RPS18;GJA5;DPYSL3;PIP4K2A;TNS3;GTSE1;ALG8;ACOT7;DAPK1;RNASE6;MAPK8IP2;TM4SF1;DKK3;PPP1R3F;1810011H11RIK;CRISPLD1;NINJ1;FAM64A;RIN3;PRR13;SLC45A4;8430408G22RIK;SLC35D2;MRPL16;PIK3R1;MNDAL;SULT1A1;GJC3;DHX32;NCKAP1L;TRPM3;GPM6B;ZSCAN18;CDK18;PRELID1;LRRN3;TNFSF14;DNASE2A;RCC2;ST8SIA2;RAB27A;AMMECR1;MRPL23;D630003M21RIK;ANLN;TPX2;BST1;RPS28;POLA2;RP…
"SOX10 (mouse)"	"97/451"	2.19524e-05	4.56265e-05	0.0612561	-0.612256	"RPL4;CNTF;MIDN;SPARC;PID1;ZWILCH;MAGEB16;STMN3;IRS3;SCAMP5;HIST1H2AE;HIST3H2BA;SLC25A47;HIST1H2AC;ACVR1;MEF2A;HIST1H2AN;HIST1H2AI;HIST1H2AH;HIST1H2AK;MAPK8IP3;HIST1H2AP;AR;C230052I12RIK;HIST1H2BF;HIST1H2BH;HIST1H2BG;HIST1H2BB;ATP6V1A;CHRNA7;INSIG1;SAMSN1;GVIN1;NCAPH;ARHGAP22;INPP5D;STK38;HIST1H3F;RRS1;HIST1H3G;HIST1H3H;MBP;NPTX2;HIST1H3C;HIST1H3D;NAA50;LYN;SLC37A2;CBX6;JAG1;CDSN;HIST1H4M;HIST1H4…
"EBF1 (mouse)"	"1/22"	0.943161	0.949131	16.2106	-0.846336	"CHDH"
"TCF3 (human)"	"255/1428"	8.02251e-06	1.73548e-05	0.0830416	-0.910272	"PI4K2B;AHCYL2;RNH1;TXNDC17;LGALS4;ZFYVE28;DPYSL4;PSMD1;IER2;ACOT7;NUP210;IFRD2;PRKCA;ACTN4;JMJD7;BCAM;NINJ1;UBA52;CFB;SLC45A4;CELA3B;SET;TTYH3;MRPL12;PPL;PIK3R5;PLAC8;FIGNL1;HMOX1;NCKAP1L;HMOX2;GPIHBP1;GSDMD;NAPSA;H3F3C;OSGIN1;EIF2AK2;PILRA;PARVB;SNAP91;CCDC88B;CYP26A1;SLC6A6;SMTN;NCEH1;PNOC;FXYD7;SDC1;COL18A1;PTPRU;ARF1;CDKN1A;NCAPG2;TECR;AATK;SLC7A13;SNX10;PCSK6;MRPL33;FAM102A;HYAL2;ADAMTSL2;S…
"CRTC3 (human)"	"188/1008"	1.50505e-05	3.14872e-05	0.0919723	-0.953379	"EPHB6;PI4K2B;IL1RN;RPL32;GMFG;RPL34;ZFAND5;BUB1B;ZDHHC8;FNBP1L;RBPJ;ETS1;LCLAT1;IFIT3;CCAR1;IPO5;FAM110A;RIMS1;CDH5;CDH2;RASSF4;CAPNS2;PEG10;PSMD2;CLEC5A;SLC25A43;FAM150B;SLC25A45;GTSE1;MFSD2A;RGS7;STARD4;MEF2C;CXADR;EPHA6;SNRPN;TPM3;DAPK1;NPY1R;ADAM10;PASK;SND1;DISP1;GPRIN3;ALDH3A1;AR;CFDP1;GRWD1;RBP1;PSME4;UQCRC1;TIMELESS;PRR15;SPATA18;PLA2R1;ATP6V0D2;DGKI;CHODL;GPM6A;NUP205;NRN1;ZC4H2;MGST1;W…
"SRY (human)"	"61/469"	0.580134	0.606868	1.95543	-0.976631	"EPHB6;ARF4;OXTR;CD84;VARS;FHL2;ZCCHC18;SYDE2;GRIP1;EDNRB;SGCD;HINT3;RARS;PIM1;CYP1B1;CTSE;CMKLR1;SNTA1;TCF19;MEF2A;CCT2;MEF2C;SFMBT1;KCNH8;SLC6A15;OMD;FAM101B;LRRC7;EFHC2;STAM2;CHST2;KPNB1;LILRA6;SHC4;TNXB;PSMD14;SLC22A2;ARHGAP15;MEFV;ADH7;NT5E;KLRK1;CCL7;TMEM206;CD300LD;CDR1;NPM1;CDKN2A;GALNT2;WSCD2;TIE1;SLC35E4;PLK1;AMMECR1;SLC16A11;LSM2;GJB1;FABP4;OSTM1;PPP2R2B;MGP"
"ZBTB16 (human)"	"277/1572"	7.8659e-06	1.72507e-05	0.0911661	-0.999878	"OXTR;PANK1;GMFG;THYN1;NSDHL;RASSF5;GJA4;PLCE1;CHGB;ARRDC4;MEF2A;SFMBT1;LIMCH1;SLC6A15;RPL23;ACTN1;ACSL5;RNF125;RRAGB;COL8A1;KDELR2;ATF3;PLBD2;GPM6A;PLA2G5;MRPL12;MEFV;PLAC8;HMOX1;PPAPDC1B;PPARGC1A;HMOX2;CDR1;NGFR;FZD3;JUN;SLC10A6;JUP;TNFSF14;DCLK3;MEMO1;IGF1;SMARCA1;DERA;PPFIBP2;PARVG;FXYD2;NOSTRIN;REL;EZH2;SH3KBP1;OLA1;WFDC1;CHRDL1;MS4A4A;XPO1;TMEM43;ADAMTSL5;GLIPR2;RARS;NUF2;SH3BGRL2;TMED2;TIM…
"SNAI1 (human)"	"255/1428"	8.02251e-06	1.73548e-05	0.095675	-1.04876	"PI4K2B;AHCYL2;RNH1;TXNDC17;LGALS4;ZFYVE28;DPYSL4;PSMD1;IER2;ACOT7;NUP210;IFRD2;PRKCA;ACTN4;JMJD7;BCAM;NINJ1;UBA52;CFB;SLC45A4;CELA3B;SET;TTYH3;MRPL12;PPL;PIK3R5;PLAC8;FIGNL1;HMOX1;NCKAP1L;HMOX2;GPIHBP1;GSDMD;NAPSA;H3F3C;OSGIN1;EIF2AK2;PILRA;PARVB;SNAP91;CCDC88B;CYP26A1;SLC6A6;SMTN;NCEH1;PNOC;FXYD7;SDC1;COL18A1;PTPRU;ARF1;CDKN1A;NCAPG2;TECR;AATK;SLC7A13;SNX10;PCSK6;MRPL33;FAM102A;HYAL2;ADAMTSL2;S…
"SOX9 (human)"	"12/105"	0.730362	0.746801	3.7133	-1.08412	"TCF19;MEF2A;FAM101B;TNXB;VARS;LRRC7;PPP2R2B;SLC35E4;DIO2;SNHG4;CDR1;LSM2"
"TBP (mouse)"	"420/3182"	0.554084	0.587399	2.18722	-1.16371	"TDRKH;PI4K2B;CNTF;MYT1L;GPATCH4;RBPJ;SMC4;LIPA;SCAMP5;GJA1;ALCAM;OLFR1217;A630033H20RIK;FAM19A1;HIST3H2BA;GSTK1;PRKCB;EML2;DEPDC1A;MTHFD2;HECW2;UQCRC1;AMY1;ASF1B;PIF1;NUP205;CFH;MRPL16;NCAPG;ZC3HAV1;SAMSN1;NCAPH;SKA1;LOH12CR1;GJC1;GJC3;HSPH1;KLRK1;FIGNL1;SERF1;PPARGC1A;PLK4;MCTS1;GM7173;WDR59;DNASE2A;PLK2;FN1;MINA;DHFR;FAM160A1;KITL;GPR183;HNRNPF;SASS6;SFXN1;HYOU1;ITPA;RPLP0;FMN1;ARHGAP6;MS4A4C;…
"SNAI2 (human)"	"254/1428"	1.06538e-05	2.28913e-05	0.109115	-1.16587	"PI4K2B;AHCYL2;RNH1;TXNDC17;LGALS4;ZFYVE28;DPYSL4;PSMD1;IER2;ACOT7;NUP210;IFRD2;PRKCA;ACTN4;JMJD7;BCAM;NINJ1;UBA52;CFB;SLC45A4;CELA3B;SET;TTYH3;MRPL12;PPL;PIK3R5;PLAC8;FIGNL1;HMOX1;NCKAP1L;HMOX2;GPIHBP1;GSDMD;NAPSA;H3F3C;OSGIN1;EIF2AK2;PILRA;PARVB;SNAP91;CCDC88B;CYP26A1;SLC6A6;SMTN;NCEH1;PNOC;FXYD7;SDC1;COL18A1;PTPRU;ARF1;CDKN1A;NCAPG2;TECR;AATK;SLC7A13;SNX10;PCSK6;MRPL33;FAM102A;HYAL2;ADAMTSL2;S…
"FOXF1 (mouse)"	"28/206"	0.483154	0.544833	2.08177	-1.26421	"FOXC2;FRRS1;DHH;SATB1;ITGB3;GMFG;MAK16;NOL4;SRM;ACADL;RARS;MAGOH;SC5D;FAM43A;CCR5;CTSB;NEK8;LGI1;CADM4;APOBR;SLC16A10;SYNJ2;VASN;SND1;PPP1R3F;RAB36;DAAM2;PFKM"
"NR3C1 (human)"	"280/1590"	7.30625e-06	1.61346e-05	0.114903	-1.2679	"VIT;CNTFR;PANK1;SLC35B1;CCNF;AQP9;GPATCH4;RBPJ;IFI30;ACTB;CCAR1;C4B;SCAMP5;MTBP;PLCE1;EPHB1;IER5;CALN1;GAMT;CUBN;ACOT7;MUSK;SFMBT1;RNASE4;EML1;BTK;RPL29;NGEF;SLC45A4;SPTBN5;SP140;SLC22A2;SLC35D2;CRABP1;LYPD1;PIK3R1;ABR;APOE;KCNN4;NAPSA;CADM4;PYHIN1;RCC2;PDE2A;BTBD16;ERLIN1;FN1;NBEAL2;PILRA;SLC16A13;GJB1;FXYD2;CALU;FXYD5;COL9A2;FKBP11;CLIC5;CDKN1A;SH3KBP1;ARPC1B;STON1;SLC7A13;PIGW;SLC6A1;GNGT2;C1…
"FOXD1 (human)"	"26/192"	0.493072	0.55272	2.17039	-1.28683	"SPON2;TNXB;VARS;MGST1;ARHGAP18;NOC4L;ZCCHC18;IFIT1;IQGAP3;CLEC3B;EXOSC8;UBTD1;SBF2;TCF19;P2RY12;ATP8B4;RAB27A;SHISA3;FOS;SORBS3;LSM2;FOSL2;FAM101B;DBNDD2;DAAM2;CAMK1G"
"Nkx2-5 (mouse)"	"72/515"	0.357212	0.410143	1.62649	-1.4496	"CARS;KCNK6;CNTF;SH3KBP1;TUSC1;POMT1;LCLAT1;ADRA1A;MRPL32;THG1L;RIMS2;PREX2;CAPNS2;CHL1;B3GALT2;HEY2;ACP5;MFSD1;UPP1;LGALS9;FGFBP3;MYBL1;FADS1;HIST1H1B;EPHA4;HSP90AA1;KCNH8;2700094K13RIK;MRPS18B;ADAM10;ACSL4;ICOSL;KIF4;NAIP5;TAGLN3;MASP1;PPIB;LY6E;C1QB;SLBP;CCL11;CFH;RPN1;ILDR1;APCDD1;TMEM164;STOX2;ABR;HSPH1;EPYC;TMEM208;NPTX2;FILIP1L;GABRQ;PPIL1;NPM1;GM7173;SLC37A1;GALNT4;MLKL;WSCD2;ST8SIA2;FN1;…
"CEBPD (human)"	"264/1495"	1.12707e-05	2.40543e-05	0.139993	-1.48885	"IL1RN;FAAH;ANKLE1;RNH1;GPATCH4;FNBP1L;CCAR1;LSM12;PSMD2;TBC1D10C;PIP4K2A;PDK2;ARRDC4;PAQR6;CXADR;ACTN1;EBF4;ACTN4;WDR81;ZFYVE19;VDAC1;RPL29;RNF122;FREM2;SET;TTYH3;DHH;SHMT1;CDCA7;IQGAP1;C3;UGCG;DSN1;PPP4C;SLAMF9;SLC19A3;TSPAN4;ST8SIA5;HMOX2;VAT1;SRPK3;CDT1;XBP1;TNFSF14;PBX4;ANLN;POLA2;GJB1;FASN;HNRNPF;TMCC3;SFXN1;ADA;AARS;SUV39H2;CDKN1A;FAM69B;RPLP0;CLTC;OLA1;BRCA1;KIF11;PIGW;MRPL33;KIF15;LETM2;…
"RUNX2 (human)"	"258/1458"	1.24986e-05	2.6497e-05	0.14296	-1.50658	"SPON2;SPARC;RPL32;SLC35B1;CLEC10A;PLEKHB1;AQP9;PWP1;RPL6;ACTB;IFIT3;ELK3;ZC3H12D;SCAMP5;RASSF4;PLCE1;PSMD1;LGALS9;SYNPO;MFSD2A;CALN1;SLC11A1;ALG3;RUNX2;TIAM2;AR;ARMC2;NINJ1;HECW1;UQCRC1;PLBD1;ATP6V0D2;UBA52;GPM6A;SLC35D2;MGST1;ADH7;DSN1;KLRK1;PRDX1;INPP5J;CEP192;CD14;HIST1H3I;KCNN4;TRPM6;NAA50;CCR1;ABCA2;NDFIP2;NMB;SLC10A6;TNFSF14;ZFR2;DCLK3;RAB27A;AMMECR1;FOSL1;POLA1;MSRA;FXYD2;FASN;HNRNPF;FXYD…
"FOXL1 (human)"	"870/5755"	3.74483e-05	7.58507e-05	0.161347	-1.53066	"TDRKH;NUP107;ISM1;RBPJ;PSMD8;UBASH3B;CAPNS2;RAVER2;EPSTI1;FAM19A1;GTSE1;SNORA30;MEF2A;MEF2C;PRKAB2;STARD4;RNASE6;ZFYVE21;RNASE4;FRS3;AR;MTHFD2;ZFYVE19;PLBD1;MYL9;SKAP2;EXD1;CELA3B;CDCA2;DHH;IQGAP3;LOH12CR1;SULT1A1;CYB5R2;HSPH1;RDH10;FIGNL1;CADM3;EDEM1;FN1;ERLIN1;EIF2AK2;DHFR;FAM111A;FXYD3;DCHS2;FXYD2;FXYD6;EZH2;ARF4;ARF1;PIGT;ARHGAP6;AACS;MRPL33;NHSL2;MED14;NHSL1;TMEM43;UCN2;TSPO;RPLP2;DLGAP1;NE…
"En1 (mouse)"	"177/957"	3.94064e-05	7.88129e-05	0.166525	-1.57341	"CARS;CNTFR;NUP107;RNH1;4932411E22RIK;D16ERTD472E;NRM;IFI30;TM7SF2;SCAMP5;ZC3H12D;CCND2;RASSF3;RPS6KA1;NEK1;SYNPO;JUNB;SH3GL2;CALN1;TMEM14C;HIST1H2AI;TPM3;PUS1;2700094K13RIK;DGKZ;CYP39A1;MINPP1;EPB4.1L2;SPINT1;DOK4;ADAM15;HMBS;PSME4;HECW1;AMY1;ROR2;SQSTM1;ATF3;PLBD2;CSF1R;DNMT1;COPB1;CDCA5;HVCN1;CEND1;NEDD4L;MCHR1;FBXO44;GLIS1;ART4;NEU2;RAD51AP1;LOH12CR1;GOLGA7B;GJC1;DHX32;SOCS1;PSAP;RIMKLB;GRIA3…
"USF1 (mouse)"	"221/1219"	1.4029e-05	2.95445e-05	0.158083	-1.64875	"IL1RN;CCNF;PLEKHB1;IKZF1;TXNDC17;LGALS1;STMN1;CHEK1;GM16432;COL23A1;EBF4;RUNX1;DAAM2;GRWD1;HECW1;GM6537;PADI4;D330045A20RIK;PLA1A;GGNBP1;CDCA4;CEND1;MRPL12;INPP5D;INPP5J;TSPAN3;VAT1;NGFR;NAPSA;TMEM86A;DMPK;IQSEC1;OSGIN1;KLHDC8B;IGF1;FOSL1;FASN;ADCK3;HIST1H4J;HIST1H4C;TPRGL;FKBP11;ARHGAP9;ADO;GGTA1;LIMD2;SHH;C1QTNF1;TMEM43;ADAMTSL3;MRC1;4833439L19RIK;OLR1;TMED2;IKBKG;GPRASP2;CTSD;TEAD3;3110082I17…
"Tal1::Gata1 (mouse)"	"1/18"	0.906395	0.915028	18.6892	-1.65962	"DNAJC10"
"FOXA2 (human)"	"10/83"	0.661751	0.681025	4.57642	-1.75806	"TMOD1;TMEM134;WDR36;CENPK;WDR41;UQCRC1;CENPN;DUSP15;CYTIP;CLN5"
"RORB (mouse)"	"187/1020"	3.70577e-05	7.55408e-05	0.205511	-1.95047	"IL1RN;SLC35B4;TES;CLEC10A;GPR65;NCF4;FOXI2;RORC;CXCL14;IFIT3;TATDN1;RPS18;PEG10;PDK4;OIP5;HIST3H2BA;FAM150B;SLC16A2;CDON;GSTK1;PAQR6;MEF2C;TIPIN;CXADR;SNRPN;HIST1H2AI;MAGI2;CYBB;ACSL4;PRKCA;MAPK8IP2;EML1;1810037I17RIK;RRAGB;KATNAL2;TMEM138;CD109;CLIP4;SMS;AMY1;ASPHD2;VDAC1;PPIB;IL6ST;ABCG4;8430408G22RIK;SLC45A4;RASL12;CTTNBP2;MGST3;CHRNA7;BC080695;HMMR;TEX19.1;DNAJC25;KNG2;FBLN2;KNG1;NKAIN1;TSPA…
"ARID3A (mouse)"	"317/1893"	5.99053e-05	0.000118322	0.223722	-2.02291	"AHCYL2;CNTF;RNH1;TES;GMFG;CCNF;ARXES2;RBPJ;BACH1;RPL6;SMC2;PREX2;SOX2;GJA1;DPYSL4;SNRPD1;CCDC92;RPL39;GAMT;TIPIN;ENTPD1;MUSK;KCNK10;SFMBT1;SLC6A15;1700047M11RIK;MAPK8IP2;MTAP;BCAM;CAGE1;PRR11;CD101;SKAP2;PLA1A;SLC45A4;ENPEP;SET;ANP32A;NEDD4L;ZC3HAV1;IQGAP1;CFP;APCDD1;LDHA;RDH10;SEC14L5;SCN3B;PPARGC1A;HIST1H3C;CEP76;ZBED4;HMOX2;EGR1;CDT1;CADM3;CDSN;GADD45A;TMEM50B;DCLK3;SLC16A10;SMARCA4;CCDC88B;F…
"FOXA1 (human)"	"254/1457"	3.54836e-05	7.27986e-05	0.216531	-2.06307	"RPL4;ANKLE1;VARS;CLEC10A;GMFG;RBPJ;NUBP1;LGALS4;PSMD8;PREX2;PREX1;RPS17;LGALS1;PPP2R1B;DPYSL3;EPSTI1;MS4A14;RPL35;RPL39;ENTPD1;ALG8;ACOT7;GLCE;WDR72;ESCO2;RUNX2;DYNC1LI1;BIN2;RNF128;WDR81;SPINT1;PPA1;KATNAL2;COL8A1;KCTD12;EZR;PLA1A;GPM6A;ENPEP;SPTBN5;SHMT1;RPN1;MRPL16;NEDD4L;VPS26A;CFP;MEFV;PCDH17;SULT1A1;PLAC8;FXR1;ABR;SEC14L5;PLCG2;SLAMF7;CD14;SCN3B;TRPM6;ZBED4;BTF3;NAPSA;ZFR2;SLC16A11;KLHDC8B…
"NR2F1 (mouse)"	"187/1021"	3.88615e-05	7.82149e-05	0.219483	-2.07544	"IL1RN;SLC35B4;TES;CLEC10A;GPR65;NCF4;FOXI2;RORC;CXCL14;IFIT3;TATDN1;RPS18;PEG10;PDK4;OIP5;HIST3H2BA;FAM150B;SLC16A2;CDON;GSTK1;PAQR6;MEF2C;TIPIN;CXADR;SNRPN;HIST1H2AI;MAGI2;CYBB;ACSL4;PRKCA;MAPK8IP2;EML1;1810037I17RIK;RRAGB;KATNAL2;TMEM138;CD109;CLIP4;SMS;AMY1;ASPHD2;VDAC1;PPIB;IL6ST;ABCG4;8430408G22RIK;SLC45A4;RASL12;CTTNBP2;MGST3;CHRNA7;BC080695;HMMR;TEX19.1;DNAJC25;KNG2;FBLN2;KNG1;NKAIN1;TSPA…
"Pax2 (mouse)"	"260/1516"	7.44404e-05	0.000141749	0.252322	-2.23594	"CNTF;GPATCH4;ABRA;5031414D18RIK;ZFYVE28;ENDOU;A630033H20RIK;IL1R1;ACTN1;ALG3;GTPBP8;EBF4;EML1;ACE2;ARC;1810011H11RIK;CRISPLD1;CRISPLD2;HECW1;SPATA18;MYL9;NGEF;PLBD2;PRR13;EXD1;MACF1;CRABP1;BC080695;NEDD4L;PLA2G5;APCDD1;SAMSN1;IQGAP3;NEU2;ABR;RRS1;ST8SIA5;APOE;PPARGC1A;TRPM3;PEA15A;FZD1;MCTS1;CDK18;NMB;PLK2;PLK1;F630028O10RIK;KLHDC8B;VASN;RPS27;GJB1;CCDC88C;FXYD1;ID4;SFXN1;ANP32B;SNORD2;GAPT;BTG3…
"NR3C1 (mouse)"	"249/1775"	0.208235	0.247084	1.65031	-2.30718	"SPARC;ARXES1;IFIT1;ABRA;RPL6;PNP;TRIM25;IFITM7;CHGB;CMKLR1;CDON;DAPK1;ACSL4;CMBL;ESCO2;WDR76;TIAM2;BTC;KATNAL2;RRAGB;HMBS;RBP1;COL8A2;AMY1;SKAP2;PRR13;SLC45A4;SP140;SLC35D2;MRPL16;TGFA;PHYHIPL;APCDD1;UGT1A7C;SKA1;HSPH1;HIST1H3A;INPP5J;HMOX1;NCKAP1L;HMOX2;FDFT1;CCR1;MSR1;H2-EB1;NDFIP2;CADM2;PDE2A;FZD6;FAM160A1;HNRNPF;PNOC;SFXN4;ADCK3;HIST1H4D;CD22;GAPT;FERMT3;FEN1;DAZAP1;CSRNP3;ELN;PTPRO;CTSZ;PTP…
"NR1H2 (human)"	"97/479"	0.000152195	0.000281384	0.285332	-2.33281	"CCAR1;IPO5;PSMD8;EFEMP2;PDK4;OIP5;GSTK1;METTL1;ALG3;TIAM2;CACNB1;TMEM134;TYROBP;GPR160;SNRPE;EZR;KANK4;ASF1B;RWDD2B;TTYH3;SMYD5;HVCN1;RPN1;FOXO4;SKA3;ACACA;PLCG2;FAM43A;CD300LF;AP1M1;STRA6;GSDMD;NAPSA;MLKL;AIF1L;ARPC3;FASN;PXMP2;NOL12;FERMT3;ARF1;MCM8;COL14A1;TRADD;RPLP0;SLC7A13;UFSP2;ITGAL;FAM178B;XPO1;TNFAIP8L2;TIMP1;BCAS1;CCT3;TGIF1;APAF1;PLAUR;SORD;TMC7;SHROOM1;KIF22;VAV1;MMS22L;MDFIC;TMEM21…
"NR2F1 (human)"	"193/1073"	7.11865e-05	0.000137342	0.264767	-2.35458	"AHCYL2;VARS;CCAR1;AQP1;RPL7;ALKBH2;CAPNS2;ANPEP;PIP4K2A;JUNB;TNS1;WDR72;PASK;ASRGL1;SFRP4;XRN2;COL8A2;RPL26;NGEF;MACF1;PDE1B;SP140;PIK3R3;ADH7;SLC19A3;APOE;RHBDL3;SCN3B;RHBDL1;TRPM3;NR2C2AP;GSDMD;DMPK;PDE2A;CCT6A;CCDC88B;FAM111A;LYPD6B;TREML2;FERMT3;CDKN1A;PIGT;HEXB;SHB;IER3IP1;MRPL33;EFCAB2;CD38;DLGAP1;IKBKG;TK1;CD33;DLGAP5;TCF19;ARG1;AMPD2;KIF23;GAB2;FAM101B;VSNL1;PLSCR2;IL1B;ARHGEF3;TLR4;CHST…
"POU2F1 (mouse)"	"244/1735"	0.200323	0.239484	1.65319	-2.36285	"ZFP964;IL1RN;MYT1L;CYP3A13;PWP1;PREX2;ENDOU;PSMD6;LSM12;ALCAM;DPYSL4;DPYSL3;CYP1B1;CHAC2;CUBN;ENTPD1;DAPK1;PRKCB;RPL23;CMBL;I830012O16RIK;RUNX2;BTC;DEPDC1A;HECW1;4930596D02RIK;KIF20A;DNA2;PRR11;GPM6A;NUP205;MEFV;GVIN1;SLC19A3;ST8SIA5;HIST1H3B;HIST1H3C;GPM6B;PEA15A;LYN;GSDMD;CADM1;SPHKAP;GADD45A;ADHFE1;TMEM50B;RASSF8;RAB39B;IGF1;CDC6;NMI;DCLK1;GADD45G;FAM160A1;FA2H;REL;COL9A2;HIST1H4J;CD22;PIGT;F…
"ESR2 (human)"	"11/80"	0.504491	0.55272	3.99117	-2.36638	"EIF5A;CENPT;TCF19;EIF1AD;FAM101B;TNXB;SH3BP5L;VARS;CCDC115;SH3KBP1;LSM2"
"Nr2e3 (mouse)"	"21/139"	0.323899	0.377289	2.42922	-2.36787	"EIF5A;MARCKSL1;TIPIN;EPHA6;SPHK1;D16ERTD472E;NCF4;MPV17L;DCUN1D4;TET1;ISG15;KNG1;NR4A2;CENPE;TMEM8;UCP3;SESN1;HHIPL1;TRIP13;ITM2A;HIST1H1C"
"SPIB (human)"	"114/760"	0.119395	0.150666	1.28701	-2.43592	"PI4K2B;CD84;CERK;VARS;PLEKHB1;CNDP1;ACTG2;NARS;IL18RAP;TUBB3;SESN2;MS4A14;SYBU;WLS;ACOT7;NKX6-2;IGFBP2;FAM118A;IPCEF1;POU3F1;EML2;CD109;COL4A3;EHBP1L1;TRIM16;PVALB;KANK4;DGKH;NRN1;AK3;ABHD6;CPLX1;LDHA;CASKIN2;SLC19A3;ST3GAL5;STXBP6;MAP2K6;ABCA2;NDFIP2;SLMO2;EGR2;CADM4;OSBPL5;IQSEC1;XRCC5;SHFM1;ZBTB16;OSGIN1;SYNJ2;PILRA;SMAD7;LSM2;SELP;SELL;P4HA3;CDK1;MAN2B1;SNORD2;ARHGAP9;THRB;DIRAS1;IER3IP1;ADR…
"BRCA1 (human)"	"258/1809"	0.13986	0.173056	1.40193	-2.45918	"SPON2;RNH1;VARS;RPL34;IFI30;SMC4;ACTB;LGALS3;LACTB;PSMD2;LGALS9;SYNPO;JUNB;CALN1;GBP6;TIPIN;ACOT7;RPL22;AP1B1;ACSL5;CMBL;EML2;MFSD10;BCR;ARC;MAP1B;COL8A2;VDAC1;KIF20B;PRR11;PLBD2;SET;PDE1B;LYPD1;ZC3HAV1;IQGAP3;C2;FXR1;LDHA;FIGNL1;NCKAP1L;N4BP2;HMOX2;NR2C2AP;NAA50;BBS2;CDK18;JUN;PRELID1;JUP;PNO1;CADM2;TMEM50B;PDE2A;MINA;SMARCA1;MRPL23;DERA;PPFIBP2;LYPD6B;FXYD1;FAT1;FERMT3;FKBP10;PTPRU;SUV39H2;PIG…
"JDP2 (human)"	"257/1488"	5.48666e-05	0.000109047	0.278123	-2.53752	"IL1RN;SPI1;LST1;DPYSL4;MPRIP;STMN1;EPHB1;IER5;ARRDC4;ARL11;STARD4;ACOT7;EPHA6;ACSL4;EBF4;RUNX3;ASRGL1;ARMC2;PSME4;ATF3;GPM6A;SP140;NEDD4L;PIK3R1;NCAPH;HSPH1;PRDX1;SLAMF9;PLCG2;HIVEP3;ARSG;SCN3B;GPM6B;ZSCAN18;BBS2;TGDS;EIF2AK2;CDC7;PILRA;PARVB;CCT6A;GPR183;FXYD2;SFXN4;CD22;XKR5;CDKN1C;CSRNP3;SH3KBP1;YJEFN3;CCDC125;OLA1;SNX10;EDA2R;ROBO1;MS4A4A;PANX1;TMEM189;NHSL1;RARS;C1QBP;TNFAIP8L2;UTP14A;CCR2;…
"ETV4 (mouse)"	"302/1773"	3.06046e-05	6.31965e-05	0.263059	-2.54358	"GM13157;AHCYL2;SLC35B1;UXS1;CYP3A13;IFIT3;RPS17;OLFR1217;GJA5;PEG10;FTH1;DPYSL3;A630033H20RIK;RCC1;PLCE1;CHAC2;LGALS9;WLS;STARD4;IL1R1;PRKCE;ACSL5;I830012O16RIK;GTPBP4;RUNX2;RUNX1;SFRP4;CRISPLD1;CD109;HECW1;4930596D02RIK;AMY1;ASPHD2;PRR11;RWDD2B;MGST1;APCDD1;C2;PIK3R5;PLAC8;ABR;GJC3;PRKAR2B;S100A16;SLC19A3;HIST1H3F;SLAMF7;ARSG;PPARGC1A;PEA15A;ZSCAN18;SLAMF1;MSR1;NUS1;LRRN3;TNFSF14;ADHFE1;PYHIN1;…
"RORB (human)"	"187/1035"	7.44149e-05	0.000141749	0.287693	-2.54938	"AHCYL2;CSE1L;FAM13A;TNC;SLA;PLOD3;PLAT;IPO7;IPO4;CMIP;CCAR1;AQP1;RPL7;RDM1;RIMS1;ALKBH2;EFEMP1;CAPNS2;ANPEP;PIP4K2A;NEK1;ENPP5;JUNB;TNS1;USP3;LMO2;WDR72;ATP1B2;PASK;ASRGL1;CDC25B;RAB32;SFRP4;TYROBP;XRN2;DOK7;NHP2;SMS;COL8A2;RPL26;SQSTM1;ABCG4;PVALB;NGEF;ATP6V1A;MACF1;BLM;RTN1;H6PD;PDE1B;SP140;RHOBTB3;PIK3R3;RPF2;RASAL3;ADH7;NPAS2;RAP1GAP;ARHGAP22;FUT8;MOBP;ORC1;ZMAT4;SLC19A3;APOE;CLSPN;RHBDL3;SC…
"CREM (human)"	"128/662"	8.96242e-05	0.00016765	0.293562	-2.55212	"AHCYL2;RPL34;TUSC1;HDLBP;CASC5;PWP1;LCLAT1;CMIP;IPO5;RGS2;CCND2;BASP1;HIST1H2AC;PPP1R16B;NKX6-2;USP3;PRKCE;DIO3;EBF4;RUNX3;TUFM;RAB30;DOK3;MTHFD2;MORF4L2;MADD;DNAJB11;ADAM9;CALCA;SET;CALCRL;CRABP2;FBLIM1;SP140;FBXO48;NEDD4L;ABHD6;ZC3HAV1;FOXO4;APCDD1;MYL12A;ACAT2;SKA1;PRKAR2B;CALD1;INPP5D;PMVK;ATG5;HSPA9;MCTS1;JUN;IQSEC1;VDR;ST8SIA2;FN1;NAT6;NR4A1;SLC6A6;RPS28;NR4A3;RPS27;NASP;UBE2T;MAFG;FXYD1;C…
"MZF1_1-4 (human)"	"433/2705"	0.000101204	0.000188204	0.301921	-2.58987	"CNTFR;WIPF1;FRMPD1;CLEC10A;BACH1;SMC2;RRP9;ZFYVE28;EPS8;FAM110A;RNF115;GJA4;ACOT7;DAPK1;GTPBP4;BCAM;WDR81;ALG10B;CELA3B;NEDD4L;NCAPH;C2;CYB5R2;ABR;LDHB;ADAMTS14;LDHA;S100A16;RHBDL3;HMOX2;GPIHBP1;BARD1;NDFIP2;FZD6;FN1;AIF1L;FA2H;TREML2;NOSTRIN;FAT1;FXYD6;FXYD5;ARHGAP9;ARF1;STON1;LRRC4;TMEM51;PYGM;FMN2;AACS;MS4A4A;TRIM8;B3GALT2;ADAMTSL2;NEFM;FGFBP3;CEP55;DUSP4;TCF19;LYPLA2;DUSP5;GSTO1;TEX10;SPHK1;…
"GABPA (human)"	"16/108"	0.380532	0.432175	3.122	-2.61912	"HPCAL1;DNAJC13;LTBP3;PCSK5;PANX1;SULT1A1;MTBP;CDH2;FRZB;MTHFD2;HECW2;MXI1;APLNR;TMEM208;TNFAIP8L2;SLC25A23"
"APEX1 (human)"	"239/1373"	6.53139e-05	0.000127422	0.292618	-2.6242	"PI4K2B;RNH1;GMFG;CLEC10A;GPATCH4;IFIT1;IFIT3;LGALS4;ZC3H12D;PSMD8;ALKBH2;RASSF1;PNP;STMN1;AP1S1;CYP1B1;PLCE1;IER5;MFSD2A;CMKLR1;GAMT;PAQR8;TIPIN;ALG8;ACOT7;TINF2;AP1B1;CMBL;RNF125;HMBS;XRN2;UQCRC1;KDELR2;ATP6V0D2;UBA52;ATF3;PLBD2;GPM6A;SHMT1;NEDD4L;TMTC1;MEFV;FXR1;GJC1;ABR;LDHA;PPP4C;CEP76;ATG5;ZSCAN18;MCTS1;VAT1;ABCA2;JUP;ZFR2;RASSF8;NBEAL2;PARVB;MINA;FA2H;ANLN;PARVG;HNRNPF;COL9A3;SFXN1;CD22;DE…
"RORA_1 (human)"	"16/107"	0.367871	0.420802	3.04413	-2.63498	"SLC30A7;TCF19;TNXB;VARS;CCDC37;SDAD1;PAPSS1;LSM2;DYNC1LI1;FAM101B;DOK3;TRIM47;RBMS1;CORIN;SNX5;ARL6IP6"
"TP53 (mouse)"	"223/1266"	6.17371e-05	0.000121188	0.303034	-2.73282	"RPL4;LTV1;PANK3;PLEKHB1;THYN1;STMN3;CCAR1;LGALS1;RPS19;RPS18;MAGOH;AP1S1;IER3;IFITM6;ZFP612;RNASE4;ACTN4;WDR76;GTPBP4;MAPK8IP1;BCAM;WDR81;NINJ1;COL8A2;RPL26;PADI4;KIF20B;UBA52;ASF1B;PRR13;D330045A20RIK;SET;SHMT1;SLC35D2;PLA2G5;CFP;RRP7A;LOH12CR1;CEP192;SNX5;HMOX2;MCTS1;FZD3;WDR59;GADD45B;RAB27A;PA2G4;GADD45G;RPS26;TPX2;ALDH6A1;HNRNPF;NOL12;RPS24;CDKN1A;FAM57A;PTPRO;GDI2;KIF11;HIF3A;MEOX1;CHAF1A;…
"NKX3-1 (human)"	"43/264"	0.123559	0.155303	1.47158	-2.74063	"TNXB;NRSN1;PSMD14;VARS;PANK1;SLC22A2;SLC35D2;PLEK;RPS27L;TTK;FNBP1L;ACTG2;IL27RA;EFNB2;B3GALT2;SLC16A6;ABL2;PLCE1;LRRFIP2;ANKRD52;EMB;MAP4K3;OPCML;TCF19;VASP;SLC37A1;CMTM3;FEM1B;PDE4D;CCDC109B;AMMECR1;CYP4B1;DHCR24;NAV2;LSM2;FAM101B;GPR160;CCNG1;SASS6;PLAA;IRF5;GLA;RAN"
"Sox5 (mouse)"	"133/728"	0.0005256	0.000918356	0.393575	-2.75224	"CNTFR;CD84;FBXW21;GXYLT1;AI662270;LOXL4;PARK2;THG1L;SOX2;PREX2;RIMS1;NSDHL;CYSLTR1;OLFR1217;SLC16A6;PIP4K2A;CCDC92;FADS1;IFNAR2;TMOD1;SNRPN;PRKCH;GM16432;ABCA8B;PUS1;5330426P16RIK;ACTN1;RPL22;RNASE6;ADAM10;ALDH3A1;NAIP5;EPB4.1L2;BTK;RIN3;PKP4;KDELR2;PRR13;PLA1A;NNMT;NTM;CDCA5;PLD4;GMPR;CABP1;APCDD1;KNG2;FBXO44;UGT1A7C;NUAK2;ORC1;CASKIN2;PMVK;KCNMB4;PMAIP1;CD300LD;HIST1H3I;LRRC4C;KLHL29;MCTS1;BTF…
"CBEPA (mouse)"	"253/1764"	0.124349	0.155681	1.48246	-2.7573	"RPL4;CERK;D16ERTD472E;PLEKHB1;TESK2;CYP3A13;CBLB;GPATCH4;RBPJ;RPL8;LIPA;RPS19;RPL35;SOX4;CUBN;IFRD2;RNASE4;ACTN4;TM4SF1;BTC;HIST2H3B;RNF125;RNF128;FNDC1;AMY1;KCTD12;UBA52;CD101;D330045A20RIK;SET;IGSF6;UGT8A;NCAPG;CEND1;GVIN1;LOH12CR1;UGCG;DSN1;RHOT1;INPP5F;INPP5D;TSPAN4;SERF1;HIVEP3;TRPM6;HMOX2;NAA50;ZRANB3;PLK5;CADM1;CADM2;ADHFE1;RAB27A;SLC16A10;MINA;PA2G4;IGF1;DCLK1;ACER2;CCDC88A;FAM111A;TBL3;…
"NFIL3 (human)"	"8/62"	0.585352	0.608307	5.59485	-2.78106	"CX3CR1;TCF19;FAM101B;TNXB;VARS;GTF3C6;FRS3;LSM2"
"NFYB (mouse)"	"252/1748"	0.109735	0.139026	1.44123	-2.84369	"TDRKH;TES;CLEC10A;TESK2;PWP1;IFIT3;PREX2;NSDHL;MPRIP;AP1S2;PDK4;ARRDC4;STARD4;ARRDC2;ZFYVE21;I830012O16RIK;ESCO2;PASK;PPP1R3F;CYP2U1;SARNP;ZFYVE19;AMY1;TAGLN3;PRR11;ASF1B;CDCA2;CDCA3;DCUN1D4;ADH7;GVIN1;MNDAL;ADAMTS14;ERI1;HIST1H3F;HIST1H3G;ST3GAL5;HIST1H3H;CEP192;HIST1H3C;HIST1H3D;GPM6B;HIST1H3E;ST3GAL3;FDFT1;NAPSA;XBP1;SLC10A6;TGDS;ADHFE1;PYHIN1;RASSF7;DCLK3;EIF2AK2;MICAL2;HNRNPF;TPRGL;AARS;BTG…
"SAMD9L (human)"	"245/1415"	7.12624e-05	0.000137342	0.321532	-2.85939	"EIF4A1;FAM89B;WIPF1;RBPJ;LCTL;BACH1;NUBP1;RRP9;SOX2;ALKBH2;RPS17;MYC;CHEK1;PIP4K2A;CYP1B1;CHAC2;JUNB;MFSD2A;GSTK1;FBXO2;ACTN1;SLC11A1;ACSL5;MMD2;RUNX3;EML2;DYNC1LI1;FNDC1;WDR81;MTHFD2;NINJ1;GPR160;PRR15;PADI4;KIF20B;ATP6V0D2;MACF1;SPTBN5;CDCA3;ANP32A;MGST3;WDR66;PIK3R5;NKAIN2;ABR;HSPH1;RHOT1;APOD;HMOX2;NR2C2AP;MCTS1;EGR1;CADM4;JUP;GADD45B;IQSEC1;XRCC5;GADD45A;EDEM1;PDE2A;CELA1;MRPL23;AIF1L;CYP26…
"CPEB1 (mouse)"	"252/1748"	0.109735	0.139026	1.45595	-2.87272	"TDRKH;TES;CLEC10A;TESK2;PWP1;IFIT3;PREX2;NSDHL;MPRIP;AP1S2;PDK4;ARRDC4;STARD4;ARRDC2;ZFYVE21;I830012O16RIK;ESCO2;PASK;PPP1R3F;CYP2U1;SARNP;ZFYVE19;AMY1;TAGLN3;PRR11;ASF1B;CDCA2;CDCA3;DCUN1D4;ADH7;GVIN1;MNDAL;ADAMTS14;ERI1;HIST1H3F;HIST1H3G;ST3GAL5;HIST1H3H;CEP192;HIST1H3C;HIST1H3D;GPM6B;HIST1H3E;ST3GAL3;FDFT1;NAPSA;XBP1;SLC10A6;TGDS;ADHFE1;PYHIN1;RASSF7;DCLK3;EIF2AK2;MICAL2;HNRNPF;TPRGL;AARS;BTG…
"IRF7 (human)"	"15/99"	0.357263	0.410143	3.34134	-2.97797	"RNH1;PRKCH;GTF3C6;CSE1L;TET1;TUBA4A;PYCARD;TMEFF1;DDAH1;SLC7A8;TAGAP;CARNS1;CENPM;FLNC;RPS27A"
"AP1 (mouse)"	"30/183"	0.165208	0.201288	1.87933	-3.01261	"GALNT12;NNMT;HTRA3;ARRB2;RBPJ;ADCY8;LOXL1;PRAM1;MRPL33;FLRT1;SH3PXD2B;H2-OB;PHACTR3;ANXA7;ARSG;ACVR1;CHRNB2;TSC22D3;EPHX1;NSG1;AP3B2;SQLE;SPSB1;PSMA4;LRRC7;TBC1D24;SFXN1;PLIN2;UTRN;ST6GALNAC4"
"EIF4EBP1 (human)"	"35/212"	0.135721	0.169252	1.69616	-3.013	"PIF1;CSRNP3;SLC35B4;ITGAM;RPL10;ECE1;BRCA1;CHD3;FAM110A;ZNRF1;GNA15;HYAL1;CHADL;GJA5;ITGAX;CLSPN;CD55;PLA2G2D;MTX2;FAM26E;RPL13A;UBE4B;OCRL;CFLAR;IPCEF1;LSM4;TTC39B;PLA2G16;DNAJC2;ANKFN1;SCCPDH;MMP15;ALOX5AP;COL9A2;PF4"
"ZNF354C (human)"	"236/1430"	0.00103509	0.00174158	0.476464	-3.02695	"SNORD45B;SPI1;TRIO;VARS;UXS1;GMFG;AQP9;SERPINE1;BACH1;SMC2;LGALS4;DPYSL4;RASSF3;DPYSL5;RPS18;DPYSL3;CDON;ACOT7;PAQR7;PRKCB;ALG3;ESCO2;MAPK8IP2;MFSD10;DKK3;BCR;PPP1R3F;SFRP1;CRISPLD2;HECW1;ASPHD2;RPL26;UBA52;NGEF;SLC35D2;TWIST1;ART3;MED12L;PIK3R5;INPP5D;TSPAN4;PPAPDC1B;ABCA2;NMB;TMEM184B;MCAM;ST8SIA2;RASSF8;RAB39B;KLHDC8B;MEMO1;IGF1;PBX4;SLC16A13;AIF1L;POLA1;XKR7;LYPD6B;HNRNPF;HIST1H4H;FXYD5;PTPR…
"Esrrb (mouse)"	"9/65"	0.506062	0.55272	5.12604	-3.03925	"MYCN;B3GNT7;CADM1;SHMT1;NLRC5;ICAM2;RHPN1;PPP1R9A;SYBU"
"Pdx1 (mouse)"	"143/907"	0.0306352	0.0423928	0.997418	-3.15262	"EPHB6;FAAH;CLEC4N;IRS1;ZFAND5;MSI2;PVR;CNDP1;FAM107B;NSDHL;EDNRB;CCL27A;SOX4;SYBU;HIST1H2AB;PDIA3;MEF2C;TPM2;FRMD4A;TBC1D2B;RPSA;ACSL4;MID2;ACE2;SLC9A3;ACAP2;MELK;FRMD8;CD109;HECW2;FETUB;COL4A5;DGKK;UTRN;WDFY4;ABCG4;GRIA1;GPM6A;KHDRBS2;RNASEH2B;PARM1;DCUN1D4;SLC35D2;CRABP1;LYPD1;NTPCR;AAAS;NEU2;PLAC8;KLRK1;BAG3;MAN2A1;SEC14L5;SCN3B;BC055324;HMOX2;NUS1;TMEM184B;ANKRD24;SHFM1;FANCA;INHBB;FANCB;119…
"HNF4A (mouse)"	"90/461"	0.00071067	0.00121502	0.471825	-3.16736	"FKBP11;COL18A1;FAM89B;ELN;CLSTN1;CHD5;GPT;PLAT;FMN1;PTPN22;KIF11;AFF3;FGF5;NARS;FADS2;CSRP2;NUDCD1;HYAL1;CLEC5A;SCD2;ACP5;ITGB8;EMILIN1;SCN5A;RSPO1;ME2;TNFAIP8L2;IKBKG;CHCHD1;GSTK1;CUBN;APOBEC3;G6PC;SSR4;ARHGEF17;ADRA2A;EPB4.1L1;MINPP1;ANKFN1;SLC7A7;COL2A1;KIFC2;ESPL1;MRTO4;CDC42EP3;RBP1;PXDN;EHBP1L1;SMS;ARHGEF3;CHST1;DOCK2;DTL;TMEM45A;GRIA1;CALCRL;RGS16;HIST1H2BL;IL4RA;CACNA1D;ABCB11;NOL4;STIP1…
"RXRA (mouse)"	"96/507"	0.00113337	0.00189691	0.508466	-3.18682	"ZFP964;NRSN1;THRB;PID1;WFDC1;ACTG2;ACTG1;PYCARD;EPS8;PREX2;RAB44;ALKBH2;ZFP385B;FADS6;RARS;PDE4B;H2-OB;ANXA7;ACP5;NEK2;PPFIA3;ACAD12;ACTR2;ELOVL1;SEMA6C;ENTPD1;PUS1;SHISA5;AP1B1;DDX54;DUSP28;RUNX3;ETV5;SHROOM4;NME1;ERN1;NAIP2;BCAM;NAIP5;DEPDC1A;FOLH1;NAIP6;ZFYVE19;GRWD1;CHDH;TCP1;NHP2;PTRH1;LANCL3;MAL;TAGLN2;RIN1;PPIB;WDFY4;MYL9;TLR13;C1QA;NLRP1B;SF3B3;CALCRL;NLRP1A;NAA20;FURIN;IQGAP3;RASGRP1;LO…
"NR1I2 (human)"	"240/1387"	8.72489e-05	0.000164891	0.368049	-3.20579	"SPON2;IL1RN;TRAF3IP3;RNH1;GMFG;ICAM2;RPL8;IL27RA;LGALS4;PSMD8;RASSF1;ANPEP;PDK4;TBC1D10C;RPL35;CYP1B1;PSMD1;GSTK1;ENTPD1;ACOT7;ARRDC2;MAPK8IP3;WDR76;GTPBP4;TIAM2;RBP1;HMBS;GPR160;KIF20A;UBA52;PLBD2;ASF1B;EXD1;CELA3B;TTYH3;VPS26A;CFP;SKA3;NCAPH;PIK3R5;RRP7A;ABR;DSN1;PRKAR2B;PRDX1;PLCG2;FAM43A;CD14;HMOX2;SLC19A2;VAT1;PLK4;BBS2;NUS1;CDT1;NAPSA;JUP;TNFSF14;H3F3C;TGDS;ADHFE1;KTI12;EIF2AK2;PARVB;SMARC…
"ELF5 (mouse)"	"96/556"	0.0110269	0.0163096	0.781495	-3.21664	"BTG3;DOCK5;RAB3A;TRIM30D;RPL32;NCF1;WIPF1;GM561;UXS1;CD80;ELN;AQP9;LOXL4;USP39;PARK2;MTBP;HELB;GNGT2;ACADL;ENPP1;NANS;FGFBP3;CD33;RFC4;KCNK10;IL1R1;5430427O19RIK;AW551984;SHISA5;VWDE;JMJD7;TMEM173;SERPINB8;MID2;TMEFF1;SLC7A6;DEPDC1A;EPB4.1L2;MORF4L2;IL1RAPL1;XRN2;ARHGEF3;CKS2;PTRH1;PLIN2;PPARA;B4GALT5;ARF6;TLR2;RAPGEF4;RBM47;SHMT1;TROAP;KCNA1;DCUN1D4;C530008M17RIK;TGFA;ZC3HAV1;NPL;LTC4S;TMEM71;G…
"GFI1 (human)"	"246/1427"	8.76309e-05	0.000164891	0.371487	-3.23573	"TRAF3IP3;ANKLE1;GMFG;CCAR1;FAM110A;ENDOU;RPS17;LSM12;MYC;MAGOH;TBC1D10C;RPS13;TIPIN;ENTPD1;PRKCH;FBXO2;SLC11A1;ACTN4;CMBL;MAPK8IP2;TIAM2;RNF125;WDR81;ZFYVE19;HMBS;PSME4;UQCRC1;PLBD1;UBA52;ATF3;PRR13;SLBP;CELA3B;SET;TGFA;AAAS;MEFV;SULT1A1;LOH12CR1;ABR;PPP4C;PRDX1;SLC19A3;ST8SIA5;NCKAP1L;CD14;NR2C2AP;VAT1;WDR59;TMEM184B;TNFSF14;H3F3C;CCT6A;RPS26;RPS27;PARVG;RPS20;NOL12;ITPA;EZH2;ARHGAP9;RPLP0;OLA1…
"HLF (human)"	"7/54"	0.582728	0.607566	6.52585	-3.2518	"TCF19;FAM101B;TNXB;VARS;FRS3;CHST2;LSM2"
"FEV (human)"	"29/172"	0.138957	0.172611	1.8682	-3.2819	"ARHGAP9;TNXB;VARS;KCNE4;TMEM59L;RPF2;HYAL1;MAN2A1;INPP5D;CASP4;JAK3;ATG5;TCF19;CD74;CMTM5;DIO2;ACSL5;IRAK3;CFLAR;C1QL2;LSM2;MYO1E;TTLL6;FAM101B;TMIGD1;MAFF;ZYX;FGFR1OP;TEK"
"FOXO3A (human)"	"146/813"	0.000546467	0.000949599	0.472813	-3.29053	"CARS;RPL4;ANKLE1;RTKN;GPR68;CLEC10A;PROS1;WWC1;MPV17L;FAM13A;RBPJ;IPO7;NUBP1;ACTG2;CNDP2;RPS17;CCND1;PPP2R1B;MPZ;PDK4;CHCHD1;RPL39;GAS2L3;ALG8;G6PC;ACOT7;NPY1R;ESCO2;IPCEF1;EML2;DYNC1LI1;AR;PCP4;MYCN;WDR81;BIN2;CRISPLD1;SPINT1;PPA1;KATNAL2;DNAJB11;RBP1;SNRPE;EZR;RNF122;CHODL;PSMD12;ENPEP;SPTBN5;CTTNBP2;SHMT1;CCDC25;RPN1;ILDR1;GPR85;CFP;MYL12A;GOLGA7B;SULT1A1;ABR;SBNO2;PORCN;BAG3;SEC14L5;ABL2;SCN…
"Myf (human)"	"8/58"	0.515968	0.556196	5.64479	-3.31143	"TCF19;CGREF1;PRRG3;FAM101B;TNXB;VARS;TNFRSF25;LSM2"
"Arnt (mouse)"	"23/139"	0.192118	0.231415	2.30656	-3.37574	"PRIM2;ARF1;NMB;AHCYL2;DNMT1;RARRES2;PUS1;PDE2A;TMEM59L;NEDD4L;PARD6G;TMC8;MYRIP;DGKZ;DERA;PREX1;HELB;PINK1;LSM6;UAP1L1;NUP62;HIST1H2AE;NUP43"
"Sox17 (mouse)"	"88/500"	0.00964453	0.0143316	0.797288	-3.38472	"GAL3ST1;CHRM1;ZWILCH;BUB1B;RND3;ACTG2;KIF15;TUBB6;LSM12;PSTPIP2;HYAL2;ANPEP;MYO18B;PHACTR3;PDK4;PIM3;PTGFRN;ENPP5;ADAMTS6;PPP1R16B;MEF2A;CCDC39;2700094K13RIK;4930503L19RIK;DUSP28;ACSL4;REXO2;AA986860;GAP43;CLEC4D;CYP2D22;ALS2;DMC1;B3GNT2;PKP4;NHLRC1;HIST1H2BG;PRR11;SMPDL3A;CTXN1;EXOC2;LILRA6;PIRA2;ACSS2;SF3B3;ANP32A;SLC22A2;CHRNA7;NEDD4L;SLC7A2;TMEM164;LDHA;PPP2R3C;SH3TC1;GCNT4;UTP20;MBP;TNFRSF1…
"NCOA1 (human)"	"12/79"	0.377759	0.430564	4.05252	-3.41489	"KLHL29;SPTBN5;RAB30;BEAN1;ANKRD49;SEMA3B;SNRPA1;DEK;PLA2R1;MYL9;RHBDL1;PHF19"
"IRF2 (mouse)"	"252/1706"	0.056016	0.0739132	1.31161	-3.41657	"PI4K2B;MYT1L;ABAT;NUBP1;RPL6;OLFR1217;MYC;EPSTI1;PLCE1;CHAC2;RPS13;IER3;CHGB;MEF2C;SLC6A15;OMD;ESCO2;WDR76;RUNX2;MTAP;CFDP1;SOAT1;RPL26;ATP6V0D2;PRR13;NUP205;NRN1;SP140;SAMSN1;GJC1;UGCG;KLRK1;PRKAR2B;HMOX1;APOD;TRPM3;ZSCAN18;MCTS1;LRRN3;PYHIN1;SMARCA1;GRIN2B;SMARCA4;CCT6A;RPS27;HNRNPF;HIST1H4H;ITM2A;HIST1H4D;AARS;CLIC5;GFM1;SETD7;MEOX1;EDA2R;MRPL32;LETM2;EFCAB2;KIF13B;PBK;CD38;DLGAP1;RRP12;CTSE;…
"ATF1 (human)"	"46/264"	0.0552123	0.0731563	1.30649	-3.41667	"TTC26;ZCCHC5;CLEC12A;HIST1H2BJ;PTPRO;FAM107A;TNC;AK3;TMTC1;MCM10;BRCA1;ACACA;SKA1;RAP1GAP;UGCG;RIMS1;TIFAB;RNMTL1;FAM186A;COTL1;THEM4;PHGDH;KPNA4;LYN;ABCA1;IL33;JUN;NCBP1;IQSEC1;SLC39A14;SREBF2;PPP1R3F;TUBB2B;MTAP;CDK4;PRC1;GPR183;DNAJA2;COL5A2;SMS;REL;ATP6V1B2;PLAA;RNPS1;RPS20;YPEL3"
"HIF1A (mouse)"	"195/1124"	0.00034851	0.00062262	0.463278	-3.41972	"OXTR;SERPINE1;FOXI2;CDC20;ALKBH2;SOX4;ARL11;METTL1;PRKCE;I830012O16RIK;MAPK8IP2;NUP93;BTC;SFRP1;MTAP;CCDC80;MTHFD2;FAM64A;FREM2;PLBD2;EPHA2;CELA3B;THY1;PCDH17;ART4;MNDAL;C2;SLAMF7;KCNN4;PPARGC1A;NGFR;NAPSA;JUP;HIST1H4K;ZFR2;FN1;GADD45G;NCEH1;FXYD2;GIPC1;CDC16;FXYD1;IFI27L2A;ARHGAP9;BTG2;TNFRSF13B;FAM69C;FCRLS;FAM69B;FMN2;MEOX1;CTSS;GM5936;CD38;CD37;RNF150;IKBKG;CTSD;VAV3;MYOC;EMP2;KIF23;AMPD3;TM…
"CBFB (human)"	"138/774"	0.000974687	0.00164867	0.534907	-3.42757	"RTKN;NUP188;SPPL2B;FAM107A;CASC5;PLAT;CXCL14;TM7SF2;EFTUD2;RIMS2;LGALS4;ALKBH2;ENDOU;PPP1CC;GRB14;PLAU;MYC;PDK4;KPNA4;NRCAM;LGALS9;KIF21B;TMEM14C;IL13RA1;TMOD1;EPHA4;THOC1;CYBB;CACNB1;PPA1;CHODL;SLBP;DNMT1;CALCA;ANP32A;PDE1B;COPB1;ZC4H2;AK1;ARHGAP18;FHIT;COX7A1;ZFP36L2;CORO1C;SBNO2;MUSTN1;CALD1;CHST15;THEM4;IGFBP7;ST3GAL1;SNX5;PRNP;NUS1;CDT1;CBX6;XBP1;IQSEC1;CADM2;SLC35E4;FN1;EIF2AK2;ISG15;SYNJ2…
"FOXO3A (mouse)"	"99/597"	0.0239104	0.0333487	1.01055	-3.43661	"EIF4A1;PLEKHB1;MKI67;RBPJ;CCAR1;PSMD2;C3AR1;NEK1;ENPP3;LGALS9;PDE8A;CHCHD1;G6PC;ABCA8B;CTNNBIP1;RUNX2;FOLH1;MELK;LOX;KATNAL2;ARMC6;VDAC1;DNA2;DGKK;ALG10B;CTXN1;D330045A20RIK;MACF1;ABHD3;DHH;BC080695;RAD51AP1;LDHB;SDCBP;SOCS3;FLRT1;THEM5;EIF4EBP1;ST3GAL3;SMAD3;JUP;CNTN5;TMEM50B;NBEAL2;ISG15;SMARCA4;HNRNPM;TBL3;OGN;CDK1;POMT1;SNX10;KIF11;IER3IP1;CHAF1B;ATP7B;ACP5;TOPBP1;NANS;CCR5;CLIC1;ANXA2;NFAM1…
"XBP1 (human)"	"105/605"	0.00722045	0.010882	0.760787	-3.43925	"LTV1;NUP188;TUSC1;FNBP1L;MTBP;HMGN5;PIP4K2A;PLCE1;MEF2C;RPS9;METTL1;ACSL5;ADAM10;SHISA3;GTF2F1;RUNX3;SND1;EML2;SAP30;PHOSPHO1;RAB30;BIN2;GRWD1;MORF4L2;HAT1;ASPHD2;ATP6V1A;CALCRL;SHMT1;NCAPG;FBXO48;SKA1;MYL12A;ZSCAN18;NAA50;XBP1;TGFB1;SMAD3;HSPA5;NUP155;IQSEC1;PNO1;VDR;MCAM;LY86;TBL3;RPS27;ARPC2;PLXNB1;SERINC5;TTC26;GAL3ST1;NXT1;CPXM2;HSPB8;ITGB2;LRRC3;RND3;LETM2;HEBP1;TUBA1C;LBH;B3GALT2;DSE;EMIL…
"AHR (mouse)"	"83/454"	0.00521117	0.00800557	0.712411	-3.43925	"TOP2A;DOCK4;PANK3;SERPINE1;CELF5;PVR;FGF4;LIMD2;RDM1;ZFYVE28;CHAF1A;DPYSL5;CYP1B1;TNFAIP8L2;CAR7;CTSE;SLC39A1;CCT2;TIPIN;SLC13A4;TPM4;CTNNBIP1;CKAP2;NME4;LSS;APRT;MESDC1;ALDH3A1;WDR81;BDH1;KIFC1;COL8A2;MMP19;MAL;CAGE1;EIF4E2;PAFAH1B3;GM6377;PSMD11;HMMR;COX7A1;GLIS1;RASGRP4;CORO1C;RRP7A;CCNB1;FIGNL1;THEM4;ANKRD52;SULT5A1;EIF4E;DYNLT1F;PTPN1;GOLM1;CPSF2;ATAD2;DDX31;RAB27A;ARPC4;CDC6;MINA;HPRT;DNAJ…
"PRDM1 (human)"	"249/1468"	0.000190719	0.00035057	0.436963	-3.47646	"TRAF3IP3;PANK1;CCNF;ABAT;NUBP1;RPS17;EDNRB;IER5;PDK2;KCNK10;SFMBT1;SLC6A15;DEPDC1B;RNF125;CRISPLD1;HMBS;KCTD12;PRR13;SP140;SLC35D2;IQGAP3;PCDH17;WDR66;CMYA5;RRS1;N4BP2;RAB11FIP4;HMOX2;NAPSA;IQSEC1;MCAM;FN1;CDC7;PBX4;MINA;DCLK1;ACER2;PPFIBP2;FXYD2;ID4;ADCK3;GAPT;ARHGAP9;FKBP11;PTPRU;FAM69B;CTSZ;HEXA;WDR46;ROBO1;LETM2;SERP1;SLC22A17;NEFL;CD37;DLGAP1;CD36;RRP12;HTATIP2;LYPLA2;WDR36;SYK;MYOC;TEX10;M…
"NR1H3 (human)"	"236/1385"	0.000221227	0.000404312	0.445388	-3.47996	"RPL4;LTV1;AHCYL2;TRAF3IP3;RNH1;GMFG;LST1;RPL6;CCAR1;LGALS4;PSMD8;RASSF1;LSM12;RASSF3;RPS19;PDK4;TBC1D10C;GSTK1;ENTPD1;ARRDC2;CMBL;MAPK8IP3;TIAM2;SPINT1;GPR160;KIF20A;UBA52;EXD1;CELA3B;SET;RPN1;MGST1;VPS26A;NCAPH;ABR;DSN1;PLCG2;SLC19A3;TSPAN4;SLAMF7;FAM43A;GSDMD;VAT1;CDT1;NAPSA;TNFSF14;TMEM50B;SLC16A13;SMARCA4;CCT6A;GLUD1;RPS27;NOSTRIN;NOL12;CD22;RPS24;FERMT3;PTPRU;ARF1;FAM69B;RPLP0;SLC7A13;PYGM;…
"MZF1_5-13 (human)"	"60/316"	0.00817369	0.0122605	0.80183	-3.52915	"TOP2A;SNAP25;VARS;NCF1;CITED2;CLSTN1;HTR2B;RORC;GPATCH4;LCLAT1;PTPRF;SLC22A17;CD36;FAM150B;ME2;PRIMA1;TCF19;SSR4;DAPK1;NFAM1;NGF;ASRGL1;CDC25B;APBB1IP;CCNA2;FAM101B;DOK7;ADSSL1;ARHGEF2;DGKK;ARHGEF7;EGFL8;RAPGEF3;KPNB1;GAS7;TMEM55A;TNXB;HVCN1;RPL36A;ATP1A3;SLC1A5;THBS1;CSF2RA;PSMA7;ADAMTS14;CHN2;RBBP8;PACSIN3;SNX9;CTNNA3;PPP1R14C;LAYN;G0S2;ASNS;RPA2;TMCO4;HSPE1;LSM2;SMTN;CD22"
"FOXF1 (human)"	"231/1352"	0.000224742	0.000408388	0.456365	-3.56115	"RPL4;ANKLE1;CLEC10A;GMFG;IFIT1;RBPJ;NUBP1;CCAR1;RPS17;LGALS1;PPP2R1B;RPS6KA1;DPYSL3;MS4A14;MEF2C;ALG8;ENTPD1;ACOT7;ACTN3;GLCE;OMD;ESCO2;ACTN4;DYNC1LI1;WDR81;BIN2;SPINT1;PPA1;KATNAL2;RBP1;KCTD12;EZR;ATP6V0D2;ATF3;ENPEP;SPTBN5;SHMT1;RPN1;MRPL16;SULT1A1;NKAIN2;ABR;PPP4C;HSPH1;FLRT3;FIGNL1;SEC14L5;SCN3B;PPARGC1A;TRPM6;TRPM3;BTF3;NAPSA;FZD3;CADM1;ZFR2;EAF1;RASSF8;CELA1;SLC16A13;GJB1;SDC1;SFXN1;CALR;R…
"FOXI1 (human)"	"38/217"	0.0716064	0.0925643	1.49701	-3.56266	"ARF1;PSMD12;TNXB;MVK;VARS;UNC93B1;LAMC3;ARHGAP6;HDAC9;PSMD8;EPYC;PEG10;NT5DC2;EPSTI1;EIF4EBP1;BBS9;ENPP3;SRGAP1;UGGT1;TCF19;UBE2QL1;AMMECR1;ACTN4;DGKZ;WDR54;NME1;LSM2;GNAO1;FAM101B;RAD51;DDAH1;TMEM138;RILPL1;GIPC1;CALU;POLR1E;PADI4;EVI2B"
"PBX1 (human)"	"6/46"	0.58015	0.606868	7.27589	-3.6339	"LYN;TCF19;FAM101B;TNXB;VARS;LSM2"
"PPARA (human)"	"49/271"	0.0306614	0.0423928	1.15174	-3.64041	"ALAS1;PODXL2;GDA;GPT;HIF3A;TCIRG1;FGF1;FADS2;SGCD;ZC3H7A;TIMP1;HMGCS2;TMOD1;DENND2D;ACOT7;CD93;GLCE;MYRIP;SOAT1;CMPK2;PKP4;S100A4;FAM20A;LRRC59;CBFB;GPR85;CSF2RB;FAM169A;LRP8;FIGNL1;ST8SIA4;KCNMB4;RELT;ZSCAN18;WDR17;NUP155;RARRES1;HS3ST5;WDR54;GALNS;PTPRE;IBTK;EIF3I;SFXN4;FCGR2B;ADA;MYO1G;XKR5;PF4"
"HMGA1 (mouse)"	"260/1748"	0.042651	0.0574704	1.29416	-3.69675	"GM13157;1810011O10RIK;CCDC102A;LGALS3;OLFR1217;A630033H20RIK;PDK2;ACVR1;SLC6A15;ACTN1;WDR75;PRKCA;ASRGL1;CYP39A1;RNF125;DEPDC1A;1810011H11RIK;CRISPLD1;CRISPLD2;RRAGB;SARNP;UQCRC1;PRR15;RIN3;TRIB1;ASF1B;TTYH3;GJC1;DHX32;RACGAP1;CHST15;ST8SIA4;CEP192;HMOX2;GPM6B;ATG5;NAA50;PLK4;FZD1;COL24A1;GADD45B;IGF2;SLC16A11;MINA;IGF1;BC029214;DHFR;FA2H;MEX3A;GPR183;FASN;FXYD1;SFXN4;FXYD7;TMCC3;ANP32B;FERMT3;P…
"POU1F1 (human)"	"214/1408"	0.0331	0.0453699	1.20053	-3.71314	"TES;SPI1;ZDHHC2;GJA1;PSMD6;RPS19;PPP2R1B;CAPNS2;GPR171;MS4A14;FAM19A1;MEF2A;EPHA5;MEF2C;EPHA6;GLCE;WDR72;ESCO2;RUNX2;BTC;SPATA18;ATP6V0D2;ALG10B;GPM6A;MACF1;MGST1;SAMSN1;ART3;ART4;LDHB;KLRK1;FLRT3;SLAMF7;ARSG;TRPM6;CDR1;MCTS1;LRRN3;FZD6;RASSF8;RAB39B;IGF1;MSRA;RAD18;CLIC5;CSRNP3;SH3KBP1;SNX10;FMN2;ROBO1;PCLO;ACADL;CHL1;B3GALT2;NUF2;OLR1;DLGAP1;PHGDH;CD36;HAVCR2;GPR34;ARG1;DENND2A;PABPC5;BAZ1A;ML…
"HOXA5 (human)"	"450/3000"	0.00605979	0.00926448	0.799841	-3.74451	"PI4K2B;RPL32;CLEC10A;RBPJ;ALCAM;UBASH3B;RAVER2;SNORA30;WLS;PRKCH;DAPK1;PRKCA;WDR81;SPINT1;ZFYVE19;SARNP;PRR11;SNORD85;FREM2;ENPEP;CDCA4;CDCA5;CDCA7;LYPD1;NEDD4L;VPS26A;AAAS;SULT1A1;LOH12CR1;LDHB;KLRK1;CHST11;RDH10;FIGNL1;PPAPDC1B;PLK4;COL24A1;CADM2;EDEM1;FZD6;EIF2AK2;CDC7;WDR55;DHFR;GLUD1;GJB1;SNAI1;FXYD6;ARF4;NCAPG2;HEXA;STON1;HIST2H2AC;CHAF1B;MED14;CHL1;HEY2;NUF2;SH3BGRL2;CGNL1;TCF19;NSUN2;NIP…
"Nkx3-2 (mouse)"	"182/1122"	0.00669549	0.0101389	0.816293	-3.74791	"TRAF3IP3;TUSC1;ICAM2;IRS3;LCLAT1;CCDC102A;ABRA;NUBP1;ICAM1;RIMS2;ENDOU;GRIP1;ALCAM;DUOXA1;CFL1;SLC16A9;LGALS9;CD177;GEN1;GSTK1;ARL11;SFMBT1;KCNH8;5330426P16RIK;2700094K13RIK;MRPS18B;KCTD2;RPSA;RNASE4;FRS3;PHOSPHO1;DOK3;DOK5;SARNP;EHBP1L1;CLIP4;MRTO4;HMBS;FETUB;PRTN3;MASP1;UTRN;PPIB;NGEF;SLBP;CFH;CBFB;HTRA3;C5AR1;RPN1;ILDR1;CEND1;GLIS1;ABR;HSPH1;NACC2;CASKIN1;ST8SIA5;RPRD1A;SLC15A3;FANCI;TMEM132D…
"HMGA1 (human)"	"232/1379"	0.000465421	0.000817701	0.52811	-3.75434	"TRAF3IP3;PLEKHB1;LCTL;RNF115;NSDHL;CAPNS2;DPYSL3;GPR171;TRIM25;MS4A14;CHAC2;WLS;CHGB;EPHA5;GBP6;CUBN;RPL23;WDR72;DKK3;MTHFD2;MAP1B;RPL29;PLA1A;HEPACAM;MGST1;LYPD1;PIK3R3;TMTC1;PLA2G5;IQGAP1;PCDH17;SULT1A1;PLAC8;DHX32;SLC19A3;SLAMF7;PPARGC1A;TRPM6;FZD3;IGF1;DHFR;MSRA;FAM111A;CD22;CLIC5;CSRNP3;HEXB;WDR41;ARHGAP6;MEOX1;CTSS;ROBO1;MS4A4A;NHSL1;DLGAP1;CD36;CD33;CTSC;CCR3;VAV3;TMED9;MME;TEX10;SERPINB8…
"CBEPB (mouse)"	"469/3275"	0.054316	0.0722698	1.42942	-3.75558	"VIT;CNTFR;MYT1L;SERPINE1;RBPJ;PTPDC1;ELK3;PREX2;ENDOU;OLFR1217;DPYSL5;A630033H20RIK;PLCE1;WDHD1;GSTK1;CXADR;NUP210;COL23A1;WDR76;ARMC2;ACE2;DAAM2;AMY1;FREM2;SHMT1;MRPL16;BC080695;NCAPG;ADH7;CFP;CYB5R2;RRP7A;CHST11;FIGNL1;RRS1;SFN;PPAPDC1B;HMOX2;SLC19A2;NAA50;PLK4;BTF3;PLK5;DHFR;PPFIBP2;GJB1;KITL;FXYD2;FAT1;CPEB2;SFXN5;DENND1C;ZFP367;PIGT;FCRLS;PIGQ;SNX10;HIF3A;PIGW;MS4A4C;LETM2;FAM102A;ZFP385B;N…
"Prrx2 (mouse)"	"346/2205"	0.00164045	0.002717	0.640554	-3.78454	"EPHB6;CNTF;IL1RN;FAAH;RNH1;THYN1;ICAM1;SMC2;PREX2;EPS8;SOX2;NSDHL;EDNRB;CAPNS2;MAGOH;AP1S2;RPL35;QK;FBXO5;CCDC92;SOX4;CUBN;WDHD1;TIPIN;MEF2C;ACOT7;KCNK10;SFMBT1;PRKCE;SLC6A15;ACSL4;JMJD7;RUNX2;NUP93;CD109;HMBS;GPR160;TAGLN3;KIF20B;PIF1;GPM6A;CFH;ANP32A;SLC22A2;CRABP1;DCUN1D4;MRPL16;LYPD1;PHYHIPL;APCDD1;NKAIN2;KLRK1;PPP4C;FLRT3;SEC14L5;HIST1H3F;ST8SIA4;HIST1H3G;SNX9;HIST1H3I;SCN3B;GPM6B;ZRSR1;MCT…
"IKZF1 (human)"	"232/1373"	0.000377091	0.000669917	0.518648	-3.79047	"AHCYL2;ANKLE1;CERK;GMFG;ICAM2;TESK2;GPATCH4;IFIT3;ICAM1;FAM110A;RPS17;SNRPD1;RPS6KA1;TBC1D10C;RCC1;PTGFRN;TIPIN;PAQR7;IFRD2;FBXO2;SLC11A1;RNASE6;AP1B1;ALG3;MMD2;MAPK8IP2;EML2;ARC;RNF125;WDR81;CRISPLD2;ZFYVE19;HMBS;UQCRC1;COL8A2;LPPR3;ASPHD2;PRR13;SET;IGSF6;CDCA4;SHMT1;RPN1;WDR62;MEFV;PIK3R5;GJC1;ABR;PPP4C;INPP5J;ST8SIA5;HMOX1;APOE;NR2C2AP;VAT1;WDR59;TNFSF14;H3F3C;PDE2A;SLC6A6;RPS27;CALM1;NOL12;D…
"JUND (mouse)"	"264/1764"	0.0337678	0.0460865	1.23443	-3.79862	"IL1RN;CCDC102A;SMC2;PSMD8;EPS8;LACTB;RPS17;RASSF5;DPYSL3;FAM19A1;CYP1B1;GTSE1;SFMBT1;WDR75;RBP1;COL8A1;PRR15;MYL9;EXD1;SLC45A4;8430408G22RIK;IQGAP1;PCDH17;UGT1A7C;MNDAL;GJC1;C3;INPP5D;BLOC1S2;SLAMF9;HMOX1;APOD;HIST1H3H;CD14;SCN3B;ZBED4;TRPM3;ST3GAL3;S100A10;NUS1;JUN;CADM2;FZD6;SNAP91;CCT6A;HIST1H4A;KITL;TMCC3;CPEB2;XKR5;LGMN;BTG1;CSRNP3;FCRLS;GDI2;KIF14;ARHGAP6;MEOX1;MS4A4C;RAC2;OLR1;RRP12;KIF1A…
"Klf4 (mouse)"	"29/163"	0.091529	0.116892	1.83718	-3.9435	"STON1;TESK2;HIF3A;PIK3R1;RASAL2;MEOX1;NEU2;SPRED2;CCL7;PDE8A;SEC11A;NEK8;VAT1;LEFTY1;A430105I19RIK;GADD45A;PLK2;PLK1;SLC39A14;FAM189B;PHOSPHO1;PIK3IP1;RRAGB;FXYD2;CAPZA1;F2RL1;2310030G06RIK;KPNB1;HCN1"
"THRA (human)"	"51/271"	0.0157742	0.0225599	1.04246	-3.95256	"AHCYL2;CSE1L;HEXB;TNC;SLA;PLOD3;ITGAL;RDM1;DBP;AP1G2;CAPNS2;ANPEP;EFCAB2;IQUB;CTSH;LRRFIP1;PLA2G4A;ATP1B2;PASK;ASRGL1;VSNL1;PLSCR2;IL1B;IL1RAPL1;RPL26;MET;ATP6V1A;BLM;CEBPB;SLC20A2;SP140;RHOBTB3;ADH7;NPAS2;SLC25A27;MOBP;FAM184A;ERBB4;SLITRK1;ALOX5;NRIP1;CLSPN;NR2C2AP;PDE2A;LAPTM5;LILRB4;CCT6A;FAM111A;TEC;PI15;PTPN6"
"FOXA3 (human)"	"38/207"	0.0437547	0.0587089	1.39644	-3.95913	"CLIC5;ACSS3;IL1RN;MEGF10;ATL1;HMGCR;ITGAL;GNAI1;PSMD8;PPP1CC;LDHA;PCSK1N;MFSD5;HIST1H3F;ENPP2;PMAIP1;TMED2;CHAC2;GPRASP2;TRPM3;PAK4;CD177;PCDHGC3;ERAP1;GCG;RPSA;DDHD1;EIF2S1;ETV5;RUNX1;CCDC88A;GSTA4;DDAH1;ALOX5AP;GLA;RAPGEF4;SPG20;GAS7"
"TFAP2D (human)"	"221/1324"	0.000897147	0.00152563	0.613512	-3.97884	"AHCYL2;TRAF3IP3;TESK2;RPL8;CCAR1;RPS6KA1;C3AR1;RPL23;JMJD7;TM4SF1;RNF125;BIN2;GPR160;HMBS;PSME4;UQCRC1;EZR;PRR13;ENPEP;RWDD2B;SET;TTYH3;DHX9;MGST1;VPS26A;IQGAP1;C2;GJC1;FIGNL1;SLC19A3;CD14;SCN3B;ST3GAL2;ZBED4;HMOX2;NAPSA;TMEM184B;JAG1;H3F3C;PARVB;MINA;AIF1L;ACER2;BST1;XKR7;TBL3;POLA2;RPS27;PARVG;HNRNPF;NOSTRIN;DENND1C;ARF1;HEXB;SNX10;SHB;AACS;SIPA1L1;NUDCD1;ADAMTSL5;ANXA7;DLGAP1;TIMP1;TK1;HAVCR2…
"JUND (human)"	"231/1380"	0.000607422	0.00104411	0.582808	-4.00074	"LTV1;VIT;PI4K2B;PANK3;PLEKHB1;TESK2;LIPA;AQP1;LGALS3;GJA1;PPP2R1B;RASSF4;CAPNS2;GPR171;AP1S2;PIP4K2A;PLCE1;FBXO5;RPS13;CDON;MEF2A;GBP6;LIMCH1;ALG3;RNASE4;GTPBP8;ACTN4;TM4SF1;TIAM2;CFDP1;PRR15;CAGE1;KIF20B;SKAP2;GPM6A;CFH;MGST1;ZC3HAV1;SAMSN1;RACGAP1;FLRT3;PRDX1;SLAMF9;ARSG;PPARGC1A;TRPM3;S100A10;LYN;NDFIP2;SLC10A6;LRRN3;ADHFE1;PYHIN1;RASSF8;DCLK1;SQLE;ANLN;NCEH1;GPR183;ID2;COL9A2;RAD18;CSRNP3;SH…
"MYB (human)"	"231/1409"	0.00156204	0.00260067	0.672969	-4.00551	"TES;CBLB;IFI30;LIPA;FAM110A;PSMD6;EDNRB;RASSF3;CAPNS2;GPR171;EPSTI1;MEF2A;STARD4;LIMCH1;OMD;ACSL5;CRISPLD1;MAP1B;PRR15;TAGLN3;GPM6A;MACF1;CFH;MGST1;PHYHIPL;ADH7;SAMSN1;ART3;SKA1;FXR1;LDHB;RAB11FIP1;KLRK1;KCNMB4;APOD;SNX9;ARSG;TRPM3;CDR1;BTF3;FZD1;LRRN3;ADHFE1;FZD6;FN1;RASSF8;AMMECR1;IGF1;SMARCA1;DHFR;ACER2;MSRA;CLIC5;CSRNP3;FAM57A;CCDC125;GDI2;CHRDL1;MS4A4A;LETM2;PCLO;TIFAB;GNPNAT1;DLGAP1;CD36;F…
"GATA6 (human)"	"231/1447"	0.004752	0.00740753	0.819869	-4.02167	"LTV1;EPHB6;VIT;SPI1;ABAT;RPL6;CDC20;PREX2;LGALS3;RPS19;MS4A14;FAM19A1;ARRDC4;MEF2A;MEF2C;EPHA6;LIMCH1;ASRGL1;SND1;RNF125;CYP2U1;RNF128;PPA1;MTHFD2;SFRP5;MAP1B;PSME4;PLBD1;KCTD12;PLA1A;ANP32A;MGST1;SAMSN1;ART4;HIST1H3F;RRS1;NCKAP1L;APOD;PPAPDC1B;GPM6B;TRPM3;PRRT1;BTF3;SLC10A7;OSGIN1;KTI12;AMMECR1;PA2G4;MINA;FAM111A;FXYD2;CLIC5;CSRNP3;CLTC;PTPRO;SNX10;SIPA1L2;CTSS;CHAF1B;NHSL1;SIPA1L1;ACADL;CHL1;N…
"NFAT2 (human)"	"223/1376"	0.00301564	0.00481896	0.755545	-4.03098	"PANK3;PLEKHB1;RBPJ;ELK3;GPR171;CHAC2;SOX4;TNS1;ACOT9;GSTK1;MEF2C;TIPIN;PRKCB;GLCE;AR;ACE2;BIN3;RNF128;CD109;PDE1B;AAAS;PLAC8;RACGAP1;PRDX1;HIST1H3F;ST3GAL5;SLAMF7;KCNMB4;NCKAP1L;ZSCAN18;FZD1;BBS2;LRRN3;PLK2;FZD6;CDC6;DCLK1;POLA1;MSRA;ALDH6A1;FAT1;SASS6;TMCC3;FXYD6;CD22;ADA;CLIC5;PIGT;SIPA1L2;CTSS;EDA2R;ROBO1;LETM2;NHSL1;RARS;ENC1;DLGAP1;NEFM;CD36;JARID2;LIN52;VAV3;CD53;HEG1;PABPC5;IL16;AMPD3;GAB…
"TAL1::TCF3 (human)"	"6/45"	0.560449	0.590142	7.7006	-4.06123	"TCF19;FAM101B;TNXB;VARS;SLIT3;LSM2"
"NKX2-8 (human)"	"50/256"	0.00955587	0.0142665	0.960197	-4.08068	"IL1RN;SRXN1;ITGB4;GPR65;GPATCH4;TMEM43;ARHGDIB;PHACTR3;HMGCS2;TNS3;TMEM150A;SLC6A15;EPDR1;AMPD2;PRSS12;IL17RB;MRAP;PLA2G16;VSNL1;BDH1;OAS2;RPL7L1;LANCL3;PKHD1L1;MCM6;TLR5;UBA52;TLR4;CELA3B;FBLIM1;DCAF12L2;GMPR;NEDD4L;CACNA1D;PPM1K;P2RY6;RACGAP1;ABI3BP;NPTX2;PDLIM4;CORIN;GRIA3;SLC25A24;PTPN18;PCDHGC3;SNX20;MFHAS1;SMOC2;DLG1;LGMN"
"NFATC3 (human)"	"20/116"	0.169344	0.20554	2.5807	-4.08296	"ACOT9;MOXD1;MEF2C;SNAP23;LRRC17;FN1;GZMB;PLEKHA4;GYS1;GRIP1;MYO1B;SNX16;RAB36;PPP2R3C;CCDC88C;PDK4;MFSD1;ITGB8;OIP5;BID"
"CRX (human)"	"220/1362"	0.00365748	0.00581539	0.795971	-4.09706	"ANKLE1;GMFG;HDAC11;ICAM2;RPL6;IL27RA;LGALS4;LSM12;TBC1D10C;RCC1;TIPIN;ENTPD1;SLC11A1;AP1B1;ACTN4;MAPK8IP2;EML2;WDR76;RNF125;SOAT1;WDR81;ZFYVE19;PSME4;UQCRC1;LPPR3;KDELR2;DNA2;RPL29;RNF122;PLBD2;CELA3B;SET;SHMT1;AAAS;CFP;NCAPH;SULT1A1;UGCG;ABR;DSN1;PRDX1;SLC19A3;CD14;ST3GAL2;VAT1;CDT1;MSR1;WDR59;TNFSF14;H3F3C;TGDS;SLC16A11;CELA1;CCT6A;HNRNPM;RPS27;RPS24;ITPA;FKBP11;DAZAP1;HEXB;FAM69B;RPLP0;TECR;S…
"FOXF2 (human)"	"215/1379"	0.0145524	0.0210349	1.06236	-4.10238	"ANKLE1;VARS;GMFG;ICAM2;RPL6;CCAR1;IL27RA;PSMD8;LSM12;SNRPD1;RPS6KA1;MAGOH;TBC1D10C;RPS13;TIPIN;SLC11A1;AP1B1;ACTN4;MAPK8IP2;RNF125;WDR81;ZFYVE19;HMBS;PSME4;UQCRC1;LPPR3;DNA2;RPL29;PRR13;CELA3B;SET;SHMT1;MGST1;WDR62;AAAS;C2;GJC1;LOH12CR1;ABR;PRDX1;ST8SIA5;CD14;ZBED4;HMOX2;VAT1;CDT1;NAPSA;WDR59;TNFSF14;H3F3C;KTI12;CELA1;CCT6A;RPS27;NCEH1;HNRNPF;ITPA;RPS24;EZH2;ARHGAP9;DENND1C;FAM69B;HEXB;RPLP0;TEC…
"GTF2I (human)"	"49/237"	0.00414523	0.00652565	0.816108	-4.10667	"CDKN1A;GOLT1B;PLAT;FMN2;XPO1;KCNT1;CFL1;HIST1H1D;NRCAM;KIF21B;SYBU;GPX1;RIPK3;USP3;PABPC5;TINF2;FOS;PASK;GTF2F1;RNF167;RNF128;IL1B;RBMS1;TLR5;ALG10B;NLGN1;WAS;HDAC9;PIK3R5;RAP1B;E2F2;SH2B2;EGLN1;NPM1;SLC37A1;PLEKHA1;GCH1;AHNAK2;DCLK3;FANCB;SULF2;CXCL11;WT1;TMEM56;RNPS1;FXYD5;COL9A2;REEP6;ADCK3"
"IRF2 (human)"	"236/1412"	0.000572289	0.000989065	0.59642	-4.12648	"IL1RN;OXTR;AHCYL2;VARS;RPL32;ICAM2;TESK2;RPL6;SMC2;ALKBH2;EDNRB;RPS18;RAVER2;FAM19A1;IER5;MFSD2A;TNS1;IER3;ENTPD1;PRKCB;RPL23;AP1B1;MAPK8IP3;RUNX1;RRAGB;CD109;COL8A2;DNA2;GPM6A;MGST3;RPN1;VPS26A;PIK3R1;AAAS;ADH7;SKA3;MEFV;C2;C3;DSN1;PLCG2;HIST1H3D;SNX5;HMOX2;GSDMD;MCTS1;BBS2;XRCC5;PILRA;SLC16A13;CCT6A;CCDC88B;FAM111A;TREML2;NOSTRIN;GAPT;ARHGAP9;SLC7A13;PYGM;SNX10;PCSK5;LETM2;SERP1;HYAL1;MRC1;DLG…
"NFYA (mouse)"	"268/1748"	0.0136152	0.0197701	1.05286	-4.131	"TDRKH;TES;CLEC10A;TESK2;MKI67;PWP1;IFIT3;PREX2;NSDHL;MPRIP;AP1S2;PDK4;ARRDC4;STARD4;ARRDC2;ZFYVE21;I830012O16RIK;ESCO2;PASK;PPP1R3F;CFDP1;CYP2U1;SARNP;ZFYVE19;AMY1;TAGLN3;PRR11;ASF1B;CDCA2;CDCA3;SLC22A2;DCUN1D4;ADH7;GVIN1;MNDAL;ADAMTS14;ERI1;HIST1H3F;HIST1H3G;ST3GAL5;HIST1H3H;CEP192;HIST1H3C;HIST1H3D;GPM6B;HIST1H3E;ST3GAL3;FDFT1;NAPSA;XBP1;SLC10A6;TGDS;ADHFE1;PYHIN1;RASSF7;DCLK3;EIF2AK2;MICAL2;M…
"NFATC3 (mouse)"	"296/1801"	0.000315254	0.000566389	0.556006	-4.15683	"WIPF1;AQP9;PLEKHB1;LCTL;CCAR1;AQP1;SMC2;DPYSL3;TBC1D10C;RCC1;QK;HIST3H2BA;PRKCE;SLC6A15;RNASE6;ACSL4;TM4SF1;RUNX2;TIAM2;BTC;DYNC1LI1;CD109;UQCRC1;AMY1;RNF122;FREM2;PRR13;GPM6A;NUP205;NRN1;IGSF3;DCUN1D4;NEDD4L;C3;UGCG;FLRT3;ST8SIA4;HIST1H3G;KCNMB4;HIVEP3;HMOX2;GPM6B;PRRT1;BTF3;CADM3;JUP;SURF4;IGF2;IGF1;PA2G4;CDC6;HNRNPF;FAT1;HIST1H4H;SFXN1;RPS20;ADCK3;ALDH18A1;HIST1H4C;ITM2A;COL18A1;HEXB;PTPRJ;BR…
"NFE2L2 (human)"	"14/84"	0.255183	0.300549	3.47209	-4.17395	"TCF19;SLC13A4;TNXB;VARS;RPLP0;NME2;FOXO4;SNAP91;NME1;LSM2;FAM101B;HIRIP3;MAGOH;GAS7"
"PITX1 (human)"	"231/1448"	0.00488415	0.00757638	0.860456	-4.20137	"RPL4;PLEKHB1;HDAC11;RPL6;CCAR1;IL27RA;CDC20;PSMD8;FAM110A;CHEK1;TBC1D10C;PLCE1;RPL35;RPL39;ARL11;GSTK1;TIPIN;ENTPD1;SLC6A15;TINF2;AP1B1;ALG3;WDR76;ARMC6;CD109;HMBS;UQCRC1;KDELR2;RPL29;UBA52;ATF3;PRR13;CELA3B;SET;DHX9;CFP;AAAS;SKA3;PPP4C;RACGAP1;FLRT3;SLC19A3;CD14;PPAPDC1B;HMOX2;NAPSA;TNFSF14;H3F3C;PA2G4;IGF1;SMARCA4;CCT6A;RPS26;ANLN;HNRNPM;RPS27;SDC1;NOL12;RPS24;ARHGAP9;DENND1C;FKBP11;SNX10;KIF1…
"HIVEP1 (human)"	"42/218"	0.0195596	0.0276442	1.19286	-4.28038	"RPL4;NLGN1;PID1;CSRNP3;ZWILCH;GSTP1;MS4A7;NRXN2;DAPP1;RBPJ;FGF1;DUSP15;MCHR1;TANK;CDC20;PANX1;TMEM144;TUBB6;DUSP10;GLIPR2;PHACTR3;HIST1H2AC;RBM38;TGIF1;ANXA1;SMAD3;FZD6;FANCA;GFRA1;KCTD2;CFLAR;RUNX3;SIRT2;FRMD3;CD200R1;AIM2;RAB31;IL1B;REL;OCIAD2;DGKI;CFB"
"SREBF1 (mouse)"	"272/1735"	0.00519932	0.00800557	0.893519	-4.31357	"TDRKH;TES;CLEC10A;TESK2;PWP1;IFIT3;PREX2;NSDHL;AP1S2;SOX4;ARRDC4;STARD4;ARRDC2;ZFYVE21;I830012O16RIK;ESCO2;PPP1R3F;CFDP1;CYP2U1;SARNP;ZFYVE19;GRWD1;FAM64A;SPATA18;PRR11;CD101;ASF1B;CDCA2;CDCA3;SLC22A2;DCUN1D4;MRPL16;ADH7;GVIN1;ADAMTS14;ERI1;HIST1H3F;ST3GAL5;HIST1H3G;CEP192;CD14;HIST1H3C;HIST1H3D;GPM6B;ST3GAL3;FDFT1;NAPSA;XBP1;SLC10A6;CDSN;TGDS;ADHFE1;PYHIN1;RASSF7;MICAL2;SLC16A11;4931429I11RIK;S…
"NRF1 (human)"	"222/1356"	0.00202524	0.00326917	0.754967	-4.32084	"PI4K2B;NUP107;RNH1;UXS1;PLEKHB1;RBPJ;RPL8;LIPA;SMC4;PSMD6;RASSF4;AP1S1;FBXO5;CCDC92;CALN1;MEF2A;EPHA5;ALG8;PRKCH;SFMBT1;ALG5;ACTN4;MAPK8IP3;PPA1;ARMC6;UQCRC1;PFN1;SET;CDCA4;PHYHIPL;TMTC1;NCAPH;MYL12A;ART3;GJC1;DSN1;LDHA;BLOC1S2;SEC14L5;ZBED4;ATG5;CDT1;NGFR;XRCC5;PMM2;CDC7;SMARCA4;SQLE;SLC6A6;POLA1;HNRNPM;GLUD1;ANLN;POLA2;EZH2;CDKN1C;SUV39H2;ARF1;DAZAP1;TMEM51;PCLO;GSG2;TEAD3;TCF19;CCT3;MAP4K1;IZ…
"Stat3 (mouse)"	"271/1762"	0.0116228	0.0170325	1.0708	-4.36097	"SLC35B4;WIPF1;CLEC10A;AQP9;RBPJ;PTPDC1;AQP1;MTBP;PSMD2;MYC;IER5;ARRDC4;CUBN;ACOT9;MEF2C;PRKCH;METTL1;IFRD2;AP1B1;WDR72;ESCO2;ACTN4;CYP39A1;SFRP1;FNDC1;CRISPLD1;HECW2;GPR160;BTK;GPM6A;CRABP2;SP140;TWIST1;GVIN1;PIK3R5;MNDAL;C3;UGCG;RACGAP1;FLRT3;PRDX1;HIST1H3F;CD14;CEP76;ZBED4;TRPM3;CDR1;LYN;BBS2;NDFIP2;ZFR2;6330403A02RIK;GPR137C;XKR7;FA2H;TPX2;RPS27;GPR183;ID2;TREML2;SNAI1;FXYD6;ALDH18A1;C2CD2L;A…
"HNF1B (mouse)"	"6/44"	0.540321	0.576584	8.00183	-4.40608	"ALDH3A1;NAIP5;GDA;TCP1;PCDHGC3;CTSF"
"Arnt::Ahr (mouse)"	"40/207"	0.0214311	0.0300224	1.26478	-4.43409	"SLC48A1;OXTR;RBM47;GTF3C6;ZFAND5;BC065397;IFI30;RHD;EFTUD2;NEURL1B;SEC61A1;SLC25A29;C1QTNF1;MPRIP;HEY2;LGALS9;LDLR;EVC2;EPHA4;SEMA4A;PLEKHG1;LINGO3;EGR3;RARRES2;ADHFE1;IGF2;HAUS4;FRMD4A;NSG1;BC027231;TPCN2;SMAD7;ADAMTS20;CLDN11;GGCT;5830432E09RIK;LYPD6B;TAGLN2;RGS11;PADI4"
"POU2F2 (mouse)"	"280/1754"	0.00200044	0.00324562	0.780034	-4.46995	"ZFP964;IL1RN;PWP1;ENDOU;PSMD6;EDNRB;DPYSL4;GPR171;SOX4;CUBN;DAPK1;COL23A1;RNASE6;CMBL;RUNX2;BTC;CRISPLD1;ARMC6;HECW1;KCTD12;KIF20A;DNA2;PRR11;GPM6A;NUP205;CDCA2;UGT8A;SP140;TWIST1;NRADD;MEFV;GVIN1;SKA1;PIK3R6;ABR;SLC19A3;SERF1;ST8SIA5;HIVEP3;RIMKLB;N4BP2;GPM6B;LYN;ABCA1;GSDMD;VAT1;EGR2;CADM1;GADD45A;RASSF7;RASSF8;RAB39B;IGF1;CDC6;NMI;SNAP91;DCLK1;GADD45G;MSRA;FAM160A1;FA2H;TREML2;REL;FXYD7;COL9A…
"Nobox (mouse)"	"40/201"	0.0147602	0.0212386	1.1931	-4.59573	"CARS;GPM6A;SH2D4A;GDA;POMT1;PHYHIPL;PRCP;GHR;PSMC3IP;TMEM144;STOX2;CAPNS2;B3GALT2;PBK;ST8SIA4;MFSD1;ACP5;MACROD2;CTNNA2;RNF150;SCN3B;NPTX2;SKIL;HIST1H1B;GABRQ;DDX39;GALNT4;LMO2;PAPD4;ACSL4;TBC1D2B;NAP1L5;ASPM;FMNL1;SCARNA3A;AMPH;EVI2B;ARHGEF7;CD68;MEGF9"
"IRF1 (human)"	"5/39"	0.598839	0.618281	9.61655	-4.62375	"TCF19;FAM101B;TNXB;VARS;LSM2"
"EWSR1-FLI1 (human)"	"5/39"	0.598839	0.618281	9.67891	-4.65373	"TCF19;FAM101B;TNXB;VARS;LSM2"
"Zfx (mouse)"	"6/43"	0.519802	0.556555	8.01746	-4.69814	"CLDN14;GADD45A;PLEKHO1;THY1;PBX4;APRT"
"SOX10 (human)"	"26/139"	0.0714886	0.0925643	1.97664	-4.70411	"PDE1B;COL11A1;AQP9;FAM129B;TMEM144;FXR1;RGS2;PDE11A;EDNRB;CHP2;PDK4;UPP1;STARD4;PDE4D;KLHL2;GCG;POU2F2;DLG1;PLCB4;GJB1;SNX16;PPP2R2B;CENPM;TLR8;PLAA;RBKS"
"Gata1 (mouse)"	"295/1863"	0.00229186	0.00368087	0.840408	-4.71015	"PI4K2B;PID1;SPARC;MYT1L;AQP9;ICAM2;IFIT1;FNBP1L;ZFYVE28;RASSF3;RASSF4;CAPNS2;C3AR1;EPHB1;GTSE1;IER3;STARD4;MEF2C;ALG8;GLCE;OMD;RNASE6;WDR75;RNASE4;MAPK8IP1;BTC;RRAGB;SFRP5;HMBS;AKR1C13;ALPK3;KIF20B;PRR13;SET;IGSF3;UGT8A;DCUN1D4;NCAPG;VPS26A;GVIN1;SKA1;ART3;LOH12CR1;NKAIN2;CHST11;S100A16;FLRT3;SEC14L5;STXBP6;SLAMF1;ZRSR1;VAT1;PRRT1;SLC10A6;LRRN3;ZFR2;MINA;PARVB;GJB1;FXYD2;SH3KBP1;HEXB;PTPRO;CTSZ;…
"SMAD3 (human)"	"6/43"	0.519802	0.556555	8.1428	-4.77159	"MPRIP;ELN;SERPINE1;PIP4K2A;AMPD3;MKI67"
"PRDM1 (mouse)"	"44/196"	0.00173335	0.00284127	0.814358	-4.77499	"TOP2A;GGNBP1;SLC45A4;PRKAA1;RTKN;PODXL2;CNP;PSMD14;SH3KBP1;DDX21;SNX32;IFIT1;AURKB;SELENBP2;KLRK1;ACADL;EME1;MYC;RASSF5;CHEK1;ADORA1;EPSTI1;MFSD1;TNFRSF14;BID;2010002M12RIK;ADAMTS6;SNCA;CTHRC1;BARD1;GALNT7;CXADR;IL15;PYHIN1;ERAP1;LY86;FMO2;MANEAL;CSF2RB2;ACE2;LRRC7;RQCD1;FRYL;TJP2"
"Mycn (mouse)"	"2/20"	0.747452	0.761827	18.175	-4.94425	"RARRES2;TMC8"
"Pax6 (human)"	"34/169"	0.0203981	0.0287017	1.42186	-5.04875	"TMEM55A;TNXB;DDX27;VARS;PALM2;POMT1;LRP4;CORO1A;SULT1A1;HYAL1;MFSD5;MAGOH;C1QTNF5;HIST1H1D;CD36;RRP12;PAPOLB;TCF19;HIPK4;SLC30A5;PRMT3;ACTN4;ADAP1;LSM2;SMARCA4;FAM101B;HAT1;HMBS;RGS10;FAM64A;PTX3;ITGA5;NOL12;EZR"
"MIZF (human)"	"5/37"	0.555998	0.587399	10.0528	-5.34859	"TCF19;FAM101B;TNXB;VARS;LSM2"
"VDR (human)"	"16/88"	0.155454	0.190867	3.23462	-5.35711	"CX3CR1;RPS19BP1;POMT1;BTBD16;EIF2AK2;DNAH9;TTC39B;NR4A3;GPR183;NRIP2;DNAJC10;FLNC;L3MBTL4;XDH;SYBU;PRR13"
"GABPA (mouse)"	"1/12"	0.802202	0.815017	26.209	-5.36097	"FAM102A"
"MYC::MAX (human)"	"5/37"	0.555998	0.587399	10.1293	-5.38928	"TCF19;FAM101B;TNXB;VARS;LSM2"
"NFE2L1 (human)"	"11/65"	0.274272	0.32184	4.77659	-5.41522	"PNKD;CRTC3;FRZB;ATP8B1;PRKCE;MXI1;ADAM10;TSR1;RELT;TMEM150C;EZH2"
"Hand1::Tcfe2a (mouse)"	"21/110"	0.0845671	0.108437	2.4752	-5.49887	"CAST;BTG2;FEN1;CNTN5;GPR68;DENND2A;AMPD3;TMCO4;RABGGTB;DNAJC27;TMEM154;NUDT4;GPRIN3;PREX1;FUT8;CHN2;SARNP;CDK2;CPNE2;LRP12;PTPN3"
"CBX5 (human)"	"6/40"	0.456315	0.516399	8.34502	-5.51502	"TIFAB;WDR26;PCDH9;PRICKLE2;RPS27L;ITGB7"
"POU3F1 (human)"	"38/162"	0.00179094	0.0029206	1.0102	-5.89549	"GPM6A;CLIC5;TNXB;PTPRO;ECSCR;SLC1A5;TANK;GRIP1;SH3TC1;ADORA1;S1PR1;CASP1;SLC17A8;LRRC4C;JAK1;PLEKHG1;DUT;CD72;DST;IQSEC1;TSC22D3;EDEM1;SLC6A15;SECISBP2L;ACTN1;FAM46A;RASSF8;DHCR24;KLHL9;CLDN11;TBX15;FXYD3;SLC25A30;FETUB;TNIK;PTPN2;GALK2;EXOC1"
"STAT1 (mouse)"	"12/68"	0.223478	0.264186	4.4767	-5.95894	"CEBPD;CASP4;IRF8;CCL2;TAP1;LY6G6C;TNIK;DNAJC27;ACP1;TPCN2;ASB15;CFB"
"INSM1 (human)"	"5/35"	0.511006	0.55272	10.3333	-6.12664	"TCF19;FAM101B;TNXB;VARS;LSM2"
"RREB1 (human)"	"5/35"	0.511006	0.55272	10.3728	-6.15005	"TCF19;FAM101B;TNXB;VARS;LSM2"
"NHLH1 (human)"	"5/35"	0.511006	0.55272	10.4371	-6.18819	"TCF19;FAM101B;TNXB;VARS;LSM2"
"RXRA::VDR (human)"	"5/35"	0.511006	0.55272	10.4537	-6.19802	"TCF19;FAM101B;TNXB;VARS;LSM2"
"RXR::RAR_DR5 (human)"	"5/35"	0.511006	0.55272	10.4746	-6.21043	"TCF19;FAM101B;TNXB;VARS;LSM2"
"REST (human)"	"5/35"	0.511006	0.55272	10.5508	-6.25562	"TCF19;FAM101B;TNXB;VARS;LSM2"
"NR1H2::RXRA (human)"	"5/35"	0.511006	0.55272	10.5514	-6.25597	"TCF19;FAM101B;TNXB;VARS;LSM2"
"CTCF (human)"	"5/35"	0.511006	0.55272	10.5737	-6.26916	"TCF19;FAM101B;TNXB;VARS;LSM2"
"PLAG1 (human)"	"5/35"	0.511006	0.55272	10.7225	-6.35743	"TCF19;FAM101B;TNXB;VARS;LSM2"
"NR2C2 (human)"	"12/66"	0.198515	0.238218	4.50453	-6.46206	"RBM38;RPH3A;LINGO1;PREX1;F7;EMG1;RGS19;SNRPD1;MAP3K8;APOE;RAD18;IL27RA"
"CEBPE (human)"	"28/127"	0.0130698	0.0190651	1.65456	-6.55189	"RGS18;ZWILCH;HMMR;LRRC32;NDRG1;TATDN1;DRAM1;NFIL3;ERI1;SPOCK2;UAP1L1;COTL1;STX3;POLH;BARD1;FANCI;CXADR;SNRPN;HIST1H2AI;IFRD2;ERAP1;ASNS;CDC7;VGF;VSNL1;RNF149;TMEM56;CRLF1"
"RORA_2 (human)"	"7/42"	0.349354	0.40398	7.28796	-6.60572	"TCF19;FAM101B;TNXB;VARS;SNX5;ARL6IP6;LSM2"
"MYCN (human)"	"7/42"	0.349354	0.40398	7.65673	-6.93998	"NEDD1;UHRF1;PHYHIPL;DENND3;URB2;SMARCA4;FOSL2"
"Tcfcp2l1 (mouse)"	"2/17"	0.670187	0.687482	19.2988	-7.23162	"LCP2;POU3F1"
"MAFB (human)"	"12/63"	0.163613	0.200112	4.63896	-7.46352	"SQLE;ARMC2;THBD;EIF3I;FSCN1;FAM96A;ADCK4;LCP2;PDE6B;FBXO44;GTPBP4;THOC6"
"HNF1B (human)"	"19/90"	0.0494047	0.0660113	2.75034	-7.47524	"CHODL;GPX1;SPARC;ANKRD49;POMT1;LYPD1;MYO5A;RASSF8;PIK3R1;PTPDC1;GAP43;GALE;DHX32;RNF128;CALD1;SPP1;ATP6V1B2;PAPOLB;PDE8A"
"SOX2 (human)"	"8/45"	0.277931	0.324934	6.96911	-7.8342	"PDE11A;NHSL1;NAA10;OLFML1;FAM19A1;MYO5A;HIST1H3I;CCR2"
"NFATC2 (human)"	"30/117"	0.00167492	0.00275971	1.35916	-8.00905	"SEMA5A;RGS18;TRIO;DIRAS1;NEDD9;PYGM;GPATCH4;AFF3;SDCBP;LGALS3;CALD1;CLEC5A;NEK2;LRRC4C;GPR155;CGNL1;CDON;GSDMD;SMAD3;LIMCH1;GSTO1;TMCO4;GNB2L1;DEF6;TBXAS1;HCLS1;MVD;NUPL1;SMPDL3A;SLC26A5"
"MYOD1 (human)"	"27/109"	0.00413137	0.00652565	1.62112	-8.15752	"TROAP;PALM2;HVCN1;RPN1;TMEM160;PNP;GPNMB;RPS19;PRKAR2B;SH3BP2;RCC1;DLGAP1;FGFBP3;PLA2G2D;ACOT7;TMEM150A;H3F3C;CCDC36;SEMA4C;EIF2AK2;RENBP;WDR54;DEPDC7;CCDC74A;PXMP2;NOSTRIN;FAM64A"
"NR4A2 (human)"	"18/79"	0.0319675	0.0440072	2.80471	-8.76025	"TCF19;GABRQ;ENTPD1;TNXB;VARS;FBXO2;ACTL6A;NRXN2;PBX4;MANEAL;C1QL2;NKD1;C2;LSM2;FAM101B;BANK1;DUOXA1;TRIM47"
"PDX1 (human)"	"11/55"	0.144991	0.178709	5.22981	-9.0057	"POLA1;TTLL6;MTAP;CASP8;GAL3ST1;SLC7A7;WDR1;ECEL1;TPP2;ST3GAL2;NR3C2"
"CPEB1 (human)"	"9/47"	0.204414	0.24346	6.78847	-9.59077	"GAMT;FBL;MMP25;CIITA;TMEM104;RAB27A;AEN;CFLAR;FAM129B"
"MIR210 (human)"	"16/70"	0.0405848	0.054919	3.59307	-10.4267	"CAST;CDKN1C;NRN1;CCDC125;MAGI2;HTR2B;NDRG2;PTGR1;ALDH3A1;SOCS1;AXL;SLITRK1;CD109;FAM20C;HES1;STRA6"
"SND1 (mouse)"	"27/90"	0.000396083	0.000699747	1.57866	-11.4686	"TRIO;CNP;ATL2;LCLAT1;NARS;ZFP385B;CHADL;RASSF5;RNPEP;NPTX1;HMGCS2;FZD3;KCNK10;SLC6A15;MOCOS;ARAP3;EMP3;EBF4;TNFRSF1A;ZFP819;ACER2;BCAM;TRNP1;PLA2R1;EGFL8;CFB;TLR2"
"RUNX1 (mouse)"	"12/53"	0.0730849	0.0940931	5.05872	-11.9561	"RBM3;TXN1;MED14;HSP90AA1;CDKN2AIPNL;RNF149;OLA1;POC1A;HAUS3;PLCXD2;AI467606;DEF6"
"TLX1::NFIC (human)"	"8/39"	0.179309	0.216807	7.83882	-11.9836	"TOP2A;TCF19;RPL7A;FAM101B;TNXB;VARS;SSR4;LSM2"
"SMAD3 (mouse)"	"18/72"	0.0158203	0.0225599	3.17006	-12.0196	"GALNT7;COL18A1;TAGLN;GPX3;PLOD3;RPS27L;LSP1;LMNB1;HYAL1;FIBIN;SUSD3;KIF1A;FNIP2;SMPDL3A;STAM2;CAR6;LAIR1;TGM2"
"FOXM1 (human)"	"14/58"	0.0383119	0.0520649	4.37736	-12.9362	"SLFN5;FAAH;GSTCD;DCLK3;RAP1B;FAM111A;EPSTI1;ABL2;DNA2;TEK;CEP76;MRRF;MET;CORIN"
"TBX5 (human)"	"12/51"	0.0600398	0.0782486	5.18359	-13.2071	"CDKN2C;MMAB;TNFRSF19;PLCL2;ATP6V1H;SSC5D;CASQ1;CHTF18;BMP7;SORBS3;NPAS2;TM7SF2"
"ESR2 (mouse)"	"12/51"	0.0600398	0.0782486	5.38341	-13.7162	"FOXC2;POLA2;ARF1;SBK1;SET;MPRIP;LMNA;RPN1;DNAJC13;GTSE1;FGF4;ADAMTS20"
"NME2 (human)"	"11/45"	0.0579976	0.0762117	5.98194	-15.3989	"GSDMD;RIMS2;RRM1;CAMK1D;MAPKAPK3;TGDS;IMPDH1;MYC;CLCF1;KIF26B;PAPD4"
"IRF9 (human)"	"17/57"	0.0046265	0.00724742	3.50426	-17.2658	"RRM1;CLSTN1;TBC1D9;AMMECR1;ISG15;TMCO4;IFIT1;LILRB4;FGF2;LETM2;ARNTL;NEDD1;COL2A1;EVI2A;PDE4B;HIST1H3I;TRMT61A"
"MXI1 (human)"	"13/46"	0.0174303	0.0247448	5.01477	-18.5503	"LGALS3BP;SEMA5A;PFKFB4;SLC7A2;SREBF2;CLDN11;ITPRIPL1;FES;ARHGEF3;PRTN3;DHCR7;SLC16A3;RAN"
"HNRNPK (human)"	"13/43"	0.0113325	0.0166839	5.21881	-21.3622	"MOXD1;RANBP1;PFKFB4;OSGIN1;SHISA5;TMEM164;DOK5;ID2;MYO18B;FAM20A;EIF4E;LRP12;ARL6IP6"
"SP4 (human)"	"17/42"	0.000308297	0.000557036	4.06044	-30.4244	"RPL4;GADD45B;PLLP;ATP1A3;MEMO1;SVIP;CCND1;PTK7;CCNE1;TRAF3;GPC1;DPYSL3;TBC1D24;PACSIN3;HYOU1;PDE6B;DEGS2"
"NFYB (human)"	"11/30"	0.00625557	0.00951804	8.09582	-37.6825	"TOP2A;CDKN1B;MME;FTH1;EPHX1;CDK1;ATP1A3;PTPN6;SREBF2;ACTB;SLC25A35"
